# Supplementary material for: Diel transcriptional response of a California Current plankton microbiome to light, low iron, and enduring viral infection
Source: ISME J. 2019 Jul 18;13(11):2817–33. doi: 10.1038/s41396-019-0472-2 (PMC6794264; doi:10.1038/s41396-019-0472-2)
Supplement: Supplementary file 4 — Supplemental Dataset 1 [file 41396_2019_472_MOESM4_ESM.xlsx]

## Sheet: A
A. Large fraction assembly and annotation statistics
Libarary Name	ESP3010-PE-IL6-1_GCCAAT_L003	ESP4036-PE-IL7-1_CAGATC_L004	ESP2003-PE-IL1-1_ATCACG_L003	ESP3017-PE-IL7-1_CAGATC_L003	ESP4037-PE-IL8-1_ACTTGA_L004	ESP2004-PE-IL2-1_CGATGT_L003	ESP3072-PE-IL1-1_ATCACG_L004	ESP4028-PE-IL4-1_TGACCA_L004	ESP3049-PE-IL8-1_ACTTGA_L003	ESP4024-PE-IL3-1_TTAGGC_L004	ESP4011-PE-IL2-1_CGATGT_L004	ESP2029-PE-IL3-1_TTAGGC_L003	ESP4031-PE-IL6-1_GCCAAT_L004	ESP2069-PE-IL4-1_TGACCA_L003	ESP4029-PE-IL5-1_ACAGTG_L004	ESP2074-PE-IL5-1_ACAGTG_L003
time point (month_day_hour)	9_16_06	9_16_10	9_16_14	9_16_18	9_16_22	9_17_02	9_17_06	9_17_10	9_17_14	9_17_18	9_17_22	9_18_02	9_18_06	9_18_10	9_18_14	9_18_18	total_reads
raw reads	32480164	33287866	27572502	21622892	30936776	61947060	98261732	32232986	23577286	25986102	46973618	78323228	49636932	23100610	46791878	105674006	738405638
trimmed reads	27674845	28856368	24090299	17256462	26796899	45738656	85834197	28826581	19832227	22747103	40339163	66137853	44472929	17553155	40669910	86634673	623461320
mRNA	12490652	13818692	9794272	6921486	11034403	15734165	35017343	10198020	7937344	9301568	18209494	29544004	19868334	7670829	18661937	39143211	265345754
rRNA	15184193	15037676	14296027	10334976	15762496	30004491	50816854	18628561	11894883	13445535	22129669	36593849	24604595	9882326	22007973	47491462	358115566
mapped to assembled ORFs	5412766	6121098	4150090	2830566	4370296	6804152	14452131	4192902	3293354	3466448	7212427	12415452	7611143	3057746	7118374	14419874	106928819
filtered to remove low counts, organellar ORFs	1526729	1796308	1191634	924685	1404673	1912990	4057175	1476834	988801	1037038	2207445	3540440	2415601	964794	2317283	4508991	32271421
filtered reads by LPI taxa group annotation
Centric Diatom	161568	151755	115521	79167	108295	233322	408852	121856	101588	162364	219701	334923	199472	76465	169853	371945	3016647
Ciliophora	129892	130092	91460	67753	105331	174494	326680	68078	58057	75304	196071	350384	199649	94462	249372	434123	2751202
Dinophyta	305829	607612	417887	366123	460220	396782	1267308	385628	293844	319992	671102	1040853	709628	359390	789823	1607994	10000015
Euryarchaeota	18366	23937	12975	7506	12224	25884	35463	4825	7473	5446	20870	33106	23677	6031	14118	31657	283558
Flavobacteria	29593	30995	22739	10393	25507	69565	91336	9958	18519	16504	59957	94443	53655	18730	42302	64283	658479
Fungi	15771	16041	15420	8918	13466	15862	52431	35915	22606	14248	34103	52603	42674	10158	27018	90585	467819
Haptophyta	63489	107081	58818	39871	73405	75784	269218	85151	57920	51231	101945	155783	116098	54667	97517	239414	1647392
Metazoa	327467	63468	58852	75070	167572	145528	222160	417694	124568	56577	134016	173605	268584	47950	228625	244233	2755969
Ostreococcus	18934	61043	38366	19853	53648	45828	129685	22013	22485	22390	44278	85175	47655	18682	45942	92245	768222
Other Archaea	15644	1822	939	1425	772	2878	3372	1733	1008	4488	8735	6268	6279	1180	2424	14666	73633
Other Bacteria	33051	50398	24624	17163	29883	83231	106862	19551	21268	24057	87289	166471	96867	34014	87904	95240	977873
Other Bacteroidetes/Chlorobi	18698	18771	12182	6707	15400	35349	48672	7046	10229	10000	30015	50124	33196	11438	26808	44713	379348
Other Chlorophyta	39574	51977	30462	21037	36244	48905	111921	38791	25859	33091	56810	95827	75232	27172	62575	104377	859854
Other Cyanobacteria	6773	11316	8211	4042	5461	13266	21514	3794	5440	4735	11860	20070	12114	4676	10691	19274	163237
Other Eukaryotes	103126	91571	54510	46434	79984	87289	223787	79821	47242	64075	98963	173706	159752	50095	119669	241393	1721417
Other Proteobacteria	51937	76903	45694	27761	42494	102642	167209	23556	34447	44115	120995	197676	97295	36745	81366	165201	1316036
Other Stramenopiles	22754	17018	12917	10000	20268	21766	46054	21051	12050	16391	26616	38070	33737	11439	29954	45220	385305
Pelagophyte	77948	68870	39545	33070	47212	30666	187802	81151	55516	33702	56428	52290	46529	21562	43607	320647	1196545
Pennate Diatom	15958	15848	10738	6536	11249	20848	42100	10431	12265	11975	18776	30872	24064	9822	23599	43611	308692
SAR116	3783	2288	986	676	971	2281	4965	526	653	1037	3257	5480	2311	829	1588	3669	35300
SAR406	4576	6031	3869	2456	2228	9205	10924	1462	2275	2098	8878	13332	6023	2549	5856	13758	95520
SAR86	2560	6062	3573	1611	2337	9933	11436	1032	1979	1726	8008	12793	6088	2626	6045	8430	86239
SAR92	448	682	466	158	531	1727	2332	210	338	446	1593	2838	1309	404	1034	1356	15872
Synechococcus	33677	126739	75354	46492	50880	152263	140563	12444	24642	21549	102669	189825	75584	35667	80967	110034	1279349
Unannotated	14894	15932	13012	7357	12585	28230	63607	16028	9615	17721	26820	61101	29385	9958	26417	58658	411320
Virus	10419	42056	22514	17106	26506	79462	60922	7089	16915	21776	57690	102822	48744	18083	42209	42265	616578

## Sheet: B
B. Small fraction assembly and annotation statistics
Library name(s)	SRR629971	SRR629972	SRR629973	SRR629974, SRR629975	SRR629976	SRR629977, SRR629978, SRR629979, SRR629980	SRR629981	SRR629982	SRR629983	SRR629984	SRR629985, SRR629986	SRR629987	SRR629988, SRR629989
Time point (month_day_hour)	9_16_14	9_16_18	9_16_22	9_17_02	9_17_06	9_17_10	9_17_14	9_17_18	9_17_22	9_18_02	9_18_06	9_18_10	9_18_14	total_reads
raw reads	690920	721523	626283	994540	668941	1469053	613060	611760	569480	755938	781503	667365	814915	9985281
trimmed reads	681438	710662	615988	979092	660003	1446596	598048	603087	558013	743261	770376	655700	795494	9817758
mRNA	387742	373868	330916	499830	363238	700316	377206	333179	331030	423278	424531	387210	416431	5348775
rRNA	293696	336794	285072	479262	296765	746280	220842	269908	226983	319983	345845	268490	379063	4468983
filtered to remove low counts, organellar ORFs	170803	150598	149216	213945	157442	292428	138426	135965	125164	156875	159322	143684	161703	2155571
filtered reads by LPI taxa group annotation
Centric Diatom	1054	1167	990	1474	1143	2207	1170	1240	1161	1487	1608	1337	1340	17378
Ciliophora	3943	3803	3050	7001	5019	5206	2704	1903	5287	3333	3510	3600	3410	51769
Dinophyta	5626	6571	5065	7414	5128	12878	4142	3925	4837	4368	5776	4463	5983	76176
Euryarchaeota	2887	2292	2533	2489	2048	5269	1869	1654	1421	1264	2197	1455	1120	28498
Flavobacteria	7108	8129	8774	8540	7307	11289	8778	6339	6217	9050	8267	8044	7081	104923
Fungi	59	56	54	102	55	132	64	77	66	78	72	60	74	949
Haptophyta	2295	2121	2063	4374	3360	9805	2103	2087	1458	1636	2465	1711	1644	37122
Metazoa	261	262	243	288	326	419	331	240	251	270	265	234	247	3637
Ostreococcus	26831	14817	25568	24142	23792	41025	14183	9386	10828	16453	14842	15314	17259	254440
Other Archaea	684	3073	378	8680	841	8683	1885	12018	3308	1696	6057	1789	2023	51115
Other Bacteria	5686	5804	3839	9678	6273	10785	5008	5642	5191	6312	6163	6206	6141	82728
Other Bacteroidetes/Chlorobi	1690	1989	2151	2914	1918	3454	2288	1874	1638	2255	2165	1993	1658	27987
Other Chlorophyta	10316	9696	9772	15629	11409	21303	8792	8966	8402	12210	11890	11106	14447	153938
Other Cyanobacteria	1139	1194	921	2460	1005	1664	1039	1041	785	1045	836	1059	1067	15255
Other Eukaryotes	1266	1246	1178	1655	1225	3476	1091	1425	961	1122	1704	1397	1665	19411
Other Proteobacteria	41479	36563	32047	50091	42369	61231	38307	37458	35770	45638	45892	42079	44081	553005
Other Stramenopiles	1456	1712	1468	1828	1677	3554	1367	1968	1541	1878	1957	1847	1970	24223
Pelagophyte	3144	3843	5210	22141	5262	34886	5060	5869	2075	1549	3737	2023	2153	96952
Pennate Diatom	260	279	240	371	281	596	282	262	257	336	337	382	321	4204
SAR11	13221	10341	12365	11890	10470	22119	12040	11279	8210	12529	14699	10399	13483	163045
SAR116	4714	3183	3637	4648	4908	6918	3399	2709	2930	3486	3621	3233	3487	50873
SAR406	6656	8488	3163	9461	5612	8429	5613	4933	5306	6290	5281	5335	5766	80333
SAR86	8162	5872	5598	7675	6662	8195	6768	5514	5632	6690	6405	6363	6402	85938
SAR92	722	563	645	930	794	1426	638	887	649	857	952	746	852	10661
Synechococcus	16514	13179	14538	5752	6069	4631	6879	4501	7678	10825	5285	8083	12314	116248
Virus	3630	4355	3726	2318	2489	2848	2626	2768	3305	4218	3339	3426	5715	44763
