# Supplementary material for: Diel transcriptional response of a California Current plankton microbiome to light, low iron, and enduring viral infection
Source: ISME J. 2019 Jul 18;13(11):2817–33. doi: 10.1038/s41396-019-0472-2 (PMC6794264; doi:10.1038/s41396-019-0472-2)
Supplement: Supplementary file 5 — Supplemental Dataset 2 [file 41396_2019_472_MOESM5_ESM.xlsx]

## Sheet: A
A. rRNA amplicon summary statistics by library
Library file	Barcoding region	Fastq reads	Filtered reads	Percent reads remaining after filtration
454Reads.2003-16S.filtered.fa	16S	71675	27365	38.1793
454Reads.2004-16S.filtered.fa	16S	36938	13478	36.4882
454Reads.2029-16S.filtered.fa	16S	54869	18456	33.6365
454Reads.2069-16S.filtered.fa	16S	43252	15945	36.8653
454Reads.2074-16S.filtered.fa	16S	38019	13816	36.3397
454Reads.3010-16S.filtered.fa	16S	60031	21288	35.4617
454Reads.3017-16S.filtered.fa	16S	53421	19924	37.2962
454Reads.3049-16S.filtered.fa	16S	36994	14159	38.2738
454Reads.3072-16S.filtered.fa	16S	48869	16836	34.4513
454Reads.4011-16S.filtered.fa	16S	56777	19997	35.2202
454Reads.4024-16S.filtered.fa	16S	44186	16843	38.1184
454Reads.4028-16S.filtered.fa	16S	37464	13725	36.6352
454Reads.4029-16S.filtered.fa	16S	48161	17784	36.9261
454Reads.4031-16S.filtered.fa	16S	78862	30129	38.2047
454Reads.4036-16S.filtered.fa	16S	55166	20388	36.9575
454Reads.4037-16S.filtered.fa	16S	56016	21111	37.6874
454Reads.2003-18S.filtered.fa	18S V4	82948	31205	37.62
454Reads.2004-18S.filtered.fa	18S V4	57043	23885	41.8719
454Reads.2029-18S.filtered.fa	18S V4	49163	18735	38.1079
454Reads.2069-18S.filtered.fa	18S V4	77417	27429	35.4302
454Reads.2074-18S.filtered.fa	18S V4	58505	25013	42.7536
454Reads.3010-18S.filtered.fa	18S V4	46709	20184	43.2122
454Reads.3017-18S.filtered.fa	18S V4	52332	21980	42.0011
454Reads.3049-18S.filtered.fa	18S V4	58420	24520	41.9719
454Reads.3072-18S.filtered.fa	18S V4	64500	22148	34.338
454Reads.4011-18S.filtered.fa	18S V4	87747	30799	35.0998
454Reads.4024-18S.filtered.fa	18S V4	59176	24028	40.6043
454Reads.4028-18S.filtered.fa	18S V4	53101	18456	34.7564
454Reads.4029-18S.filtered.fa	18S V4	56749	21744	38.3161
454Reads.4031-18S.filtered.fa	18S V4	50676	20071	39.6065
454Reads.4036-18S.filtered.fa	18S V4	48491	18935	39.0485
454Reads.4037-18S.filtered.fa	18S V4	67950	26772	39.3996

## Sheet: B
B. rRNA amplicon summary statistics overall
Sequence type	Total fastq	Total filtered reads	Percent reads remaining after filtration	Dereplicated filtered reads
Total 16S	820700	301244	36.7057	5420
18S V4	970927	375904	38.716	8522
