# Supplementary material for: Diel transcriptional response of a California Current plankton microbiome to light, low iron, and enduring viral infection
Source: ISME J. 2019 Jul 18;13(11):2817–33. doi: 10.1038/s41396-019-0472-2 (PMC6794264; doi:10.1038/s41396-019-0472-2)
Supplement: Supplementary file 6 — Supplemental Dataset 3 [file 41396_2019_472_MOESM6_ESM.xlsx]

## Sheet: A
id	besthit	taxonomy	0916_06	0916_10	0916_14	0916_18	0916_22	0917_02	0917_06	0917_10	0917_14	0917_18	0917_22	0918_02	0918_06	0918_10	0918_14	0918_18	domain	phylum	order	family	species	percent_id	alignment_length	mismatches	gap_openings	query_start	query_end	subject_start	subject_end	E_value	bit_score	tot_counts
ea64ce29869e84458ef41b40dec49d4892264e9d_4738	EF526887.1.1806_U	Eukaryota;Alveolata;Dinophyta;Dinophyceae;Uncultured;110;Uncultured-X;Uncultured-XX;dinoflagellate	1407	1636	2787	2624	1355	2555	1465	867	2223	2375	911	1084	1237	1210	1309	2186	Eukaryota	Alveolata	Dinophyta	Uncultured-XX	dinoflagellate	100	112	0	4	109	1	290	400	3e-16	35.4	27231
d7fe93c7e579a807f50292813e32f91189c0c595_1467	EF526887.1.1806_U	Eukaryota;Alveolata;Dinophyta;Dinophyceae;Uncultured;110;Uncultured-X;Uncultured-XX;dinoflagellate	480	619	895	827	362	831	437	262	667	845	311	513	628	409	399	731	Eukaryota	Alveolata	Dinophyta	Uncultured-XX	dinoflagellate	98.25	117	2	3	115	1	285	400	1.3e-16	35.7	9216
88561f190a83aed319977d24f5fce2ee9e4f4994_2666	EF526887.1.1806_U	Eukaryota;Alveolata;Dinophyta;Dinophyceae;Uncultured;110;Uncultured-X;Uncultured-XX;dinoflagellate	273	393	808	759	476	639	539	241	651	559	235	254	345	396	433	671	Eukaryota	Alveolata	Dinophyta	Uncultured-XX	dinoflagellate	100	103	0	2	102	1	299	400	1.2e-16	35.5	7672
061571735e860cb538dd0e509f3f2f115d7133f6_904	GU820022.1.1398_U	Eukaryota;Alveolata;Dinophyta;Syndiniales;MALV-I;MALV-I-Clade-2;MALV-I-Clade-2_X;MALV-I-Clade-2_X sp.	156	205	312	325	236	298	320	142	270	302	184	133	162	230	274	265	Eukaryota	Alveolata	Dinophyta	MALV-I-Clade-2_X	MALV-I-Clade-2_X sp.	98.2	114	2	3	112	1	287	399	2e-15	34.8	3814
11fd18d006f658566487bb973d28aa669782905a_778	EF526887.1.1806_U	Eukaryota;Alveolata;Dinophyta;Dinophyceae;Uncultured;110;Uncultured-X;Uncultured-XX;dinoflagellate	135	171	285	265	120	261	173	82	202	210	73	98	134	107	148	243	Eukaryota	Alveolata	Dinophyta	Uncultured-XX	dinoflagellate	99.06	108	1	2	107	1	294	400	4e-17	35.8	2707
101ad9e995d8e282f6e36cfd373000c8695d0bc0_391	EF526887.1.1806_U	Eukaryota;Alveolata;Dinophyta;Dinophyceae;Uncultured;110;Uncultured-X;Uncultured-XX;dinoflagellate	68	179	152	204	80	203	98	62	171	111	63	90	109	81	98	213	Eukaryota	Alveolata	Dinophyta	Uncultured-XX	dinoflagellate	100	52	0	2	51	1	350	400	1.1e-19	35.9	1982
f0cd104add97b7b8a92ab70d2651430f1ab58ed4_257	EF023118.1.1760_U	Eukaryota;Alveolata;Ciliophora;Spirotrichea;Hypotrichia;Oxytrichidae;Oxytrichidae_X;Oxytrichidae_X sp.	130	115	160	100	83	162	67	76	150	124	37	155	81	185	148	158	Eukaryota	Alveolata	Ciliophora	Oxytrichidae_X	Oxytrichidae_X sp.	97.22	111	3	3	109	1	284	393	1.8e-13	33.8	1931
a35e1ab6d3f49886a6b34d4e2bc151bd5bb9c396_377	EF526887.1.1806_U	Eukaryota;Alveolata;Dinophyta;Dinophyceae;Uncultured;110;Uncultured-X;Uncultured-XX;dinoflagellate	58	48	204	197	128	179	137	53	206	144	67	21	54	99	112	166	Eukaryota	Alveolata	Dinophyta	Uncultured-XX	dinoflagellate	98.28	120	2	4	117	1	282	400	2.9e-16	35.6	1873
61fa16f8866a267d8f1ec5aace501c2a0611803b_807	EF526887.1.1806_U	Eukaryota;Alveolata;Dinophyta;Dinophyceae;Uncultured;110;Uncultured-X;Uncultured-XX;dinoflagellate	54	134	171	162	96	117	135	40	106	142	85	129	127	66	103	152	Eukaryota	Alveolata	Dinophyta	Uncultured-XX	dinoflagellate	100	92	0	2	91	1	310	400	4e-15	34.7	1819
927f51fad0f5ac07f5ef1cc8980a980d883c4a45_295	EF526887.1.1806_U	Eukaryota;Alveolata;Dinophyta;Dinophyceae;Uncultured;110;Uncultured-X;Uncultured-XX;dinoflagellate	33	96	205	185	110	110	104	20	185	139	39	70	89	92	71	251	Eukaryota	Alveolata	Dinophyta	Uncultured-XX	dinoflagellate	98.11	108	2	2	107	1	294	400	1.7e-17	36	1799
12d2b30df0943ea0114e53b16388514f42eb9093_274	FR874658.1.1790_U	Eukaryota;Alveolata;Dinophyta;Syndiniales;MALV-I;MALV-I-Clade-1;MALV-I-Clade-1_X;MALV-I-Clade-1_X sp.	73	78	171	117	57	127	86	56	126	125	56	55	90	73	51	115	Eukaryota	Alveolata	Dinophyta	MALV-I-Clade-1_X	MALV-I-Clade-1_X sp.	95.9	125	5	3	124	1	277	399	2.7e-19	37	1456
92b9ce5c9a9e7fe13275b1398ff8acb186aa3109_355	GU820022.1.1398_U	Eukaryota;Alveolata;Dinophyta;Syndiniales;MALV-I;MALV-I-Clade-2;MALV-I-Clade-2_X;MALV-I-Clade-2_X sp.	34	62	147	160	66	114	61	31	113	101	35	23	35	33	57	119	Eukaryota	Alveolata	Dinophyta	MALV-I-Clade-2_X	MALV-I-Clade-2_X sp.	97.35	116	3	3	114	1	285	399	1.4e-15	34.9	1191
bd8c51f18bebfa513451679bd052da256acfdaf3_286	AB505561.1.2086_U	Eukaryota;Stramenopiles;Stramenopiles_X;MAST;MAST-1;MAST-1A;MAST-1A_X;MAST-1A_X sp.	108	40	42	24	25	42	45	44	103	279	13	41	66	75	37	103	Eukaryota	Stramenopiles	Stramenopiles	MAST-1A_X	MAST-1A_X sp.	96.3	111	4	3	109	1	298	407	1.3e-11	32	1087
85305f0566869f0364e24502729a7bc0d8e17716_162	X81965.1.2214_G	Eukaryota;Archaeplastida;Chlorophyta;Trebouxiophyceae;Trebouxiophyceae_X;Trebouxiophyceae_XX;Choricystis;Choricystis sp.	21	100	70	101	44	78	43	18	108	56	20	57	77	20	32	119	Eukaryota	Archaeplastida	Chlorophyta	Choricystis	Choricystis sp.	98.21	58	1	2	57	1	341	397	1.2e-08	30.9	964
42b85e89dcadc003d5021b1724635393731937ac_201	EF526887.1.1806_U	Eukaryota;Alveolata;Dinophyta;Dinophyceae;Uncultured;110;Uncultured-X;Uncultured-XX;dinoflagellate	16	48	107	87	36	49	40	7	66	76	30	60	56	48	43	101	Eukaryota	Alveolata	Dinophyta	Uncultured-XX	dinoflagellate	96.55	118	4	2	117	1	284	400	1.8e-19	37	870
1eb71da821364df5bfdc02ab4a697f775e323350_158	FR874743.1.1765_U	Eukaryota;Archaeplastida;Chlorophyta;Mamiellophyceae;Mamiellales;Bathycoccaceae;Ostreococcus;Ostreococcus sp.	11	34	241	55	42	43	53	12	33	12	32	17	48	51	25	158	Eukaryota	Archaeplastida	Chlorophyta	Ostreococcus	Ostreococcus sp.	99.07	111	1	3	109	1	275	384	3.9e-16	35.4	867
f6a430b9a723d08fc3c2d33bb9d22225513ec191_170	EF526887.1.1806_U	Eukaryota;Alveolata;Dinophyta;Dinophyceae;Uncultured;110;Uncultured-X;Uncultured-XX;dinoflagellate	23	63	74	63	63	49	60	15	54	58	36	59	40	38	62	84	Eukaryota	Alveolata	Dinophyta	Uncultured-XX	dinoflagellate	100	94	0	2	93	1	308	400	2.2e-15	34.8	841
ab36f13857d17bfff5683c236474275172613dbb_288	EF526887.1.1806_U	Eukaryota;Alveolata;Dinophyta;Dinophyceae;Uncultured;110;Uncultured-X;Uncultured-XX;dinoflagellate	7	38	28	21	33	25	85	82	15	33	100	53	58	65	70	17	Eukaryota	Alveolata	Dinophyta	Uncultured-XX	dinoflagellate	95.24	66	3	3	66	1	338	400	1.6e-29	40	730
72709b8dee770e5b9fce11a3d4f5a0375c4bc90d_334	EU650324.1.1587_U	Eukaryota;Opisthokonta;Metazoa;Bryozoa;Bryozoa_X;Bryozoa_XX;Plumatella;Plumatella sp.	0	121	52	55	98	90	3	22	2	47	44	10	17	59	5	32	Eukaryota	Opisthokonta	Metazoa	Plumatella	Plumatella sp.	69.67	557	158	36	552	1	241	766	4.1e-10	33.5	657
e64ed2e22140c5ae3bb3c6f93a80380257ed7c75_343	GU820022.1.1398_U	Eukaryota;Alveolata;Dinophyta;Syndiniales;MALV-I;MALV-I-Clade-2;MALV-I-Clade-2_X;MALV-I-Clade-2_X sp.	25	59	55	67	34	67	22	13	37	50	10	65	47	12	11	44	Eukaryota	Alveolata	Dinophyta	MALV-I-Clade-2_X	MALV-I-Clade-2_X sp.	99.11	115	1	3	114	1	287	399	4.3e-17	35.6	618
4353bb8cd3abb3212cbf08011c98e93f228a169d_154	GU820022.1.1398_U	Eukaryota;Alveolata;Dinophyta;Syndiniales;MALV-I;MALV-I-Clade-2;MALV-I-Clade-2_X;MALV-I-Clade-2_X sp.	45	38	76	88	30	80	17	7	54	50	6	10	26	10	11	69	Eukaryota	Alveolata	Dinophyta	MALV-I-Clade-2_X	MALV-I-Clade-2_X sp.	95.65	118	5	3	116	1	283	399	6.1e-14	34.2	617
b493f568fa8f327198b18a7e0099a9dca0fe610e_218	AY827953.1.1752_U	Eukaryota;Alveolata;Dinophyta;Dinophyceae;Uncultured;244;Uncultured-X;Uncultured-XX;dinoflagellate	23	16	94	109	3	82	4	1	72	64	6	19	31	5	4	62	Eukaryota	Alveolata	Dinophyta	Uncultured-XX	dinoflagellate	97.46	122	3	4	119	1	280	400	1.1e-15	35.4	595
93afbcb9b057bf6e5a4d73c3fb94bdcf5bdcd1a6_82	EF526887.1.1806_U	Eukaryota;Alveolata;Dinophyta;Dinophyceae;Uncultured;110;Uncultured-X;Uncultured-XX;dinoflagellate	5	6	21	14	82	8	97	66	20	12	53	4	8	72	101	19	Eukaryota	Alveolata	Dinophyta	Uncultured-XX	dinoflagellate	97.5	124	3	4	121	1	278	400	2.9e-17	36.1	588
9dcc9ffe7ee90d7f6389336e4fc5398155e18167_119	EF023236	Eukaryota;Alveolata;Apicomplexa;Apicomplexa_X;Gregarines;Gregarines_X;Gregarines_XX;Gregarines_XX sp.	27	41	36	24	19	28	36	37	44	40	15	30	39	52	22	59	Eukaryota	Alveolata	Apicomplexa	Gregarines_XX	Gregarines_XX sp.	98.15	111	2	3	109	1	338	447	2.6e-14	34.3	549
09399b61139215e92ba1f9e5eefc07efd52279b4_85	AY827953.1.1752_U	Eukaryota;Alveolata;Dinophyta;Dinophyceae;Uncultured;244;Uncultured-X;Uncultured-XX;dinoflagellate	19	66	42	43	21	27	40	29	24	42	20	28	29	26	35	42	Eukaryota	Alveolata	Dinophyta	Uncultured-XX	dinoflagellate	96.97	202	6	4	200	1	201	400	5.2e-42	45.7	533
7c07fdce32ea4dc86d7df26fd013255d70c4778e_60	AF300285.1.1724_U	Eukaryota;Alveolata;Ciliophora;Colpodea;Platyophryida;Sorogenidae;Sorogena;Sorogena stoianovitchae	1	30	22	38	14	33	44	6	32	3	29	24	28	77	47	105	Eukaryota	Alveolata	Ciliophora	Sorogena	Sorogena stoianovitchae	91.67	110	9	2	108	1	278	387	2.9e-14	34.6	533
ab703e80d65c1dd19e935b24983a7eaec416efc1_129	EF526887.1.1806_U	Eukaryota;Alveolata;Dinophyta;Dinophyceae;Uncultured;110;Uncultured-X;Uncultured-XX;dinoflagellate	6	16	28	21	50	17	64	13	28	25	43	35	25	55	53	49	Eukaryota	Alveolata	Dinophyta	Uncultured-XX	dinoflagellate	97.35	116	3	3	116	1	288	400	1.1e-14	34.8	528
ce76484276aa375807accdd4b828f7af8544642e_280	GU820022.1.1398_U	Eukaryota;Alveolata;Dinophyta;Syndiniales;MALV-I;MALV-I-Clade-2;MALV-I-Clade-2_X;MALV-I-Clade-2_X sp.	24	71	44	36	9	59	12	13	18	66	9	36	62	8	13	30	Eukaryota	Alveolata	Dinophyta	MALV-I-Clade-2_X	MALV-I-Clade-2_X sp.	98.28	119	2	3	118	1	283	399	8.3e-19	36.4	510
ffa5657d718569b3a602d70d122a660feb8da7a6_215	EF526887.1.1806_U	Eukaryota;Alveolata;Dinophyta;Dinophyceae;Uncultured;110;Uncultured-X;Uncultured-XX;dinoflagellate	22	21	73	46	16	31	24	4	50	43	10	25	32	15	14	84	Eukaryota	Alveolata	Dinophyta	Uncultured-XX	dinoflagellate	99.09	112	1	2	111	1	290	400	1.1e-19	37	510
a0ed1015a1fe15d5fedf2a79a6f4168025257f21_263	EF023118.1.1760_U	Eukaryota;Alveolata;Ciliophora;Spirotrichea;Hypotrichia;Oxytrichidae;Oxytrichidae_X;Oxytrichidae_X sp.	23	29	49	29	10	58	20	15	47	20	8	38	18	48	46	34	Eukaryota	Alveolata	Ciliophora	Oxytrichidae_X	Oxytrichidae_X sp.	98.02	103	2	2	102	1	292	393	1.4e-14	34.2	492
38d8b1aec193f2459f445496ab4985d7ff7453a4_176	FR874658.1.1790_U	Eukaryota;Alveolata;Dinophyta;Syndiniales;MALV-I;MALV-I-Clade-1;MALV-I-Clade-1_X;MALV-I-Clade-1_X sp.	0	1	0	0	58	0	107	64	0	0	70	3	2	72	99	0	Eukaryota	Alveolata	Dinophyta	MALV-I-Clade-1_X	MALV-I-Clade-1_X sp.	94.07	119	7	1	119	1	282	399	3.4e-16	35.6	476
cc28bb18a4fd9157ffdc854cac46d34e8bce5335_92	EF526887.1.1806_U	Eukaryota;Alveolata;Dinophyta;Dinophyceae;Uncultured;110;Uncultured-X;Uncultured-XX;dinoflagellate	14	6	40	40	25	20	25	9	29	31	20	45	30	35	34	52	Eukaryota	Alveolata	Dinophyta	Uncultured-XX	dinoflagellate	96.69	125	4	4	124	1	279	400	2.5e-17	36.1	455
2ed937aaa8fe7069c0de6b0ba8576291c9b589b2_67	EF526887.1.1806_U	Eukaryota;Alveolata;Dinophyta;Dinophyceae;Uncultured;110;Uncultured-X;Uncultured-XX;dinoflagellate	7	31	45	27	23	19	23	4	34	36	13	39	30	31	25	56	Eukaryota	Alveolata	Dinophyta	Uncultured-XX	dinoflagellate	94.4	129	7	4	128	1	275	400	3.6e-14	34.7	443
e6ca0a570e67384ea9a7ae441d54a9b9deeea488_151	FR874743.1.1765_U	Eukaryota;Archaeplastida;Chlorophyta;Mamiellophyceae;Mamiellales;Bathycoccaceae;Ostreococcus;Ostreococcus sp.	8	13	124	27	16	25	30	9	21	13	13	10	12	25	6	89	Eukaryota	Archaeplastida	Chlorophyta	Ostreococcus	Ostreococcus sp.	100	103	0	2	102	1	283	384	1.1e-17	36	441
edc985d86d401b33c674402055f02774f0218e4e_102	FR874743.1.1765_U	Eukaryota;Archaeplastida;Chlorophyta;Mamiellophyceae;Mamiellales;Bathycoccaceae;Ostreococcus;Ostreococcus sp.	10	13	139	31	7	39	11	1	18	13	4	15	28	8	6	86	Eukaryota	Archaeplastida	Chlorophyta	Ostreococcus	Ostreococcus sp.	97.3	114	3	3	112	1	272	384	3.9e-15	35	429
0b66006ed1c0e7e7e65a74d76f9b963b6442b1ed_208	AB505561.1.2086_U	Eukaryota;Stramenopiles;Stramenopiles_X;MAST;MAST-1;MAST-1A;MAST-1A_X;MAST-1A_X sp.	53	9	24	11	13	24	12	17	38	106	3	16	23	28	10	29	Eukaryota	Stramenopiles	Stramenopiles	MAST-1A_X	MAST-1A_X sp.	97.03	103	3	2	102	1	306	407	1.2e-13	32.9	416
82c272ff879300905216489b1c62ce835798f09a_87	EU650324.1.1587_U	Eukaryota;Opisthokonta;Metazoa;Bryozoa;Bryozoa_X;Bryozoa_XX;Plumatella;Plumatella sp.	0	2	0	3	4	79	2	1	27	112	0	21	115	1	2	0	Eukaryota	Opisthokonta	Metazoa	Plumatella	Plumatella sp.	72.69	548	139	39	540	1	253	769	6.6e-13	35	369
a47d3210f8ef6f286795e0abf6b6bc8bc5635ac8_67	FR874658.1.1790_U	Eukaryota;Alveolata;Dinophyta;Syndiniales;MALV-I;MALV-I-Clade-1;MALV-I-Clade-1_X;MALV-I-Clade-1_X sp.	29	22	42	37	7	45	6	3	38	35	0	21	29	7	5	39	Eukaryota	Alveolata	Dinophyta	MALV-I-Clade-1_X	MALV-I-Clade-1_X sp.	95.97	127	5	3	126	1	275	399	6.1e-19	36.9	365
ab132998401c9c47cb736107f19ea0816df673f1_76	AB194980.1.1719_U	Eukaryota;Hacrobia;Katablepharidophyta;Katablepharidaceae;Katablepharidales;Katablepharidales_X;Leucocryptos;Leucocryptos marina	21	17	27	12	11	26	15	22	39	26	9	28	26	32	23	26	Eukaryota	Hacrobia	Katablepharidophyta	Leucocryptos	Leucocryptos marina	99.07	111	1	3	109	1	289	398	1.3e-15	35.2	360
f68441ef139b170b27a39b8c789431e878da6840_46	EF023118.1.1760_U	Eukaryota;Alveolata;Ciliophora;Spirotrichea;Hypotrichia;Oxytrichidae;Oxytrichidae_X;Oxytrichidae_X sp.	32	11	38	13	5	21	7	2	27	25	8	27	18	28	26	54	Eukaryota	Alveolata	Ciliophora	Oxytrichidae_X	Oxytrichidae_X sp.	96.3	111	4	3	109	1	284	393	9.7e-13	33.4	342
86e920caea01bdfed34aa70a0bb140699f5dc918_100	EU650324.1.1587_U	Eukaryota;Opisthokonta;Metazoa;Bryozoa;Bryozoa_X;Bryozoa_XX;Plumatella;Plumatella sp.	0	0	0	1	5	70	10	2	32	54	3	24	89	17	2	0	Eukaryota	Opisthokonta	Metazoa	Plumatella	Plumatella sp.	72.98	547	137	40	540	1	253	766	7.3e-13	35	309
feb945fc06c2533d33bbe87edd4302714a5b54bc_81	EF023118.1.1760_U	Eukaryota;Alveolata;Ciliophora;Spirotrichea;Hypotrichia;Oxytrichidae;Oxytrichidae_X;Oxytrichidae_X sp.	17	22	25	9	6	31	12	12	26	11	9	32	16	30	21	25	Eukaryota	Alveolata	Ciliophora	Oxytrichidae_X	Oxytrichidae_X sp.	96.52	117	4	2	116	1	278	393	7.7e-14	34.1	304
494c22ac2d8540480aac0b1c1316a9e45fb73c20_82	HE866919.1.1718_U	Eukaryota;Stramenopiles;Stramenopiles_X;Phaeophyceae;Phaeophyceae_X;Phaeophyceae_XX;Desmarestia;Desmarestia ligulata	55	20	30	20	11	38	11	16	33	17	5	10	3	11	4	15	Eukaryota	Stramenopiles	Stramenopiles	Desmarestia	Desmarestia ligulata	91.96	113	9	1	112	1	299	411	1.1e-15	35.2	299
2e2efd3885b5136c73c5dfebc4893a3e2e9f8671_56	FR874743.1.1765_U	Eukaryota;Archaeplastida;Chlorophyta;Mamiellophyceae;Mamiellales;Bathycoccaceae;Ostreococcus;Ostreococcus sp.	3	4	62	13	21	4	23	12	8	7	23	7	18	25	16	44	Eukaryota	Archaeplastida	Chlorophyta	Ostreococcus	Ostreococcus sp.	99.06	108	1	2	107	1	278	384	4.8e-16	35.3	290
f9855cb6c510498ae2144852ff3557fd401029c3_205	EF526887.1.1806_U	Eukaryota;Alveolata;Dinophyta;Dinophyceae;Uncultured;110;Uncultured-X;Uncultured-XX;dinoflagellate	12	37	18	15	14	14	8	13	9	32	6	33	48	10	6	13	Eukaryota	Alveolata	Dinophyta	Uncultured-XX	dinoflagellate	98.17	111	2	2	110	1	291	400	1.4e-16	35.6	288
e8cdf5b40cab354a5b679e8308796b689d7e7c15_27	EU650324.1.1587_U	Eukaryota;Opisthokonta;Metazoa;Bryozoa;Bryozoa_X;Bryozoa_XX;Plumatella;Plumatella sp.	0	1	0	2	3	78	2	2	9	80	0	33	72	2	0	0	Eukaryota	Opisthokonta	Metazoa	Plumatella	Plumatella sp.	72.21	549	142	38	541	1	251	769	6e-13	35	284
1d9d0438615c013e629ecdaee750aab894e74c3c_97	GU820022.1.1398_U	Eukaryota;Alveolata;Dinophyta;Syndiniales;MALV-I;MALV-I-Clade-2;MALV-I-Clade-2_X;MALV-I-Clade-2_X sp.	18	27	29	30	5	24	3	3	26	37	3	21	17	6	3	27	Eukaryota	Alveolata	Dinophyta	MALV-I-Clade-2_X	MALV-I-Clade-2_X sp.	96.67	123	4	3	121	1	278	399	1.7e-19	36.7	279
10b791581be320afebb1ec4d124c8448e6198dcd_71	AY665124.1.1756_U	Eukaryota;Opisthokonta;Metazoa;Arthropoda;Crustacea;Maxillopoda;Copepoda;Calanoida;*;*	124	1	17	11	2	3	0	1	102	0	0	1	4	0	1	5	Eukaryota	Opisthokonta	Metazoa	*	*	93.58	113	7	4	110	1	290	401	1.8e-10	32.5	272
e51d0131a156be63ebd139dd439fb58b55e6cfa2_71	EF526887.1.1806_U	Eukaryota;Alveolata;Dinophyta;Dinophyceae;Uncultured;110;Uncultured-X;Uncultured-XX;dinoflagellate	8	14	27	31	7	17	19	5	25	14	13	15	20	12	9	32	Eukaryota	Alveolata	Dinophyta	Uncultured-XX	dinoflagellate	100	64	0	2	63	1	338	400	5.6e-13	33.1	268
ead755318a00470f3f7313913872ef2a08550af8_70	EF023118.1.1760_U	Eukaryota;Alveolata;Ciliophora;Spirotrichea;Hypotrichia;Oxytrichidae;Oxytrichidae_X;Oxytrichidae_X sp.	27	17	5	2	20	28	10	5	14	12	17	26	21	15	1	42	Eukaryota	Alveolata	Ciliophora	Oxytrichidae_X	Oxytrichidae_X sp.	99.07	111	1	3	109	1	284	393	8.1e-15	34.5	262
e9c151e887cdbd9ad187c72056b71241afa56036_92	EF023118.1.1760_U	Eukaryota;Alveolata;Ciliophora;Spirotrichea;Hypotrichia;Oxytrichidae;Oxytrichidae_X;Oxytrichidae_X sp.	12	21	12	4	8	21	12	8	11	9	15	39	10	33	26	15	Eukaryota	Alveolata	Ciliophora	Oxytrichidae_X	Oxytrichidae_X sp.	100	69	0	2	68	1	326	393	7e-13	32.8	256
2ee5006f7a7d5217f04ce76fe0774e293d605b6f_59	FR874743.1.1765_U	Eukaryota;Archaeplastida;Chlorophyta;Mamiellophyceae;Mamiellales;Bathycoccaceae;Ostreococcus;Ostreococcus sp.	1	15	84	19	4	18	9	7	8	7	10	12	18	6	0	33	Eukaryota	Archaeplastida	Chlorophyta	Ostreococcus	Ostreococcus sp.	99.21	406	3	24	404	1	1	384	1.2e-97	60	251
1d9a5276e77d9d5af78bac12379b40b0b163894d_28	AY827953.1.1752_U	Eukaryota;Alveolata;Dinophyta;Dinophyceae;Uncultured;244;Uncultured-X;Uncultured-XX;dinoflagellate	11	11	23	9	15	10	33	11	10	9	21	15	14	18	22	17	Eukaryota	Alveolata	Dinophyta	Uncultured-XX	dinoflagellate	98.47	135	2	4	132	1	267	400	9.7e-18	36.5	249
8088afddee6212957bfb3994e40a7d96d8504db4_80	EF526887.1.1806_U	Eukaryota;Alveolata;Dinophyta;Dinophyceae;Uncultured;110;Uncultured-X;Uncultured-XX;dinoflagellate	4	16	21	24	35	8	20	5	13	20	7	7	8	17	21	20	Eukaryota	Alveolata	Dinophyta	Uncultured-XX	dinoflagellate	98.15	111	2	3	109	1	291	400	2.9e-16	35.5	246
830c626f05a0e9727986e14c8c125aabe17ac692_48	EF526887.1.1806_U	Eukaryota;Alveolata;Dinophyta;Dinophyceae;Uncultured;110;Uncultured-X;Uncultured-XX;dinoflagellate	3	13	24	22	18	16	19	3	23	12	10	8	13	8	17	35	Eukaryota	Alveolata	Dinophyta	Uncultured-XX	dinoflagellate	95.76	121	5	3	120	1	282	400	5.8e-16	35.5	244
c05ff2684be89ae41207f91ee5ce7fb5d812c281_76	EF023118.1.1760_U	Eukaryota;Alveolata;Ciliophora;Spirotrichea;Hypotrichia;Oxytrichidae;Oxytrichidae_X;Oxytrichidae_X sp.	16	29	37	74	6	6	0	5	8	4	3	16	5	11	4	16	Eukaryota	Alveolata	Ciliophora	Oxytrichidae_X	Oxytrichidae_X sp.	95.37	111	5	3	109	1	284	393	2.2e-13	33.7	240
e357980e6fb5aefbafba3cef0a134ef4fe7b9a24_83	AB505561.1.2086_U	Eukaryota;Stramenopiles;Stramenopiles_X;MAST;MAST-1;MAST-1A;MAST-1A_X;MAST-1A_X sp.	20	14	14	6	10	6	7	6	23	61	1	7	20	8	6	25	Eukaryota	Stramenopiles	Stramenopiles	MAST-1A_X	MAST-1A_X sp.	96.49	117	4	3	115	1	292	407	1.3e-12	32.6	234
5a3a64dc9512d2276902e6821123a0d835c879b0_46	EF526887.1.1806_U	Eukaryota;Alveolata;Dinophyta;Dinophyceae;Uncultured;110;Uncultured-X;Uncultured-XX;dinoflagellate	8	25	16	27	5	26	10	5	35	10	9	8	11	3	7	26	Eukaryota	Alveolata	Dinophyta	Uncultured-XX	dinoflagellate	98.36	64	1	3	62	1	338	400	1e-08	30.7	231
d64d5a22eed93707fbb8382bb9741c641920b1d9_74	AY827953.1.1752_U	Eukaryota;Alveolata;Dinophyta;Dinophyceae;Uncultured;244;Uncultured-X;Uncultured-XX;dinoflagellate	6	11	11	11	18	11	34	16	6	11	18	15	8	20	22	10	Eukaryota	Alveolata	Dinophyta	Uncultured-XX	dinoflagellate	100	121	0	4	119	1	282	400	2e-18	36.6	228
8e7a6443f626561426629d845a66588153bdeb8f_75	EF526887.1.1806_U	Eukaryota;Alveolata;Dinophyta;Dinophyceae;Uncultured;110;Uncultured-X;Uncultured-XX;dinoflagellate	13	15	29	22	8	22	9	5	20	15	8	6	12	8	10	24	Eukaryota	Alveolata	Dinophyta	Uncultured-XX	dinoflagellate	100	90	0	2	89	1	312	400	1e-13	33.9	226
bfe71d896fc6d15bc2888f74a4c7b3172101888d_69	EF526887.1.1806_U	Eukaryota;Alveolata;Dinophyta;Dinophyceae;Uncultured;110;Uncultured-X;Uncultured-XX;dinoflagellate	3	8	28	19	15	15	9	3	24	18	4	19	8	7	9	31	Eukaryota	Alveolata	Dinophyta	Uncultured-XX	dinoflagellate	97.32	114	3	2	113	1	288	400	4.1e-16	35.4	220
35eb9326667b9e9b973b1cd0f663ff2001dcb62f_23	EU650324.1.1587_U	Eukaryota;Opisthokonta;Metazoa;Bryozoa;Bryozoa_X;Bryozoa_XX;Plumatella;Plumatella sp.	0	7	1	1	16	4	36	1	3	11	47	12	7	7	65	0	Eukaryota	Opisthokonta	Metazoa	Plumatella	Plumatella sp.	71.77	541	142	38	535	1	258	766	2.6e-14	35.7	218
91208a521f396e8533b8b76a726187cb5060b5ba_75	EF023118.1.1760_U	Eukaryota;Alveolata;Ciliophora;Spirotrichea;Hypotrichia;Oxytrichidae;Oxytrichidae_X;Oxytrichidae_X sp.	22	18	25	11	11	19	7	2	14	11	3	14	10	23	21	7	Eukaryota	Alveolata	Ciliophora	Oxytrichidae_X	Oxytrichidae_X sp.	91.67	111	9	3	109	1	284	393	1.4e-09	31.7	218
760ddc6983ef68831055884854b509b9fb32bc3e_54	HE866919.1.1718_U	Eukaryota;Stramenopiles;Stramenopiles_X;Phaeophyceae;Phaeophyceae_X;Phaeophyceae_XX;Desmarestia;Desmarestia ligulata	5	14	17	7	19	7	18	13	18	15	4	16	13	17	9	24	Eukaryota	Stramenopiles	Stramenopiles	Desmarestia	Desmarestia ligulata	100	112	0	4	109	1	301	411	3.8e-15	34.9	216
1f0fd6bab7ba9d2b1815676171edff93f60fba18_69	AM774480.1.1775_U	Eukaryota;Opisthokonta;Metazoa;Mollusca;Bivalvia;Carditoida;Astarte;Astarte sulcata	1	7	10	9	23	7	37	15	6	12	11	4	9	31	15	13	Eukaryota	Opisthokonta	Metazoa	Astarte	Astarte sulcata	98.01	420	8	18	420	1	1539	1940	4.2e-85	57.4	210
287396b17818fbbf56b53e172da0a5dfaad8fefd_187	EF526887.1.1806_U	Eukaryota;Alveolata;Dinophyta;Dinophyceae;Uncultured;110;Uncultured-X;Uncultured-XX;dinoflagellate	0	11	1	0	6	2	16	37	1	3	37	23	12	26	25	0	Eukaryota	Alveolata	Dinophyta	Uncultured-XX	dinoflagellate	97.25	114	3	5	112	1	290	400	1.6e-15	35.2	200
44f390ecae593d824dbe86cc491295715ea054b1_95	AF300285.1.1724_U	Eukaryota;Alveolata;Ciliophora;Colpodea;Platyophryida;Sorogenidae;Sorogena;Sorogena stoianovitchae	1	12	9	16	7	13	14	1	14	3	7	9	11	16	21	45	Eukaryota	Alveolata	Ciliophora	Sorogena	Sorogena stoianovitchae	92.08	102	8	1	101	1	286	387	1.9e-13	34.1	199
f01f2c8d650cd9607ddf59e0dade2aa9c4599553_82	EF526887.1.1806_U	Eukaryota;Alveolata;Dinophyta;Dinophyceae;Uncultured;110;Uncultured-X;Uncultured-XX;dinoflagellate	9	15	35	21	4	24	3	1	25	17	3	2	5	2	2	30	Eukaryota	Alveolata	Dinophyta	Uncultured-XX	dinoflagellate	95.04	126	6	5	124	1	278	400	1.3e-13	34.4	198
4044547528d13a7b7bdac4b7f89588515fa00070_85	AY827953.1.1752_U	Eukaryota;Alveolata;Dinophyta;Dinophyceae;Uncultured;244;Uncultured-X;Uncultured-XX;dinoflagellate	10	17	30	26	2	19	4	1	25	12	5	7	9	4	4	22	Eukaryota	Alveolata	Dinophyta	Uncultured-XX	dinoflagellate	98.28	120	2	4	117	1	282	400	3.7e-16	35.6	197
f9587dcf409bd3b12c2be5b6a55270b4b100f331_72	EF023118.1.1760_U	Eukaryota;Alveolata;Ciliophora;Spirotrichea;Hypotrichia;Oxytrichidae;Oxytrichidae_X;Oxytrichidae_X sp.	17	23	12	5	5	3	12	8	13	5	12	33	8	23	8	5	Eukaryota	Alveolata	Ciliophora	Oxytrichidae_X	Oxytrichidae_X sp.	100	61	0	2	60	1	334	393	5.1e-14	33.2	192
7b110da3f30ac412b566d15a55b12a3a43800c0a_106	AB025533.1.1788_U	Eukaryota;Stramenopiles;Stramenopiles_X;Eustigmatophyceae;Eustigmatophyceae_X;Eustigmatophyceae_XX;Nannochloropsis;Nannochloropsis sp.	42	10	17	9	7	14	8	15	19	9	5	6	1	9	5	9	Eukaryota	Stramenopiles	Stramenopiles	Nannochloropsis	Nannochloropsis sp.	91.59	107	9	0	107	1	299	405	2.6e-14	34.8	185
b3676d36967785fc271ff8725b6195bb876c2b58_54	EF526887.1.1806_U	Eukaryota;Alveolata;Dinophyta;Dinophyceae;Uncultured;110;Uncultured-X;Uncultured-XX;dinoflagellate	3	10	27	25	8	13	3	2	23	21	0	2	5	8	4	29	Eukaryota	Alveolata	Dinophyta	Uncultured-XX	dinoflagellate	95.69	119	5	3	118	1	284	400	1.3e-15	35.3	183
75ad94bb69eeeb488780f63d7879948dbdfab5ee_40	JF346259.1.1818_U	Eukaryota;Opisthokonta;Metazoa;Arthropoda;Crustacea;Malacostraca;Parastylodactylus;Parastylodactylus bimaxillaris	0	0	0	0	24	0	41	12	0	0	14	0	1	41	49	0	Eukaryota	Opisthokonta	Metazoa	Parastylodactylus	Parastylodactylus bimaxillaris	96.77	420	13	18	420	1	1439	1840	3.8e-78	55.8	182
0d4d5ba11f093064f02a071ae755c68f0b8b0000_33	AY827953.1.1752_U	Eukaryota;Alveolata;Dinophyta;Dinophyceae;Uncultured;244;Uncultured-X;Uncultured-XX;dinoflagellate	6	10	9	7	15	1	16	8	7	9	15	15	25	10	13	15	Eukaryota	Alveolata	Dinophyta	Uncultured-XX	dinoflagellate	99.26	141	1	5	138	1	262	400	2.9e-22	38.4	181
9ea8960f5f70ec80370b1552f5fed1d79b8e15f8_122	AB025533.1.1788_U	Eukaryota;Stramenopiles;Stramenopiles_X;Eustigmatophyceae;Eustigmatophyceae_X;Eustigmatophyceae_XX;Nannochloropsis;Nannochloropsis sp.	29	8	16	14	4	14	15	18	14	6	9	1	7	6	5	9	Eukaryota	Stramenopiles	Stramenopiles	Nannochloropsis	Nannochloropsis sp.	91.26	103	9	0	103	1	303	405	6.2e-16	35.5	175
3dd1e9bd17a7064185d98fbb4cd729d350104b73_106	EF526887.1.1806_U	Eukaryota;Alveolata;Dinophyta;Dinophyceae;Uncultured;110;Uncultured-X;Uncultured-XX;dinoflagellate	3	6	22	10	15	16	18	1	10	8	2	9	9	7	12	26	Eukaryota	Alveolata	Dinophyta	Uncultured-XX	dinoflagellate	99.07	111	1	3	110	1	292	400	1.1e-15	35.2	174
dfb82bd8da56db89a19f62b99b13369040b6b418_26	AY180026.1.1746_U	Eukaryota;Rhizaria;Cercozoa;Filosa-Imbricatea;Thaumatomonadida;Thaumatomonadidae;Thaumatomonas;Thaumatomonas sp.	0	12	1	0	5	7	29	12	4	12	19	12	29	10	21	0	Eukaryota	Rhizaria	Cercozoa	Thaumatomonas	Thaumatomonas sp.	82.35	53	9	2	53	1	529	579	3.4e-25	36.7	173
1132830a0d1c510713835ff3c3f793768e6176e3_121	AY665124.1.1756_U	Eukaryota;Opisthokonta;Metazoa;Arthropoda;Crustacea;Maxillopoda;Copepoda;Calanoida;*;*	80	1	12	11	1	2	2	4	37	0	0	2	6	0	1	11	Eukaryota	Opisthokonta	Metazoa	*	*	94.06	103	6	2	102	1	300	401	6.6e-12	33.2	170
e12875be61a34ccf5903d3a138338a68a4c2475c_94	EF526887.1.1806_U	Eukaryota;Alveolata;Dinophyta;Dinophyceae;Uncultured;110;Uncultured-X;Uncultured-XX;dinoflagellate	15	7	21	21	4	25	3	1	18	13	3	6	9	6	3	14	Eukaryota	Alveolata	Dinophyta	Uncultured-XX	dinoflagellate	100	75	0	2	74	1	327	400	2e-15	34.5	169
76e2391ec8719e10e21d35f1bea2d4728e8e0a36_42	EF526887.1.1806_U	Eukaryota;Alveolata;Dinophyta;Dinophyceae;Uncultured;110;Uncultured-X;Uncultured-XX;dinoflagellate	21	9	8	14	4	3	6	2	20	14	2	7	21	9	11	16	Eukaryota	Alveolata	Dinophyta	Uncultured-XX	dinoflagellate	98.15	112	2	4	109	1	290	400	2.6e-14	34.5	167
18db2886e7b835dffa192e2f5ea67b9e81811797_49	AB058365.1.1726_U	Eukaryota;Hacrobia;Cryptophyta;Cryptophyceae;Cryptophyceae_X;Cryptomonadales;Geminigera;Geminigera cryophila	32	5	11	16	1	22	0	0	18	20	0	5	18	0	1	16	Eukaryota	Hacrobia	Cryptophyta	Geminigera	Geminigera cryophila	100	108	0	2	107	1	286	392	1.6e-17	35.7	165
9769d42c827d22c09e4bd23dcb741da84600f0b1_42	EU650324.1.1587_U	Eukaryota;Opisthokonta;Metazoa;Bryozoa;Bryozoa_X;Bryozoa_XX;Plumatella;Plumatella sp.	0	25	20	10	4	13	1	5	14	12	5	9	4	7	4	31	Eukaryota	Opisthokonta	Metazoa	Plumatella	Plumatella sp.	70.65	538	150	27	535	1	253	766	1.2e-16	36.8	164
4eab78a462fc7fbba495c742d0acec8dc533cd75_59	EF526887.1.1806_U	Eukaryota;Alveolata;Dinophyta;Dinophyceae;Uncultured;110;Uncultured-X;Uncultured-XX;dinoflagellate	0	0	0	0	19	0	38	14	0	0	31	0	0	25	36	0	Eukaryota	Alveolata	Dinophyta	Uncultured-XX	dinoflagellate	97.54	126	3	4	126	1	279	400	4.2e-17	36	163
6beee60ecdae5bab0da2fcfedfd74db48da81b1a_84	EF023236	Eukaryota;Alveolata;Apicomplexa;Apicomplexa_X;Gregarines;Gregarines_X;Gregarines_XX;Gregarines_XX sp.	9	15	15	8	4	12	6	10	15	17	5	9	10	11	5	12	Eukaryota	Alveolata	Apicomplexa	Gregarines_XX	Gregarines_XX sp.	99.01	103	1	2	102	1	346	447	1.7e-14	34.3	163
31094c15b605d4f2b0579690bca4909d562d0347_45	JN185478.1.1711_U	Eukaryota;Opisthokonta;Metazoa;Gastrotricha;Gastrotricha_X;Gastrotricha_XX;Lepidodermella;Lepidodermella squamata	10	12	18	9	6	16	8	0	21	21	2	10	6	3	1	19	Eukaryota	Opisthokonta	Metazoa	Lepidodermella	Lepidodermella squamata	87.27	113	14	3	112	1	296	406	1.1e-07	31	162
975cb39c01cc02abf3871b168a2bcfe1511a944c_49	AF300285.1.1724_U	Eukaryota;Alveolata;Ciliophora;Colpodea;Platyophryida;Sorogenidae;Sorogena;Sorogena stoianovitchae	0	15	9	17	3	11	4	1	4	1	1	7	13	9	10	55	Eukaryota	Alveolata	Ciliophora	Sorogena	Sorogena stoianovitchae	91.43	106	9	1	105	1	282	387	6.9e-15	34.8	160
a32823518a489b33cee080141c7842b83e19cf73_43	FR874743.1.1765_U	Eukaryota;Archaeplastida;Chlorophyta;Mamiellophyceae;Mamiellales;Bathycoccaceae;Ostreococcus;Ostreococcus sp.	4	13	13	16	3	15	7	10	8	5	5	19	7	15	16	4	Eukaryota	Archaeplastida	Chlorophyta	Ostreococcus	Ostreococcus sp.	96.71	413	13	18	413	1	1619	2013	3.2e-96	59.7	160
915dfb011cc5d407eb5ae4a22e4b4363ac9f0a57_36	EU650324.1.1587_U	Eukaryota;Opisthokonta;Metazoa;Bryozoa;Bryozoa_X;Bryozoa_XX;Plumatella;Plumatella sp.	0	3	48	0	63	0	0	2	7	1	3	29	0	3	0	0	Eukaryota	Opisthokonta	Metazoa	Plumatella	Plumatella sp.	70.53	533	150	24	530	1	255	766	4.8e-18	37.4	159
6959e61364a60c12970d26dd37223bba891a9db8_24	EF526887.1.1806_U	Eukaryota;Alveolata;Dinophyta;Dinophyceae;Uncultured;110;Uncultured-X;Uncultured-XX;dinoflagellate	5	6	5	18	10	10	13	9	11	10	13	11	3	6	9	16	Eukaryota	Alveolata	Dinophyta	Uncultured-XX	dinoflagellate	100	80	0	2	79	1	322	400	1.5e-13	33.7	155
ee26753482d09822ff0ffc291ba9d6f65a71dcd6_51	EF526887.1.1806_U	Eukaryota;Alveolata;Dinophyta;Dinophyceae;Uncultured;110;Uncultured-X;Uncultured-XX;dinoflagellate	14	11	17	18	4	17	5	3	13	11	8	5	5	1	3	18	Eukaryota	Alveolata	Dinophyta	Uncultured-XX	dinoflagellate	100	88	0	2	87	1	314	400	3.6e-12	33.1	153
9cacad6c3eff065749cbd3ac0a7f8a3eb4a03a0f_36	AY665124.1.1756_U	Eukaryota;Opisthokonta;Metazoa;Arthropoda;Crustacea;Maxillopoda;Copepoda;Calanoida;*;*	58	1	5	8	0	1	3	8	52	1	0	1	6	2	2	4	Eukaryota	Opisthokonta	Metazoa	*	*	93.4	108	7	2	107	1	295	401	1.3e-11	33.1	152
3c050caf8bf2ad3716a087709638bf5b6ff5884c_50	AM774480.1.1775_U	Eukaryota;Opisthokonta;Metazoa;Mollusca;Bivalvia;Carditoida;Astarte;Astarte sulcata	15	2	5	18	7	15	4	3	26	6	3	8	11	6	8	12	Eukaryota	Opisthokonta	Metazoa	Astarte	Astarte sulcata	96.77	420	13	18	420	1	1539	1940	1.1e-80	56.5	149
f576817be4ff2afb47c21169cd3b34e12935539f_47	AY827953.1.1752_U	Eukaryota;Alveolata;Dinophyta;Dinophyceae;Uncultured;244;Uncultured-X;Uncultured-XX;dinoflagellate	7	12	16	17	5	14	13	10	15	6	6	4	4	2	4	7	Eukaryota	Alveolata	Dinophyta	Uncultured-XX	dinoflagellate	98.45	135	2	6	131	1	268	400	1.3e-18	36.8	142
457e5636d25afcf73c2dba7f352449ebf34a0c86_36	EU650324.1.1587_U	Eukaryota;Opisthokonta;Metazoa;Bryozoa;Bryozoa_X;Bryozoa_XX;Plumatella;Plumatella sp.	0	0	0	8	4	14	7	0	6	28	6	34	30	0	3	0	Eukaryota	Opisthokonta	Metazoa	Plumatella	Plumatella sp.	71.32	546	146	37	541	1	253	766	1.5e-13	35.3	140
ca17774df195bab130a9578478a641b61b613eed_32	FR874743.1.1765_U	Eukaryota;Archaeplastida;Chlorophyta;Mamiellophyceae;Mamiellales;Bathycoccaceae;Ostreococcus;Ostreococcus sp.	1	4	40	14	5	9	2	1	7	5	4	1	11	3	1	32	Eukaryota	Archaeplastida	Chlorophyta	Ostreococcus	Ostreococcus sp.	97.35	116	3	3	114	1	270	384	4.4e-16	35.5	140
28dfa98166abb0b7f0ef0dcc839bcde718c2513b_42	EF023118.1.1760_U	Eukaryota;Alveolata;Ciliophora;Spirotrichea;Hypotrichia;Oxytrichidae;Oxytrichidae_X;Oxytrichidae_X sp.	3	4	9	4	6	6	12	8	4	6	7	12	10	23	16	9	Eukaryota	Alveolata	Ciliophora	Oxytrichidae_X	Oxytrichidae_X sp.	97.32	115	3	3	114	1	281	393	1.6e-13	33.9	139
02ae1eab7bfbf6b829b9d5426288f4b0a0d53c93_45	EF023236	Eukaryota;Alveolata;Apicomplexa;Apicomplexa_X;Gregarines;Gregarines_X;Gregarines_XX;Gregarines_XX sp.	11	16	6	7	3	7	7	5	10	16	3	11	12	9	4	7	Eukaryota	Alveolata	Apicomplexa	Gregarines_XX	Gregarines_XX sp.	96.52	117	4	2	116	1	332	447	2.8e-15	34.8	134
22415f483213d21d568b60640dcbd2cd667924d7_22	AY208893.1.1819_U	Eukaryota;Alveolata;Dinophyta;Syndiniales;MALV-II;MALV-II-Clade-4;Amoebophrya;Amoebophrya ceratii	5	5	13	22	5	14	2	2	21	6	3	3	4	4	2	23	Eukaryota	Alveolata	Dinophyta	Amoebophrya	Amoebophrya ceratii	95.37	112	5	4	110	1	291	400	2.7e-11	31.7	134
0f4aa33a4b87c1f28326d5aed0352fb5f602c2e2_41	EF526887.1.1806_U	Eukaryota;Alveolata;Dinophyta;Dinophyceae;Uncultured;110;Uncultured-X;Uncultured-XX;dinoflagellate	11	6	11	12	5	9	4	6	14	11	5	5	10	5	6	10	Eukaryota	Alveolata	Dinophyta	Uncultured-XX	dinoflagellate	100	99	0	2	98	1	303	400	1e-15	35.1	130
b6ef669370e0f973061b04bce90886dc21d73baf_27	EU650324.1.1587_U	Eukaryota;Opisthokonta;Metazoa;Bryozoa;Bryozoa_X;Bryozoa_XX;Plumatella;Plumatella sp.	0	0	0	2	9	12	20	1	4	16	18	6	20	1	20	0	Eukaryota	Opisthokonta	Metazoa	Plumatella	Plumatella sp.	73.35	479	121	25	471	1	305	766	2.7e-46	46.9	129
5fb8de21b9c834cfcefbe92c2d1a71be27607cd6_44	EF526887.1.1806_U	Eukaryota;Alveolata;Dinophyta;Dinophyceae;Uncultured;110;Uncultured-X;Uncultured-XX;dinoflagellate	12	4	16	7	2	9	10	4	7	14	3	2	7	8	6	16	Eukaryota	Alveolata	Dinophyta	Uncultured-XX	dinoflagellate	100	70	0	2	69	1	332	400	6.2e-17	35.1	127
c1aaf14887cacab0144ff45a69c8ab49f0ab1018_18	EU650324.1.1587_U	Eukaryota;Opisthokonta;Metazoa;Bryozoa;Bryozoa_X;Bryozoa_XX;Plumatella;Plumatella sp.	0	21	11	19	4	18	0	0	1	16	0	6	5	14	0	11	Eukaryota	Opisthokonta	Metazoa	Plumatella	Plumatella sp.	68.94	562	164	34	557	1	237	769	2.1e-10	33.7	126
78f99620db63ebe8fbf3de83624ea35e72ecd198_21	FR874708.1.1775_U	Eukaryota;Archaeplastida;Chlorophyta;Mamiellophyceae;Mamiellales;Bathycoccaceae;Bathycoccus;Bathycoccus prasinos	8	4	9	8	0	18	3	5	28	20	2	3	1	4	1	11	Eukaryota	Archaeplastida	Chlorophyta	Bathycoccus	Bathycoccus prasinos	97.22	111	3	3	109	1	283	392	2e-13	34.2	125
09cd18652a6c254e3d942d4cece764e3a6e5f80d_36	EF526887.1.1806_U	Eukaryota;Alveolata;Dinophyta;Dinophyceae;Uncultured;110;Uncultured-X;Uncultured-XX;dinoflagellate	2	7	5	1	8	6	10	8	1	6	17	13	9	14	11	5	Eukaryota	Alveolata	Dinophyta	Uncultured-XX	dinoflagellate	95.45	69	3	3	69	1	335	400	3e-19	36.1	123
09bf6a11802d3defcd1ecdf77bec037c96e668c6_70	JN185478.1.1711_U	Eukaryota;Opisthokonta;Metazoa;Gastrotricha;Gastrotricha_X;Gastrotricha_XX;Lepidodermella;Lepidodermella squamata	22	8	19	7	1	9	3	0	8	17	2	3	3	1	0	18	Eukaryota	Opisthokonta	Metazoa	Lepidodermella	Lepidodermella squamata	87.13	103	13	2	102	1	305	406	1.4e-07	30.8	121
66bb00ac2bead32676853c2d66d4746ed7605350_16	EU650324.1.1587_U	Eukaryota;Opisthokonta;Metazoa;Bryozoa;Bryozoa_X;Bryozoa_XX;Plumatella;Plumatella sp.	0	0	0	2	1	15	8	0	7	23	7	26	25	0	7	0	Eukaryota	Opisthokonta	Metazoa	Plumatella	Plumatella sp.	70.06	554	156	33	538	1	230	766	1.6e-13	35.3	121
24b03013b16f87dde994943ecf896aa10e552212_35	EU650324.1.1587_U	Eukaryota;Opisthokonta;Metazoa;Bryozoa;Bryozoa_X;Bryozoa_XX;Plumatella;Plumatella sp.	0	0	0	6	0	19	0	0	4	21	0	28	40	0	1	0	Eukaryota	Opisthokonta	Metazoa	Plumatella	Plumatella sp.	71.26	544	146	36	540	1	253	764	2.8e-14	35.7	119
48d21df96ade136bf7047fe78f22adc156bf552f_79	EF526887.1.1806_U	Eukaryota;Alveolata;Dinophyta;Dinophyceae;Uncultured;110;Uncultured-X;Uncultured-XX;dinoflagellate	10	1	19	18	3	10	0	1	20	7	0	0	2	2	0	26	Eukaryota	Alveolata	Dinophyta	Uncultured-XX	dinoflagellate	95.58	115	5	2	114	1	287	400	4.1e-15	35	119
955bd37776398431eb229439c5852d449acf7cd0_26	HE866919.1.1718_U	Eukaryota;Stramenopiles;Stramenopiles_X;Phaeophyceae;Phaeophyceae_X;Phaeophyceae_XX;Desmarestia;Desmarestia ligulata	2	1	7	5	3	3	0	0	39	1	0	0	4	3	0	51	Eukaryota	Stramenopiles	Stramenopiles	Desmarestia	Desmarestia ligulata	89.81	112	11	4	109	1	301	411	1.4e-07	30.8	119
997003c666a8ec1fe342be582bd3982c31d3abeb_24	FR874743.1.1765_U	Eukaryota;Archaeplastida;Chlorophyta;Mamiellophyceae;Mamiellales;Bathycoccaceae;Ostreococcus;Ostreococcus sp.	3	14	1	0	10	3	11	0	5	1	16	26	8	8	0	12	Eukaryota	Archaeplastida	Chlorophyta	Ostreococcus	Ostreococcus sp.	95.19	414	19	19	414	1	1619	2013	6.8e-90	58.5	118
4640ca870276983389649068c8d9a1ceb1411d28_36	EF526887.1.1806_U	Eukaryota;Alveolata;Dinophyta;Dinophyceae;Uncultured;110;Uncultured-X;Uncultured-XX;dinoflagellate	4	14	8	10	6	12	7	3	8	7	8	2	7	3	4	13	Eukaryota	Alveolata	Dinophyta	Uncultured-XX	dinoflagellate	100	61	0	2	60	1	341	400	3e-12	32.6	116
24ec606ef0f8a45c750c23fad557995875705732_28	EF526887.1.1806_U	Eukaryota;Alveolata;Dinophyta;Dinophyceae;Uncultured;110;Uncultured-X;Uncultured-XX;dinoflagellate	7	3	11	10	5	3	10	5	9	9	5	2	4	4	6	22	Eukaryota	Alveolata	Dinophyta	Uncultured-XX	dinoflagellate	100	68	0	2	67	1	334	400	2.8e-16	34.8	115
3bf652df0907358ef7d441dab35f684c65958b8c_31	EF526887.1.1806_U	Eukaryota;Alveolata;Dinophyta;Dinophyceae;Uncultured;110;Uncultured-X;Uncultured-XX;dinoflagellate	9	11	14	4	5	11	10	0	7	12	3	5	6	5	3	10	Eukaryota	Alveolata	Dinophyta	Uncultured-XX	dinoflagellate	100	83	0	2	82	1	319	400	1.3e-11	32.7	115
919e9004b093eb6f6459511338418d8833fbcb56_27	AF374480.1.1805_U	Eukaryota;Stramenopiles;Stramenopiles_X;Bacillariophyta;Bacillariophyta_X;Polar-centric-Mediophyceae;Thalassiosira;Thalassiosira rotula	7	7	7	15	1	8	5	2	12	15	3	6	4	5	3	14	Eukaryota	Stramenopiles	Stramenopiles	Thalassiosira	Thalassiosira rotula	98	420	8	19	420	1	1420	1820	1e-84	57.3	114
bad8b0b9e93fd4965f7bf2abe1b6968017b2952e_29	EF023118.1.1760_U	Eukaryota;Alveolata;Ciliophora;Spirotrichea;Hypotrichia;Oxytrichidae;Oxytrichidae_X;Oxytrichidae_X sp.	1	8	15	3	5	8	0	1	6	2	2	12	12	13	16	10	Eukaryota	Alveolata	Ciliophora	Oxytrichidae_X	Oxytrichidae_X sp.	94.83	118	6	2	117	1	277	393	3.8e-12	33.2	114
44920d34b21ef2aa1f1b7e815fe1f9507c9aa37c_10	EU650324.1.1587_U	Eukaryota;Opisthokonta;Metazoa;Bryozoa;Bryozoa_X;Bryozoa_XX;Plumatella;Plumatella sp.	0	7	17	11	11	4	1	17	7	7	7	6	2	4	2	10	Eukaryota	Opisthokonta	Metazoa	Plumatella	Plumatella sp.	73.85	364	91	16	362	1	417	766	1.2e-191	74.2	113
4c31ff2afbc4306768f2d5ab71136924995da17c_48	EU650324.1.1587_U	Eukaryota;Opisthokonta;Metazoa;Bryozoa;Bryozoa_X;Bryozoa_XX;Plumatella;Plumatella sp.	0	0	0	0	7	0	64	4	0	0	3	0	0	25	10	0	Eukaryota	Opisthokonta	Metazoa	Plumatella	Plumatella sp.	72.75	549	139	39	541	1	253	770	5.9e-13	35	113
f26cfae3a7025469977e589a03a5f73fdf07b498_38	EF023516.1.1809_U	Eukaryota;Archaeplastida;Streptophyta;Embryophyceae;Embryophyceae_X;Embryophyceae_XX;Embryophyceae_XXX;Embryophyceae_XXX sp.	11	8	24	4	3	5	3	2	6	12	2	1	4	13	1	14	Eukaryota	Archaeplastida	Streptophyta	Embryophyceae_XXX	Embryophyceae_XXX sp.	98.89	92	1	2	91	1	311	401	9.5e-13	33.6	113
86f0568a2367574a909615446604abdc1b443828_40	AB505561.1.2086_U	Eukaryota;Stramenopiles;Stramenopiles_X;MAST;MAST-1;MAST-1A;MAST-1A_X;MAST-1A_X sp.	20	8	6	0	2	3	5	5	8	16	4	8	14	9	2	2	Eukaryota	Stramenopiles	Stramenopiles	MAST-1A_X	MAST-1A_X sp.	96.91	99	3	2	98	1	310	407	1.1e-13	32.9	112
427388f013260d9754a6a1b3e0050c5b03797c1b_59	AB505561.1.2086_U	Eukaryota;Stramenopiles;Stramenopiles_X;MAST;MAST-1;MAST-1A;MAST-1A_X;MAST-1A_X sp.	17	6	3	4	1	6	3	3	7	29	2	4	7	5	1	10	Eukaryota	Stramenopiles	Stramenopiles	MAST-1A_X	MAST-1A_X sp.	96.67	92	3	2	91	1	317	407	2.9e-13	32.6	108
4bef5ed14954a88da60c1442876a64a55ca8d12b_46	EF023236	Eukaryota;Alveolata;Apicomplexa;Apicomplexa_X;Gregarines;Gregarines_X;Gregarines_XX;Gregarines_XX sp.	6	8	12	9	1	4	6	2	11	18	1	6	6	5	1	12	Eukaryota	Alveolata	Apicomplexa	Gregarines_XX	Gregarines_XX sp.	98.18	113	2	3	111	1	336	447	6.7e-14	34.1	108
006e6c5fe0d6501eafd0eed6937572f4b6c79497_23	EU650324.1.1587_U	Eukaryota;Opisthokonta;Metazoa;Bryozoa;Bryozoa_X;Bryozoa_XX;Plumatella;Plumatella sp.	0	0	0	0	1	20	0	0	6	19	4	36	21	0	0	0	Eukaryota	Opisthokonta	Metazoa	Plumatella	Plumatella sp.	70.82	549	150	35	544	1	251	769	1.5e-13	35.3	107
b506c2992168121307006d9a1f4b329afd419ec7_50	FJ914411	Eukaryota;Alveolata;Dinophyta;Syndiniales;MALV-III;MALV-III_X;MALV-III_XX;MALV-III_XX sp.	0	0	0	0	13	0	17	4	0	0	24	0	0	19	30	0	Eukaryota	Alveolata	Dinophyta	MALV-III_XX	MALV-III_XX sp.	99.32	312	2	19	312	1	90	382	9.8e-63	49.7	107
f43c85a01af9ed0489cc71d9246ee5bb26319dd6_32	FR874658.1.1790_U	Eukaryota;Alveolata;Dinophyta;Syndiniales;MALV-I;MALV-I-Clade-1;MALV-I-Clade-1_X;MALV-I-Clade-1_X sp.	4	2	9	2	7	22	4	0	8	12	1	6	5	4	3	18	Eukaryota	Alveolata	Dinophyta	MALV-I-Clade-1_X	MALV-I-Clade-1_X sp.	98.13	108	2	1	107	1	292	399	3.8e-17	35.9	107
f6e251748c1be239a3925a8a234cde3d0a501a04_82	EF526887.1.1806_U	Eukaryota;Alveolata;Dinophyta;Dinophyceae;Uncultured;110;Uncultured-X;Uncultured-XX;dinoflagellate	0	4	1	0	2	2	10	28	0	0	17	15	4	12	12	0	Eukaryota	Alveolata	Dinophyta	Uncultured-XX	dinoflagellate	97.06	105	3	3	105	1	299	400	7.5e-18	36.1	107
748cd721251f65b0ae9efde767a193e3482d20ab_63	EU650324.1.1587_U	Eukaryota;Opisthokonta;Metazoa;Bryozoa;Bryozoa_X;Bryozoa_XX;Plumatella;Plumatella sp.	0	1	1	30	17	28	6	0	0	4	1	12	6	0	0	0	Eukaryota	Opisthokonta	Metazoa	Plumatella	Plumatella sp.	71.71	546	144	37	542	1	254	766	6.9e-15	36	106
94f7cffcbe6ab757d9e50fc6df4c378647f325af_35	EF526887.1.1806_U	Eukaryota;Alveolata;Dinophyta;Dinophyceae;Uncultured;110;Uncultured-X;Uncultured-XX;dinoflagellate	5	4	12	7	3	11	7	3	9	13	4	4	6	3	4	11	Eukaryota	Alveolata	Dinophyta	Uncultured-XX	dinoflagellate	100	85	0	2	84	1	317	400	1.2e-10	32.3	106
48eb7b4c063cda98545c687d0053083f4253195c_72	AB505561.1.2086_U	Eukaryota;Stramenopiles;Stramenopiles_X;MAST;MAST-1;MAST-1A;MAST-1A_X;MAST-1A_X sp.	1	4	6	4	0	4	3	3	16	26	4	2	6	12	2	11	Eukaryota	Stramenopiles	Stramenopiles	MAST-1A_X	MAST-1A_X sp.	96.23	108	4	2	107	1	301	407	9.1e-12	32	104
97f15ed9479701b81ac5cced8ae99f560c55dcd7_27	AY208893.1.1819_U	Eukaryota;Alveolata;Dinophyta;Syndiniales;MALV-II;MALV-II-Clade-4;Amoebophrya;Amoebophrya ceratii	6	7	3	23	5	11	3	1	8	7	0	3	5	1	2	16	Eukaryota	Alveolata	Dinophyta	Amoebophrya	Amoebophrya ceratii	92.59	112	8	4	110	1	291	400	5.4e-09	30.4	101
3c470d8fc9e68492754da434506e1d50a7e680f3_31	EF023118.1.1760_U	Eukaryota;Alveolata;Ciliophora;Spirotrichea;Hypotrichia;Oxytrichidae;Oxytrichidae_X;Oxytrichidae_X sp.	15	2	5	4	4	10	1	1	8	5	2	2	5	11	9	16	Eukaryota	Alveolata	Ciliophora	Oxytrichidae_X	Oxytrichidae_X sp.	97.03	103	3	2	102	1	292	393	2.3e-13	33.6	100
9e599010a98cb1b16d7bf4690035c40222657c58_26	AY208893.1.1819_U	Eukaryota;Alveolata;Dinophyta;Syndiniales;MALV-II;MALV-II-Clade-4;Amoebophrya;Amoebophrya ceratii	1	3	5	14	5	14	5	1	16	5	5	2	5	1	2	16	Eukaryota	Alveolata	Dinophyta	Amoebophrya	Amoebophrya ceratii	97.03	104	3	3	102	1	298	400	1.3e-12	32.2	100
42435ccd5be1386696d381f9962181c3717fc234_58	AB194980.1.1719_U	Eukaryota;Hacrobia;Katablepharidophyta;Katablepharidaceae;Katablepharidales;Katablepharidales_X;Leucocryptos;Leucocryptos marina	5	1	7	3	4	2	6	9	12	13	1	9	5	8	6	8	Eukaryota	Hacrobia	Katablepharidophyta	Leucocryptos	Leucocryptos marina	100	103	0	2	102	1	297	398	5.6e-17	35.8	99
76bb1b59c4a5a24c2e524e58119b698dd5db6ada_20	AF525867.1.1777_U	Eukaryota;Archaeplastida;Chlorophyta;Mamiellophyceae;Mamiellales;Mamiellaceae;Micromonas;Micromonas Clade-C.D.5	4	8	9	8	6	10	3	2	5	10	1	6	6	0	2	19	Eukaryota	Archaeplastida	Chlorophyta	Micromonas	Micromonas Clade-C.D.5	91.67	110	9	2	108	1	285	394	3.1e-13	34.1	99
cfd807b29d9b3edf4efdc68e8cd95345c3aac2c7_31	EU650324.1.1587_U	Eukaryota;Opisthokonta;Metazoa;Bryozoa;Bryozoa_X;Bryozoa_XX;Plumatella;Plumatella sp.	0	20	11	0	0	0	7	5	11	18	4	17	3	0	1	2	Eukaryota	Opisthokonta	Metazoa	Plumatella	Plumatella sp.	72.07	550	143	38	544	1	249	766	7.5e-13	35	99
e4f7c7fd2aaed99092f10a71a40ba25ea81fe023_21	EF023236	Eukaryota;Alveolata;Apicomplexa;Apicomplexa_X;Gregarines;Gregarines_X;Gregarines_XX;Gregarines_XX sp.	6	9	3	4	3	2	6	7	7	5	6	9	10	11	7	3	Eukaryota	Alveolata	Apicomplexa	Gregarines_XX	Gregarines_XX sp.	95.54	114	5	2	113	1	335	447	1.6e-13	34	98
d960800bd53397e5f0e62aef0b2970ba91d6177f_69	EF023118.1.1760_U	Eukaryota;Alveolata;Ciliophora;Spirotrichea;Hypotrichia;Oxytrichidae;Oxytrichidae_X;Oxytrichidae_X sp.	3	10	8	34	2	4	11	3	1	0	2	6	2	8	2	0	Eukaryota	Alveolata	Ciliophora	Oxytrichidae_X	Oxytrichidae_X sp.	96.04	103	4	2	102	1	292	393	1.3e-12	33.3	96
309037fec503660f76267cbcb083941d347a164f_32	FR874708.1.1775_U	Eukaryota;Archaeplastida;Chlorophyta;Mamiellophyceae;Mamiellales;Bathycoccaceae;Bathycoccus;Bathycoccus prasinos	0	3	20	8	0	3	4	1	4	0	1	8	6	8	3	25	Eukaryota	Archaeplastida	Chlorophyta	Bathycoccus	Bathycoccus prasinos	100	112	0	3	110	1	282	392	9.4e-17	35.8	94
e7ba65262fcb2cbc799a8bd551c598a0db59fb87_19	EU650324.1.1587_U	Eukaryota;Opisthokonta;Metazoa;Bryozoa;Bryozoa_X;Bryozoa_XX;Plumatella;Plumatella sp.	0	1	0	5	4	6	15	0	1	12	2	16	21	1	9	0	Eukaryota	Opisthokonta	Metazoa	Plumatella	Plumatella sp.	74.71	452	109	21	450	1	334	766	9.3e-62	50.9	93
e55702100583ab92ca98c892485d22e73b042755_36	AY827953.1.1752_U	Eukaryota;Alveolata;Dinophyta;Dinophyceae;Uncultured;244;Uncultured-X;Uncultured-XX;dinoflagellate	12	4	9	5	2	10	7	2	6	9	2	5	4	4	2	9	Eukaryota	Alveolata	Dinophyta	Uncultured-XX	dinoflagellate	99.32	151	1	4	149	1	252	400	1e-28	41	92
1a4ff58cdae3b6f5195d5d15095326b788b07088_13	AY208893.1.1819_U	Eukaryota;Alveolata;Dinophyta;Syndiniales;MALV-II;MALV-II-Clade-4;Amoebophrya;Amoebophrya ceratii	1	8	5	6	3	15	2	3	13	5	1	0	4	1	1	23	Eukaryota	Alveolata	Dinophyta	Amoebophrya	Amoebophrya ceratii	95.37	111	5	3	109	1	291	400	6.6e-13	32.5	91
4ed7f68060f73cfc1ba553983b3817acef89c045_34	JQ781891.1.1862_U	Eukaryota;Stramenopiles;Stramenopiles_X;Bicoecea;Bicoecales;Bicoecaceae;Bicoecaceae_X;Bicoecaceae_X sp.	0	7	0	2	7	0	10	2	7	0	9	0	13	22	5	7	Eukaryota	Stramenopiles	Stramenopiles	Bicoecaceae_X	Bicoecaceae_X sp.	99.07	111	1	3	109	1	328	437	3.9e-14	34.6	91
9f0d51338cbcc06eaa73d7aef4fe5f7652a216c1_54	AB058365.1.1726_U	Eukaryota;Hacrobia;Cryptophyta;Cryptophyceae;Cryptophyceae_X;Cryptomonadales;Geminigera;Geminigera cryophila	12	5	9	11	0	8	0	1	8	11	0	6	4	1	0	15	Eukaryota	Hacrobia	Cryptophyta	Geminigera	Geminigera cryophila	100	104	0	2	103	1	290	392	1.7e-19	36.5	91
e93a52936cc4d587e3bbcb48c209dd42b5910dfc_32	EF023118.1.1760_U	Eukaryota;Alveolata;Ciliophora;Spirotrichea;Hypotrichia;Oxytrichidae;Oxytrichidae_X;Oxytrichidae_X sp.	6	7	1	1	3	4	9	3	7	6	8	10	9	7	0	7	Eukaryota	Alveolata	Ciliophora	Oxytrichidae_X	Oxytrichidae_X sp.	98.26	117	2	2	116	1	278	393	1.1e-14	34.5	88
7c67e0f57227d0bbf7425390029723ed3e0b016d_25	AY827953.1.1752_U	Eukaryota;Alveolata;Dinophyta;Dinophyceae;Uncultured;244;Uncultured-X;Uncultured-XX;dinoflagellate	8	4	11	6	5	1	4	4	2	5	4	9	10	8	4	2	Eukaryota	Alveolata	Dinophyta	Uncultured-XX	dinoflagellate	99.31	148	1	4	146	1	255	400	1.7e-27	40.5	87
a9a30560d941cbd41b6d25c77bc979701c1cc373_20	EU650324.1.1587_U	Eukaryota;Opisthokonta;Metazoa;Bryozoa;Bryozoa_X;Bryozoa_XX;Plumatella;Plumatella sp.	0	10	5	0	2	0	0	0	31	12	1	18	0	4	0	3	Eukaryota	Opisthokonta	Metazoa	Plumatella	Plumatella sp.	72.02	549	143	38	544	1	249	764	7.3e-14	35.5	86
a735f51616a99dad3b2bafb07c70df118ce0e9b3_13	EU650324.1.1587_U	Eukaryota;Opisthokonta;Metazoa;Bryozoa;Bryozoa_X;Bryozoa_XX;Plumatella;Plumatella sp.	0	18	8	0	3	0	5	2	27	7	3	6	0	4	1	1	Eukaryota	Opisthokonta	Metazoa	Plumatella	Plumatella sp.	72.21	549	142	38	544	1	251	766	1.5e-13	35.3	85
1675190a5a4aeb844f784edf5607d61dff5e89ce_46	AB025533.1.1788_U	Eukaryota;Stramenopiles;Stramenopiles_X;Eustigmatophyceae;Eustigmatophyceae_X;Eustigmatophyceae_XX;Nannochloropsis;Nannochloropsis sp.	12	7	11	3	6	2	5	2	9	5	0	4	4	3	3	7	Eukaryota	Stramenopiles	Stramenopiles	Nannochloropsis	Nannochloropsis sp.	100	103	0	2	102	1	304	405	4.8e-16	35.5	83
c73e906b5610e75de152a09cff9e0d4409d4824d_34	AY665124.1.1756_U	Eukaryota;Opisthokonta;Metazoa;Arthropoda;Crustacea;Maxillopoda;Copepoda;Calanoida;*;*	1	0	0	0	65	0	0	0	0	0	1	0	9	0	1	6	Eukaryota	Opisthokonta	Metazoa	*	*	85.05	107	16	0	107	1	295	401	2.6e-08	31.2	83
0363b50067ddff21e6f110318b30782d00a9f6c4_34	EU650324.1.1587_U	Eukaryota;Opisthokonta;Metazoa;Bryozoa;Bryozoa_X;Bryozoa_XX;Plumatella;Plumatella sp.	0	1	0	17	21	26	6	0	0	1	1	2	5	0	0	2	Eukaryota	Opisthokonta	Metazoa	Plumatella	Plumatella sp.	71.32	547	146	38	542	1	253	766	4.2e-14	35.6	82
26a05e8078849b40d26fe10532cf6c3690c6bc19_33	FR874658.1.1790_U	Eukaryota;Alveolata;Dinophyta;Syndiniales;MALV-I;MALV-I-Clade-1;MALV-I-Clade-1_X;MALV-I-Clade-1_X sp.	2	0	15	12	1	16	3	1	11	7	0	1	5	0	0	7	Eukaryota	Alveolata	Dinophyta	MALV-I-Clade-1_X	MALV-I-Clade-1_X sp.	94.12	122	7	3	120	1	279	399	1.2e-14	34.9	81
2fcc68fbd8740740bca093be4755479234db0e92_25	EU650324.1.1587_U	Eukaryota;Opisthokonta;Metazoa;Bryozoa;Bryozoa_X;Bryozoa_XX;Plumatella;Plumatella sp.	0	0	0	0	1	19	0	0	0	28	0	5	25	2	1	0	Eukaryota	Opisthokonta	Metazoa	Plumatella	Plumatella sp.	73.25	540	134	39	534	1	258	764	4.2e-14	35.6	81
9acbf74a5a3cfea1e09c9c82470d199938f47841_24	EU650324.1.1587_U	Eukaryota;Opisthokonta;Metazoa;Bryozoa;Bryozoa_X;Bryozoa_XX;Plumatella;Plumatella sp.	0	11	6	11	0	8	0	0	12	10	1	6	4	0	0	10	Eukaryota	Opisthokonta	Metazoa	Plumatella	Plumatella sp.	69.73	534	155	22	534	1	253	764	4.2e-18	37.4	79
ead546448cbb5e77ca3f0abc43756070372f09fe_24	AY827953.1.1752_U	Eukaryota;Alveolata;Dinophyta;Dinophyceae;Uncultured;244;Uncultured-X;Uncultured-XX;dinoflagellate	5	13	3	8	1	4	5	2	2	4	4	9	7	5	6	1	Eukaryota	Alveolata	Dinophyta	Uncultured-XX	dinoflagellate	96.89	197	6	4	195	1	206	400	2.4e-38	44.6	79
9b4c3553c74a578389de0e945123e808423572ec_45	AY208893.1.1819_U	Eukaryota;Alveolata;Dinophyta;Syndiniales;MALV-II;MALV-II-Clade-4;Amoebophrya;Amoebophrya ceratii	7	2	9	11	1	16	0	0	10	5	0	1	3	0	0	11	Eukaryota	Alveolata	Dinophyta	Amoebophrya	Amoebophrya ceratii	93.07	104	7	3	102	1	298	400	1.3e-10	31.2	76
3c71dbec850528d41256785fae505a93097be220_44	AY665124.1.1756_U	Eukaryota;Opisthokonta;Metazoa;Arthropoda;Crustacea;Maxillopoda;Copepoda;Calanoida;*;*	1	0	0	0	57	0	0	0	0	0	1	0	11	0	1	3	Eukaryota	Opisthokonta	Metazoa	*	*	84.31	102	16	0	102	1	300	401	7.2e-10	32.1	74
41ef51b36d9c310c341dcf63b5426ee5581427ae_10	EU650324.1.1587_U	Eukaryota;Opisthokonta;Metazoa;Bryozoa;Bryozoa_X;Bryozoa_XX;Plumatella;Plumatella sp.	0	9	8	16	4	1	0	1	8	4	1	1	3	0	5	13	Eukaryota	Opisthokonta	Metazoa	Plumatella	Plumatella sp.	73.57	473	120	19	470	1	310	766	4.9e-48	47.4	74
f418c8f449f5f94fcca836288751aba5c1f8e23a_26	AF374480.1.1805_U	Eukaryota;Stramenopiles;Stramenopiles_X;Bacillariophyta;Bacillariophyta_X;Polar-centric-Mediophyceae;Thalassiosira;Thalassiosira rotula	1	7	4	6	3	2	2	1	8	5	2	2	12	7	3	9	Eukaryota	Stramenopiles	Stramenopiles	Thalassiosira	Thalassiosira rotula	97.51	420	10	19	420	1	1420	1820	2.3e-82	56.8	74
9513352df9c0a41e01c1c4c814584a5370f26e63_25	HQ833999.1.1819_U	Eukaryota;Opisthokonta;Metazoa;Mollusca;Gastropoda;Caenogastropoda;Distorsio;Distorsio reticularis	0	14	8	0	0	8	0	0	17	13	0	4	5	0	0	4	Eukaryota	Opisthokonta	Metazoa	Distorsio	Distorsio reticularis	76.08	436	94	43	415	1	1785	2198	1.9e-13	36.2	73
4c353a60398f7b8eaa1faedd684016635f5aa4d5_36	AB505561.1.2086_U	Eukaryota;Stramenopiles;Stramenopiles_X;MAST;MAST-1;MAST-1A;MAST-1A_X;MAST-1A_X sp.	0	2	3	7	1	7	3	2	4	30	0	1	3	2	1	6	Eukaryota	Stramenopiles	Stramenopiles	MAST-1A_X	MAST-1A_X sp.	96.55	120	4	4	117	1	289	407	3.2e-12	32.4	72
8cf60421007f3f49749cbb3cd7f329f5ba936ad7_18	AB025533.1.1788_U	Eukaryota;Stramenopiles;Stramenopiles_X;Eustigmatophyceae;Eustigmatophyceae_X;Eustigmatophyceae_XX;Nannochloropsis;Nannochloropsis sp.	0	12	0	0	5	0	0	0	0	0	0	0	54	0	0	1	Eukaryota	Stramenopiles	Stramenopiles	Nannochloropsis	Nannochloropsis sp.	95.33	108	5	1	108	1	1523	1629	1.6e-15	35.4	72
bb3a9ba946e9c6c96b71a70da554589fede732c4_43	FR874658.1.1790_U	Eukaryota;Alveolata;Dinophyta;Syndiniales;MALV-I;MALV-I-Clade-1;MALV-I-Clade-1_X;MALV-I-Clade-1_X sp.	3	3	8	3	0	10	0	0	4	10	3	2	4	3	4	15	Eukaryota	Alveolata	Dinophyta	MALV-I-Clade-1_X	MALV-I-Clade-1_X sp.	100	102	0	1	101	1	298	399	3e-19	36.7	72
d76a079f534c1dc7c8c1bd776c9f863f21183cb6_24	EF526887.1.1806_U	Eukaryota;Alveolata;Dinophyta;Dinophyceae;Uncultured;110;Uncultured-X;Uncultured-XX;dinoflagellate	3	2	8	7	1	9	2	0	18	6	0	0	0	0	0	16	Eukaryota	Alveolata	Dinophyta	Uncultured-XX	dinoflagellate	94.21	124	7	3	122	1	278	400	4.2e-15	35.1	72
3c05cc8b2162d1729e3d4bdf2e0dea280f8f5f4b_45	AF300285.1.1724_U	Eukaryota;Alveolata;Ciliophora;Colpodea;Platyophryida;Sorogenidae;Sorogena;Sorogena stoianovitchae	1	3	4	12	0	3	0	0	9	2	0	1	8	0	0	28	Eukaryota	Alveolata	Ciliophora	Sorogena	Sorogena stoianovitchae	90.74	109	10	1	108	1	279	387	3.3e-13	34.1	71
8ff81dd93be8adec0cc19b99c1bfe9401d772c78_17	FR874658.1.1790_U	Eukaryota;Alveolata;Dinophyta;Syndiniales;MALV-I;MALV-I-Clade-1;MALV-I-Clade-1_X;MALV-I-Clade-1_X sp.	4	1	10	7	0	6	1	0	13	10	0	0	6	1	1	11	Eukaryota	Alveolata	Dinophyta	MALV-I-Clade-1_X	MALV-I-Clade-1_X sp.	96.33	110	4	1	110	1	291	399	2.4e-15	35.1	71
360d676e00fe6186cddf26050cfe2de5d5f6d45d_24	AY665124.1.1756_U	Eukaryota;Opisthokonta;Metazoa;Arthropoda;Crustacea;Maxillopoda;Copepoda;Calanoida;*;*	0	0	0	0	51	0	0	0	0	0	3	0	11	0	1	4	Eukaryota	Opisthokonta	Metazoa	*	*	84.07	115	18	2	115	1	289	401	1.2e-07	30.9	70
5481bcb1969ddf0c97cb0e0b54c285a25d110719_20	AY665124.1.1756_U	Eukaryota;Opisthokonta;Metazoa;Arthropoda;Crustacea;Maxillopoda;Copepoda;Calanoida;*;*	0	0	0	0	49	0	0	0	0	0	6	0	11	0	1	3	Eukaryota	Opisthokonta	Metazoa	*	*	82.73	110	19	0	110	1	292	401	8.6e-08	31	70
7354094d681099296fc5dfe00c575d617d2112d9_13	AY827953.1.1752_U	Eukaryota;Alveolata;Dinophyta;Dinophyceae;Uncultured;244;Uncultured-X;Uncultured-XX;dinoflagellate	0	3	10	9	2	3	1	3	6	6	0	7	5	1	2	12	Eukaryota	Alveolata	Dinophyta	Uncultured-XX	dinoflagellate	96.88	165	5	5	163	1	239	400	1.9e-24	39.5	70
7bfedf0ff6b891569cd93a88d4201ed4abf39e1b_29	AY827953.1.1752_U	Eukaryota;Alveolata;Dinophyta;Dinophyceae;Uncultured;244;Uncultured-X;Uncultured-XX;dinoflagellate	3	4	6	7	2	5	1	2	5	7	5	6	8	4	1	4	Eukaryota	Alveolata	Dinophyta	Uncultured-XX	dinoflagellate	99.35	158	1	4	156	1	245	400	4.3e-29	41.2	70
91603d270988485248223117817c0b6580f78e19_29	AF374480.1.1805_U	Eukaryota;Stramenopiles;Stramenopiles_X;Bacillariophyta;Bacillariophyta_X;Polar-centric-Mediophyceae;Thalassiosira;Thalassiosira rotula	2	10	12	6	3	4	2	0	3	6	0	2	7	4	4	5	Eukaryota	Stramenopiles	Stramenopiles	Thalassiosira	Thalassiosira rotula	97.01	420	12	19	420	1	1420	1820	1.5e-82	56.8	70
736a31da0d60c1173b34176378797d437abcaebf_46	EF023118.1.1760_U	Eukaryota;Alveolata;Ciliophora;Spirotrichea;Hypotrichia;Oxytrichidae;Oxytrichidae_X;Oxytrichidae_X sp.	4	5	7	6	4	5	0	1	4	5	1	3	3	7	10	4	Eukaryota	Alveolata	Ciliophora	Oxytrichidae_X	Oxytrichidae_X sp.	92.08	103	8	2	102	1	292	393	2.2e-11	32.6	69
811ebd05ea897d3de270db809ad32c31fe7c6e71_14	EF023118.1.1760_U	Eukaryota;Alveolata;Ciliophora;Spirotrichea;Hypotrichia;Oxytrichidae;Oxytrichidae_X;Oxytrichidae_X sp.	15	2	6	1	1	7	1	0	5	4	2	7	7	3	3	5	Eukaryota	Alveolata	Ciliophora	Oxytrichidae_X	Oxytrichidae_X sp.	98.11	108	2	2	107	1	287	393	2.2e-14	34.2	69
ebf85820cf26022cfa0fc959189cc6770555c341_20	AB505561.1.2086_U	Eukaryota;Stramenopiles;Stramenopiles_X;MAST;MAST-1;MAST-1A;MAST-1A_X;MAST-1A_X sp.	0	2	3	4	3	1	6	2	8	17	3	1	1	7	4	7	Eukaryota	Stramenopiles	Stramenopiles	MAST-1A_X	MAST-1A_X sp.	96.4	114	4	3	112	1	295	407	6.9e-13	32.7	69
0f9ac23a3363e1ff8cd4782d3934180c0a00ef1b_22	AM774480.1.1775_U	Eukaryota;Opisthokonta;Metazoa;Mollusca;Bivalvia;Carditoida;Astarte;Astarte sulcata	9	3	14	10	1	8	0	1	9	2	0	0	2	0	0	9	Eukaryota	Opisthokonta	Metazoa	Astarte	Astarte sulcata	96.27	420	15	18	420	1	1539	1940	3.6e-80	56.4	68
23b711399b491bae023d00c0e63d56ac6a112ad7_29	AY827953.1.1752_U	Eukaryota;Alveolata;Dinophyta;Dinophyceae;Uncultured;244;Uncultured-X;Uncultured-XX;dinoflagellate	6	7	7	7	4	8	4	3	4	5	1	1	3	4	2	2	Eukaryota	Alveolata	Dinophyta	Uncultured-XX	dinoflagellate	99.28	143	1	4	141	1	260	400	9.7e-25	39.4	68
26c8f4dffb7056c71d73d02875af147b9abeb0b3_28	EU650324.1.1587_U	Eukaryota;Opisthokonta;Metazoa;Bryozoa;Bryozoa_X;Bryozoa_XX;Plumatella;Plumatella sp.	0	45	15	1	0	0	2	0	0	0	1	0	2	0	2	0	Eukaryota	Opisthokonta	Metazoa	Plumatella	Plumatella sp.	71.83	542	142	38	537	1	258	766	1.9e-13	35.3	68
3ba4f8b9c7d1743b9e01dcff9c3aa5abef86c5bd_28	AY665124.1.1756_U	Eukaryota;Opisthokonta;Metazoa;Arthropoda;Crustacea;Maxillopoda;Copepoda;Calanoida;*;*	22	0	4	6	1	3	0	2	20	0	0	3	3	1	2	1	Eukaryota	Opisthokonta	Metazoa	*	*	91.3	119	10	4	116	1	284	401	1.3e-10	32.7	68
c7c04ce2b4cafddb24e644e1da355d9a27eb3e16_34	JN185478.1.1711_U	Eukaryota;Opisthokonta;Metazoa;Gastrotricha;Gastrotricha_X;Gastrotricha_XX;Lepidodermella;Lepidodermella squamata	7	3	11	3	1	6	3	0	6	11	1	6	1	1	0	8	Eukaryota	Opisthokonta	Metazoa	Lepidodermella	Lepidodermella squamata	86.79	108	14	2	107	1	300	406	2.4e-07	30.7	68
c802c7c51899cc749fa170d467b69672c38f94f5_22	DQ514896.1.1755_U	Eukaryota;Stramenopiles;Stramenopiles_X;Bacillariophyta;Bacillariophyta_X;Polar-centric-Mediophyceae;Stephanodiscus;Stephanodiscus binderanus	3	6	10	3	6	8	5	4	6	1	0	5	2	5	0	4	Eukaryota	Stramenopiles	Stramenopiles	Stephanodiscus	Stephanodiscus binderanus	99.07	111	1	3	109	1	292	401	3e-16	35.5	68
fcf66e6132e65ecc6ed0fcbcbbf08bf9f7d88d6b_28	AY212805.1.1764_U	Eukaryota;Alveolata;Ciliophora;Oligohymenophorea;Scuticociliatia;Philasteridae;Dexitrichides;Dexitrichides pangi	7	5	7	4	1	11	1	0	9	8	1	6	2	2	3	1	Eukaryota	Alveolata	Ciliophora	Dexitrichides	Dexitrichides pangi	97.22	111	3	3	109	1	278	387	1.3e-12	33.8	68
8176ec6c9f707c3aef0ac61e8a572c8e7a0d16ba_20	EF526887.1.1806_U	Eukaryota;Alveolata;Dinophyta;Dinophyceae;Uncultured;110;Uncultured-X;Uncultured-XX;dinoflagellate	1	6	9	11	1	5	2	0	8	5	0	1	3	1	3	11	Eukaryota	Alveolata	Dinophyta	Uncultured-XX	dinoflagellate	98.41	66	1	3	64	1	336	400	7.7e-09	30.8	67
7a15184bbe0a05cb02efeb01b6d5f5f0ddedafe8_29	AY665124.1.1756_U	Eukaryota;Opisthokonta;Metazoa;Arthropoda;Crustacea;Maxillopoda;Copepoda;Calanoida;*;*	21	0	2	6	1	1	1	0	26	2	0	1	1	2	0	2	Eukaryota	Opisthokonta	Metazoa	*	*	94.64	117	6	5	114	1	287	401	1.4e-10	32.6	66
82de983192987b2a630d04f1135c5bb275d87ff3_48	EF023118.1.1760_U	Eukaryota;Alveolata;Ciliophora;Spirotrichea;Hypotrichia;Oxytrichidae;Oxytrichidae_X;Oxytrichidae_X sp.	12	6	0	0	6	5	4	0	4	0	1	7	7	3	1	10	Eukaryota	Alveolata	Ciliophora	Oxytrichidae_X	Oxytrichidae_X sp.	100	103	0	2	102	1	292	393	1e-15	34.8	66
4b3f8b7bc491ffb6bdea134c95e32e27366bf6d8_27	AY208893.1.1819_U	Eukaryota;Alveolata;Dinophyta;Syndiniales;MALV-II;MALV-II-Clade-4;Amoebophrya;Amoebophrya ceratii	0	5	1	11	6	4	2	2	3	4	1	1	3	5	3	14	Eukaryota	Alveolata	Dinophyta	Amoebophrya	Amoebophrya ceratii	91.23	118	10	4	115	1	284	400	1.7e-09	30.7	65
55b0ace8a1dd3bf4cee3453f8a9e27b17cc49769_33	AB025533.1.1788_U	Eukaryota;Stramenopiles;Stramenopiles_X;Eustigmatophyceae;Eustigmatophyceae_X;Eustigmatophyceae_XX;Nannochloropsis;Nannochloropsis sp.	0	14	0	0	6	0	0	0	0	0	0	0	45	0	0	0	Eukaryota	Stramenopiles	Stramenopiles	Nannochloropsis	Nannochloropsis sp.	98.02	103	2	2	102	1	1528	1629	7.4e-17	35.9	65
5b5da76302b0b565f82edc272e4e59cdd606135b_33	EF023236	Eukaryota;Alveolata;Apicomplexa;Apicomplexa_X;Gregarines;Gregarines_X;Gregarines_XX;Gregarines_XX sp.	5	6	11	4	1	7	2	5	9	2	0	2	5	3	1	2	Eukaryota	Alveolata	Apicomplexa	Gregarines_XX	Gregarines_XX sp.	91.67	111	9	3	109	1	338	447	3.4e-09	31.6	65
03797ed9cd9c5a543e6c0ea38fc487f020de9845_30	AB025533.1.1788_U	Eukaryota;Stramenopiles;Stramenopiles_X;Eustigmatophyceae;Eustigmatophyceae_X;Eustigmatophyceae_XX;Nannochloropsis;Nannochloropsis sp.	12	3	4	4	1	8	2	4	6	6	4	1	1	3	1	4	Eukaryota	Stramenopiles	Stramenopiles	Nannochloropsis	Nannochloropsis sp.	90.91	110	10	0	110	1	296	405	4e-15	35.2	64
cecf419d667db6033459992dcaf6f9f382449fe2_8	HM581716.1.1720_U	Eukaryota;Alveolata;Ciliophora;Phyllopharyngea;Cyrtophoria;Chlamydodontidae;Chlamydodon;Chlamydodon sp.	0	6	3	9	1	2	0	0	3	0	0	12	9	2	1	16	Eukaryota	Alveolata	Ciliophora	Chlamydodon	Chlamydodon sp.	96.41	402	13	40	399	1	1	365	1.1e-66	51	64
265c75ea69d7b36f3a171ee3c8a53a89efa85e0c_37	AY208893.1.1819_U	Eukaryota;Alveolata;Dinophyta;Syndiniales;MALV-II;MALV-II-Clade-4;Amoebophrya;Amoebophrya ceratii	1	4	1	9	2	13	2	2	11	3	2	0	2	1	0	10	Eukaryota	Alveolata	Dinophyta	Amoebophrya	Amoebophrya ceratii	95.05	104	5	3	102	1	298	400	2.1e-10	31.1	63
6aabf46537cb3be877461700c72708893f986ac4_30	JN185478.1.1711_U	Eukaryota;Opisthokonta;Metazoa;Gastrotricha;Gastrotricha_X;Gastrotricha_XX;Lepidodermella;Lepidodermella squamata	5	2	8	6	1	9	0	0	9	5	0	1	3	0	0	14	Eukaryota	Opisthokonta	Metazoa	Lepidodermella	Lepidodermella squamata	87.85	110	13	3	109	1	299	406	1.9e-07	30.8	63
83f2cb730bd0499f9bcbaf942496d897c5976fe7_26	EU650324.1.1587_U	Eukaryota;Opisthokonta;Metazoa;Bryozoa;Bryozoa_X;Bryozoa_XX;Plumatella;Plumatella sp.	0	0	0	0	0	13	0	0	0	22	1	6	20	1	0	0	Eukaryota	Opisthokonta	Metazoa	Plumatella	Plumatella sp.	73.31	542	134	40	535	1	258	766	3.6e-13	35.1	63
b1c1661c15e755aa77c5a7df1d2823945a240f86_14	EF023118.1.1760_U	Eukaryota;Alveolata;Ciliophora;Spirotrichea;Hypotrichia;Oxytrichidae;Oxytrichidae_X;Oxytrichidae_X sp.	5	0	7	2	0	5	1	1	7	5	0	4	4	5	3	14	Eukaryota	Alveolata	Ciliophora	Oxytrichidae_X	Oxytrichidae_X sp.	95.54	115	5	3	113	1	280	393	9.6e-13	33.5	63
dea8b2ca21e53af25f8768b6d21a0e72e24a9cc9_29	AY827953.1.1752_U	Eukaryota;Alveolata;Dinophyta;Dinophyceae;Uncultured;244;Uncultured-X;Uncultured-XX;dinoflagellate	4	3	5	4	2	2	3	4	4	4	5	2	5	8	5	3	Eukaryota	Alveolata	Dinophyta	Uncultured-XX	dinoflagellate	99.37	162	1	4	160	1	241	400	7.8e-29	41.1	63
4a1848af76eea1c547c567c72aba264a98ca4ee4_19	AY208893.1.1819_U	Eukaryota;Alveolata;Dinophyta;Syndiniales;MALV-II;MALV-II-Clade-4;Amoebophrya;Amoebophrya ceratii	2	1	4	5	1	7	1	0	17	2	0	0	2	0	1	19	Eukaryota	Alveolata	Dinophyta	Amoebophrya	Amoebophrya ceratii	95.33	110	5	3	108	1	292	400	1.2e-10	31.3	62
cbe13eaf2626a9b67c05d18d411ae8090165f76c_34	AY665124.1.1756_U	Eukaryota;Opisthokonta;Metazoa;Arthropoda;Crustacea;Maxillopoda;Copepoda;Calanoida;*;*	37	0	1	2	0	1	1	0	13	0	0	0	2	0	2	2	Eukaryota	Opisthokonta	Metazoa	*	*	92.66	111	8	2	110	1	292	401	4.9e-11	32.8	61
2bb3d386fded1e561398528affa7702c958a0e83_47	EF526887.1.1806_U	Eukaryota;Alveolata;Dinophyta;Dinophyceae;Uncultured;110;Uncultured-X;Uncultured-XX;dinoflagellate	0	0	0	0	3	0	11	10	0	0	16	2	0	6	12	0	Eukaryota	Alveolata	Dinophyta	Uncultured-XX	dinoflagellate	95.93	127	5	4	127	1	278	400	4.6e-17	36	60
88aa39b9f8138aa91585d26f8590c0cee8f1ee11_42	AY827953.1.1752_U	Eukaryota;Alveolata;Dinophyta;Dinophyceae;Uncultured;244;Uncultured-X;Uncultured-XX;dinoflagellate	2	7	8	6	1	8	6	2	3	3	2	3	4	3	2	0	Eukaryota	Alveolata	Dinophyta	Uncultured-XX	dinoflagellate	99.19	127	1	4	125	1	276	400	1.6e-21	38	60
c469f3f24399f12b8f573b45c621fe9969f6e77b_45	EF023118.1.1760_U	Eukaryota;Alveolata;Ciliophora;Spirotrichea;Hypotrichia;Oxytrichidae;Oxytrichidae_X;Oxytrichidae_X sp.	4	7	3	1	2	2	1	2	2	3	2	10	4	10	4	3	Eukaryota	Alveolata	Ciliophora	Oxytrichidae_X	Oxytrichidae_X sp.	100	58	0	2	57	1	337	393	3.2e-15	33.7	60
8ed6b123ffab6fc9a2bb01a5c6bb6d3f516ecf4e_15	AB425967.1.1764_U	Eukaryota;Archaeplastida;Chlorophyta;Ulvophyceae;Ulvales-relatives;Ulvales-relatives_X;Ulva;Ulva compressa	13	1	11	11	1	4	1	0	5	3	0	0	1	0	0	8	Eukaryota	Archaeplastida	Chlorophyta	Ulva	Ulva compressa	86.92	110	14	3	109	1	290	397	1.8e-07	30.5	59
411e1050d142924189519a940a8a74a4b7b45c5f_12	HE866919.1.1718_U	Eukaryota;Stramenopiles;Stramenopiles_X;Phaeophyceae;Phaeophyceae_X;Phaeophyceae_XX;Desmarestia;Desmarestia ligulata	2	0	12	7	3	9	1	0	15	5	0	0	0	0	0	4	Eukaryota	Stramenopiles	Stramenopiles	Desmarestia	Desmarestia ligulata	88	126	15	1	125	1	286	411	1.2e-14	34.8	58
8df1f1091f1aff2d98f01ce8e9906983eaaa3870_27	EU650324.1.1587_U	Eukaryota;Opisthokonta;Metazoa;Bryozoa;Bryozoa_X;Bryozoa_XX;Plumatella;Plumatella sp.	1	0	0	18	0	27	0	0	1	3	0	6	2	0	0	0	Eukaryota	Opisthokonta	Metazoa	Plumatella	Plumatella sp.	70.33	543	151	34	540	1	253	764	6.1e-18	37.3	58
6a37454df034494f51e515d38077c39c4a8242ba_27	EF023236	Eukaryota;Alveolata;Apicomplexa;Apicomplexa_X;Gregarines;Gregarines_X;Gregarines_XX;Gregarines_XX sp.	1	8	6	6	2	10	5	2	6	3	0	1	1	2	2	2	Eukaryota	Alveolata	Apicomplexa	Gregarines_XX	Gregarines_XX sp.	95.69	118	5	2	117	1	331	447	8.9e-14	34.1	57
7ce8b49b0a1fdca55a785d640f78cf1595c1d122_46	EF526887.1.1806_U	Eukaryota;Alveolata;Dinophyta;Dinophyceae;Uncultured;110;Uncultured-X;Uncultured-XX;dinoflagellate	0	4	0	0	1	0	7	6	0	3	10	7	4	5	10	0	Eukaryota	Alveolata	Dinophyta	Uncultured-XX	dinoflagellate	96.26	110	4	3	110	1	294	400	5e-15	34.9	57
1d2eeb9f9fb34f3bf6f6129d8d2e2ccbe9bb3253_15	FR874743.1.1765_U	Eukaryota;Archaeplastida;Chlorophyta;Mamiellophyceae;Mamiellales;Bathycoccaceae;Ostreococcus;Ostreococcus sp.	0	6	15	3	2	3	3	0	2	2	0	3	2	5	1	9	Eukaryota	Archaeplastida	Chlorophyta	Ostreococcus	Ostreococcus sp.	100	62	0	2	61	1	324	384	1.3e-11	32.3	56
34d206a7c82af905e8fd2c07fc72eb6c65d4d17b_32	EU650324.1.1587_U	Eukaryota;Opisthokonta;Metazoa;Bryozoa;Bryozoa_X;Bryozoa_XX;Plumatella;Plumatella sp.	0	12	2	9	3	5	0	0	0	8	0	3	2	10	0	2	Eukaryota	Opisthokonta	Metazoa	Plumatella	Plumatella sp.	70.02	553	155	36	548	1	245	766	5.3e-11	34	56
ea09123a916fe6e8833b9bb49f0b57930cc436c6_28	AB025533.1.1788_U	Eukaryota;Stramenopiles;Stramenopiles_X;Eustigmatophyceae;Eustigmatophyceae_X;Eustigmatophyceae_XX;Nannochloropsis;Nannochloropsis sp.	1	7	4	1	3	2	4	1	11	3	2	4	3	6	0	4	Eukaryota	Stramenopiles	Stramenopiles	Nannochloropsis	Nannochloropsis sp.	99.12	117	1	3	115	1	290	405	1e-17	36.5	56
270aea581ac6d13eedb1ca1d227827c2ff2ae881_24	AB425967.1.1764_U	Eukaryota;Archaeplastida;Chlorophyta;Ulvophyceae;Ulvales-relatives;Ulvales-relatives_X;Ulva;Ulva compressa	4	3	12	2	1	6	2	0	9	5	2	1	2	1	0	5	Eukaryota	Archaeplastida	Chlorophyta	Ulva	Ulva compressa	86.14	103	14	2	102	1	296	397	1.8e-07	30.4	55
43180b0605f5972e9787d3d401da479f8c985cb7_19	AY827953.1.1752_U	Eukaryota;Alveolata;Dinophyta;Dinophyceae;Uncultured;244;Uncultured-X;Uncultured-XX;dinoflagellate	0	4	3	3	5	6	7	3	3	2	6	3	4	2	3	1	Eukaryota	Alveolata	Dinophyta	Uncultured-XX	dinoflagellate	99.21	131	1	4	129	1	272	400	1.8e-22	38.4	55
515aa29f8b97532b66aa8a8c02d96d0fcf3d8a7e_19	AY212805.1.1764_U	Eukaryota;Alveolata;Ciliophora;Oligohymenophorea;Scuticociliatia;Philasteridae;Dexitrichides;Dexitrichides pangi	3	6	2	3	0	6	1	2	12	7	0	4	2	5	1	1	Eukaryota	Alveolata	Ciliophora	Dexitrichides	Dexitrichides pangi	98.11	108	2	2	107	1	281	387	1.9e-14	34.7	55
525c8db2e5992581272703d29dc41a146fc1d186_14	EF023118.1.1760_U	Eukaryota;Alveolata;Ciliophora;Spirotrichea;Hypotrichia;Oxytrichidae;Oxytrichidae_X;Oxytrichidae_X sp.	0	2	3	2	1	2	5	6	6	0	1	4	0	8	14	1	Eukaryota	Alveolata	Ciliophora	Oxytrichidae_X	Oxytrichidae_X sp.	97.54	126	3	4	125	1	271	393	3.1e-13	33.9	55
73c175c822f6295e7168b13bea6f390077f8505e_20	EF023118.1.1760_U	Eukaryota;Alveolata;Ciliophora;Spirotrichea;Hypotrichia;Oxytrichidae;Oxytrichidae_X;Oxytrichidae_X sp.	1	0	2	1	4	1	4	5	4	2	0	2	1	11	13	4	Eukaryota	Alveolata	Ciliophora	Oxytrichidae_X	Oxytrichidae_X sp.	96.58	120	4	3	118	1	275	393	3.4e-13	33.8	55
d306f241446131938965cde7fd85e1dc4aaf5ec3_12	EF023118.1.1760_U	Eukaryota;Alveolata;Ciliophora;Spirotrichea;Hypotrichia;Oxytrichidae;Oxytrichidae_X;Oxytrichidae_X sp.	0	1	0	1	2	0	8	11	0	1	1	1	0	16	13	0	Eukaryota	Alveolata	Ciliophora	Oxytrichidae_X	Oxytrichidae_X sp.	93.52	114	7	6	114	1	286	393	1.4e-19	36.7	55
e1b93796bc894e56a0d35a42babb96e884414d4d_13	EU650324.1.1587_U	Eukaryota;Opisthokonta;Metazoa;Bryozoa;Bryozoa_X;Bryozoa_XX;Plumatella;Plumatella sp.	0	0	0	0	19	0	0	13	0	0	12	0	0	4	7	0	Eukaryota	Opisthokonta	Metazoa	Plumatella	Plumatella sp.	70.53	533	150	24	530	1	255	766	4.2e-16	36.5	55
124394bb6217b93735939e0c379e37708a7ad752_15	EU650324.1.1587_U	Eukaryota;Opisthokonta;Metazoa;Bryozoa;Bryozoa_X;Bryozoa_XX;Plumatella;Plumatella sp.	0	0	0	0	0	0	0	0	0	0	0	0	18	6	30	0	Eukaryota	Opisthokonta	Metazoa	Plumatella	Plumatella sp.	70.65	542	150	31	537	1	251	766	1.3e-13	35.3	54
e79128650af454d1755500176facd3a50a879205_22	EF526887.1.1806_U	Eukaryota;Alveolata;Dinophyta;Dinophyceae;Uncultured;110;Uncultured-X;Uncultured-XX;dinoflagellate	2	0	10	12	1	6	1	0	9	5	0	0	1	0	0	7	Eukaryota	Alveolata	Dinophyta	Uncultured-XX	dinoflagellate	95.73	120	5	3	118	1	282	400	2.4e-15	35.1	54
f815ffb13c501611116eb243663fef95a371b062_11	EF023118.1.1760_U	Eukaryota;Alveolata;Ciliophora;Spirotrichea;Hypotrichia;Oxytrichidae;Oxytrichidae_X;Oxytrichidae_X sp.	3	5	2	3	1	7	3	4	2	5	0	2	2	5	4	6	Eukaryota	Alveolata	Ciliophora	Oxytrichidae_X	Oxytrichidae_X sp.	95.37	111	5	3	109	1	284	393	8.9e-12	32.9	54
7e998e53c0720326a6166942ccf16dd65af82a87_15	EF023118.1.1760_U	Eukaryota;Alveolata;Ciliophora;Spirotrichea;Hypotrichia;Oxytrichidae;Oxytrichidae_X;Oxytrichidae_X sp.	3	7	6	4	1	2	2	1	4	7	0	5	0	6	4	1	Eukaryota	Alveolata	Ciliophora	Oxytrichidae_X	Oxytrichidae_X sp.	91.3	117	10	2	116	1	278	393	3.1e-11	32.7	53
ab836fb14fc5250d65ec8b9769c106141730cc52_13	AY208893.1.1819_U	Eukaryota;Alveolata;Dinophyta;Syndiniales;MALV-II;MALV-II-Clade-4;Amoebophrya;Amoebophrya ceratii	2	2	5	6	4	5	5	1	6	2	3	0	0	2	3	7	Eukaryota	Alveolata	Dinophyta	Amoebophrya	Amoebophrya ceratii	91.38	121	10	5	117	1	281	400	1e-08	30.3	53
fe48f87da840995269a1f51d6c045fa72aa5b521_21	EU650324.1.1587_U	Eukaryota;Opisthokonta;Metazoa;Bryozoa;Bryozoa_X;Bryozoa_XX;Plumatella;Plumatella sp.	0	0	0	10	3	23	1	0	0	0	0	9	6	1	0	0	Eukaryota	Opisthokonta	Metazoa	Plumatella	Plumatella sp.	71.26	547	146	39	541	1	253	766	2.3e-15	36.2	53
2ab2b1bc0a9969de6591a9071c6ddee6dad3fe37_15	EF023236	Eukaryota;Alveolata;Apicomplexa;Apicomplexa_X;Gregarines;Gregarines_X;Gregarines_XX;Gregarines_XX sp.	2	4	0	1	3	2	3	4	2	3	2	5	5	7	5	4	Eukaryota	Alveolata	Apicomplexa	Gregarines_XX	Gregarines_XX sp.	96.46	115	4	2	114	1	334	447	3.8e-15	34.8	52
62e87d3a7370b8ef0b1544117b98c68f3003f7d7_14	HM135094.1.1659_U	Eukaryota;Alveolata;Ciliophora;Heterotrichea;Heterotrichida;Stentoridae;Stentor;Stentor amethystinus	3	6	0	0	1	0	2	4	8	2	3	6	3	7	1	5	Eukaryota	Alveolata	Ciliophora	Stentor	Stentor amethystinus	100	54	0	2	53	1	331	383	3.8e-23	37.4	51
8aaddc51d8bd98e8f2c05bfb032604e60ca42c9c_33	EU650324.1.1587_U	Eukaryota;Opisthokonta;Metazoa;Bryozoa;Bryozoa_X;Bryozoa_XX;Plumatella;Plumatella sp.	0	10	10	6	1	3	0	0	0	7	0	2	3	7	0	2	Eukaryota	Opisthokonta	Metazoa	Plumatella	Plumatella sp.	69.47	560	160	36	555	1	238	766	2.9e-10	33.6	51
de784516768c19f15837c6bca0334135da8ab1c8_35	FR874708.1.1775_U	Eukaryota;Archaeplastida;Chlorophyta;Mamiellophyceae;Mamiellales;Bathycoccaceae;Bathycoccus;Bathycoccus prasinos	9	2	5	2	0	8	0	0	7	7	0	2	4	0	0	5	Eukaryota	Archaeplastida	Chlorophyta	Bathycoccus	Bathycoccus prasinos	98.02	103	2	2	102	1	291	392	1.9e-14	34.6	51
1bbeffac067751c2c8c3752a5112745319a43edc_50	GU820022.1.1398_U	Eukaryota;Alveolata;Dinophyta;Syndiniales;MALV-I;MALV-I-Clade-2;MALV-I-Clade-2_X;MALV-I-Clade-2_X sp.	3	3	10	8	0	8	1	0	8	3	0	2	1	0	0	3	Eukaryota	Alveolata	Dinophyta	MALV-I-Clade-2_X	MALV-I-Clade-2_X sp.	96.55	118	4	2	117	1	283	399	5.7e-18	36	50
99a9a28905105499593ddd9f5ea292445b42b9a0_11	EU650324.1.1587_U	Eukaryota;Opisthokonta;Metazoa;Bryozoa;Bryozoa_X;Bryozoa_XX;Plumatella;Plumatella sp.	0	8	2	8	3	2	0	3	4	2	1	2	0	1	0	14	Eukaryota	Opisthokonta	Metazoa	Plumatella	Plumatella sp.	72.31	470	126	15	470	1	310	764	1.1e-81	55.6	50
31129748281c43f4bfd31b203508b231212907ea_33	EF023118.1.1760_U	Eukaryota;Alveolata;Ciliophora;Spirotrichea;Hypotrichia;Oxytrichidae;Oxytrichidae_X;Oxytrichidae_X sp.	2	5	6	7	3	7	2	1	2	1	0	3	1	3	1	5	Eukaryota	Alveolata	Ciliophora	Oxytrichidae_X	Oxytrichidae_X sp.	97.3	114	3	3	112	1	281	393	3.5e-14	34.2	49
5d331a6d8148feb55116472bfd7dd72942120e02_19	EF526887.1.1806_U	Eukaryota;Alveolata;Dinophyta;Dinophyceae;Uncultured;110;Uncultured-X;Uncultured-XX;dinoflagellate	2	4	7	3	2	6	2	2	5	5	0	1	5	1	2	2	Eukaryota	Alveolata	Dinophyta	Uncultured-XX	dinoflagellate	100	73	0	2	72	1	329	400	1e-15	34.6	49
602c76564e9cd681fe41cc5692b0a00bcc2a2342_13	EF023516.1.1809_U	Eukaryota;Archaeplastida;Streptophyta;Embryophyceae;Embryophyceae_X;Embryophyceae_XX;Embryophyceae_XXX;Embryophyceae_XXX sp.	0	3	9	5	1	1	0	0	5	2	1	5	3	2	0	12	Eukaryota	Archaeplastida	Streptophyta	Embryophyceae_XXX	Embryophyceae_XXX sp.	99	430	4	28	421	1	1769	2179	5.5e-80	56.5	49
b86b01d4cf7ab003033d375a22e063b9ead9029d_45	EU650324.1.1587_U	Eukaryota;Opisthokonta;Metazoa;Bryozoa;Bryozoa_X;Bryozoa_XX;Plumatella;Plumatella sp.	0	0	0	0	0	0	0	0	0	0	0	0	44	1	4	0	Eukaryota	Opisthokonta	Metazoa	Plumatella	Plumatella sp.	71.32	546	146	37	541	1	253	766	1.1e-13	35.4	49
be1cebe83a07e8045e523626b81bcbe5d5d44ba9_25	EF023236	Eukaryota;Alveolata;Apicomplexa;Apicomplexa_X;Gregarines;Gregarines_X;Gregarines_XX;Gregarines_XX sp.	4	0	1	1	3	3	2	8	0	2	1	5	4	8	3	4	Eukaryota	Alveolata	Apicomplexa	Gregarines_XX	Gregarines_XX sp.	95.87	124	5	3	123	1	326	447	1.8e-16	35.5	49
f0f724381cdeafcd587cdf9e7eeea0aea2fd8cef_33	EF023236	Eukaryota;Alveolata;Apicomplexa;Apicomplexa_X;Gregarines;Gregarines_X;Gregarines_XX;Gregarines_XX sp.	5	5	6	7	0	11	1	0	4	2	0	2	1	3	2	0	Eukaryota	Alveolata	Apicomplexa	Gregarines_XX	Gregarines_XX sp.	92.08	103	8	2	102	1	346	447	3.5e-09	31.5	49
b969705d5d5554121e7e35e3ad77004ebd8081b1_15	AY827953.1.1752_U	Eukaryota;Alveolata;Dinophyta;Dinophyceae;Uncultured;244;Uncultured-X;Uncultured-XX;dinoflagellate	2	6	2	1	3	9	2	2	1	2	1	4	3	6	3	1	Eukaryota	Alveolata	Dinophyta	Uncultured-XX	dinoflagellate	99.34	156	1	4	154	1	247	400	8.9e-31	41.8	48
e11331a7813aa14dcd979ac7847e424128bef7d1_22	JQ781937.1.1793_U	Eukaryota;Stramenopiles;Stramenopiles_X;MAST;MAST-4-6-7-8-9-10-11;MAST-7;MAST-7D;MAST-7D sp.	0	2	8	1	1	4	1	0	6	2	1	5	5	3	1	8	Eukaryota	Stramenopiles	Stramenopiles	MAST-7D	MAST-7D sp.	98.15	111	2	3	109	1	287	396	1.5e-13	34.3	48
089d04d0e0805fcd54e313be068f629fce154190_16	AY208893.1.1819_U	Eukaryota;Alveolata;Dinophyta;Syndiniales;MALV-II;MALV-II-Clade-4;Amoebophrya;Amoebophrya ceratii	3	4	2	8	0	7	0	0	8	5	0	2	1	0	0	7	Eukaryota	Alveolata	Dinophyta	Amoebophrya	Amoebophrya ceratii	92.38	108	8	3	106	1	294	400	1e-09	30.8	47
27beee8065a42ddde8847ae4c8f0cf4be422330f_14	AM774480.1.1775_U	Eukaryota;Opisthokonta;Metazoa;Mollusca;Bivalvia;Carditoida;Astarte;Astarte sulcata	0	3	0	0	8	3	9	4	0	0	3	0	1	2	13	1	Eukaryota	Opisthokonta	Metazoa	Astarte	Astarte sulcata	98.26	420	7	18	420	1	1539	1940	5e-88	58	47
6c0bbf6cbb08042a52fab960ab3b1a768745d5a4_9	AY208893.1.1819_U	Eukaryota;Alveolata;Dinophyta;Syndiniales;MALV-II;MALV-II-Clade-4;Amoebophrya;Amoebophrya ceratii	2	2	3	5	2	6	1	2	6	3	0	1	2	2	1	9	Eukaryota	Alveolata	Dinophyta	Amoebophrya	Amoebophrya ceratii	94.06	104	6	3	102	1	298	400	6.5e-10	30.8	47
e4cd4daf08a51899577dd2b3bf57ddd7d41743e9_11	EU650324.1.1587_U	Eukaryota;Opisthokonta;Metazoa;Bryozoa;Bryozoa_X;Bryozoa_XX;Plumatella;Plumatella sp.	0	5	6	5	1	4	0	1	2	5	0	6	1	2	0	9	Eukaryota	Opisthokonta	Metazoa	Plumatella	Plumatella sp.	73.57	475	120	21	472	1	310	766	6.8e-55	49.3	47
ed84e0cc7dbae8793038cd11af02506be25f5c2c_38	EF023118.1.1760_U	Eukaryota;Alveolata;Ciliophora;Spirotrichea;Hypotrichia;Oxytrichidae;Oxytrichidae_X;Oxytrichidae_X sp.	3	6	4	6	0	1	2	3	1	0	1	8	0	9	2	1	Eukaryota	Alveolata	Ciliophora	Oxytrichidae_X	Oxytrichidae_X sp.	100	66	0	3	64	1	329	393	1.6e-13	33	47
2a0440dcd563a8ab42cc12633a7b7037e81850b1_21	FJ914411	Eukaryota;Alveolata;Dinophyta;Syndiniales;MALV-III;MALV-III_X;MALV-III_XX;MALV-III_XX sp.	0	1	3	3	1	1	2	2	1	3	6	5	3	4	1	10	Eukaryota	Alveolata	Dinophyta	MALV-III_XX	MALV-III_XX sp.	100	280	0	18	280	1	121	382	8.1e-49	45.9	46
33982d552caf7cad97e3557a91ff4240e9b18ffc_15	GU594643.1.1702_U	Eukaryota;Opisthokonta;Metazoa;Arthropoda;Crustacea;Maxillopoda;Copepoda;Cyclopoida;Oithona;Oithona sp.	10	0	2	2	0	3	0	1	15	0	0	4	7	0	0	2	Eukaryota	Opisthokonta	Metazoa	Oithona	Oithona sp.	100	426	0	39	426	1	1	387	7e-74	52.8	46
58feefd8716a46633693eec66b4ebb1ba8e4b678_14	HE866919.1.1718_U	Eukaryota;Stramenopiles;Stramenopiles_X;Phaeophyceae;Phaeophyceae_X;Phaeophyceae_XX;Desmarestia;Desmarestia ligulata	16	0	2	0	2	5	0	5	6	3	1	1	2	0	0	3	Eukaryota	Stramenopiles	Stramenopiles	Desmarestia	Desmarestia ligulata	90.16	124	12	2	122	1	288	411	5.3e-15	35	46
6e5dd973d6f81c38ef721c442c5c82ed912fb1f6_25	AB425967.1.1764_U	Eukaryota;Archaeplastida;Chlorophyta;Ulvophyceae;Ulvales-relatives;Ulvales-relatives_X;Ulva;Ulva compressa	3	3	7	4	2	4	1	3	9	1	0	2	1	1	0	5	Eukaryota	Archaeplastida	Chlorophyta	Ulva	Ulva compressa	85.85	108	15	2	107	1	291	397	2.3e-07	30.4	46
964db4d2e87160f5c0565f2e22854ac45e02adb9_15	AM774480.1.1775_U	Eukaryota;Opisthokonta;Metazoa;Mollusca;Bivalvia;Carditoida;Astarte;Astarte sulcata	3	0	5	5	1	7	2	2	3	4	4	1	3	3	2	1	Eukaryota	Opisthokonta	Metazoa	Astarte	Astarte sulcata	97.76	420	9	18	420	1	1539	1940	3.6e-82	56.8	46
636a96f5cc38be760c211d34a3d201556d8d6ff0_15	FR874658.1.1790_U	Eukaryota;Alveolata;Dinophyta;Syndiniales;MALV-I;MALV-I-Clade-1;MALV-I-Clade-1_X;MALV-I-Clade-1_X sp.	2	0	3	1	0	6	3	1	6	6	2	3	6	3	1	2	Eukaryota	Alveolata	Dinophyta	MALV-I-Clade-1_X	MALV-I-Clade-1_X sp.	96.08	102	4	0	102	1	298	399	6.4e-17	35.7	45
94b1608c61892437f49956be6537a4a6fa0faed6_20	AY373391.1.1763_U	Eukaryota;Opisthokonta;Fungi;Basidiomycota;Pucciniomycotina;Agaricostilbomycetes;Agaricostilbum;Agaricostilbum pulcherrimum	0	2	0	0	0	3	10	2	2	4	4	1	3	4	10	0	Eukaryota	Opisthokonta	Fungi	Agaricostilbum	Agaricostilbum pulcherrimum	79.25	55	12	2	55	1	547	600	8.6e-33	39.5	45
a5d50b2a35c12c3e34b233380745666fce89fe43_15	EU650324.1.1587_U	Eukaryota;Opisthokonta;Metazoa;Bryozoa;Bryozoa_X;Bryozoa_XX;Plumatella;Plumatella sp.	0	10	4	4	0	2	1	0	6	4	1	2	1	0	0	10	Eukaryota	Opisthokonta	Metazoa	Plumatella	Plumatella sp.	70.98	536	148	26	534	1	255	766	1e-16	36.8	45
bf182f5ffffd4dae814e7027859d0b6ef0aa01d4_16	EF023118.1.1760_U	Eukaryota;Alveolata;Ciliophora;Spirotrichea;Hypotrichia;Oxytrichidae;Oxytrichidae_X;Oxytrichidae_X sp.	6	2	2	3	1	1	1	2	7	6	0	3	2	3	2	4	Eukaryota	Alveolata	Ciliophora	Oxytrichidae_X	Oxytrichidae_X sp.	91.82	113	9	3	111	1	282	393	2.3e-10	32.2	45
e258caf4de63f55ee3c1155dc8cca03aa484c2dd_25	AB007657.1.1755_U	Eukaryota;Opisthokonta;Fungi;Ascomycota;Pezizomycotina;Sordariomycetes;Graphium;Graphium album	0	5	9	2	1	1	7	1	4	1	1	3	1	4	1	4	Eukaryota	Opisthokonta	Fungi	Graphium	Graphium album	95.54	423	18	19	423	1	1203	1606	9.8e-79	55.8	45
115fdf094c13645481d8117ba02555ea64c644a9_44	EF023236	Eukaryota;Alveolata;Apicomplexa;Apicomplexa_X;Gregarines;Gregarines_X;Gregarines_XX;Gregarines_XX sp.	0	2	3	0	1	2	6	3	1	2	0	5	4	12	3	0	Eukaryota	Alveolata	Apicomplexa	Gregarines_XX	Gregarines_XX sp.	97.25	111	3	2	110	1	338	447	2.6e-15	34.8	44
bfcc5531b44133902605f27025fa99555a00a937_15	AY827953.1.1752_U	Eukaryota;Alveolata;Dinophyta;Dinophyceae;Uncultured;244;Uncultured-X;Uncultured-XX;dinoflagellate	1	3	5	3	1	2	3	2	3	3	0	1	2	6	2	7	Eukaryota	Alveolata	Dinophyta	Uncultured-XX	dinoflagellate	96.13	159	6	4	157	1	244	400	1.9e-25	39.9	44
ccd0758599da7a7df6722cad320dc3c70f6de681_10	EU650324.1.1587_U	Eukaryota;Opisthokonta;Metazoa;Bryozoa;Bryozoa_X;Bryozoa_XX;Plumatella;Plumatella sp.	0	1	1	0	0	2	0	0	0	0	4	7	18	0	11	0	Eukaryota	Opisthokonta	Metazoa	Plumatella	Plumatella sp.	74.81	274	65	16	271	1	506	766	1.6e-158	68.8	44
010c8e09e2226391d750e5af34e298da75d22b3e_19	AY827953.1.1752_U	Eukaryota;Alveolata;Dinophyta;Dinophyceae;Uncultured;244;Uncultured-X;Uncultured-XX;dinoflagellate	1	4	4	3	2	1	3	1	2	0	1	4	1	4	5	7	Eukaryota	Alveolata	Dinophyta	Uncultured-XX	dinoflagellate	96.84	194	6	4	192	1	209	400	1.1e-35	43.7	43
0b39945e78046ba5f3353e0aba933ce8706c8051_17	AB194980.1.1719_U	Eukaryota;Hacrobia;Katablepharidophyta;Katablepharidaceae;Katablepharidales;Katablepharidales_X;Leucocryptos;Leucocryptos marina	3	0	1	0	3	1	5	8	2	2	3	1	0	9	4	1	Eukaryota	Hacrobia	Katablepharidophyta	Leucocryptos	Leucocryptos marina	97.41	118	3	2	117	1	282	398	5.3e-16	35.5	43
2c30d89d39ef50447f71f22e050694141e27c438_19	FJ000078.1.1335_U	Eukaryota;Alveolata;Ciliophora;Heterotrichea;Heterotrichida;Peritromidae;Peritromus;Peritromus sp.	25	0	1	2	0	0	0	0	0	1	0	0	6	4	0	4	Eukaryota	Alveolata	Ciliophora	Peritromus	Peritromus sp.	97.22	111	3	3	109	1	273	382	5.9e-12	33.3	43
2c423f04b460d2663da5e4705574d5d4c43308f8_17	AB425967.1.1764_U	Eukaryota;Archaeplastida;Chlorophyta;Ulvophyceae;Ulvales-relatives;Ulvales-relatives_X;Ulva;Ulva compressa	6	0	4	1	2	5	1	0	5	6	1	2	6	0	0	4	Eukaryota	Archaeplastida	Chlorophyta	Ulva	Ulva compressa	94.06	102	6	1	101	1	296	397	1.2e-15	34.8	43
44980ec095a04c09fb1fc67a1c5ec4534e9958d7_12	EU650324.1.1587_U	Eukaryota;Opisthokonta;Metazoa;Bryozoa;Bryozoa_X;Bryozoa_XX;Plumatella;Plumatella sp.	0	1	14	0	3	0	0	0	11	2	0	11	0	1	0	0	Eukaryota	Opisthokonta	Metazoa	Plumatella	Plumatella sp.	70.31	534	152	22	531	1	255	769	2.7e-17	37	43
5fb35489c24ad1c04f010f527db20efe9fd52200_21	EU650324.1.1587_U	Eukaryota;Opisthokonta;Metazoa;Bryozoa;Bryozoa_X;Bryozoa_XX;Plumatella;Plumatella sp.	0	1	5	6	0	4	0	0	8	6	0	4	1	0	0	8	Eukaryota	Opisthokonta	Metazoa	Plumatella	Plumatella sp.	70.43	539	152	25	536	1	253	769	3.4e-16	36.6	43
8a57e0bfa4377202855be3c02f55b972da830307_19	AB505561.1.2086_U	Eukaryota;Stramenopiles;Stramenopiles_X;MAST;MAST-1;MAST-1A;MAST-1A_X;MAST-1A_X sp.	0	3	1	2	1	2	1	1	5	14	1	5	3	2	2	0	Eukaryota	Stramenopiles	Stramenopiles	MAST-1A_X	MAST-1A_X sp.	97.32	115	3	3	114	1	295	407	2.1e-12	32.5	43
9ea1fa4c1683ed154c85264f72e856ba4aeda2c0_11	EU650324.1.1587_U	Eukaryota;Opisthokonta;Metazoa;Bryozoa;Bryozoa_X;Bryozoa_XX;Plumatella;Plumatella sp.	0	0	0	2	0	7	0	0	0	12	0	5	16	1	0	0	Eukaryota	Opisthokonta	Metazoa	Plumatella	Plumatella sp.	73.74	534	130	39	528	1	264	764	9.2e-16	36.3	43
fc589bf68a9d92ed2de97c2a1f5d10d1af718e18_22	EU650324.1.1587_U	Eukaryota;Opisthokonta;Metazoa;Bryozoa;Bryozoa_X;Bryozoa_XX;Plumatella;Plumatella sp.	0	0	0	0	0	11	0	0	0	13	0	7	11	1	0	0	Eukaryota	Opisthokonta	Metazoa	Plumatella	Plumatella sp.	73.79	536	130	40	529	1	264	766	7.2e-15	35.9	43
7518c20ea81d7d49fd6cb5f404f7b0e17916e540_39	FR874708.1.1775_U	Eukaryota;Archaeplastida;Chlorophyta;Mamiellophyceae;Mamiellales;Bathycoccaceae;Bathycoccus;Bathycoccus prasinos	1	0	13	4	0	3	0	0	2	3	2	2	5	2	0	5	Eukaryota	Archaeplastida	Chlorophyta	Bathycoccus	Bathycoccus prasinos	97.32	114	3	2	113	1	280	392	1.1e-17	36.3	42
95a281419f36105c5ac619998dbd9a3a9f3f15a2_34	EF526887.1.1806_U	Eukaryota;Alveolata;Dinophyta;Dinophyceae;Uncultured;110;Uncultured-X;Uncultured-XX;dinoflagellate	0	0	0	0	6	0	9	6	0	0	11	0	0	5	5	0	Eukaryota	Alveolata	Dinophyta	Uncultured-XX	dinoflagellate	95	63	3	3	63	1	341	400	1.5e-31	40.7	42
0454ac382ebd08307f1c827d21d46e127d1e6d43_38	EU650324.1.1587_U	Eukaryota;Opisthokonta;Metazoa;Bryozoa;Bryozoa_X;Bryozoa_XX;Plumatella;Plumatella sp.	0	0	0	0	26	0	1	2	0	0	7	0	0	2	3	0	Eukaryota	Opisthokonta	Metazoa	Plumatella	Plumatella sp.	70.08	559	155	41	553	1	241	764	4.9e-10	33.5	41
41d564b41fa1a1af5d2871b998d9e8b6945d8b0b_17	AB058365.1.1726_U	Eukaryota;Hacrobia;Cryptophyta;Cryptophyceae;Cryptophyceae_X;Cryptomonadales;Geminigera;Geminigera cryophila	0	0	0	0	14	0	11	6	0	0	5	0	0	1	4	0	Eukaryota	Hacrobia	Cryptophyta	Geminigera	Geminigera cryophila	98.13	107	2	0	107	1	286	392	2.3e-17	35.6	41
67a84597b477375314a0ed4b32c6c90fdcb8b556_16	HE866919.1.1718_U	Eukaryota;Stramenopiles;Stramenopiles_X;Phaeophyceae;Phaeophyceae_X;Phaeophyceae_XX;Desmarestia;Desmarestia ligulata	8	1	3	2	0	8	2	3	4	2	1	1	1	3	2	0	Eukaryota	Stramenopiles	Stramenopiles	Desmarestia	Desmarestia ligulata	91.38	116	10	0	116	1	296	411	1e-14	34.8	41
7f84a08f55436869e8e7d17f9c22697c58d2e21e_21	AB058365.1.1726_U	Eukaryota;Hacrobia;Cryptophyta;Cryptophyceae;Cryptophyceae_X;Cryptomonadales;Geminigera;Geminigera cryophila	8	3	3	3	0	5	0	0	0	4	0	1	5	0	0	9	Eukaryota	Hacrobia	Cryptophyta	Geminigera	Geminigera cryophila	100	112	0	2	111	1	282	392	2.8e-18	36.1	41
809f6f6586631e01f752fc018b7acaf43420927b_11	EU650324.1.1587_U	Eukaryota;Opisthokonta;Metazoa;Bryozoa;Bryozoa_X;Bryozoa_XX;Plumatella;Plumatella sp.	0	0	0	1	0	3	3	1	2	15	1	4	10	0	1	0	Eukaryota	Opisthokonta	Metazoa	Plumatella	Plumatella sp.	69.85	557	158	33	541	1	227	766	3.9e-13	35.1	41
96cf7563ef00aca957e767d89899960fbd899240_11	AY909589.1.2292_R	Eukaryota;Archaeplastida;Rhodophyta;Bangiophyceae;Bangiales;Bangiaceae;Porphyra;Porphyra sp.	2	4	5	7	2	1	1	0	5	5	0	1	3	1	1	3	Eukaryota	Archaeplastida	Rhodophyta	Porphyra	Porphyra sp.	93.52	110	7	2	108	1	292	401	1.7e-14	34.7	41
109a84320d2c0b889d9c0d4dda2e5e4a65557da6_18	AJ402349.1.1758_U	Eukaryota;Alveolata;Dinophyta;Syndiniales;MALV-III;MALV-III_X;MALV-III_XX;MALV-III_XX sp.	1	2	4	1	5	5	7	1	1	0	0	0	0	1	9	3	Eukaryota	Alveolata	Dinophyta	MALV-III_XX	MALV-III_XX sp.	100	420	0	38	420	1	1	382	2.1e-80	54.2	40
125c8ac29eaf85610b7e45cdd94a875aaf4d2fc2_9	HE866919.1.1718_U	Eukaryota;Stramenopiles;Stramenopiles_X;Phaeophyceae;Phaeophyceae_X;Phaeophyceae_XX;Desmarestia;Desmarestia ligulata	2	0	2	1	2	5	0	2	4	8	1	3	3	1	1	5	Eukaryota	Stramenopiles	Stramenopiles	Desmarestia	Desmarestia ligulata	97.22	112	3	4	109	1	301	411	8.4e-12	33.2	40
59de375e77505e6e572ceb8b6143a11de8ae966c_21	EF023236	Eukaryota;Alveolata;Apicomplexa;Apicomplexa_X;Gregarines;Gregarines_X;Gregarines_XX;Gregarines_XX sp.	2	4	3	4	0	1	1	1	3	5	0	2	1	2	3	8	Eukaryota	Alveolata	Apicomplexa	Gregarines_XX	Gregarines_XX sp.	94.92	120	6	2	119	1	329	447	9.2e-15	34.6	40
b521de90745ee2e755a177908e30c9856b192f9c_35	EF526887.1.1806_U	Eukaryota;Alveolata;Dinophyta;Dinophyceae;Uncultured;110;Uncultured-X;Uncultured-XX;dinoflagellate	1	4	8	6	0	3	0	0	4	4	0	1	3	0	0	6	Eukaryota	Alveolata	Dinophyta	Uncultured-XX	dinoflagellate	95.08	125	6	3	124	1	278	400	1.6e-18	36.6	40
b53b0c366511282db4788d9cd671726ea4ea3fe0_27	HM135094.1.1659_U	Eukaryota;Alveolata;Ciliophora;Heterotrichea;Heterotrichida;Stentoridae;Stentor;Stentor amethystinus	4	2	4	0	1	2	3	0	3	1	0	4	1	5	6	4	Eukaryota	Alveolata	Ciliophora	Stentor	Stentor amethystinus	100	52	0	2	51	1	333	383	2e-33	41.1	40
c0be091afd9d651a0a96408be671c97f9746037a_23	EF526887.1.1806_U	Eukaryota;Alveolata;Dinophyta;Dinophyceae;Uncultured;110;Uncultured-X;Uncultured-XX;dinoflagellate	3	3	2	0	2	2	2	2	3	5	1	0	7	2	3	3	Eukaryota	Alveolata	Dinophyta	Uncultured-XX	dinoflagellate	98.02	103	2	2	102	1	299	400	9.3e-15	34.7	40
ebe227265b839f4c663541bdef22b076cb640426_21	AY827953.1.1752_U	Eukaryota;Alveolata;Dinophyta;Dinophyceae;Uncultured;244;Uncultured-X;Uncultured-XX;dinoflagellate	0	0	0	0	3	0	11	6	0	0	5	1	0	6	8	0	Eukaryota	Alveolata	Dinophyta	Uncultured-XX	dinoflagellate	97.6	129	3	4	128	1	275	400	1.4e-16	35.9	40
03b92450cb2a6534eee18ead7e299e07d4af3f9a_18	AY212805.1.1764_U	Eukaryota;Alveolata;Ciliophora;Oligohymenophorea;Scuticociliatia;Philasteridae;Dexitrichides;Dexitrichides pangi	0	3	4	6	2	5	3	2	2	0	3	3	2	1	1	2	Eukaryota	Alveolata	Ciliophora	Dexitrichides	Dexitrichides pangi	94.44	111	6	3	109	1	278	387	6.6e-10	32.3	39
6856a681ab252300e6d48535208e581694fe661f_17	AJ402341.1.1758_U	Eukaryota;Stramenopiles;Stramenopiles_X;Pelagophyceae;Pelagophyceae_X;Pelagophyceae_XX;Pelagophyceae_XXX;Pelagophyceae_XXX sp.	4	2	2	1	1	5	3	6	4	0	4	2	2	2	1	0	Eukaryota	Stramenopiles	Stramenopiles	Pelagophyceae_XXX	Pelagophyceae_XXX sp.	100	231	0	17	231	1	174	387	5.9e-49	45.7	39
a716c53cf58b7212736953149b1f8cd647bea03b_17	AB025533.1.1788_U	Eukaryota;Stramenopiles;Stramenopiles_X;Eustigmatophyceae;Eustigmatophyceae_X;Eustigmatophyceae_XX;Nannochloropsis;Nannochloropsis sp.	2	0	3	3	4	3	2	3	6	3	0	1	0	2	1	6	Eukaryota	Stramenopiles	Stramenopiles	Nannochloropsis	Nannochloropsis sp.	100	109	0	2	108	1	298	405	8e-18	36.4	39
a745dc431368f0baf976101cf2631fd4991b1b5a_17	AY827953.1.1752_U	Eukaryota;Alveolata;Dinophyta;Dinophyceae;Uncultured;244;Uncultured-X;Uncultured-XX;dinoflagellate	0	0	0	0	9	0	9	4	0	0	10	0	0	5	2	0	Eukaryota	Alveolata	Dinophyta	Uncultured-XX	dinoflagellate	93.23	313	21	3	312	1	90	400	5.1e-57	50.5	39
beb4db673fcff8681c4a5c1c4c926a756895da23_35	AB025533.1.1788_U	Eukaryota;Stramenopiles;Stramenopiles_X;Eustigmatophyceae;Eustigmatophyceae_X;Eustigmatophyceae_XX;Nannochloropsis;Nannochloropsis sp.	1	0	1	2	0	1	0	0	14	0	0	0	0	1	0	19	Eukaryota	Stramenopiles	Stramenopiles	Nannochloropsis	Nannochloropsis sp.	89.58	98	10	2	97	1	309	405	9.6e-09	31.7	39
ddc661123cdc9ef8d94bc7feb30c456a77ccd7fa_18	EF023236	Eukaryota;Alveolata;Apicomplexa;Apicomplexa_X;Gregarines;Gregarines_X;Gregarines_XX;Gregarines_XX sp.	2	3	2	3	0	8	0	0	11	2	0	3	1	1	0	3	Eukaryota	Alveolata	Apicomplexa	Gregarines_XX	Gregarines_XX sp.	90.74	110	10	2	109	1	339	447	1.9e-09	31.7	39
2b444052dca52738dba233feabab831c1e71f03f_33	EU650324.1.1587_U	Eukaryota;Opisthokonta;Metazoa;Bryozoa;Bryozoa_X;Bryozoa_XX;Plumatella;Plumatella sp.	0	0	0	0	0	0	0	0	0	1	0	1	0	0	0	36	Eukaryota	Opisthokonta	Metazoa	Plumatella	Plumatella sp.	69.13	560	163	32	547	1	226	766	1.2e-11	34.4	38
3a3010594396f93ce4d9a2454154587c4f1718c6_11	D88387.572.2991_G	Eukaryota;Archaeplastida;Rhodophyta;Bangiophyceae;Bangiales;Bangiaceae;Bangia;Bangia atropurpurea	3	1	4	3	0	1	5	1	5	2	2	1	3	0	1	6	Eukaryota	Archaeplastida	Rhodophyta	Bangia	Bangia atropurpurea	93.33	62	4	2	61	1	354	414	4.9e-09	31.3	38
5077cf1f5b581a06ef459a8d89291047a2462bc0_6	EU650324.1.1587_U	Eukaryota;Opisthokonta;Metazoa;Bryozoa;Bryozoa_X;Bryozoa_XX;Plumatella;Plumatella sp.	0	1	5	2	7	2	0	4	2	2	4	2	0	3	3	1	Eukaryota	Opisthokonta	Metazoa	Plumatella	Plumatella sp.	73.19	347	89	15	345	1	434	767	6.3e-218	77.7	38
d97e90cbb6ca43164bf671bb8ef7b97659b7c608_15	FR874743.1.1765_U	Eukaryota;Archaeplastida;Chlorophyta;Mamiellophyceae;Mamiellales;Bathycoccaceae;Ostreococcus;Ostreococcus sp.	0	2	8	4	2	3	2	1	5	0	1	0	1	4	0	5	Eukaryota	Archaeplastida	Chlorophyta	Ostreococcus	Ostreococcus sp.	100	68	0	2	67	1	318	384	2.2e-16	34.8	38
f55356bf3bdd55849600bb595415d0e2b2c33497_13	AB058365.1.1726_U	Eukaryota;Hacrobia;Cryptophyta;Cryptophyceae;Cryptophyceae_X;Cryptomonadales;Geminigera;Geminigera cryophila	12	1	3	1	0	4	0	1	3	5	0	1	6	0	0	1	Eukaryota	Hacrobia	Cryptophyta	Geminigera	Geminigera cryophila	98.68	230	3	2	229	1	164	392	7.5e-65	51.6	38
fdc39c40a7fc534261f923119cbce87080c30a87_27	EF023118.1.1760_U	Eukaryota;Alveolata;Ciliophora;Spirotrichea;Hypotrichia;Oxytrichidae;Oxytrichidae_X;Oxytrichidae_X sp.	8	4	1	2	0	2	1	1	1	2	0	4	1	3	4	4	Eukaryota	Alveolata	Ciliophora	Oxytrichidae_X	Oxytrichidae_X sp.	100	64	0	2	63	1	331	393	1.2e-13	33.1	38
464a731c7e1f7eb06564dee240427c266f5c9ccc_24	AB025533.1.1788_U	Eukaryota;Stramenopiles;Stramenopiles_X;Eustigmatophyceae;Eustigmatophyceae_X;Eustigmatophyceae_XX;Nannochloropsis;Nannochloropsis sp.	1	0	0	1	0	1	2	0	17	2	0	0	1	0	0	12	Eukaryota	Stramenopiles	Stramenopiles	Nannochloropsis	Nannochloropsis sp.	89.11	103	11	2	102	1	304	405	5.7e-09	31.9	37
51cd04a308ad8ec0209d56ba6d1ec9d0c532f026_23	AY212805.1.1764_U	Eukaryota;Alveolata;Ciliophora;Oligohymenophorea;Scuticociliatia;Philasteridae;Dexitrichides;Dexitrichides pangi	6	4	4	0	0	6	0	0	8	2	0	1	3	1	1	1	Eukaryota	Alveolata	Ciliophora	Dexitrichides	Dexitrichides pangi	98.02	103	2	2	102	1	286	387	7e-13	33.8	37
cc13346dc6b76e56ebe2692b7f8a9b7f17d1566b_11	EF023118.1.1760_U	Eukaryota;Alveolata;Ciliophora;Spirotrichea;Hypotrichia;Oxytrichidae;Oxytrichidae_X;Oxytrichidae_X sp.	7	5	6	5	0	1	0	0	2	1	1	3	3	1	0	2	Eukaryota	Alveolata	Ciliophora	Oxytrichidae_X	Oxytrichidae_X sp.	93.75	115	7	3	113	1	280	393	2.8e-12	33.2	37
f13bfc42563028fbd220362282aec7e2fb051fa8_14	AY208893.1.1819_U	Eukaryota;Alveolata;Dinophyta;Syndiniales;MALV-II;MALV-II-Clade-4;Amoebophrya;Amoebophrya ceratii	2	0	1	7	0	4	0	0	13	2	0	0	0	0	0	8	Eukaryota	Alveolata	Dinophyta	Amoebophrya	Amoebophrya ceratii	92.66	112	8	3	110	1	290	400	3.8e-09	30.5	37
1419f0128c30a10633adfa0119f2f1a5e3dc0ff5_8	EF526887.1.1806_U	Eukaryota;Alveolata;Dinophyta;Dinophyceae;Uncultured;110;Uncultured-X;Uncultured-XX;dinoflagellate	5	5	1	1	0	1	1	1	3	3	1	2	6	1	3	2	Eukaryota	Alveolata	Dinophyta	Uncultured-XX	dinoflagellate	96.49	117	4	3	115	1	285	400	1.3e-15	35.2	36
218a93b4e23a7b9c3f83b15999308eaedf66908a_18	AM774480.1.1775_U	Eukaryota;Opisthokonta;Metazoa;Mollusca;Bivalvia;Carditoida;Astarte;Astarte sulcata	1	5	2	0	0	0	1	0	1	0	1	8	9	0	0	8	Eukaryota	Opisthokonta	Metazoa	Astarte	Astarte sulcata	97.26	420	11	18	420	1	1539	1940	4.9e-83	57	36
2951255741978c695c6f60628ec7a68980af4da0_14	AF300285.1.1724_U	Eukaryota;Alveolata;Ciliophora;Colpodea;Platyophryida;Sorogenidae;Sorogena;Sorogena stoianovitchae	0	0	2	0	0	0	6	1	0	0	9	0	1	5	12	0	Eukaryota	Alveolata	Ciliophora	Sorogena	Sorogena stoianovitchae	88.52	123	14	1	123	1	266	387	5e-14	34.7	36
318b8416e164bfe9a5c12f2a779b6dd01211dbab_18	EF526887.1.1806_U	Eukaryota;Alveolata;Dinophyta;Dinophyceae;Uncultured;110;Uncultured-X;Uncultured-XX;dinoflagellate	3	7	2	5	1	3	3	0	0	1	3	4	2	1	1	0	Eukaryota	Alveolata	Dinophyta	Uncultured-XX	dinoflagellate	98.32	122	2	3	121	1	281	400	6.9e-20	37.2	36
55d279b64461b2d3859cc2983b4a3fe037784a95_12	EU650324.1.1587_U	Eukaryota;Opisthokonta;Metazoa;Bryozoa;Bryozoa_X;Bryozoa_XX;Plumatella;Plumatella sp.	0	1	0	10	0	15	0	0	0	0	0	3	5	0	0	2	Eukaryota	Opisthokonta	Metazoa	Plumatella	Plumatella sp.	70.87	547	148	39	544	1	250	760	8.1e-14	35.5	36
57535cce14d3358423dfd8bef414ea3d21d7e18c_13	AB058365.1.1726_U	Eukaryota;Hacrobia;Cryptophyta;Cryptophyceae;Cryptophyceae_X;Cryptomonadales;Geminigera;Geminigera cryophila	1	8	2	3	0	4	1	1	4	3	0	0	7	0	0	2	Eukaryota	Hacrobia	Cryptophyta	Geminigera	Geminigera cryophila	95.86	269	11	3	268	1	126	392	1.6e-57	50	36
b50f3c2712befff545af7df6fd16563b7faaea23_10	AM774480.1.1775_U	Eukaryota;Opisthokonta;Metazoa;Mollusca;Bivalvia;Carditoida;Astarte;Astarte sulcata	1	0	2	2	3	3	4	0	2	2	3	3	1	4	3	3	Eukaryota	Opisthokonta	Metazoa	Astarte	Astarte sulcata	97.26	420	11	18	420	1	1539	1940	2.3e-82	56.8	36
e9c7fe8bbf90279e597d5eb09913910f38b0020b_20	EU650324.1.1587_U	Eukaryota;Opisthokonta;Metazoa;Bryozoa;Bryozoa_X;Bryozoa_XX;Plumatella;Plumatella sp.	0	0	0	8	0	21	0	0	0	2	0	2	2	0	0	1	Eukaryota	Opisthokonta	Metazoa	Plumatella	Plumatella sp.	71.04	550	148	39	544	1	250	766	7.1e-14	35.5	36
1c91fa69c2d5f6ce4a568cb9ef657bef95ed0ee0_17	U14389.1.1816_U	Eukaryota;Stramenopiles;Stramenopiles_X;Pelagophyceae;Pelagophyceae_X;Pelagophyceae_XX;Pelagomonas;Pelagomonas calceolata	0	0	3	1	2	3	2	10	5	3	0	2	0	2	0	2	Eukaryota	Stramenopiles	Stramenopiles	Pelagomonas	Pelagomonas calceolata	100	425	0	39	424	1	1	387	1.6e-76	53.4	35
20ca7b585887325a6f088a256c0876a038ec9f5e_19	EF023118.1.1760_U	Eukaryota;Alveolata;Ciliophora;Spirotrichea;Hypotrichia;Oxytrichidae;Oxytrichidae_X;Oxytrichidae_X sp.	4	10	5	6	0	2	0	0	1	0	0	4	2	0	1	0	Eukaryota	Alveolata	Ciliophora	Oxytrichidae_X	Oxytrichidae_X sp.	94.78	117	6	2	116	1	278	393	1.3e-13	34	35
4545eb489a685146b11719efaf7458aa32cff89f_18	AY525630.1.1830_U	Eukaryota;Opisthokonta;Metazoa;Annelida;Annelida_X;Annelida_XX;Alentia;Alentia gelatinosa	0	1	5	6	6	6	0	1	2	2	0	0	2	0	1	3	Eukaryota	Opisthokonta	Metazoa	Alentia	Alentia gelatinosa	92.08	103	8	2	102	1	358	459	5.5e-10	32.3	35
5d98415ef69d04377fc63bbe14c86638fcc836a1_32	EF023118.1.1760_U	Eukaryota;Alveolata;Ciliophora;Spirotrichea;Hypotrichia;Oxytrichidae;Oxytrichidae_X;Oxytrichidae_X sp.	2	4	1	0	3	4	1	1	1	1	2	6	5	1	0	3	Eukaryota	Alveolata	Ciliophora	Oxytrichidae_X	Oxytrichidae_X sp.	99.09	112	1	2	111	1	283	393	4.2e-16	35.1	35
7c6a3610b5fb85b23a67d348580d646bc75d827e_19	AB025533.1.1788_U	Eukaryota;Stramenopiles;Stramenopiles_X;Eustigmatophyceae;Eustigmatophyceae_X;Eustigmatophyceae_XX;Nannochloropsis;Nannochloropsis sp.	0	8	0	0	0	0	0	0	0	0	0	0	26	0	0	1	Eukaryota	Stramenopiles	Stramenopiles	Nannochloropsis	Nannochloropsis sp.	98.21	116	2	4	115	1	1517	1629	3.2e-14	34.9	35
0aa4b58d0e077a8c29fe703f7d6f7a4bb62b2d6f_12	EF023118.1.1760_U	Eukaryota;Alveolata;Ciliophora;Spirotrichea;Hypotrichia;Oxytrichidae;Oxytrichidae_X;Oxytrichidae_X sp.	2	4	3	3	0	6	1	1	3	1	1	3	1	3	0	2	Eukaryota	Alveolata	Ciliophora	Oxytrichidae_X	Oxytrichidae_X sp.	96.46	116	4	3	114	1	279	393	3.8e-13	33.7	34
11d500c1c5a011ce40a0355659b59c87f1d10a78_7	FR874658.1.1790_U	Eukaryota;Alveolata;Dinophyta;Syndiniales;MALV-I;MALV-I-Clade-1;MALV-I-Clade-1_X;MALV-I-Clade-1_X sp.	3	2	0	2	1	2	0	0	4	7	0	1	2	2	1	7	Eukaryota	Alveolata	Dinophyta	MALV-I-Clade-1_X	MALV-I-Clade-1_X sp.	95.33	107	5	0	107	1	293	399	1.2e-16	35.7	34
5b4cf86181a79dca55ee43656846dc70e6135635_10	FR874658.1.1790_U	Eukaryota;Alveolata;Dinophyta;Syndiniales;MALV-I;MALV-I-Clade-1;MALV-I-Clade-1_X;MALV-I-Clade-1_X sp.	0	2	1	0	3	4	3	1	3	2	1	4	3	0	6	1	Eukaryota	Alveolata	Dinophyta	MALV-I-Clade-1_X	MALV-I-Clade-1_X sp.	97.2	107	3	0	107	1	293	399	3.9e-16	35.4	34
70a4eb669a2c5541d367c6f1af1990320e1aa18a_9	AY665124.1.1756_U	Eukaryota;Opisthokonta;Metazoa;Arthropoda;Crustacea;Maxillopoda;Copepoda;Calanoida;*;*	10	0	0	0	0	1	0	14	1	0	0	0	1	1	1	5	Eukaryota	Opisthokonta	Metazoa	*	*	98.2	113	2	2	112	1	290	401	9.9e-20	37	34
76ac29147a480950ed454d00111425b8c47a23b0_13	AF525867.1.1777_U	Eukaryota;Archaeplastida;Chlorophyta;Mamiellophyceae;Mamiellales;Mamiellaceae;Micromonas;Micromonas Clade-C.D.5	1	3	11	2	0	0	1	1	0	1	0	4	3	0	1	6	Eukaryota	Archaeplastida	Chlorophyta	Micromonas	Micromonas Clade-C.D.5	92.11	420	31	27	419	1	1	394	3.5e-61	52.1	34
7b82763ee102304b0da8aca476eae57162171dc8_12	AY208893.1.1819_U	Eukaryota;Alveolata;Dinophyta;Syndiniales;MALV-II;MALV-II-Clade-4;Amoebophrya;Amoebophrya ceratii	1	1	0	8	0	3	0	2	5	2	0	0	4	1	2	5	Eukaryota	Alveolata	Dinophyta	Amoebophrya	Amoebophrya ceratii	93.91	118	7	3	116	1	284	400	4.6e-14	33.1	34
7e0c1289a969eb9b6e159ff83884f799f856fb07_9	FR874708.1.1775_U	Eukaryota;Archaeplastida;Chlorophyta;Mamiellophyceae;Mamiellales;Bathycoccaceae;Bathycoccus;Bathycoccus prasinos	4	2	9	3	0	0	1	2	1	1	0	3	2	1	1	4	Eukaryota	Archaeplastida	Chlorophyta	Bathycoccus	Bathycoccus prasinos	97.37	116	3	2	115	1	278	392	1.8e-18	36.6	34
cac241fdf39b5c03ea7ea5fb3cb4db69f821b86d_22	EU650324.1.1587_U	Eukaryota;Opisthokonta;Metazoa;Bryozoa;Bryozoa_X;Bryozoa_XX;Plumatella;Plumatella sp.	0	0	0	0	0	0	0	0	0	4	0	1	0	0	0	29	Eukaryota	Opisthokonta	Metazoa	Plumatella	Plumatella sp.	68.17	560	169	29	547	1	226	769	6.3e-12	34.5	34
d0026d55ae393cb29813e1e64b9e57977e13d5c3_6	EU650324.1.1587_U	Eukaryota;Opisthokonta;Metazoa;Bryozoa;Bryozoa_X;Bryozoa_XX;Plumatella;Plumatella sp.	0	0	0	7	2	14	0	0	0	2	0	8	1	0	0	0	Eukaryota	Opisthokonta	Metazoa	Plumatella	Plumatella sp.	70.87	551	150	36	546	1	250	769	1.4e-13	35.3	34
f0a5136e26d1136258415383331db16af42848ac_10	EU650324.1.1587_U	Eukaryota;Opisthokonta;Metazoa;Bryozoa;Bryozoa_X;Bryozoa_XX;Plumatella;Plumatella sp.	0	0	0	1	0	1	3	0	1	9	4	6	5	0	4	0	Eukaryota	Opisthokonta	Metazoa	Plumatella	Plumatella sp.	74.77	469	111	29	458	1	316	766	2.9e-53	48.8	34
fed36804933d016eb7cc74fd868cb578d12f8f88_15	HM369707.1.1227_U	Eukaryota;Alveolata;Dinophyta;Syndiniales;MALV-I;MALV-I-Clade-1;MALV-I-Clade-1_X;MALV-I-Clade-1_X sp.	0	1	0	1	0	1	4	1	3	0	2	1	2	12	4	2	Eukaryota	Alveolata	Dinophyta	MALV-I-Clade-1_X	MALV-I-Clade-1_X sp.	88.6	114	13	0	114	1	285	398	1.2e-13	34	34
517867fd2c6985537e3dff95f3267e861c2752fb_7	AY827953.1.1752_U	Eukaryota;Alveolata;Dinophyta;Dinophyceae;Uncultured;244;Uncultured-X;Uncultured-XX;dinoflagellate	1	2	1	1	2	2	2	4	6	1	1	0	2	4	2	2	Eukaryota	Alveolata	Dinophyta	Uncultured-XX	dinoflagellate	97.18	146	4	4	144	1	257	400	1.5e-24	39.4	33
731915dbabe6a2231c5a34c126239fa1ecd78ba1_22	JQ781977.1.1806_U	Eukaryota;Stramenopiles;Stramenopiles_X;MAST;MAST-4-6-7-8-9-10-11;MAST-4;MAST-4A;MAST-4A sp.	0	2	2	0	0	1	1	0	1	4	0	4	0	5	1	12	Eukaryota	Stramenopiles	Stramenopiles	MAST-4A	MAST-4A sp.	99.07	111	1	3	109	1	292	401	1.5e-14	34.8	33
8ee4c3b1b6703384a6a100e31c414e77f542623b_22	AY665124.1.1756_U	Eukaryota;Opisthokonta;Metazoa;Arthropoda;Crustacea;Maxillopoda;Copepoda;Calanoida;*;*	9	0	0	0	0	4	0	6	2	0	0	2	0	1	0	9	Eukaryota	Opisthokonta	Metazoa	*	*	100	103	0	2	102	1	300	401	4.1e-15	34.8	33
9c22fc550ff5c6175cb3ad7fe660c36bcabff2d8_13	AY665124.1.1756_U	Eukaryota;Opisthokonta;Metazoa;Arthropoda;Crustacea;Maxillopoda;Copepoda;Calanoida;*;*	0	0	0	0	26	0	0	0	0	0	0	0	4	0	2	1	Eukaryota	Opisthokonta	Metazoa	*	*	86.49	115	15	4	111	1	287	401	5.8e-08	31.1	33
bcbf48d279914f411bbad584702808f568a919f9_12	AB183618.1.1755_U	Eukaryota;Hacrobia;Haptophyta;Prymnesiophyceae;Isochrysidales;Noelaerhabdaceae;Emiliania;Emiliania sp.	2	2	5	1	0	3	0	1	5	2	0	4	1	0	2	5	Eukaryota	Hacrobia	Haptophyta	Emiliania	Emiliania sp.	100	418	0	38	418	1	1	380	1.3e-75	53.1	33
cf401a740b025ad004540790190c81fe4ae25737_27	AF300285.1.1724_U	Eukaryota;Alveolata;Ciliophora;Colpodea;Platyophryida;Sorogenidae;Sorogena;Sorogena stoianovitchae	0	1	0	0	3	0	9	0	0	0	1	3	2	7	7	0	Eukaryota	Alveolata	Ciliophora	Sorogena	Sorogena stoianovitchae	89.72	108	11	1	108	1	281	387	4.7e-11	32.9	33
7b1b6077c8469b4e3916d6f43546cec41e12a709_22	EU650324.1.1587_U	Eukaryota;Opisthokonta;Metazoa;Bryozoa;Bryozoa_X;Bryozoa_XX;Plumatella;Plumatella sp.	0	2	1	0	0	0	0	0	0	2	1	0	0	0	0	26	Eukaryota	Opisthokonta	Metazoa	Plumatella	Plumatella sp.	72.36	260	68	14	258	1	519	766	2.9e-109	60.3	32
b724fe03103a05736e4f095bef734966008b3edc_11	EU650324.1.1587_U	Eukaryota;Opisthokonta;Metazoa;Bryozoa;Bryozoa_X;Bryozoa_XX;Plumatella;Plumatella sp.	0	23	9	0	0	0	0	0	0	0	0	0	0	0	0	0	Eukaryota	Opisthokonta	Metazoa	Plumatella	Plumatella sp.	71.09	549	148	37	544	1	253	769	4.1e-13	35.1	32
f2ffe91b2da26fccfe9d60cb6ad57d9494ffc892_14	AB058365.1.1726_U	Eukaryota;Hacrobia;Cryptophyta;Cryptophyceae;Cryptophyceae_X;Cryptomonadales;Geminigera;Geminigera cryophila	6	2	0	2	0	2	0	0	4	8	0	0	3	0	0	5	Eukaryota	Hacrobia	Cryptophyta	Geminigera	Geminigera cryophila	100	114	0	2	113	1	280	392	4.1e-19	36.4	32
f7c49148e24660be6c7770b58e56778c8055d6ac_22	EF526887.1.1806_U	Eukaryota;Alveolata;Dinophyta;Dinophyceae;Uncultured;110;Uncultured-X;Uncultured-XX;dinoflagellate	0	0	6	6	0	6	1	0	5	3	0	0	0	0	0	5	Eukaryota	Alveolata	Dinophyta	Uncultured-XX	dinoflagellate	97.5	125	3	5	123	1	279	400	2.8e-15	35.2	32
ffca93bb26beeddb5a9e8bc04c45e0b3c9dbe809_14	AB425967.1.1764_U	Eukaryota;Archaeplastida;Chlorophyta;Ulvophyceae;Ulvales-relatives;Ulvales-relatives_X;Ulva;Ulva compressa	0	2	2	1	4	1	7	2	1	2	1	2	2	1	2	2	Eukaryota	Archaeplastida	Chlorophyta	Ulva	Ulva compressa	85.59	113	16	2	113	1	287	397	2.2e-07	30.5	32
62edf7ece0d66eb45355aef087d2f080de3cfeb9_14	AB505561.1.2086_U	Eukaryota;Stramenopiles;Stramenopiles_X;MAST;MAST-1;MAST-1A;MAST-1A_X;MAST-1A_X sp.	1	0	2	4	0	1	0	0	7	8	0	0	0	0	1	7	Eukaryota	Stramenopiles	Stramenopiles	MAST-1A_X	MAST-1A_X sp.	93.81	115	7	2	114	1	294	407	3e-12	32.4	31
ade510245c0c0f530ab4f7b08e6422868a6ecb24_7	AB194980.1.1719_U	Eukaryota;Hacrobia;Katablepharidophyta;Katablepharidaceae;Katablepharidales;Katablepharidales_X;Leucocryptos;Leucocryptos marina	1	1	2	0	1	2	3	2	2	4	1	1	4	4	0	3	Eukaryota	Hacrobia	Katablepharidophyta	Leucocryptos	Leucocryptos marina	98.2	114	2	3	112	1	286	398	8e-15	34.9	31
b590c3eb93ed6e8e806482d70666ed4b06836fd9_16	EU650324.1.1587_U	Eukaryota;Opisthokonta;Metazoa;Bryozoa;Bryozoa_X;Bryozoa_XX;Plumatella;Plumatella sp.	0	22	9	0	0	0	0	0	0	0	0	0	0	0	0	0	Eukaryota	Opisthokonta	Metazoa	Plumatella	Plumatella sp.	71.6	545	144	38	540	1	255	766	2e-13	35.2	31
f0457a3f322468ae8ec357787a1e102a4a1ad4d6_12	AY827953.1.1752_U	Eukaryota;Alveolata;Dinophyta;Dinophyceae;Uncultured;244;Uncultured-X;Uncultured-XX;dinoflagellate	0	1	2	4	1	9	3	0	3	5	0	0	0	1	1	1	Eukaryota	Alveolata	Dinophyta	Uncultured-XX	dinoflagellate	95.79	313	13	4	311	1	90	400	7.6e-59	51	31
15cad0bf5b8b97ae0af5c1e3db75f89a12c61325_7	HM369707.1.1227_U	Eukaryota;Alveolata;Dinophyta;Syndiniales;MALV-I;MALV-I-Clade-1;MALV-I-Clade-1_X;MALV-I-Clade-1_X sp.	1	1	2	1	0	2	3	0	1	1	1	1	4	7	2	3	Eukaryota	Alveolata	Dinophyta	MALV-I-Clade-1_X	MALV-I-Clade-1_X sp.	88.79	116	13	0	116	1	283	398	1.4e-14	34.5	30
1842cc9716f1f4cfd3152d5977d0fb309bee7749_11	AM774480.1.1775_U	Eukaryota;Opisthokonta;Metazoa;Mollusca;Bivalvia;Carditoida;Astarte;Astarte sulcata	0	4	2	2	1	1	1	0	2	7	1	1	2	4	0	2	Eukaryota	Opisthokonta	Metazoa	Astarte	Astarte sulcata	97.76	420	9	18	420	1	1539	1940	7.6e-84	57.2	30
218ce56a80c77b816760138f20c9353508fd4fb6_26	EF526887.1.1806_U	Eukaryota;Alveolata;Dinophyta;Dinophyceae;Uncultured;110;Uncultured-X;Uncultured-XX;dinoflagellate	0	1	0	1	3	0	7	4	0	0	5	1	0	3	5	0	Eukaryota	Alveolata	Dinophyta	Uncultured-XX	dinoflagellate	100	105	0	3	105	1	299	400	6.3e-17	35.7	30
5524db238a3d103da6b9981ba675cc45b6864afb_13	DQ514896.1.1755_U	Eukaryota;Stramenopiles;Stramenopiles_X;Bacillariophyta;Bacillariophyta_X;Polar-centric-Mediophyceae;Stephanodiscus;Stephanodiscus binderanus	3	2	7	1	1	2	1	0	4	2	0	3	1	1	0	2	Eukaryota	Stramenopiles	Stramenopiles	Stephanodiscus	Stephanodiscus binderanus	98.15	110	2	2	109	1	293	401	6.9e-18	36.3	30
73c0f566f43f0be283823ae49c5d01f920bc5d55_15	AB058365.1.1726_U	Eukaryota;Hacrobia;Cryptophyta;Cryptophyceae;Cryptophyceae_X;Cryptomonadales;Geminigera;Geminigera cryophila	6	0	4	4	0	4	0	0	3	4	0	0	2	0	0	3	Eukaryota	Hacrobia	Cryptophyta	Geminigera	Geminigera cryophila	99.07	111	1	3	109	1	283	392	1.6e-16	35.3	30
7d01cf8bcfb83242c1f12c6b34a867fe35eb34ce_18	EU650324.1.1587_U	Eukaryota;Opisthokonta;Metazoa;Bryozoa;Bryozoa_X;Bryozoa_XX;Plumatella;Plumatella sp.	0	0	0	0	0	0	0	0	0	2	1	0	0	0	0	27	Eukaryota	Opisthokonta	Metazoa	Plumatella	Plumatella sp.	69.2	556	162	30	544	1	229	766	1.3e-12	34.9	30
920424ec055bab736bba49b87a3392c380b65d61_10	AJ402341.1.1758_U	Eukaryota;Stramenopiles;Stramenopiles_X;Pelagophyceae;Pelagophyceae_X;Pelagophyceae_XX;Pelagophyceae_XXX;Pelagophyceae_XXX sp.	4	1	2	0	1	3	5	8	0	0	0	3	1	2	0	0	Eukaryota	Stramenopiles	Stramenopiles	Pelagophyceae_XXX	Pelagophyceae_XXX sp.	100	243	0	18	243	1	163	387	1.4e-43	44.3	30
a46d7c17d149b7ec142e467ede16967fb52bfcdb_8	EU650324.1.1587_U	Eukaryota;Opisthokonta;Metazoa;Bryozoa;Bryozoa_X;Bryozoa_XX;Plumatella;Plumatella sp.	0	0	0	0	0	0	0	0	0	7	0	1	0	0	0	22	Eukaryota	Opisthokonta	Metazoa	Plumatella	Plumatella sp.	69.69	265	77	11	263	1	514	769	7.1e-103	59.1	30
237d4c349f768c056d225f04d3d0b934728dee2e_10	EU650324.1.1587_U	Eukaryota;Opisthokonta;Metazoa;Bryozoa;Bryozoa_X;Bryozoa_XX;Plumatella;Plumatella sp.	0	1	0	0	1	5	3	1	1	2	3	3	5	0	4	0	Eukaryota	Opisthokonta	Metazoa	Plumatella	Plumatella sp.	74.01	450	112	19	448	1	334	766	1.1e-62	51.2	29
2acbe32c00656a2940a3752c3c5926da063544ba_12	AM774480.1.1775_U	Eukaryota;Opisthokonta;Metazoa;Mollusca;Bivalvia;Carditoida;Astarte;Astarte sulcata	0	1	0	0	1	1	1	1	1	1	7	2	3	3	6	1	Eukaryota	Opisthokonta	Metazoa	Astarte	Astarte sulcata	97.51	420	10	18	420	1	1539	1940	8.5e-87	57.8	29
70bdb55f7ccaea38b93760e85ecde09d84e6a896_13	EF023118.1.1760_U	Eukaryota;Alveolata;Ciliophora;Spirotrichea;Hypotrichia;Oxytrichidae;Oxytrichidae_X;Oxytrichidae_X sp.	1	5	2	0	2	4	0	0	3	5	0	5	0	0	0	2	Eukaryota	Alveolata	Ciliophora	Oxytrichidae_X	Oxytrichidae_X sp.	98.2	114	2	3	112	1	281	393	2.7e-14	34.2	29
c8cfb42da9b8f28c867507ec3768e1a4f1949da5_7	EU650324.1.1587_U	Eukaryota;Opisthokonta;Metazoa;Bryozoa;Bryozoa_X;Bryozoa_XX;Plumatella;Plumatella sp.	0	2	3	4	4	0	0	2	2	2	1	3	0	2	2	2	Eukaryota	Opisthokonta	Metazoa	Plumatella	Plumatella sp.	74.22	370	91	17	368	1	412	766	4.7e-175	71.8	29
eb238765cceabce64aab766d28a2b500c8c3ae49_10	EF023118.1.1760_U	Eukaryota;Alveolata;Ciliophora;Spirotrichea;Hypotrichia;Oxytrichidae;Oxytrichidae_X;Oxytrichidae_X sp.	2	1	0	0	0	2	0	4	0	0	5	3	1	7	3	1	Eukaryota	Alveolata	Ciliophora	Oxytrichidae_X	Oxytrichidae_X sp.	95.24	66	3	3	66	1	331	393	1.9e-27	39	29
eeb101f79802098b3a85c251c029e63fdc1723ae_11	EF023118.1.1760_U	Eukaryota;Alveolata;Ciliophora;Spirotrichea;Hypotrichia;Oxytrichidae;Oxytrichidae_X;Oxytrichidae_X sp.	0	2	2	0	0	2	2	0	2	3	3	4	2	3	3	1	Eukaryota	Alveolata	Ciliophora	Oxytrichidae_X	Oxytrichidae_X sp.	91.96	115	9	3	114	1	281	393	2.2e-10	32.2	29
fcb8542e3dc789cc1e912e1f5402ed9c8a6964f3_29	EU650324.1.1587_U	Eukaryota;Opisthokonta;Metazoa;Bryozoa;Bryozoa_X;Bryozoa_XX;Plumatella;Plumatella sp.	0	0	0	0	25	0	3	0	0	0	1	0	0	0	0	0	Eukaryota	Opisthokonta	Metazoa	Plumatella	Plumatella sp.	71.94	548	142	42	543	1	254	764	3e-14	35.7	29
0d9bb281f72b797f51f47b1b67605e4ab54628cd_10	AY827953.1.1752_U	Eukaryota;Alveolata;Dinophyta;Dinophyceae;Uncultured;244;Uncultured-X;Uncultured-XX;dinoflagellate	0	0	0	0	3	0	5	4	0	0	5	0	0	6	5	0	Eukaryota	Alveolata	Dinophyta	Uncultured-XX	dinoflagellate	97.5	165	4	5	164	1	240	400	2.1e-23	39.1	28
253aeddc78f3cb3276fc21bbb7f34e08e875d444_8	AB058365.1.1726_U	Eukaryota;Hacrobia;Cryptophyta;Cryptophyceae;Cryptophyceae_X;Cryptomonadales;Geminigera;Geminigera cryophila	1	1	5	2	2	4	0	0	4	3	0	0	2	0	1	3	Eukaryota	Hacrobia	Cryptophyta	Geminigera	Geminigera cryophila	98.18	113	2	3	111	1	281	392	4.2e-16	35.1	28
353ca998224baefda95ebe027f0f5a2c81513eff_13	EF526887.1.1806_U	Eukaryota;Alveolata;Dinophyta;Dinophyceae;Uncultured;110;Uncultured-X;Uncultured-XX;dinoflagellate	0	2	4	2	1	5	1	0	1	2	2	0	1	1	1	5	Eukaryota	Alveolata	Dinophyta	Uncultured-XX	dinoflagellate	92.86	74	5	4	74	1	331	400	9.3e-20	36.4	28
640efb55a1a171276a5532c1aeeaca04dad31564_12	JN185478.1.1711_U	Eukaryota;Opisthokonta;Metazoa;Gastrotricha;Gastrotricha_X;Gastrotricha_XX;Lepidodermella;Lepidodermella squamata	0	1	0	0	0	0	7	4	0	0	7	3	1	2	3	0	Eukaryota	Opisthokonta	Metazoa	Lepidodermella	Lepidodermella squamata	84.68	116	17	5	116	1	296	406	2.4e-07	30.9	28
79a349697a548a98fe05f3213d9087bfd507bb82_15	FR874743.1.1765_U	Eukaryota;Archaeplastida;Chlorophyta;Mamiellophyceae;Mamiellales;Bathycoccaceae;Ostreococcus;Ostreococcus sp.	0	1	8	2	3	0	1	3	0	1	1	0	1	1	2	4	Eukaryota	Archaeplastida	Chlorophyta	Ostreococcus	Ostreococcus sp.	100	101	0	2	100	1	285	384	4.8e-16	35.2	28
943756dba3af9457b57cc8f3e72e746d239732cf_11	AM774480.1.1775_U	Eukaryota;Opisthokonta;Metazoa;Mollusca;Bivalvia;Carditoida;Astarte;Astarte sulcata	0	0	0	2	0	1	3	1	1	1	4	2	2	4	5	2	Eukaryota	Opisthokonta	Metazoa	Astarte	Astarte sulcata	97.51	421	10	19	421	1	1539	1940	1.4e-84	57.3	28
c49f74752c8fc5c1c2172a8010ea8e0781757a20_17	EU650324.1.1587_U	Eukaryota;Opisthokonta;Metazoa;Bryozoa;Bryozoa_X;Bryozoa_XX;Plumatella;Plumatella sp.	0	5	4	4	1	4	0	0	0	6	1	1	0	0	0	2	Eukaryota	Opisthokonta	Metazoa	Plumatella	Plumatella sp.	70.36	541	150	35	536	1	256	766	5.7e-12	34.5	28
e13a743f3d7ff4be491af477b6b66b7272c607ea_9	FR874658.1.1790_U	Eukaryota;Alveolata;Dinophyta;Syndiniales;MALV-I;MALV-I-Clade-1;MALV-I-Clade-1_X;MALV-I-Clade-1_X sp.	1	4	3	1	0	4	0	0	2	5	0	1	1	0	0	6	Eukaryota	Alveolata	Dinophyta	MALV-I-Clade-1_X	MALV-I-Clade-1_X sp.	96.06	131	5	4	130	1	272	399	2.1e-17	36.3	28
eb550857b701b988bb64dc03c3bee5c72073e58f_10	EF526887.1.1806_U	Eukaryota;Alveolata;Dinophyta;Dinophyceae;Uncultured;110;Uncultured-X;Uncultured-XX;dinoflagellate	0	4	0	1	3	0	0	2	3	4	3	1	2	4	1	0	Eukaryota	Alveolata	Dinophyta	Uncultured-XX	dinoflagellate	96.1	82	3	5	82	1	324	400	9e-11	32.3	28
ebd5c0ca50096aa7f2e4f9e506dfd7fb70c66e8e_13	AF525486.1.2897_R	Eukaryota;Excavata;Discoba;Euglenozoa;Euglenida;Pleotidales;Ploeotia;Ploeotia costata	0	3	0	0	0	3	3	1	5	3	0	3	5	0	2	0	Eukaryota	Excavata	Discoba	Ploeotia	Ploeotia costata	76.27	62	14	3	62	1	808	866	1.2e-10	30.9	28
fc3d99fc564ab421fa59dec8e8a7d23e32a06755_7	EF023236	Eukaryota;Alveolata;Apicomplexa;Apicomplexa_X;Gregarines;Gregarines_X;Gregarines_XX;Gregarines_XX sp.	0	4	5	3	1	1	0	0	2	0	0	1	3	3	1	4	Eukaryota	Alveolata	Apicomplexa	Gregarines_XX	Gregarines_XX sp.	95.69	118	5	2	117	1	331	447	2.3e-16	35.4	28
0393707cca866e71ce7010f549db4b6fa3e63d64_5	EU650324.1.1587_U	Eukaryota;Opisthokonta;Metazoa;Bryozoa;Bryozoa_X;Bryozoa_XX;Plumatella;Plumatella sp.	0	0	3	0	6	3	0	6	0	2	1	2	0	2	0	1	Eukaryota	Opisthokonta	Metazoa	Plumatella	Plumatella sp.	74	264	65	14	262	1	515	766	6.3e-152	67.7	26
0787ebf72f742f09c20da3b3b653515f9a24bb25_8	EU650324.1.1587_U	Eukaryota;Opisthokonta;Metazoa;Bryozoa;Bryozoa_X;Bryozoa_XX;Plumatella;Plumatella sp.	0	9	6	1	0	4	0	0	0	2	0	2	2	0	0	0	Eukaryota	Opisthokonta	Metazoa	Plumatella	Plumatella sp.	68.95	560	163	35	555	1	240	769	2.2e-10	33.7	26
22f5334b5310f4edc81246b8dbb742d321604f66_10	EF526887.1.1806_U	Eukaryota;Alveolata;Dinophyta;Dinophyceae;Uncultured;110;Uncultured-X;Uncultured-XX;dinoflagellate	0	2	0	3	5	2	0	1	4	4	1	1	0	1	1	1	Eukaryota	Alveolata	Dinophyta	Uncultured-XX	dinoflagellate	95.77	76	3	5	76	1	330	400	2.4e-16	35	26
2cedf1628fa31aa8306acd23d60d937c4624e46f_13	DQ514896.1.1755_U	Eukaryota;Stramenopiles;Stramenopiles_X;Bacillariophyta;Bacillariophyta_X;Polar-centric-Mediophyceae;Stephanodiscus;Stephanodiscus binderanus	0	4	5	1	1	4	2	0	0	1	0	4	1	0	0	3	Eukaryota	Stramenopiles	Stramenopiles	Stephanodiscus	Stephanodiscus binderanus	100	108	0	2	107	1	295	401	7.9e-19	36.6	26
3c095919fbf34643131d058363f0877e6f4adb8e_7	AY827953.1.1752_U	Eukaryota;Alveolata;Dinophyta;Dinophyceae;Uncultured;244;Uncultured-X;Uncultured-XX;dinoflagellate	0	2	0	0	6	0	6	3	0	1	2	0	1	1	4	0	Eukaryota	Alveolata	Dinophyta	Uncultured-XX	dinoflagellate	93.7	130	8	3	128	1	272	400	8e-16	35.5	26
731b9863f547288096467a30325893e322eca267_19	AB025533.1.1788_U	Eukaryota;Stramenopiles;Stramenopiles_X;Eustigmatophyceae;Eustigmatophyceae_X;Eustigmatophyceae_XX;Nannochloropsis;Nannochloropsis sp.	0	4	0	0	1	0	0	0	0	0	0	0	20	0	0	1	Eukaryota	Stramenopiles	Stramenopiles	Nannochloropsis	Nannochloropsis sp.	97.27	112	3	2	111	1	1519	1629	9.4e-17	36	26
893f2063ba1b4e082cd2443c69d6b9642351508d_11	AY827953.1.1752_U	Eukaryota;Alveolata;Dinophyta;Dinophyceae;Uncultured;244;Uncultured-X;Uncultured-XX;dinoflagellate	0	5	3	1	2	1	0	3	1	1	2	4	1	0	2	0	Eukaryota	Alveolata	Dinophyta	Uncultured-XX	dinoflagellate	96.92	199	6	4	197	1	204	400	5.2e-42	45.7	26
b160716a59451830240e5078e1f064f659ed039b_11	EF023118.1.1760_U	Eukaryota;Alveolata;Ciliophora;Spirotrichea;Hypotrichia;Oxytrichidae;Oxytrichidae_X;Oxytrichidae_X sp.	0	4	7	3	1	1	1	0	2	0	0	1	2	2	0	2	Eukaryota	Alveolata	Ciliophora	Oxytrichidae_X	Oxytrichidae_X sp.	95.69	120	5	4	117	1	275	393	4.3e-13	33.7	26
ce35f289664e0186d0a8868ca353a1de6a57623d_14	FR874743.1.1765_U	Eukaryota;Archaeplastida;Chlorophyta;Mamiellophyceae;Mamiellales;Bathycoccaceae;Ostreococcus;Ostreococcus sp.	0	1	1	0	8	0	12	0	0	0	1	0	0	2	1	0	Eukaryota	Archaeplastida	Chlorophyta	Ostreococcus	Ostreococcus sp.	99.22	405	3	22	404	1	1	384	8.8e-107	61.8	26
faf17ca04fb7dc07931c97cc22876489c6360e44_12	AY665124.1.1756_U	Eukaryota;Opisthokonta;Metazoa;Arthropoda;Crustacea;Maxillopoda;Copepoda;Calanoida;*;*	6	0	0	0	0	1	1	6	0	0	0	2	3	2	1	4	Eukaryota	Opisthokonta	Metazoa	*	*	100	110	0	2	109	1	293	401	1.5e-19	36.9	26
fc7fe7c3ef7248f42981c2aa55edcbcdfd7d3ac9_13	EU650324.1.1587_U	Eukaryota;Opisthokonta;Metazoa;Bryozoa;Bryozoa_X;Bryozoa_XX;Plumatella;Plumatella sp.	0	1	2	1	6	3	0	1	0	3	3	0	0	2	0	4	Eukaryota	Opisthokonta	Metazoa	Plumatella	Plumatella sp.	70.94	534	145	35	529	1	263	766	1.4e-13	35.3	26
3ad6fb61090a7cd5db8b9926ee956c8b9a92c094_14	EF023118.1.1760_U	Eukaryota;Alveolata;Ciliophora;Spirotrichea;Hypotrichia;Oxytrichidae;Oxytrichidae_X;Oxytrichidae_X sp.	4	2	1	1	1	1	1	1	5	3	0	1	1	0	2	1	Eukaryota	Alveolata	Ciliophora	Oxytrichidae_X	Oxytrichidae_X sp.	94.78	118	6	3	116	1	277	393	1.2e-12	33.5	25
4c26cb2bc5a4e87eac7a12ac16f1dd490debd46d_15	EU650324.1.1587_U	Eukaryota;Opisthokonta;Metazoa;Bryozoa;Bryozoa_X;Bryozoa_XX;Plumatella;Plumatella sp.	0	2	3	2	1	6	0	0	2	2	0	1	1	0	0	5	Eukaryota	Opisthokonta	Metazoa	Plumatella	Plumatella sp.	69.41	558	160	35	554	1	238	764	6.9e-11	34	25
62fd38f99b704baa93917b94a5cdd2fc26eea497_16	EU650324.1.1587_U	Eukaryota;Opisthokonta;Metazoa;Bryozoa;Bryozoa_X;Bryozoa_XX;Plumatella;Plumatella sp.	0	0	0	0	0	0	0	0	2	3	0	0	0	0	0	20	Eukaryota	Opisthokonta	Metazoa	Plumatella	Plumatella sp.	69.2	274	81	11	272	1	505	769	1.6e-108	60.2	25
812cb12ed6f02356bb02cbd9fe7e2f776a26d8ad_14	AB025533.1.1788_U	Eukaryota;Stramenopiles;Stramenopiles_X;Eustigmatophyceae;Eustigmatophyceae_X;Eustigmatophyceae_XX;Nannochloropsis;Nannochloropsis sp.	0	3	0	0	3	0	0	0	0	0	0	0	18	0	0	1	Eukaryota	Stramenopiles	Stramenopiles	Nannochloropsis	Nannochloropsis sp.	98.15	110	2	2	109	1	1521	1629	3.8e-17	36.2	25
9342b230c13ccc74e97de049e5d52ab4ef5a44c4_19	AB505561.1.2086_U	Eukaryota;Stramenopiles;Stramenopiles_X;MAST;MAST-1;MAST-1A;MAST-1A_X;MAST-1A_X sp.	1	1	1	0	1	0	2	1	1	9	0	2	2	2	0	2	Eukaryota	Stramenopiles	Stramenopiles	MAST-1A_X	MAST-1A_X sp.	96.81	96	3	2	95	1	313	407	2.4e-12	32.2	25
9c21e7cba08232b3a6a49ed98764d30fcbca0db1_8	AY208893.1.1819_U	Eukaryota;Alveolata;Dinophyta;Syndiniales;MALV-II;MALV-II-Clade-4;Amoebophrya;Amoebophrya ceratii	3	1	1	4	0	4	0	0	5	3	0	0	2	0	0	2	Eukaryota	Alveolata	Dinophyta	Amoebophrya	Amoebophrya ceratii	91.89	115	9	4	112	1	287	400	8.7e-10	30.9	25
ad89e789df13bf305762d8b2ff280cb126998953_21	JQ781937.1.1793_U	Eukaryota;Stramenopiles;Stramenopiles_X;MAST;MAST-4-6-7-8-9-10-11;MAST-7;MAST-7D;MAST-7D sp.	0	2	2	3	0	1	0	0	2	2	2	4	2	2	0	3	Eukaryota	Stramenopiles	Stramenopiles	MAST-7D	MAST-7D sp.	99.01	103	1	2	102	1	295	396	2.7e-15	35	25
cd92160aab68cdcbb5fbceb87a9331641fd18641_8	EU650324.1.1587_U	Eukaryota;Opisthokonta;Metazoa;Bryozoa;Bryozoa_X;Bryozoa_XX;Plumatella;Plumatella sp.	0	0	0	10	0	12	0	0	0	0	0	2	1	0	0	0	Eukaryota	Opisthokonta	Metazoa	Plumatella	Plumatella sp.	70.58	555	153	35	551	1	246	769	8.3e-13	35	25
dab6c4876ebce9010fd0bd8d06212b4f1c66cee6_14	EU650324.1.1587_U	Eukaryota;Opisthokonta;Metazoa;Bryozoa;Bryozoa_X;Bryozoa_XX;Plumatella;Plumatella sp.	0	0	0	0	0	3	2	0	1	4	1	6	6	0	2	0	Eukaryota	Opisthokonta	Metazoa	Plumatella	Plumatella sp.	73.22	492	124	29	480	1	292	766	1.8e-44	46.4	25
e2901c38785d4afc6809d4fbe67da2bf4057e493_10	FJ000253.1.1392_U	Eukaryota;Hacrobia;Haptophyta;Prymnesiophyceae;Prymnesiales;Chrysochromulinaceae;Chrysochromulina;Chrysochromulina_X sp.	1	1	4	2	0	1	3	4	4	1	0	1	1	1	0	1	Eukaryota	Hacrobia	Haptophyta	Chrysochromulina	Chrysochromulina_X sp.	100	258	0	18	258	1	142	381	3e-39	43	25
f98da03d7eb5823df6ee580ac1148876f601acc9_15	JQ781891.1.1862_U	Eukaryota;Stramenopiles;Stramenopiles_X;Bicoecea;Bicoecales;Bicoecaceae;Bicoecaceae_X;Bicoecaceae_X sp.	0	5	0	1	2	1	3	0	0	0	1	0	4	5	1	2	Eukaryota	Stramenopiles	Stramenopiles	Bicoecaceae_X	Bicoecaceae_X sp.	100	103	0	2	102	1	336	437	1.8e-16	35.6	25
495e495b859fc4193215fb7e79e337925d1268d9_12	EF023516.1.1809_U	Eukaryota;Archaeplastida;Streptophyta;Embryophyceae;Embryophyceae_X;Embryophyceae_XX;Embryophyceae_XXX;Embryophyceae_XXX sp.	5	1	1	0	1	0	0	2	0	8	1	1	2	2	0	0	Eukaryota	Archaeplastida	Streptophyta	Embryophyceae_XXX	Embryophyceae_XXX sp.	96.51	88	3	2	87	1	315	401	1.5e-10	32.4	24
6daab7730f681eeeca33452d9425ed878181d46d_7	AY909589.1.2292_R	Eukaryota;Archaeplastida;Rhodophyta;Bangiophyceae;Bangiales;Bangiaceae;Porphyra;Porphyra sp.	4	1	2	2	2	1	1	0	3	2	0	0	4	0	0	2	Eukaryota	Archaeplastida	Rhodophyta	Porphyra	Porphyra sp.	92.59	109	8	1	108	1	293	401	3.4e-14	34.6	24
711736152eba135716035a5c755a08dfe9f53ff7_11	AM774480.1.1775_U	Eukaryota;Opisthokonta;Metazoa;Mollusca;Bivalvia;Carditoida;Astarte;Astarte sulcata	0	0	1	0	1	1	3	2	3	0	0	0	3	3	3	4	Eukaryota	Opisthokonta	Metazoa	Astarte	Astarte sulcata	95.52	420	18	18	420	1	1539	1940	4.1e-77	55.7	24
b7c4c979cd25f8d98ee0f857912f84e8b0246d91_12	AY525630.1.1830_U	Eukaryota;Opisthokonta;Metazoa;Annelida;Annelida_X;Annelida_XX;Alentia;Alentia gelatinosa	2	0	5	6	2	1	0	0	1	1	0	0	0	0	1	5	Eukaryota	Opisthokonta	Metazoa	Alentia	Alentia gelatinosa	89.91	111	11	2	110	1	350	459	2.2e-09	32.1	24
ca60cffeb4fa597311755670964f80e60356e513_10	AY208893.1.1819_U	Eukaryota;Alveolata;Dinophyta;Syndiniales;MALV-II;MALV-II-Clade-4;Amoebophrya;Amoebophrya ceratii	0	4	1	3	2	1	3	1	2	1	0	1	2	1	2	0	Eukaryota	Alveolata	Dinophyta	Amoebophrya	Amoebophrya ceratii	94.55	113	6	3	111	1	289	400	1.8e-13	32.8	24
d00aa00bb0f5862f92b344cbc2b327fd1894c558_11	EU650324.1.1587_U	Eukaryota;Opisthokonta;Metazoa;Bryozoa;Bryozoa_X;Bryozoa_XX;Plumatella;Plumatella sp.	0	1	0	0	1	4	2	0	0	3	1	5	3	0	4	0	Eukaryota	Opisthokonta	Metazoa	Plumatella	Plumatella sp.	75.25	427	101	19	425	1	357	766	3.9e-113	61.7	24
e475dd14c1ae10992bc4be1c72e56f8553166d70_14	AY212805.1.1764_U	Eukaryota;Alveolata;Ciliophora;Oligohymenophorea;Scuticociliatia;Philasteridae;Dexitrichides;Dexitrichides pangi	0	7	1	0	2	5	0	1	3	0	0	0	1	2	1	1	Eukaryota	Alveolata	Ciliophora	Dexitrichides	Dexitrichides pangi	95.05	103	5	2	102	1	286	387	5.7e-12	33.4	24
e7ab439fddc581d3bea1f7058a015332ff780beb_8	X81965.1.2214_G	Eukaryota;Archaeplastida;Chlorophyta;Trebouxiophyceae;Trebouxiophyceae_X;Trebouxiophyceae_XX;Choricystis;Choricystis sp.	1	4	0	1	1	0	0	5	1	1	2	3	3	1	0	1	Eukaryota	Archaeplastida	Chlorophyta	Choricystis	Choricystis sp.	98.46	67	1	2	66	1	332	397	3.1e-12	33.1	24
01f9e9d58420b98934eeb7fa83454bef39351f3d_8	FN690462.1.1668_U	Eukaryota;Hacrobia;Cryptophyta;Cryptophyceae;Cryptophyceae_X;Cryptomonadales;Cryptomonadales_X;Cryptomonadales_X sp.	0	0	0	0	6	0	8	4	0	0	0	0	0	5	0	0	Eukaryota	Hacrobia	Cryptophyta	Cryptomonadales_X	Cryptomonadales_X sp.	99.47	413	2	38	412	1	1	376	2e-85	55.2	23
066535fec945c5f28043d02dc776fb5e9f8ce891_14	EU650324.1.1587_U	Eukaryota;Opisthokonta;Metazoa;Bryozoa;Bryozoa_X;Bryozoa_XX;Plumatella;Plumatella sp.	0	0	0	0	0	7	0	0	0	5	0	1	7	3	0	0	Eukaryota	Opisthokonta	Metazoa	Plumatella	Plumatella sp.	73.63	531	130	38	526	1	269	766	3.9e-15	36	23
1ed11ba52869dd2893b70f9f3493a025841e9880_6	GQ375072.1.1802_U	Eukaryota;Archaeplastida;Streptophyta;Embryophyceae;Embryophyceae_X;Embryophyceae_XX;Flatbergium;Flatbergium sericeum	1	1	1	0	0	0	0	0	1	0	2	3	0	7	2	5	Eukaryota	Archaeplastida	Streptophyta	Flatbergium	Flatbergium sericeum	90.74	112	10	4	109	1	293	403	1.7e-08	31.4	23
5355d3e568d4808ac88d4e304856e6b146ba7e46_9	FR874743.1.1765_U	Eukaryota;Archaeplastida;Chlorophyta;Mamiellophyceae;Mamiellales;Bathycoccaceae;Ostreococcus;Ostreococcus sp.	0	0	0	0	0	0	1	1	0	0	0	0	0	11	10	0	Eukaryota	Archaeplastida	Chlorophyta	Ostreococcus	Ostreococcus sp.	90.72	418	36	30	411	1	1619	2013	3.1e-56	50.7	23
6170bec256dfb19f7fe1ebb0a9e55877edc6d80f_19	AY665124.1.1756_U	Eukaryota;Opisthokonta;Metazoa;Arthropoda;Crustacea;Maxillopoda;Copepoda;Calanoida;*;*	13	0	0	2	0	0	1	0	6	0	0	0	1	0	0	0	Eukaryota	Opisthokonta	Metazoa	*	*	94.5	112	6	3	110	1	291	401	5.3e-12	33.3	23
653a764243e40bd4a974c844241fc8ffdb7884b7_10	AF117777.1.1816_U	Eukaryota;Stramenopiles;Stramenopiles_X;Pelagophyceae;Pelagophyceae_X;Pelagophyceae_XX;Aureococcus;Aureococcus anophagefferens	3	0	1	2	3	1	1	4	2	0	2	0	0	1	1	2	Eukaryota	Stramenopiles	Stramenopiles	Aureococcus	Aureococcus anophagefferens	100	244	0	17	244	1	161	387	6.4e-43	44.1	23
65d03ad5457637fdf95a7857fe6e0b146e06dc18_10	AM502018.1.1721_U	Eukaryota;Stramenopiles;Stramenopiles_X;Bacillariophyta;Bacillariophyta_X;Raphid-pennate;Cymbella;Cymbella affinis	0	3	3	0	1	6	0	0	5	1	0	0	1	0	1	2	Eukaryota	Stramenopiles	Stramenopiles	Cymbella	Cymbella affinis	99.07	111	1	3	109	1	278	387	8.4e-14	34	23
7766858dcb886644c9a7872f285f43cb7b2b4c8c_16	EF526887.1.1806_U	Eukaryota;Alveolata;Dinophyta;Dinophyceae;Uncultured;110;Uncultured-X;Uncultured-XX;dinoflagellate	1	1	3	1	0	9	0	0	4	0	0	0	2	0	0	2	Eukaryota	Alveolata	Dinophyta	Uncultured-XX	dinoflagellate	98.2	115	2	4	114	1	289	400	1.3e-15	35.2	23
78e03c498eb6ff7ca149acf2643d7d53bcff46e4_14	AY665124.1.1756_U	Eukaryota;Opisthokonta;Metazoa;Arthropoda;Crustacea;Maxillopoda;Copepoda;Calanoida;*;*	8	0	0	0	0	2	0	1	1	1	0	0	1	0	0	9	Eukaryota	Opisthokonta	Metazoa	*	*	100	107	0	2	106	1	296	401	9e-18	36.1	23
7e4a36fabc924132cf3d21f38407c36ae6dc995c_19	EU650324.1.1587_U	Eukaryota;Opisthokonta;Metazoa;Bryozoa;Bryozoa_X;Bryozoa_XX;Plumatella;Plumatella sp.	0	0	0	10	0	6	0	0	0	0	0	3	3	0	0	1	Eukaryota	Opisthokonta	Metazoa	Plumatella	Plumatella sp.	71.04	548	148	37	542	1	253	769	2.6e-14	35.7	23
86512bcb829a88944bc6a28453fadb1c9a733196_11	AY665124.1.1756_U	Eukaryota;Opisthokonta;Metazoa;Arthropoda;Crustacea;Maxillopoda;Copepoda;Calanoida;*;*	0	0	0	0	19	0	0	0	0	0	1	0	3	0	0	0	Eukaryota	Opisthokonta	Metazoa	*	*	85.47	120	17	3	119	1	284	401	5.3e-08	31.2	23
8eaa9b9f0c529ef7f63f7fbfc44bcd802fbd8c0e_8	AY525630.1.1830_U	Eukaryota;Opisthokonta;Metazoa;Annelida;Annelida_X;Annelida_XX;Alentia;Alentia gelatinosa	0	1	6	0	0	1	0	0	4	2	0	1	2	1	1	4	Eukaryota	Opisthokonta	Metazoa	Alentia	Alentia gelatinosa	92.45	108	8	2	107	1	353	459	1.3e-11	33.3	23
936de2d09b6fe8cbc50a284d0e5c29a37506e392_14	FN690462.1.1668_U	Eukaryota;Hacrobia;Cryptophyta;Cryptophyceae;Cryptophyceae_X;Cryptomonadales;Cryptomonadales_X;Cryptomonadales_X sp.	6	1	5	2	0	1	0	0	2	2	0	0	2	0	0	2	Eukaryota	Hacrobia	Cryptophyta	Cryptomonadales_X	Cryptomonadales_X sp.	100	413	0	37	413	1	1	376	5.8e-86	55.4	23
c18a7fc746755af437f09812e6a20d9ffc9542fd_13	AY208893.1.1819_U	Eukaryota;Alveolata;Dinophyta;Syndiniales;MALV-II;MALV-II-Clade-4;Amoebophrya;Amoebophrya ceratii	1	2	1	2	0	1	1	0	5	2	0	1	1	0	0	6	Eukaryota	Alveolata	Dinophyta	Amoebophrya	Amoebophrya ceratii	92.98	118	8	4	115	1	284	400	1.3e-09	30.8	23
03adbaadb1ea2345f4550f77b0ed16bbfeb87511_22	AB058365.1.1726_U	Eukaryota;Hacrobia;Cryptophyta;Cryptophyceae;Cryptophyceae_X;Cryptomonadales;Geminigera;Geminigera cryophila	0	0	0	0	2	0	7	7	0	0	1	0	0	3	2	0	Eukaryota	Hacrobia	Cryptophyta	Geminigera	Geminigera cryophila	98.06	103	2	0	103	1	290	392	1e-18	36.1	22
1ebbeb46c0b79fdf85628ab1d5be7d3b3abee4c9_13	AF374480.1.1805_U	Eukaryota;Stramenopiles;Stramenopiles_X;Bacillariophyta;Bacillariophyta_X;Polar-centric-Mediophyceae;Thalassiosira;Thalassiosira rotula	2	3	1	0	2	2	3	0	0	0	0	1	2	0	0	6	Eukaryota	Stramenopiles	Stramenopiles	Thalassiosira	Thalassiosira rotula	98	420	8	19	420	1	1420	1820	2.1e-82	56.8	22
5da4d31b1ecf54ddf9f72bbe017717ac67706f4e_7	AB178584.1.1778_U	Eukaryota;Rhizaria;Radiolaria;Acantharea;Arthracanthida-Symphyacanthida;Arthracanthida-Symphyacanthida_X;Amphibelone;Amphibelone anomala	0	0	0	0	1	0	2	5	0	0	10	0	0	2	2	0	Eukaryota	Rhizaria	Radiolaria	Amphibelone	Amphibelone anomala	98.46	413	6	24	413	1	1	389	8.1e-92	57.3	22
6bbf2dc2b80adab8ea414c97ebba9cff8ce68583_6	EF526887.1.1806_U	Eukaryota;Alveolata;Dinophyta;Dinophyceae;Uncultured;110;Uncultured-X;Uncultured-XX;dinoflagellate	0	1	2	3	0	1	0	0	1	4	0	3	4	0	0	3	Eukaryota	Alveolata	Dinophyta	Uncultured-XX	dinoflagellate	94.53	132	7	4	131	1	272	400	3e-16	35.7	22
75c42193eff8b5387190ba79ed8cf2577847e5bb_12	AY827953.1.1752_U	Eukaryota;Alveolata;Dinophyta;Dinophyceae;Uncultured;244;Uncultured-X;Uncultured-XX;dinoflagellate	0	1	4	2	0	2	0	0	4	2	0	1	5	0	0	1	Eukaryota	Alveolata	Dinophyta	Uncultured-XX	dinoflagellate	97.37	156	4	4	154	1	247	400	1.2e-28	41	22
82984d21d44b84756a46d20861f44a7c03ad2af9_22	AB505561.1.2086_U	Eukaryota;Stramenopiles;Stramenopiles_X;MAST;MAST-1;MAST-1A;MAST-1A_X;MAST-1A_X sp.	0	1	1	0	0	0	0	4	1	2	1	4	4	3	0	1	Eukaryota	Stramenopiles	Stramenopiles	MAST-1A_X	MAST-1A_X sp.	95.41	111	5	2	110	1	298	407	1.9e-11	31.9	22
b9c042496045e251dbf5fa93c831468e94893099_9	EU650324.1.1587_U	Eukaryota;Opisthokonta;Metazoa;Bryozoa;Bryozoa_X;Bryozoa_XX;Plumatella;Plumatella sp.	0	0	4	0	12	1	0	0	1	0	0	1	0	3	0	0	Eukaryota	Opisthokonta	Metazoa	Plumatella	Plumatella sp.	71.06	532	147	24	530	1	258	767	9.7e-18	37.2	22
caed36fd8bbd0537122c00436918f2742d4f8d5a_16	EU650324.1.1587_U	Eukaryota;Opisthokonta;Metazoa;Bryozoa;Bryozoa_X;Bryozoa_XX;Plumatella;Plumatella sp.	0	2	1	1	1	0	2	0	1	6	1	4	2	0	1	0	Eukaryota	Opisthokonta	Metazoa	Plumatella	Plumatella sp.	75.54	432	101	19	430	1	352	766	5.4e-110	61.2	22
dfefecbad1ac55aa124e7d0f92dafb12a15d00e2_8	EU650324.1.1587_U	Eukaryota;Opisthokonta;Metazoa;Bryozoa;Bryozoa_X;Bryozoa_XX;Plumatella;Plumatella sp.	0	0	0	2	1	4	1	0	0	4	1	2	6	0	1	0	Eukaryota	Opisthokonta	Metazoa	Plumatella	Plumatella sp.	73.03	481	123	25	473	1	303	766	2.4e-45	46.7	22
f0cb69ee6be1e00ff7b26fc7870c104e523414ab_11	EF023236	Eukaryota;Alveolata;Apicomplexa;Apicomplexa_X;Gregarines;Gregarines_X;Gregarines_XX;Gregarines_XX sp.	0	0	5	2	2	2	2	1	5	0	0	0	1	0	0	2	Eukaryota	Alveolata	Apicomplexa	Gregarines_XX	Gregarines_XX sp.	97.27	113	3	3	111	1	336	447	1.1e-12	33.5	22
f9d7f6ab8ac5c0eefa251446471718dd66af4104_9	EF023118.1.1760_U	Eukaryota;Alveolata;Ciliophora;Spirotrichea;Hypotrichia;Oxytrichidae;Oxytrichidae_X;Oxytrichidae_X sp.	4	1	0	0	2	0	2	0	0	1	5	5	1	1	0	0	Eukaryota	Alveolata	Ciliophora	Oxytrichidae_X	Oxytrichidae_X sp.	100	115	0	3	114	1	281	393	5.8e-15	34.6	22
076c5026be947546506b36d603fad15afd36574c_12	AB025533.1.1788_U	Eukaryota;Stramenopiles;Stramenopiles_X;Eustigmatophyceae;Eustigmatophyceae_X;Eustigmatophyceae_XX;Nannochloropsis;Nannochloropsis sp.	0	6	0	0	0	0	0	0	0	0	0	0	14	0	0	1	Eukaryota	Stramenopiles	Stramenopiles	Nannochloropsis	Nannochloropsis sp.	96.58	120	4	3	119	1	1512	1629	7.6e-15	35.2	21
15c49b99ff1887384a4212c3ac6d87aa341b9301_10	EU650324.1.1587_U	Eukaryota;Opisthokonta;Metazoa;Bryozoa;Bryozoa_X;Bryozoa_XX;Plumatella;Plumatella sp.	0	5	2	3	2	3	0	2	0	1	2	0	1	0	0	0	Eukaryota	Opisthokonta	Metazoa	Plumatella	Plumatella sp.	70.29	551	153	36	546	1	247	766	5.1e-11	34	21
23bd2859cd35c8b802c2ade7fcdd7a087c5ac3a7_11	GU820022.1.1398_U	Eukaryota;Alveolata;Dinophyta;Syndiniales;MALV-I;MALV-I-Clade-2;MALV-I-Clade-2_X;MALV-I-Clade-2_X sp.	2	1	0	3	0	1	0	0	2	2	1	2	2	1	1	3	Eukaryota	Alveolata	Dinophyta	MALV-I-Clade-2_X	MALV-I-Clade-2_X sp.	98.13	109	2	2	108	1	292	399	1.5e-16	35.3	21
47957643405b7271687da02dc26e3223c448fac3_11	EF526887.1.1806_U	Eukaryota;Alveolata;Dinophyta;Dinophyceae;Uncultured;110;Uncultured-X;Uncultured-XX;dinoflagellate	0	0	0	0	3	0	4	2	0	0	2	0	0	2	8	0	Eukaryota	Alveolata	Dinophyta	Uncultured-XX	dinoflagellate	94.49	131	7	4	131	1	274	400	3e-14	34.8	21
5b87ea6561e8ca04261288fb6ff4c3592f9aa37c_11	AF198114.1.1770_U	Eukaryota;Opisthokonta;Metazoa;Craniata;Craniata_X;Polypteriformes;Polypterus;Polypterus delhezi	0	1	6	2	0	1	0	0	2	0	0	2	2	1	0	4	Eukaryota	Opisthokonta	Metazoa	Polypterus	Polypterus delhezi	92.79	421	29	19	420	1	1176	1578	9.1e-74	54.7	21
e6e8c0eebed7b78b74c3082f785289a10ff62e01_13	EF023118.1.1760_U	Eukaryota;Alveolata;Ciliophora;Spirotrichea;Hypotrichia;Oxytrichidae;Oxytrichidae_X;Oxytrichidae_X sp.	0	3	4	4	1	1	2	1	0	1	0	1	1	1	0	1	Eukaryota	Alveolata	Ciliophora	Oxytrichidae_X	Oxytrichidae_X sp.	95.28	108	5	2	107	1	287	393	2.1e-14	34.2	21
e7d854db53ade3f8a3ddab3cf30f1860a953b9cc_16	EF526887.1.1806_U	Eukaryota;Alveolata;Dinophyta;Dinophyceae;Uncultured;110;Uncultured-X;Uncultured-XX;dinoflagellate	6	3	1	1	1	2	0	0	0	2	0	1	1	0	0	3	Eukaryota	Alveolata	Dinophyta	Uncultured-XX	dinoflagellate	100	55	0	2	54	1	347	400	1.4e-19	35.9	21
eec72a81e20e3c0f574b1eae92aa7b23a9054583_11	AY827953.1.1752_U	Eukaryota;Alveolata;Dinophyta;Dinophyceae;Uncultured;244;Uncultured-X;Uncultured-XX;dinoflagellate	0	2	1	0	0	1	3	0	0	0	0	3	4	0	3	4	Eukaryota	Alveolata	Dinophyta	Uncultured-XX	dinoflagellate	96.99	137	4	4	135	1	266	400	2.8e-20	37.6	21
133db3c45fd2f2554706963c47571273bbb21bac_14	EU650324.1.1587_U	Eukaryota;Opisthokonta;Metazoa;Bryozoa;Bryozoa_X;Bryozoa_XX;Plumatella;Plumatella sp.	0	1	0	0	2	16	0	0	0	0	0	0	1	0	0	0	Eukaryota	Opisthokonta	Metazoa	Plumatella	Plumatella sp.	69.98	562	157	39	538	1	220	766	2e-16	36.7	20
151868a1c8cdc38c0f339bfd1b7e65387f9fedb6_17	AB025533.1.1788_U	Eukaryota;Stramenopiles;Stramenopiles_X;Eustigmatophyceae;Eustigmatophyceae_X;Eustigmatophyceae_XX;Nannochloropsis;Nannochloropsis sp.	0	3	0	0	2	0	0	0	0	0	0	0	14	0	0	1	Eukaryota	Stramenopiles	Stramenopiles	Nannochloropsis	Nannochloropsis sp.	96.64	122	4	3	121	1	1510	1629	3.4e-16	35.9	20
1ed3e36213073072e433c56d08f1bc34fbf839cf_7	U14389.1.1816_U	Eukaryota;Stramenopiles;Stramenopiles_X;Pelagophyceae;Pelagophyceae_X;Pelagophyceae_XX;Pelagomonas;Pelagomonas calceolata	1	0	1	0	1	0	3	8	2	0	0	0	0	1	2	1	Eukaryota	Stramenopiles	Stramenopiles	Pelagomonas	Pelagomonas calceolata	100	265	0	18	264	1	140	387	2.2e-46	45.2	20
21e4338662176a98f360bf4660aa4fd568a517f2_12	EU650324.1.1587_U	Eukaryota;Opisthokonta;Metazoa;Bryozoa;Bryozoa_X;Bryozoa_XX;Plumatella;Plumatella sp.	0	5	2	3	0	0	0	1	2	1	1	2	0	0	0	3	Eukaryota	Opisthokonta	Metazoa	Plumatella	Plumatella sp.	70.73	536	149	27	533	1	255	766	4.5e-17	36.9	20
26e32264dd8cfc02af0933c0437de32871ec5b54_15	AY664939.1.1754_U	Eukaryota;Alveolata;Dinophyta;Dinophyceae;Gymnodiniales;62;Gymnodiniaceae;Uncultured-XX;dinoflagellate	0	1	3	3	1	1	0	2	0	3	0	2	1	1	1	1	Eukaryota	Alveolata	Dinophyta	Uncultured-XX	dinoflagellate	100	311	0	18	311	1	90	382	1.7e-56	48.1	20
2861ad08f6fced5d6b4c05c5b7bf8ccadbc41ccd_5	AB425967.1.1764_U	Eukaryota;Archaeplastida;Chlorophyta;Ulvophyceae;Ulvales-relatives;Ulvales-relatives_X;Ulva;Ulva compressa	0	1	3	1	3	0	3	1	0	0	1	4	0	1	1	1	Eukaryota	Archaeplastida	Chlorophyta	Ulva	Ulva compressa	92.52	107	8	0	107	1	291	397	5.4e-14	34.1	20
2929025f450e61264159528ac00aa2f1f013c762_16	AM774480.1.1775_U	Eukaryota;Opisthokonta;Metazoa;Mollusca;Bivalvia;Carditoida;Astarte;Astarte sulcata	4	1	3	3	0	2	1	1	1	3	0	0	0	1	0	0	Eukaryota	Opisthokonta	Metazoa	Astarte	Astarte sulcata	96.52	420	14	18	420	1	1539	1940	4.3e-78	55.9	20
51f2834cd1d89a4406d8e62a0601318f90cb7233_11	EU650324.1.1587_U	Eukaryota;Opisthokonta;Metazoa;Bryozoa;Bryozoa_X;Bryozoa_XX;Plumatella;Plumatella sp.	0	5	2	0	0	0	1	0	0	1	1	4	0	0	0	6	Eukaryota	Opisthokonta	Metazoa	Plumatella	Plumatella sp.	69.09	546	157	38	540	1	253	766	3e-10	33.6	20
65084b114f1fd198f72c750d45da4a0fe8b88199_11	EF023118.1.1760_U	Eukaryota;Alveolata;Ciliophora;Spirotrichea;Hypotrichia;Oxytrichidae;Oxytrichidae_X;Oxytrichidae_X sp.	0	1	2	0	1	1	2	1	0	0	0	3	3	4	2	0	Eukaryota	Alveolata	Ciliophora	Oxytrichidae_X	Oxytrichidae_X sp.	96.43	116	4	4	115	1	281	393	6.2e-12	33.1	20
7b43e545aba2230f3a9fa59189a8b05256ae14f9_8	AY208893.1.1819_U	Eukaryota;Alveolata;Dinophyta;Syndiniales;MALV-II;MALV-II-Clade-4;Amoebophrya;Amoebophrya ceratii	0	3	1	4	2	1	0	0	2	0	0	0	1	0	0	6	Eukaryota	Alveolata	Dinophyta	Amoebophrya	Amoebophrya ceratii	94.07	122	7	4	119	1	280	400	1.1e-12	32.5	20
8d4f62d7fddc0b3514be8eb96bd10cebc3a1e1d0_5	EU650324.1.1587_U	Eukaryota;Opisthokonta;Metazoa;Bryozoa;Bryozoa_X;Bryozoa_XX;Plumatella;Plumatella sp.	0	1	2	1	9	0	1	1	2	1	0	0	0	1	0	1	Eukaryota	Opisthokonta	Metazoa	Plumatella	Plumatella sp.	73.58	279	70	14	277	1	501	767	8.2e-184	72.6	20
8eb8c39a644152ac1716560a81eaeddf4c4ec3e1_14	EF526887.1.1806_U	Eukaryota;Alveolata;Dinophyta;Dinophyceae;Uncultured;110;Uncultured-X;Uncultured-XX;dinoflagellate	1	3	3	1	0	1	2	0	3	1	0	1	0	0	1	3	Eukaryota	Alveolata	Dinophyta	Uncultured-XX	dinoflagellate	96.67	63	2	3	61	1	339	400	1.6e-12	32.8	20
8fce0ccb087c96b66eff246c5e98d36416c30716_12	AY665085.1.1731_U	Eukaryota;Alveolata;Ciliophora;Spirotrichea;Oligotrichia;Strombidiidae;Strombidiidae_X;Strombidiidae_X sp.	0	1	1	0	0	1	0	2	1	0	4	1	0	6	3	0	Eukaryota	Alveolata	Ciliophora	Strombidiidae_X	Strombidiidae_X sp.	100	322	0	18	322	1	71	374	2.3e-70	51.6	20
9504819892b4fc9d09a8492c00f06e032bd6dfea_7	EF023118.1.1760_U	Eukaryota;Alveolata;Ciliophora;Spirotrichea;Hypotrichia;Oxytrichidae;Oxytrichidae_X;Oxytrichidae_X sp.	1	3	4	3	0	1	1	0	0	1	0	1	0	4	0	1	Eukaryota	Alveolata	Ciliophora	Oxytrichidae_X	Oxytrichidae_X sp.	92.98	117	8	3	115	1	278	393	9.3e-12	33	20
9de1b8b6ca63ec2672770cfed002f6d12812f50d_7	AY827953.1.1752_U	Eukaryota;Alveolata;Dinophyta;Dinophyceae;Uncultured;244;Uncultured-X;Uncultured-XX;dinoflagellate	3	1	1	2	2	2	1	0	1	2	1	0	2	1	1	0	Eukaryota	Alveolata	Dinophyta	Uncultured-XX	dinoflagellate	96.53	206	7	4	204	1	197	400	7.7e-46	46.9	20
a121314b6d01393623e32a5d2914b5bce5009027_10	FR874708.1.1775_U	Eukaryota;Archaeplastida;Chlorophyta;Mamiellophyceae;Mamiellales;Bathycoccaceae;Bathycoccus;Bathycoccus prasinos	1	0	1	1	0	3	1	0	7	3	0	0	0	0	0	3	Eukaryota	Archaeplastida	Chlorophyta	Bathycoccus	Bathycoccus prasinos	97.17	108	3	2	107	1	286	392	5.1e-15	35	20
a6c339f250dca1074ecc653d0e06b619fa071de6_10	HQ651184.1.1626_U	Eukaryota;Archaeplastida;Chlorophyta;Chlorophyta_X;Chlorophyta_XX;Chlorophyta_XXX;Tetraselmis;Tetraselmis sp.	0	0	0	0	0	0	1	1	0	0	3	0	0	10	5	0	Eukaryota	Archaeplastida	Chlorophyta	Tetraselmis	Tetraselmis sp.	92.99	409	27	24	409	1	1157	1541	1.4e-77	55.4	20
a9496326d029ae0fe1a0ce7b66ff41d505a52d4c_20	AY827953.1.1752_U	Eukaryota;Alveolata;Dinophyta;Dinophyceae;Uncultured;244;Uncultured-X;Uncultured-XX;dinoflagellate	1	1	4	4	1	0	2	0	2	3	0	1	0	1	0	0	Eukaryota	Alveolata	Dinophyta	Uncultured-XX	dinoflagellate	99.25	137	1	4	135	1	266	400	3e-21	38	20
b9d3560941e414eb9497061107772bb0876c1741_5	AY827953.1.1752_U	Eukaryota;Alveolata;Dinophyta;Dinophyceae;Uncultured;244;Uncultured-X;Uncultured-XX;dinoflagellate	0	0	3	1	1	1	4	1	0	0	1	3	2	1	2	0	Eukaryota	Alveolata	Dinophyta	Uncultured-XX	dinoflagellate	96.4	282	10	4	280	1	121	400	1.3e-49	48.4	20
c5c2a413b860d2fd2d3e9e1aedabfed19c748f08_6	AY208893.1.1819_U	Eukaryota;Alveolata;Dinophyta;Syndiniales;MALV-II;MALV-II-Clade-4;Amoebophrya;Amoebophrya ceratii	0	3	0	0	1	1	0	0	7	1	1	0	1	1	0	4	Eukaryota	Alveolata	Dinophyta	Amoebophrya	Amoebophrya ceratii	92.59	112	8	4	110	1	291	400	1.1e-08	30.2	20
e5a55cfe4ef08dcb28ceb730d24e3e9e682eb26e_12	FR874743.1.1765_U	Eukaryota;Archaeplastida;Chlorophyta;Mamiellophyceae;Mamiellales;Bathycoccaceae;Ostreococcus;Ostreococcus sp.	1	1	1	5	0	1	2	0	2	1	0	0	3	1	1	1	Eukaryota	Archaeplastida	Chlorophyta	Ostreococcus	Ostreococcus sp.	90.35	118	11	4	115	1	268	384	4.2e-10	32.4	20
f47daf0f930e6d4709843184456f38d87ffaa1c2_8	EU650324.1.1587_U	Eukaryota;Opisthokonta;Metazoa;Bryozoa;Bryozoa_X;Bryozoa_XX;Plumatella;Plumatella sp.	0	0	0	1	0	1	0	0	0	2	2	2	6	0	6	0	Eukaryota	Opisthokonta	Metazoa	Plumatella	Plumatella sp.	75.5	265	61	16	262	1	515	766	1.4e-165	69.8	20
fe9e7ece971e36133992fb9e2b7c3d8ca3b4d74a_5	AB505561.1.2086_U	Eukaryota;Stramenopiles;Stramenopiles_X;MAST;MAST-1;MAST-1A;MAST-1A_X;MAST-1A_X sp.	0	2	1	0	1	1	0	3	0	6	0	2	1	2	0	1	Eukaryota	Stramenopiles	Stramenopiles	MAST-1A_X	MAST-1A_X sp.	96.72	127	4	5	126	1	285	407	9e-13	32.8	20
0dc77b2f87a393771da8f111794e63beec32ba50_13	EU650324.1.1587_U	Eukaryota;Opisthokonta;Metazoa;Bryozoa;Bryozoa_X;Bryozoa_XX;Plumatella;Plumatella sp.	0	6	0	0	0	0	0	1	0	6	0	2	0	0	0	4	Eukaryota	Opisthokonta	Metazoa	Plumatella	Plumatella sp.	69.63	545	154	38	540	1	255	766	1.7e-10	33.7	19
2401e9009f34724fca10d9684b68f3220a4dbe99_15	DQ514896.1.1755_U	Eukaryota;Stramenopiles;Stramenopiles_X;Bacillariophyta;Bacillariophyta_X;Polar-centric-Mediophyceae;Stephanodiscus;Stephanodiscus binderanus	1	0	2	2	1	1	1	0	3	0	0	1	3	2	0	2	Eukaryota	Stramenopiles	Stramenopiles	Stephanodiscus	Stephanodiscus binderanus	100	103	0	2	102	1	300	401	1.3e-16	35.6	19
33a5e4a59bbe03752f87d68c5470733e1d707818_8	AY665124.1.1756_U	Eukaryota;Opisthokonta;Metazoa;Arthropoda;Crustacea;Maxillopoda;Copepoda;Calanoida;*;*	14	0	0	0	0	0	1	1	1	0	0	1	0	0	1	0	Eukaryota	Opisthokonta	Metazoa	*	*	92.56	126	9	5	125	1	280	401	1.2e-12	33.9	19
42abc46590417aee0950a4e26afe11c642003b95_14	AY827953.1.1752_U	Eukaryota;Alveolata;Dinophyta;Dinophyceae;Uncultured;244;Uncultured-X;Uncultured-XX;dinoflagellate	1	0	0	1	1	0	2	1	0	2	0	1	1	3	3	3	Eukaryota	Alveolata	Dinophyta	Uncultured-XX	dinoflagellate	97.63	173	4	4	171	1	230	400	1.2e-27	40.8	19
51fe8ed2e3665b8130f2461845a4952725b320d0_9	EF023118.1.1760_U	Eukaryota;Alveolata;Ciliophora;Spirotrichea;Hypotrichia;Oxytrichidae;Oxytrichidae_X;Oxytrichidae_X sp.	0	1	1	1	1	1	0	0	1	5	0	1	2	1	0	4	Eukaryota	Alveolata	Ciliophora	Oxytrichidae_X	Oxytrichidae_X sp.	93.86	117	7	3	115	1	278	393	3.2e-11	32.7	19
5410a4096eb3054eec4df9e16999f764dbe47690_14	EU650324.1.1587_U	Eukaryota;Opisthokonta;Metazoa;Bryozoa;Bryozoa_X;Bryozoa_XX;Plumatella;Plumatella sp.	0	0	0	0	2	0	13	1	0	0	0	0	0	2	1	0	Eukaryota	Opisthokonta	Metazoa	Plumatella	Plumatella sp.	72.87	543	137	38	535	1	258	770	9.8e-14	35.4	19
5bf6bfa629a3bbca46a561862d6296d683122821_5	EF023236	Eukaryota;Alveolata;Apicomplexa;Apicomplexa_X;Gregarines;Gregarines_X;Gregarines_XX;Gregarines_XX sp.	1	3	0	1	0	0	0	2	1	2	0	5	3	0	0	1	Eukaryota	Alveolata	Apicomplexa	Gregarines_XX	Gregarines_XX sp.	94.35	128	7	4	127	1	323	447	1.6e-13	34.1	19
5c784449b7d8b04298b1fc6973b5a9ea48ae908f_5	EU650324.1.1587_U	Eukaryota;Opisthokonta;Metazoa;Bryozoa;Bryozoa_X;Bryozoa_XX;Plumatella;Plumatella sp.	0	3	0	1	1	1	4	0	0	2	3	1	0	0	3	0	Eukaryota	Opisthokonta	Metazoa	Plumatella	Plumatella sp.	73.16	356	91	17	354	1	426	766	8.7e-113	61.4	19
72cec4f409b31fc79820e464d7bceae44c725191_16	AY208893.1.1819_U	Eukaryota;Alveolata;Dinophyta;Syndiniales;MALV-II;MALV-II-Clade-4;Amoebophrya;Amoebophrya ceratii	0	1	1	4	1	1	1	0	1	1	0	1	0	1	1	5	Eukaryota	Alveolata	Dinophyta	Amoebophrya	Amoebophrya ceratii	93.4	109	7	3	107	1	293	400	1.9e-09	30.6	19
7611baddd28353ff0394b51e8867622bd9728ae2_12	EU650324.1.1587_U	Eukaryota;Opisthokonta;Metazoa;Bryozoa;Bryozoa_X;Bryozoa_XX;Plumatella;Plumatella sp.	0	5	3	0	0	0	0	0	1	1	0	6	3	0	0	0	Eukaryota	Opisthokonta	Metazoa	Plumatella	Plumatella sp.	69.43	531	155	24	525	1	252	764	2.5e-15	36.1	19
841c17e5c1168e453c5da87ab09f8b744c654ab7_8	AY208893.1.1819_U	Eukaryota;Alveolata;Dinophyta;Syndiniales;MALV-II;MALV-II-Clade-4;Amoebophrya;Amoebophrya ceratii	0	2	2	7	0	3	0	0	2	1	0	0	0	0	0	2	Eukaryota	Alveolata	Dinophyta	Amoebophrya	Amoebophrya ceratii	94.59	115	6	4	112	1	287	400	1.7e-12	32.3	19
a4ae5e67d2b7322bd8da62ed7963295b1f69ceed_11	AY665124.1.1756_U	Eukaryota;Opisthokonta;Metazoa;Arthropoda;Crustacea;Maxillopoda;Copepoda;Calanoida;*;*	6	0	4	0	0	1	0	0	7	0	0	0	1	0	0	0	Eukaryota	Opisthokonta	Metazoa	*	*	92.98	118	8	4	117	1	287	401	1.8e-09	32.1	19
bc48cdf305990896d60222265a7205ddcef7aa50_13	AY665124.1.1756_U	Eukaryota;Opisthokonta;Metazoa;Arthropoda;Crustacea;Maxillopoda;Copepoda;Calanoida;*;*	1	0	0	0	0	0	0	13	0	0	1	1	1	1	1	0	Eukaryota	Opisthokonta	Metazoa	*	*	100	116	0	4	115	1	289	401	1.6e-15	35.2	19
c16fa1e4a46c756e1162d86187910cd2173a9d04_8	EU650324.1.1587_U	Eukaryota;Opisthokonta;Metazoa;Bryozoa;Bryozoa_X;Bryozoa_XX;Plumatella;Plumatella sp.	0	2	2	2	0	5	0	1	0	3	2	1	1	0	0	0	Eukaryota	Opisthokonta	Metazoa	Plumatella	Plumatella sp.	70.72	537	147	35	532	1	260	766	5.1e-13	35	19
cc6ea8511daf8234b9b175e4b05155e101a59518_10	EF024334.1.1748_U	Eukaryota;Alveolata;Ciliophora;Nassophorea;Nassophorea_X;Nassophorea_XX;Nassophorea_XXX;Nassophorea_XXX sp.	0	1	0	0	0	4	1	0	7	3	0	0	1	2	0	0	Eukaryota	Alveolata	Ciliophora	Nassophorea_XXX	Nassophorea_XXX sp.	89.11	103	11	2	102	1	286	387	1e-10	32.7	19
e3181ebfb06f7c500ba2f3f3a0f63254e315fba6_9	AB194980.1.1719_U	Eukaryota;Hacrobia;Katablepharidophyta;Katablepharidaceae;Katablepharidales;Katablepharidales_X;Leucocryptos;Leucocryptos marina	0	0	0	0	2	0	2	3	0	0	2	0	0	5	5	0	Eukaryota	Hacrobia	Katablepharidophyta	Leucocryptos	Leucocryptos marina	96.33	110	4	1	109	1	289	398	2e-15	35.2	19
e4d237593025144f127ffa3e82c7e880dbfd30f1_13	AF300285.1.1724_U	Eukaryota;Alveolata;Ciliophora;Colpodea;Platyophryida;Sorogenidae;Sorogena;Sorogena stoianovitchae	0	0	0	0	3	0	6	1	0	0	3	1	0	2	3	0	Eukaryota	Alveolata	Ciliophora	Sorogena	Sorogena stoianovitchae	86.72	130	17	2	128	1	258	387	6.4e-13	34.2	19
edeade9ffdaf77f9bc6c24ceb478f584dcf11376_14	X81965.1.2214_G	Eukaryota;Archaeplastida;Chlorophyta;Trebouxiophyceae;Trebouxiophyceae_X;Trebouxiophyceae_XX;Choricystis;Choricystis sp.	0	0	0	0	2	0	3	3	0	1	1	2	1	5	1	0	Eukaryota	Archaeplastida	Chlorophyta	Choricystis	Choricystis sp.	96.72	127	4	5	126	1	275	397	1.3e-15	35.7	19
214f927ba952983a19a01c375da902dec391c050_18	AY665124.1.1756_U	Eukaryota;Opisthokonta;Metazoa;Arthropoda;Crustacea;Maxillopoda;Copepoda;Calanoida;*;*	16	0	0	0	0	0	0	0	2	0	0	0	0	0	0	0	Eukaryota	Opisthokonta	Metazoa	*	*	92.73	113	8	3	112	1	291	401	1.3e-10	32.6	18
47bbb94a9d08479bdc185e773d9d70f3976f4764_6	EU650324.1.1587_U	Eukaryota;Opisthokonta;Metazoa;Bryozoa;Bryozoa_X;Bryozoa_XX;Plumatella;Plumatella sp.	0	0	0	0	1	1	0	0	1	4	1	7	2	0	1	0	Eukaryota	Opisthokonta	Metazoa	Plumatella	Plumatella sp.	70.18	543	153	30	535	1	246	766	2.5e-15	36.1	18
52924b5a112c8eb679a9562ee49b15922245ee48_7	AB194980.1.1719_U	Eukaryota;Hacrobia;Katablepharidophyta;Katablepharidaceae;Katablepharidales;Katablepharidales_X;Leucocryptos;Leucocryptos marina	1	0	0	0	0	1	3	3	1	0	0	4	0	3	2	0	Eukaryota	Hacrobia	Katablepharidophyta	Leucocryptos	Leucocryptos marina	100	114	0	2	113	1	286	398	9e-18	36.3	18
54a0a367af05dd664f16e64d6d01b7f07ba041af_9	AY664894.1.1756_U	Eukaryota;Alveolata;Dinophyta;Dinophyceae;Uncultured;71;Uncultured-X;Uncultured-XX;dinoflagellate	1	0	0	0	3	0	5	2	0	0	2	0	0	3	2	0	Eukaryota	Alveolata	Dinophyta	Uncultured-XX	dinoflagellate	100	403	0	21	402	1	1	383	1.7e-76	53.3	18
610c38ac9bfab5441ff6da4ec26be0467a6dcc2d_6	JQ781891.1.1862_U	Eukaryota;Stramenopiles;Stramenopiles_X;Bicoecea;Bicoecales;Bicoecaceae;Bicoecaceae_X;Bicoecaceae_X sp.	0	1	0	0	1	0	5	0	2	0	2	0	1	5	0	1	Eukaryota	Stramenopiles	Stramenopiles	Bicoecaceae_X	Bicoecaceae_X sp.	99.12	117	1	3	115	1	322	437	5.2e-15	35.1	18
62c0b4e7bc195e25e8d2647217ee74d1868f7743_13	JQ781977.1.1806_U	Eukaryota;Stramenopiles;Stramenopiles_X;MAST;MAST-4-6-7-8-9-10-11;MAST-4;MAST-4A;MAST-4A sp.	0	3	1	1	0	2	0	0	2	4	0	1	2	1	0	1	Eukaryota	Stramenopiles	Stramenopiles	MAST-4A	MAST-4A sp.	100	103	0	2	102	1	300	401	3.4e-16	35.4	18
673fb3b518d3fde34f5693bf5c2538ab372b8834_11	FJ000078.1.1335_U	Eukaryota;Alveolata;Ciliophora;Heterotrichea;Heterotrichida;Peritromidae;Peritromus;Peritromus sp.	12	0	0	0	0	0	0	0	0	4	0	1	1	0	0	0	Eukaryota	Alveolata	Ciliophora	Peritromus	Peritromus sp.	98.11	108	2	2	107	1	276	382	1.7e-13	34.1	18
6cdcb26c4686325397d23b7951fbbe2bff96cead_18	AY425468.1.1813_U	Eukaryota;Opisthokonta;Metazoa;Annelida;Annelida_X;Annelida_XX;Hirudo;Hirudo nipponia	1	4	2	2	0	1	0	0	2	0	0	0	0	0	0	6	Eukaryota	Opisthokonta	Metazoa	Hirudo	Hirudo nipponia	94.06	103	6	2	102	1	299	400	1.9e-14	34.6	18
846873bbaa09bf857ca2631d08c70056db18b7c8_13	EF023236	Eukaryota;Alveolata;Apicomplexa;Apicomplexa_X;Gregarines;Gregarines_X;Gregarines_XX;Gregarines_XX sp.	1	0	1	0	2	0	1	1	4	1	1	1	2	2	0	1	Eukaryota	Alveolata	Apicomplexa	Gregarines_XX	Gregarines_XX sp.	96.46	116	4	3	114	1	333	447	2.8e-14	34.3	18
ab4fcb85aa9561e5d2306202ab43d66e7bfd6e32_5	AY425468.1.1813_U	Eukaryota;Opisthokonta;Metazoa;Annelida;Annelida_X;Annelida_XX;Hirudo;Hirudo nipponia	1	2	1	2	2	1	2	0	3	0	0	0	1	1	1	1	Eukaryota	Opisthokonta	Metazoa	Hirudo	Hirudo nipponia	93.46	109	7	2	108	1	293	400	1.4e-13	34.3	18
c1cb124abad2a01f3dbf257bd0a16aff4b69ed15_14	EU650324.1.1587_U	Eukaryota;Opisthokonta;Metazoa;Bryozoa;Bryozoa_X;Bryozoa_XX;Plumatella;Plumatella sp.	0	0	0	0	0	0	0	0	0	2	1	0	0	0	0	15	Eukaryota	Opisthokonta	Metazoa	Plumatella	Plumatella sp.	71.43	265	72	13	263	1	513	766	9.3e-101	58.7	18
c2d82ac2d7112e6e31126cc47d5a1aee4a08c975_5	AY208893.1.1819_U	Eukaryota;Alveolata;Dinophyta;Syndiniales;MALV-II;MALV-II-Clade-4;Amoebophrya;Amoebophrya ceratii	0	1	0	6	0	4	0	0	2	2	0	0	0	0	0	3	Eukaryota	Alveolata	Dinophyta	Amoebophrya	Amoebophrya ceratii	93.52	111	7	3	109	1	291	400	9.1e-12	31.9	18
c73d61c215682f33838bfb8b02a3a87e28a1f69a_5	AY665124.1.1756_U	Eukaryota;Opisthokonta;Metazoa;Arthropoda;Crustacea;Maxillopoda;Copepoda;Calanoida;*;*	7	0	1	0	0	0	0	0	9	0	0	1	0	0	0	0	Eukaryota	Opisthokonta	Metazoa	*	*	90	123	12	3	121	1	280	401	1.4e-10	32.7	18
e81ea9573195d05160e2685bad8010fa77597bee_8	AY208893.1.1819_U	Eukaryota;Alveolata;Dinophyta;Syndiniales;MALV-II;MALV-II-Clade-4;Amoebophrya;Amoebophrya ceratii	0	0	2	1	0	0	0	0	6	0	0	0	0	0	0	9	Eukaryota	Alveolata	Dinophyta	Amoebophrya	Amoebophrya ceratii	91.59	110	9	3	108	1	292	400	8.2e-09	30.3	18
f56a15d1f2c0ea5eaa46b03a59f4abdacaa3b0b6_11	FJ000253.1.1392_U	Eukaryota;Hacrobia;Haptophyta;Prymnesiophyceae;Prymnesiales;Chrysochromulinaceae;Chrysochromulina;Chrysochromulina_X sp.	2	1	2	2	1	1	0	0	3	0	2	0	0	2	0	2	Eukaryota	Hacrobia	Haptophyta	Chrysochromulina	Chrysochromulina_X sp.	100	254	0	18	254	1	146	381	2.2e-40	43.4	18
04783327e734c8481d0760f69f754a20d607bbb0_17	AY665124.1.1756_U	Eukaryota;Opisthokonta;Metazoa;Arthropoda;Crustacea;Maxillopoda;Copepoda;Calanoida;*;*	13	0	0	1	0	0	0	0	3	0	0	0	0	0	0	0	Eukaryota	Opisthokonta	Metazoa	*	*	90.6	120	11	3	118	1	283	401	3.3e-10	32.5	17
08bfde891e77308241f1cd87181b41b609b9feec_10	AY242165.1.1694_U	Eukaryota;Opisthokonta;Fungi;Ascomycota;Saccharomycotina;Saccharomycetales;Candida;Candida guaymorum	0	2	1	3	0	5	0	1	3	0	0	0	1	0	0	1	Eukaryota	Opisthokonta	Fungi	Candida	Candida guaymorum	93.53	420	26	18	420	1	1339	1740	9.1e-76	55.2	17
0c496dcdbfa94d5122ee305356e4da1c037f8aa1_12	HE866919.1.1718_U	Eukaryota;Stramenopiles;Stramenopiles_X;Phaeophyceae;Phaeophyceae_X;Phaeophyceae_XX;Desmarestia;Desmarestia ligulata	4	1	2	1	0	3	0	1	2	2	0	1	0	0	0	0	Eukaryota	Stramenopiles	Stramenopiles	Desmarestia	Desmarestia ligulata	90	120	12	0	120	1	292	411	2.8e-15	35.1	17
25e7cd7c414632d25326718de2b46574f7a316d0_11	AB058365.1.1726_U	Eukaryota;Hacrobia;Cryptophyta;Cryptophyceae;Cryptophyceae_X;Cryptomonadales;Geminigera;Geminigera cryophila	4	3	0	1	0	2	0	0	0	3	0	2	1	0	0	1	Eukaryota	Hacrobia	Cryptophyta	Geminigera	Geminigera cryophila	100	98	0	2	97	1	296	392	1.5e-15	34.6	17
30fc25f558edbf6d98e7540db1f28cb3f8f95129_11	HM581716.1.1720_U	Eukaryota;Alveolata;Ciliophora;Phyllopharyngea;Cyrtophoria;Chlamydodontidae;Chlamydodon;Chlamydodon sp.	0	0	0	0	0	0	5	0	0	0	2	0	0	5	5	0	Eukaryota	Alveolata	Ciliophora	Chlamydodon	Chlamydodon sp.	97.51	259	6	18	258	1	124	365	1.9e-40	43.3	17
4ccd13f9f874346a508234309ba56faeb47ba644_13	AB025533.1.1788_U	Eukaryota;Stramenopiles;Stramenopiles_X;Eustigmatophyceae;Eustigmatophyceae_X;Eustigmatophyceae_XX;Nannochloropsis;Nannochloropsis sp.	0	6	2	0	1	2	0	4	0	0	0	2	0	0	0	0	Eukaryota	Stramenopiles	Stramenopiles	Nannochloropsis	Nannochloropsis sp.	91.74	109	9	0	109	1	297	405	6e-16	35.6	17
5f3909825c7a993b5dcf89f532c1faafdb1e5de6_7	AY665124.1.1756_U	Eukaryota;Opisthokonta;Metazoa;Arthropoda;Crustacea;Maxillopoda;Copepoda;Calanoida;*;*	0	0	11	0	0	0	1	0	0	3	0	0	1	0	1	0	Eukaryota	Opisthokonta	Metazoa	*	*	92.52	111	8	4	110	1	294	401	1.5e-09	32	17
6445497304cb29e1de90116c1e503c8da4eb4bb2_10	X81965.1.2214_G	Eukaryota;Archaeplastida;Chlorophyta;Trebouxiophyceae;Trebouxiophyceae_X;Trebouxiophyceae_XX;Choricystis;Choricystis sp.	0	2	1	1	1	0	2	1	1	3	1	1	1	0	1	1	Eukaryota	Archaeplastida	Chlorophyta	Choricystis	Choricystis sp.	98.33	62	1	2	61	1	337	397	2.5e-08	30.8	17
71472633339470af7a2ef40588bb3a84ea907e56_8	FR874658.1.1790_U	Eukaryota;Alveolata;Dinophyta;Syndiniales;MALV-I;MALV-I-Clade-1;MALV-I-Clade-1_X;MALV-I-Clade-1_X sp.	0	2	1	3	0	0	0	0	2	0	0	1	2	0	0	6	Eukaryota	Alveolata	Dinophyta	MALV-I-Clade-1_X	MALV-I-Clade-1_X sp.	94.57	134	7	5	133	1	270	399	7.6e-17	36.1	17
803b8bcbe722aef8fcfd3509b9cf8182c9605cea_7	EF023118.1.1760_U	Eukaryota;Alveolata;Ciliophora;Spirotrichea;Hypotrichia;Oxytrichidae;Oxytrichidae_X;Oxytrichidae_X sp.	2	0	2	1	0	3	0	0	3	2	0	0	0	0	0	4	Eukaryota	Alveolata	Ciliophora	Oxytrichidae_X	Oxytrichidae_X sp.	94.69	115	6	2	114	1	280	393	1.8e-13	33.9	17
80c4c6372a49ef428268570937ada7d2373fc331_9	FJ914411	Eukaryota;Alveolata;Dinophyta;Syndiniales;MALV-III;MALV-III_X;MALV-III_XX;MALV-III_XX sp.	0	0	2	0	0	0	3	0	1	0	2	0	0	3	5	1	Eukaryota	Alveolata	Dinophyta	MALV-III_XX	MALV-III_XX sp.	99.25	287	2	19	287	1	115	382	6.5e-47	45.4	17
850d161027fb8a31f2363431adc59ffd042c8b64_5	EU650324.1.1587_U	Eukaryota;Opisthokonta;Metazoa;Bryozoa;Bryozoa_X;Bryozoa_XX;Plumatella;Plumatella sp.	0	10	3	1	0	1	0	0	0	1	0	0	1	0	0	0	Eukaryota	Opisthokonta	Metazoa	Plumatella	Plumatella sp.	71.54	543	144	37	539	1	255	764	2.5e-14	35.7	17
85b8895ca8e59e2d1d9abd8b4a56dd7ccdc0b01f_8	EF526887.1.1806_U	Eukaryota;Alveolata;Dinophyta;Dinophyceae;Uncultured;110;Uncultured-X;Uncultured-XX;dinoflagellate	0	0	0	3	0	1	1	0	3	1	0	0	1	1	1	5	Eukaryota	Alveolata	Dinophyta	Uncultured-XX	dinoflagellate	89.81	112	11	4	109	1	290	400	3.5e-09	31.8	17
90fee1282f9a1c8ee016f8a9a1fa6c2cdb6260bf_9	FJ000078.1.1335_U	Eukaryota;Alveolata;Ciliophora;Heterotrichea;Heterotrichida;Peritromidae;Peritromus;Peritromus sp.	12	0	0	0	0	0	0	0	0	2	0	0	2	0	0	1	Eukaryota	Alveolata	Ciliophora	Peritromus	Peritromus sp.	98.02	103	2	2	102	1	281	382	7.6e-13	33.7	17
9463712a5e088ee50e1dc6dc33dd060e1dd2240a_13	X81965.1.2214_G	Eukaryota;Archaeplastida;Chlorophyta;Trebouxiophyceae;Trebouxiophyceae_X;Trebouxiophyceae_XX;Choricystis;Choricystis sp.	0	1	3	0	0	1	1	0	2	3	0	0	1	0	1	4	Eukaryota	Archaeplastida	Chlorophyta	Choricystis	Choricystis sp.	86.61	116	15	4	113	1	283	397	4.2e-09	32.1	17
a11dd531ca38cd795cd5e49c6c5e24139c9dc2a0_7	EU650324.1.1587_U	Eukaryota;Opisthokonta;Metazoa;Bryozoa;Bryozoa_X;Bryozoa_XX;Plumatella;Plumatella sp.	0	4	4	3	0	1	1	0	0	1	0	0	0	0	0	3	Eukaryota	Opisthokonta	Metazoa	Plumatella	Plumatella sp.	69.23	555	160	35	550	1	245	769	2.6e-11	34.2	17
a1f16dc9a8f96d287be177e09b8710da185561f0_8	AB025533.1.1788_U	Eukaryota;Stramenopiles;Stramenopiles_X;Eustigmatophyceae;Eustigmatophyceae_X;Eustigmatophyceae_XX;Nannochloropsis;Nannochloropsis sp.	0	0	0	3	0	0	1	0	5	0	1	0	1	2	1	3	Eukaryota	Stramenopiles	Stramenopiles	Nannochloropsis	Nannochloropsis sp.	87.93	118	14	2	117	1	289	405	2e-08	31.7	17
a9df507c4587b2ba684f93595a4ab40a0f239f0a_10	EF432517.1.1802_U	Eukaryota;Hacrobia;Haptophyta;Prymnesiophyceae;Phaeocystales;Phaeocystaceae;Phaeocystis;Phaeocystis antarctica	1	3	2	1	0	1	0	0	3	2	0	3	1	0	0	0	Eukaryota	Hacrobia	Haptophyta	Phaeocystis	Phaeocystis antarctica	100	303	0	18	303	1	97	381	4.4e-62	49.5	17
bc0567447667e6d4565be8a58e061e03123c093d_14	AB025533.1.1788_U	Eukaryota;Stramenopiles;Stramenopiles_X;Eustigmatophyceae;Eustigmatophyceae_X;Eustigmatophyceae_XX;Nannochloropsis;Nannochloropsis sp.	1	0	1	0	1	1	0	0	0	2	0	5	1	1	3	1	Eukaryota	Stramenopiles	Stramenopiles	Nannochloropsis	Nannochloropsis sp.	92.08	101	8	0	101	1	305	405	1.3e-15	35.3	17
cf1095aa92c781a472f9a2b4d6cb38adf653e6f2_6	FJ914411	Eukaryota;Alveolata;Dinophyta;Syndiniales;MALV-III;MALV-III_X;MALV-III_XX;MALV-III_XX sp.	0	2	0	0	3	1	3	1	0	0	2	1	0	1	3	0	Eukaryota	Alveolata	Dinophyta	MALV-III_XX	MALV-III_XX sp.	100	269	0	18	269	1	132	382	1.8e-43	44.4	17
d51f29ddc2490de99eeab895bef6d8cbe1b6c61d_9	EU650324.1.1587_U	Eukaryota;Opisthokonta;Metazoa;Bryozoa;Bryozoa_X;Bryozoa_XX;Plumatella;Plumatella sp.	0	0	0	0	0	0	1	0	1	0	1	0	9	0	5	0	Eukaryota	Opisthokonta	Metazoa	Plumatella	Plumatella sp.	74.49	262	63	15	260	1	518	766	3.1e-156	68.4	17
f9a606fd3f356d037f8dca00d1c3c8227186af48_5	EF526887.1.1806_U	Eukaryota;Alveolata;Dinophyta;Dinophyceae;Uncultured;110;Uncultured-X;Uncultured-XX;dinoflagellate	0	2	1	0	0	0	1	3	2	3	0	0	0	2	0	3	Eukaryota	Alveolata	Dinophyta	Uncultured-XX	dinoflagellate	92.54	70	5	3	68	1	332	400	9.9e-12	32.5	17
fa2105a76631f63bf11cf10e3ec18523dca06096_13	AY208893.1.1819_U	Eukaryota;Alveolata;Dinophyta;Syndiniales;MALV-II;MALV-II-Clade-4;Amoebophrya;Amoebophrya ceratii	0	0	1	2	0	3	0	0	5	0	0	0	0	0	0	6	Eukaryota	Alveolata	Dinophyta	Amoebophrya	Amoebophrya ceratii	94.5	113	6	4	111	1	290	400	2e-09	30.7	17
0bda333c53fe5c441fca6cae8a27cdf393aff9b2_8	AB505561.1.2086_U	Eukaryota;Stramenopiles;Stramenopiles_X;MAST;MAST-1;MAST-1A;MAST-1A_X;MAST-1A_X sp.	0	0	2	1	0	1	0	0	2	8	0	0	1	0	0	1	Eukaryota	Stramenopiles	Stramenopiles	MAST-1A_X	MAST-1A_X sp.	92.56	124	9	3	122	1	285	407	1.1e-11	32.2	16
10af96bec9bb514d9fec85dcc38d7e430dd33ca5_6	EU650324.1.1587_U	Eukaryota;Opisthokonta;Metazoa;Bryozoa;Bryozoa_X;Bryozoa_XX;Plumatella;Plumatella sp.	0	0	0	0	0	4	0	0	0	5	0	5	2	0	0	0	Eukaryota	Opisthokonta	Metazoa	Plumatella	Plumatella sp.	70.04	543	154	29	538	1	251	769	3.5e-14	35.6	16
320fe7e0a61e2a5f1cb561ac0b51e43ff9ef4dc8_11	U14389.1.1816_U	Eukaryota;Stramenopiles;Stramenopiles_X;Pelagophyceae;Pelagophyceae_X;Pelagophyceae_XX;Pelagomonas;Pelagomonas calceolata	6	1	2	0	0	0	0	1	1	1	2	0	0	1	1	0	Eukaryota	Stramenopiles	Stramenopiles	Pelagomonas	Pelagomonas calceolata	100	254	0	17	254	1	151	387	6.1e-45	44.7	16
35f87e6ee24fbfbdb36275752f3987598d042e15_9	AY665124.1.1756_U	Eukaryota;Opisthokonta;Metazoa;Arthropoda;Crustacea;Maxillopoda;Copepoda;Calanoida;*;*	0	0	0	0	11	0	0	0	0	0	0	0	3	0	2	0	Eukaryota	Opisthokonta	Metazoa	*	*	84	128	20	3	128	1	277	401	2.4e-07	30.9	16
4d1fc703cc44678bd12f2201dd0b08e0731d7607_7	EU650324.1.1587_U	Eukaryota;Opisthokonta;Metazoa;Bryozoa;Bryozoa_X;Bryozoa_XX;Plumatella;Plumatella sp.	0	1	0	1	4	0	0	2	0	1	1	0	0	1	0	5	Eukaryota	Opisthokonta	Metazoa	Plumatella	Plumatella sp.	73.13	473	122	19	470	1	310	766	2e-45	46.7	16
62e2949d70bc298b9df89f37e0ed68402e75fc75_7	AB178584.1.1778_U	Eukaryota;Rhizaria;Radiolaria;Acantharea;Arthracanthida-Symphyacanthida;Arthracanthida-Symphyacanthida_X;Amphibelone;Amphibelone anomala	0	0	7	0	1	1	0	0	2	1	0	0	0	0	1	3	Eukaryota	Rhizaria	Radiolaria	Amphibelone	Amphibelone anomala	91.43	108	9	3	108	1	285	389	4.2e-10	31	16
73a059d05d33c135758d7366486d7694b68b629d_7	GU825576.1.1204_U	Eukaryota;Hacrobia;Haptophyta;Prymnesiophyceae;Prymnesiales;Prymnesiales_X;Prymnesiales_XX;Prymnesiales_XX sp.	1	2	0	0	2	0	0	1	0	4	0	1	0	1	2	2	Eukaryota	Hacrobia	Haptophyta	Prymnesiales_XX	Prymnesiales_XX sp.	100	254	0	18	254	1	146	381	3.4e-42	43.9	16
7e85ecd97a447d33a2cf70e7c9f54f6dd3ecadd6_6	EU650324.1.1587_U	Eukaryota;Opisthokonta;Metazoa;Bryozoa;Bryozoa_X;Bryozoa_XX;Plumatella;Plumatella sp.	0	0	0	0	0	6	0	0	0	4	0	1	4	0	1	0	Eukaryota	Opisthokonta	Metazoa	Plumatella	Plumatella sp.	74.19	452	112	18	449	1	333	769	3.9e-63	51.3	16
88e108a5a7ce761684146cc10b6e4fef7d22f310_9	HQ191409	Eukaryota;Archaeplastida;Chlorophyta;Chlorophyceae;Chlorophyceae_X;Sphaeropleales;Sphaeropleales_X;Sphaeropleales_X sp.	2	0	2	0	0	1	3	1	0	2	0	4	1	0	0	0	Eukaryota	Archaeplastida	Chlorophyta	Sphaeropleales_X	Sphaeropleales_X sp.	90.74	59	5	5	59	1	343	396	2.5e-26	38.8	16
8c4b71ca4a03a3f6917489c7168ce0dcd2a495f4_16	EF526887.1.1806_U	Eukaryota;Alveolata;Dinophyta;Dinophyceae;Uncultured;110;Uncultured-X;Uncultured-XX;dinoflagellate	0	1	0	1	0	6	0	0	1	0	0	0	3	0	0	4	Eukaryota	Alveolata	Dinophyta	Uncultured-XX	dinoflagellate	96.67	62	2	2	61	1	340	400	2.2e-10	31.6	16
9e7a4db40ba8645365e71b9e8bd44c7c50027fb8_16	JN540535.1.1832_U	Eukaryota;Opisthokonta;Metazoa;Arthropoda;Chelicerata;Arachnida;Aliatypus;Aliatypus erebus	6	2	0	0	0	1	2	0	3	0	0	0	2	0	0	0	Eukaryota	Opisthokonta	Metazoa	Aliatypus	Aliatypus erebus	92.08	103	8	2	102	1	327	428	1e-09	32.1	16
a399d376a4a5eebabf04f6c32fff09da46d0adf0_9	AF368511.1.1780_U	Eukaryota;Opisthokonta;Fungi;Entomophthoromycota;Entomophthoromycotina;Entomophthorales;Conidiobolus;Conidiobolus pumilus	0	0	0	0	1	0	4	1	0	0	5	0	1	3	1	0	Eukaryota	Opisthokonta	Fungi	Conidiobolus	Conidiobolus pumilus	84.85	71	10	5	71	1	306	371	3e-29	40.2	16
a94ec77a6a2ece1ba5e7597c4506550e6f02709e_7	AF525867.1.1777_U	Eukaryota;Archaeplastida;Chlorophyta;Mamiellophyceae;Mamiellales;Mamiellaceae;Micromonas;Micromonas Clade-C.D.5	1	2	2	0	0	3	2	1	1	2	1	1	0	0	0	0	Eukaryota	Archaeplastida	Chlorophyta	Micromonas	Micromonas Clade-C.D.5	92.08	102	8	1	101	1	293	394	1.3e-14	34.7	16
ab6bb3b172c28f4c1deea0a648be20df9838241d_7	AY665086.1.1732_U	Eukaryota;Alveolata;Ciliophora;Spirotrichea;Oligotrichia;Strombidiidae;Strombidiidae_X;Strombidiidae_X sp.	0	0	2	2	2	1	1	1	0	0	2	1	0	2	1	1	Eukaryota	Alveolata	Ciliophora	Strombidiidae_X	Strombidiidae_X sp.	99.68	333	1	18	333	1	61	375	3.6e-73	52.3	16
af328a52ac3ece84cd18e23b977555de2186c882_11	AY665086.1.1732_U	Eukaryota;Alveolata;Ciliophora;Spirotrichea;Oligotrichia;Strombidiidae;Strombidiidae_X;Strombidiidae_X sp.	0	0	0	0	0	0	0	1	0	0	0	6	1	5	2	1	Eukaryota	Alveolata	Ciliophora	Strombidiidae_X	Strombidiidae_X sp.	99.73	395	1	20	395	1	1	375	8.4e-90	56.1	16
b8352416f8d94e65850706b56679ebb66111984a_11	AF300285.1.1724_U	Eukaryota;Alveolata;Ciliophora;Colpodea;Platyophryida;Sorogenidae;Sorogena;Sorogena stoianovitchae	0	0	0	0	0	0	4	2	0	0	4	1	0	3	2	0	Eukaryota	Alveolata	Ciliophora	Sorogena	Sorogena stoianovitchae	90.91	67	6	1	67	1	322	387	1.3e-15	34.5	16
c32a7e58ec8af9bffcfede40bf28dd110ca26adc_8	EU650324.1.1587_U	Eukaryota;Opisthokonta;Metazoa;Bryozoa;Bryozoa_X;Bryozoa_XX;Plumatella;Plumatella sp.	0	0	0	1	0	0	0	0	1	6	0	5	2	0	1	0	Eukaryota	Opisthokonta	Metazoa	Plumatella	Plumatella sp.	73.96	453	113	19	451	1	334	769	5.8e-65	51.7	16
08c2fe5cd1058c46e37783e108b2a9baa99fc8fc_12	AY665124.1.1756_U	Eukaryota;Opisthokonta;Metazoa;Arthropoda;Crustacea;Maxillopoda;Copepoda;Calanoida;*;*	6	0	0	0	0	0	1	3	0	0	0	0	0	3	2	0	Eukaryota	Opisthokonta	Metazoa	*	*	91.18	105	9	3	105	1	300	401	1.9e-11	33	15
1890e1a0666a55f1a250f1d15ddb0e2a2d14dae1_15	AY665124.1.1756_U	Eukaryota;Opisthokonta;Metazoa;Arthropoda;Crustacea;Maxillopoda;Copepoda;Calanoida;*;*	3	0	0	0	0	0	0	6	0	0	0	0	3	1	0	2	Eukaryota	Opisthokonta	Metazoa	*	*	100	98	0	2	97	1	305	401	1.2e-14	34.5	15
204f5208f214c7496a977b558d7d8891a991057c_11	JF698782.1.1630_U	Eukaryota;Hacrobia;Haptophyta;Prymnesiophyceae;Prymnesiales;Chrysochromulinaceae;Chrysochromulina;Chrysochromulina_X sp.	2	0	2	0	0	0	0	3	1	5	0	0	0	0	0	2	Eukaryota	Hacrobia	Haptophyta	Chrysochromulina	Chrysochromulina_X sp.	98.68	418	5	38	418	1	1	380	1.9e-76	53.3	15
2c3313db4e05bd2f83aa7e1bd957d77d9ed08b8d_10	AF300285.1.1724_U	Eukaryota;Alveolata;Ciliophora;Colpodea;Platyophryida;Sorogenidae;Sorogena;Sorogena stoianovitchae	0	2	2	3	0	0	0	0	0	1	0	0	0	1	0	6	Eukaryota	Alveolata	Ciliophora	Sorogena	Sorogena stoianovitchae	92.86	113	8	1	112	1	275	387	1.1e-17	36.2	15
3eb163facc52fb41ea118f8f835dc542f36e4b16_5	AY827953.1.1752_U	Eukaryota;Alveolata;Dinophyta;Dinophyceae;Uncultured;244;Uncultured-X;Uncultured-XX;dinoflagellate	0	3	5	1	0	0	0	0	2	0	0	2	1	0	1	0	Eukaryota	Alveolata	Dinophyta	Uncultured-XX	dinoflagellate	96.79	192	6	5	190	1	212	400	1.5e-33	43	15
3f71346e1b4346a8a89aaa5e007707fdefc65365_15	AF300285.1.1724_U	Eukaryota;Alveolata;Ciliophora;Colpodea;Platyophryida;Sorogenidae;Sorogena;Sorogena stoianovitchae	0	2	3	1	0	1	0	0	0	0	1	1	2	1	0	3	Eukaryota	Alveolata	Ciliophora	Sorogena	Sorogena stoianovitchae	92.73	111	8	1	110	1	277	387	4.5e-17	35.9	15
5075fb031745ad03b265a548c0a6500eef64a84b_11	AB194980.1.1719_U	Eukaryota;Hacrobia;Katablepharidophyta;Katablepharidaceae;Katablepharidales;Katablepharidales_X;Leucocryptos;Leucocryptos marina	0	0	2	1	0	3	0	0	4	1	0	0	1	0	0	3	Eukaryota	Hacrobia	Katablepharidophyta	Leucocryptos	Leucocryptos marina	96.46	115	4	2	114	1	285	398	2e-15	35.2	15
5e58d4a3162ec2367a3c285a9d8da3e016a1f9e0_9	EU650324.1.1587_U	Eukaryota;Opisthokonta;Metazoa;Bryozoa;Bryozoa_X;Bryozoa_XX;Plumatella;Plumatella sp.	0	0	0	0	0	2	0	0	0	5	0	2	5	0	1	0	Eukaryota	Opisthokonta	Metazoa	Plumatella	Plumatella sp.	74.48	450	110	19	448	1	334	766	1.1e-61	50.9	15
748e198cec0759f1c0cd0987624bb00e5b4b414a_9	FN690431.1.1710_U	Eukaryota;Rhizaria;Cercozoa;Filosa-Thecofilosea;Cryomonadida;Cryothecomonas-lineage;Cryothecomonas;Cryothecomonas sp.	0	1	4	0	1	0	1	0	1	0	0	1	3	3	0	0	Eukaryota	Rhizaria	Cercozoa	Cryothecomonas	Cryothecomonas sp.	97.06	103	3	1	103	1	300	401	3.5e-16	35.4	15
8500a9457b498071e342df5ea49ed032bccb3138_9	FN690431.1.1710_U	Eukaryota;Rhizaria;Cercozoa;Filosa-Thecofilosea;Cryomonadida;Cryothecomonas-lineage;Cryothecomonas;Cryothecomonas sp.	0	0	3	0	1	0	0	0	1	0	1	2	2	5	0	0	Eukaryota	Rhizaria	Cercozoa	Cryothecomonas	Cryothecomonas sp.	100	103	0	1	103	1	300	401	2.8e-20	37.2	15
8d48ef3f7d061952c15b9a3eec06e374985c658b_7	EU650324.1.1587_U	Eukaryota;Opisthokonta;Metazoa;Bryozoa;Bryozoa_X;Bryozoa_XX;Plumatella;Plumatella sp.	0	0	0	0	0	0	0	0	0	1	1	0	8	0	5	0	Eukaryota	Opisthokonta	Metazoa	Plumatella	Plumatella sp.	74.9	258	61	15	256	1	522	766	5.4e-153	67.8	15
ab06b454f2ae19a8bab5f055d33439ba4873147b_15	FR874743.1.1765_U	Eukaryota;Archaeplastida;Chlorophyta;Mamiellophyceae;Mamiellales;Bathycoccaceae;Ostreococcus;Ostreococcus sp.	1	3	0	0	0	1	0	0	1	0	1	4	4	0	0	0	Eukaryota	Archaeplastida	Chlorophyta	Ostreococcus	Ostreococcus sp.	95.19	412	19	17	412	1	1619	2013	6.3e-93	59.1	15
d91c7243a932f1d4e3e2289cfa2c4523ddcc8ee0_5	AE016820.470424.472218_U	Eukaryota;Opisthokonta;Fungi;Ascomycota;Saccharomycotina;Saccharomycetales;Ashbya;Ashbya gossypii	1	2	0	2	0	0	2	0	2	2	0	0	0	0	0	4	Eukaryota	Opisthokonta	Fungi	Ashbya	Ashbya gossypii	97.51	422	10	20	420	1	1198	1601	4.8e-79	55.9	15
dc0caa36c856daf6195389ba47a90e19a7f55489_6	EU650324.1.1587_U	Eukaryota;Opisthokonta;Metazoa;Bryozoa;Bryozoa_X;Bryozoa_XX;Plumatella;Plumatella sp.	0	0	0	0	0	0	2	0	2	4	1	1	4	0	1	0	Eukaryota	Opisthokonta	Metazoa	Plumatella	Plumatella sp.	73.53	463	117	21	461	1	323	766	1.1e-52	48.7	15
dd9dba4bcb899cf8a8f34f36237d188b288a5579_12	AY208893.1.1819_U	Eukaryota;Alveolata;Dinophyta;Syndiniales;MALV-II;MALV-II-Clade-4;Amoebophrya;Amoebophrya ceratii	0	0	0	3	0	2	0	0	3	0	0	0	1	0	0	6	Eukaryota	Alveolata	Dinophyta	Amoebophrya	Amoebophrya ceratii	91.07	115	10	3	113	1	287	400	7.3e-09	30.4	15
de4846c3c0b9f0ce12146d52fdd4c3ff3514790b_8	EU650324.1.1587_U	Eukaryota;Opisthokonta;Metazoa;Bryozoa;Bryozoa_X;Bryozoa_XX;Plumatella;Plumatella sp.	0	0	0	0	0	4	0	0	0	4	0	2	4	1	0	0	Eukaryota	Opisthokonta	Metazoa	Plumatella	Plumatella sp.	73.33	532	132	37	526	1	269	769	2.4e-15	36.1	15
f4f7e521a745501e8030940307457cc084c270e3_5	AJ246277.1.1782_U	Eukaryota;Hacrobia;Haptophyta;Prymnesiophyceae;Prymnesiales;Chrysochromulinaceae;Chrysochromulina;Chrysochromulina throndsenii	0	1	0	1	0	0	2	0	1	1	1	5	2	0	1	0	Eukaryota	Hacrobia	Haptophyta	Chrysochromulina	Chrysochromulina throndsenii	100	258	0	18	258	1	142	381	3e-42	43.9	15
f8eee4863b5c969ea84f541887c806d15c60728b_9	AY827953.1.1752_U	Eukaryota;Alveolata;Dinophyta;Dinophyceae;Uncultured;244;Uncultured-X;Uncultured-XX;dinoflagellate	0	0	1	0	1	0	0	1	1	4	0	2	2	0	1	2	Eukaryota	Alveolata	Dinophyta	Uncultured-XX	dinoflagellate	96.31	275	10	4	273	1	128	400	2.4e-47	47.7	15
fdcbbb4916a3eb17b0fccd2b8645cea93abf775f_6	AJ619946.1.1768_U	Eukaryota;Opisthokonta;Fungi;Glomeromycota;Glomeromycotina;Glomeromycotina_X;Pacispora;Pacispora scintillans	0	2	2	1	0	1	1	0	2	0	0	3	0	2	1	0	Eukaryota	Opisthokonta	Fungi	Pacispora	Pacispora scintillans	84.91	108	16	2	107	1	295	401	1.2e-06	30.3	15
1b6fd3b43b075256b80f9913700ecaaf3022d059_10	GU074657.1.1760_U	Eukaryota;Opisthokonta;Metazoa;Arthropoda;Chelicerata;Arachnida;Ixodes;Ixodes ricinus	0	2	1	0	0	0	1	1	0	0	1	5	2	0	1	0	Eukaryota	Opisthokonta	Metazoa	Ixodes	Ixodes ricinus	84.62	82	12	4	82	1	323	400	3.6e-16	35.1	14
24c7e443c832d80e6d234cd69daf5ef9ad421d39_9	AY208893.1.1819_U	Eukaryota;Alveolata;Dinophyta;Syndiniales;MALV-II;MALV-II-Clade-4;Amoebophrya;Amoebophrya ceratii	0	1	1	2	2	0	1	0	2	0	0	0	2	0	1	2	Eukaryota	Alveolata	Dinophyta	Amoebophrya	Amoebophrya ceratii	95.28	109	5	3	107	1	293	400	6.4e-13	32.5	14
264670d1188c428f1aecd7ed4aa6ff7513c1ebd9_11	AB194980.1.1719_U	Eukaryota;Hacrobia;Katablepharidophyta;Katablepharidaceae;Katablepharidales;Katablepharidales_X;Leucocryptos;Leucocryptos marina	1	0	1	2	0	2	0	0	5	0	0	1	0	0	0	2	Eukaryota	Hacrobia	Katablepharidophyta	Leucocryptos	Leucocryptos marina	100	111	0	3	110	1	290	398	2e-15	35.2	14
312ca98ae06734b844904ec8b8f1640550bd66aa_7	HE866919.1.1718_U	Eukaryota;Stramenopiles;Stramenopiles_X;Phaeophyceae;Phaeophyceae_X;Phaeophyceae_XX;Desmarestia;Desmarestia ligulata	0	0	4	1	0	4	0	1	1	1	0	0	0	0	0	2	Eukaryota	Stramenopiles	Stramenopiles	Desmarestia	Desmarestia ligulata	88.1	129	15	3	128	1	285	411	2.6e-12	33.7	14
36303b328cfc420d262c994805cd0010741744cb_10	AB058365.1.1726_U	Eukaryota;Hacrobia;Cryptophyta;Cryptophyceae;Cryptophyceae_X;Cryptomonadales;Geminigera;Geminigera cryophila	3	2	1	0	0	1	0	0	0	1	0	0	1	0	0	5	Eukaryota	Hacrobia	Cryptophyta	Geminigera	Geminigera cryophila	95.8	121	5	2	120	1	273	392	7.5e-18	36	14
4ea02a806933a02a271ce7ed97a7bb57de5f3892_6	DQ369019.1.1798_U	Eukaryota;Hacrobia;Haptophyta;Prymnesiophyceae;Prymnesiales;Chrysochromulinaceae;Chrysochromulina;Chrysochromulina_X sp.	0	6	2	0	0	0	1	0	1	0	0	1	1	2	0	0	Eukaryota	Hacrobia	Haptophyta	Chrysochromulina	Chrysochromulina_X sp.	100	237	0	18	237	1	163	381	4.8e-41	43.5	14
50bc480e6b854ee716561b11eeb71d768164000b_14	AY284612.1.1717_U	Eukaryota;Opisthokonta;Metazoa;Nematoda;Chromadorea;Chromadorea_X;Pratylenchus;Pratylenchus thornei	7	0	1	0	0	1	0	2	0	1	0	0	1	1	0	0	Eukaryota	Opisthokonta	Metazoa	Pratylenchus	Pratylenchus thornei	96	52	2	2	51	1	348	398	2.5e-33	40.7	14
5b4893a466f5e463dd1ed61771305a37173fe14f_6	EU650324.1.1587_U	Eukaryota;Opisthokonta;Metazoa;Bryozoa;Bryozoa_X;Bryozoa_XX;Plumatella;Plumatella sp.	0	0	0	0	2	0	1	1	0	0	2	0	0	1	7	0	Eukaryota	Opisthokonta	Metazoa	Plumatella	Plumatella sp.	70.78	543	147	40	537	1	258	766	5.7e-15	36	14
60a5355444a539cf989ae2f019f8b236f9981708_5	EU650324.1.1587_U	Eukaryota;Opisthokonta;Metazoa;Bryozoa;Bryozoa_X;Bryozoa_XX;Plumatella;Plumatella sp.	0	0	0	0	0	6	1	0	1	2	0	0	2	0	2	0	Eukaryota	Opisthokonta	Metazoa	Plumatella	Plumatella sp.	69.03	539	157	32	539	1	258	764	2.3e-14	35.7	14
69b785dbcd6a4c0fd1abc628d5423732d961cb25_6	EU650324.1.1587_U	Eukaryota;Opisthokonta;Metazoa;Bryozoa;Bryozoa_X;Bryozoa_XX;Plumatella;Plumatella sp.	0	1	0	0	0	0	4	4	3	1	1	0	0	0	0	0	Eukaryota	Opisthokonta	Metazoa	Plumatella	Plumatella sp.	74.01	479	118	25	471	1	305	766	5.5e-48	47.4	14
7072e2179ec661905d4bf4fe09494d94c005bad9_14	EF526887.1.1806_U	Eukaryota;Alveolata;Dinophyta;Dinophyceae;Uncultured;110;Uncultured-X;Uncultured-XX;dinoflagellate	0	1	0	0	0	1	1	0	3	0	0	0	2	0	1	5	Eukaryota	Alveolata	Dinophyta	Uncultured-XX	dinoflagellate	96.55	61	2	3	59	1	341	400	4.3e-14	33.5	14
71a95fde2c16d61cd19ceca70244d4b033e3163b_8	FN690431.1.1710_U	Eukaryota;Rhizaria;Cercozoa;Filosa-Thecofilosea;Cryomonadida;Cryothecomonas-lineage;Cryothecomonas;Cryothecomonas sp.	0	0	6	0	0	0	1	0	2	2	0	0	0	1	0	2	Eukaryota	Rhizaria	Cercozoa	Cryothecomonas	Cryothecomonas sp.	99.08	111	1	2	110	1	292	401	2.7e-15	35.1	14
792981031e01b8f7359149f8eb9c287269942d7d_11	AY208893.1.1819_U	Eukaryota;Alveolata;Dinophyta;Syndiniales;MALV-II;MALV-II-Clade-4;Amoebophrya;Amoebophrya ceratii	1	1	3	3	0	0	0	0	3	1	0	0	0	0	0	2	Eukaryota	Alveolata	Dinophyta	Amoebophrya	Amoebophrya ceratii	91.82	114	9	4	112	1	289	400	3.4e-09	30.5	14
80b40341b060dc7427a005d59d54ca46932301ee_9	AB058365.1.1726_U	Eukaryota;Hacrobia;Cryptophyta;Cryptophyceae;Cryptophyceae_X;Cryptomonadales;Geminigera;Geminigera cryophila	5	0	1	1	0	2	0	0	0	2	0	1	1	0	0	1	Eukaryota	Hacrobia	Cryptophyta	Geminigera	Geminigera cryophila	98.71	235	3	3	234	1	160	392	2.8e-64	51.5	14
8c713b86c44ae07459f0fe74a20ac9137cfc3a3d_11	HQ191409	Eukaryota;Archaeplastida;Chlorophyta;Chlorophyceae;Chlorophyceae_X;Sphaeropleales;Sphaeropleales_X;Sphaeropleales_X sp.	0	3	3	0	0	1	0	0	0	3	0	2	1	0	0	1	Eukaryota	Archaeplastida	Chlorophyta	Sphaeropleales_X	Sphaeropleales_X sp.	94.64	58	3	2	57	1	340	396	8.4e-12	32.4	14
8d8b83e947863c268024e64fdc109ec8de3a1060_7	FN690431.1.1710_U	Eukaryota;Rhizaria;Cercozoa;Filosa-Thecofilosea;Cryomonadida;Cryothecomonas-lineage;Cryothecomonas;Cryothecomonas sp.	0	1	4	0	1	0	2	0	1	0	2	1	1	1	0	0	Eukaryota	Rhizaria	Cercozoa	Cryothecomonas	Cryothecomonas sp.	96.33	111	4	2	110	1	292	401	4.2e-13	34	14
92f7a76c83090164e15e1d52c42281db51a6d683_8	FN551243.1.1452_U	Eukaryota;Hacrobia;Haptophyta;Prymnesiophyceae;Prymnesiales;Prymnesiaceae;Prymnesium;Prymnesium polylepis	1	0	1	0	0	0	3	0	1	2	1	1	2	0	0	2	Eukaryota	Hacrobia	Haptophyta	Prymnesium	Prymnesium polylepis	99.53	232	1	17	232	1	168	382	8.4e-42	43.7	14
93d1d356e484d71427811b0494342010754a6637_11	AB194980.1.1719_U	Eukaryota;Hacrobia;Katablepharidophyta;Katablepharidaceae;Katablepharidales;Katablepharidales_X;Leucocryptos;Leucocryptos marina	1	2	2	0	0	0	0	1	3	1	0	1	0	2	0	1	Eukaryota	Hacrobia	Katablepharidophyta	Leucocryptos	Leucocryptos marina	100	119	0	3	117	1	281	398	9.8e-18	36.3	14
9b66d240568c8963554098b0fd6e3400ad86b165_14	EF023118.1.1760_U	Eukaryota;Alveolata;Ciliophora;Spirotrichea;Hypotrichia;Oxytrichidae;Oxytrichidae_X;Oxytrichidae_X sp.	1	0	2	3	0	3	0	0	3	0	0	0	0	0	0	2	Eukaryota	Alveolata	Ciliophora	Oxytrichidae_X	Oxytrichidae_X sp.	89.72	109	11	2	108	1	286	393	2.7e-09	31.5	14
9f8d3b3100c7279a09667c9d618ce55726c67b70_8	EF526887.1.1806_U	Eukaryota;Alveolata;Dinophyta;Dinophyceae;Uncultured;110;Uncultured-X;Uncultured-XX;dinoflagellate	0	1	2	0	1	2	5	0	0	2	0	0	1	0	0	0	Eukaryota	Alveolata	Dinophyta	Uncultured-XX	dinoflagellate	94.5	112	6	3	110	1	290	400	2.5e-12	33.5	14
a6f680b11990e0919ef320bfa605e28c8ad0a5c3_6	EU650324.1.1587_U	Eukaryota;Opisthokonta;Metazoa;Bryozoa;Bryozoa_X;Bryozoa_XX;Plumatella;Plumatella sp.	0	6	1	2	0	4	0	0	0	1	0	0	0	0	0	0	Eukaryota	Opisthokonta	Metazoa	Plumatella	Plumatella sp.	70.81	543	148	36	538	1	255	766	8.1e-12	34.4	14
ad504213ba5a2fcd9202bea7d4b04329bfa80103_10	EF023236	Eukaryota;Alveolata;Apicomplexa;Apicomplexa_X;Gregarines;Gregarines_X;Gregarines_XX;Gregarines_XX sp.	0	3	1	2	3	1	0	0	2	1	0	0	0	1	0	0	Eukaryota	Alveolata	Apicomplexa	Gregarines_XX	Gregarines_XX sp.	94.55	113	6	3	111	1	336	447	1.7e-10	32.4	14
b7c89c7bdc3f2b878bb1876e7ca28e472c7ea1b8_8	EU650324.1.1587_U	Eukaryota;Opisthokonta;Metazoa;Bryozoa;Bryozoa_X;Bryozoa_XX;Plumatella;Plumatella sp.	0	0	0	0	0	2	0	0	0	2	0	2	7	1	0	0	Eukaryota	Opisthokonta	Metazoa	Plumatella	Plumatella sp.	73.55	540	132	41	532	1	260	766	4e-14	35.6	14
b943c7a0c0073d2e033445425cd69efc2ef5ba4c_7	AB025533.1.1788_U	Eukaryota;Stramenopiles;Stramenopiles_X;Eustigmatophyceae;Eustigmatophyceae_X;Eustigmatophyceae_XX;Nannochloropsis;Nannochloropsis sp.	0	0	1	2	2	3	0	0	2	0	0	0	1	1	0	2	Eukaryota	Stramenopiles	Stramenopiles	Nannochloropsis	Nannochloropsis sp.	96.04	103	4	2	102	1	304	405	6.3e-13	34	14
f89dea77da8300b6f8015412a5c2de04a5cafff9_11	JQ781977.1.1806_U	Eukaryota;Stramenopiles;Stramenopiles_X;MAST;MAST-4-6-7-8-9-10-11;MAST-4;MAST-4A;MAST-4A sp.	0	0	0	0	0	0	3	4	1	0	1	0	0	4	1	0	Eukaryota	Stramenopiles	Stramenopiles	MAST-4A	MAST-4A sp.	96.67	62	2	2	61	1	341	401	4.8e-15	34.2	14
008dcf36626545f5cbc5f3c8cc20bc2ffefbf47e_8	AY208893.1.1819_U	Eukaryota;Alveolata;Dinophyta;Syndiniales;MALV-II;MALV-II-Clade-4;Amoebophrya;Amoebophrya ceratii	0	0	0	1	0	0	0	0	4	0	0	0	0	0	0	8	Eukaryota	Alveolata	Dinophyta	Amoebophrya	Amoebophrya ceratii	91.59	110	9	3	108	1	292	400	2.2e-08	30	13
00fcca3ea5f6528be9d1cc61be3f62759fb07de5_9	EU650324.1.1587_U	Eukaryota;Opisthokonta;Metazoa;Bryozoa;Bryozoa_X;Bryozoa_XX;Plumatella;Plumatella sp.	0	0	0	0	0	0	0	0	0	3	0	0	0	0	0	10	Eukaryota	Opisthokonta	Metazoa	Plumatella	Plumatella sp.	68.16	562	170	28	550	1	224	769	4.8e-12	34.6	13
01874e389123b123b01e8c2784b6729847fbe61c_4	AY827953.1.1752_U	Eukaryota;Alveolata;Dinophyta;Dinophyceae;Uncultured;244;Uncultured-X;Uncultured-XX;dinoflagellate	0	1	0	2	0	1	0	1	0	1	0	1	2	1	1	2	Eukaryota	Alveolata	Dinophyta	Uncultured-XX	dinoflagellate	96.83	225	7	4	223	1	178	400	2e-45	46.9	13
01f5407fad07d6f779e0e99cd2c79c977e3764f4_13	EF526887.1.1806_U	Eukaryota;Alveolata;Dinophyta;Dinophyceae;Uncultured;110;Uncultured-X;Uncultured-XX;dinoflagellate	0	1	2	0	0	0	0	0	3	2	1	0	2	0	0	2	Eukaryota	Alveolata	Dinophyta	Uncultured-XX	dinoflagellate	98.28	61	1	3	59	1	341	400	1.6e-12	32.8	13
02de306fbac08cbd6079984cdcaa66206de8d5a4_13	X81965.1.2214_G	Eukaryota;Archaeplastida;Chlorophyta;Trebouxiophyceae;Trebouxiophyceae_X;Trebouxiophyceae_XX;Choricystis;Choricystis sp.	0	0	0	0	1	0	2	6	0	0	3	0	1	0	0	0	Eukaryota	Archaeplastida	Chlorophyta	Choricystis	Choricystis sp.	93.44	64	4	3	64	1	337	397	4.3e-21	37.1	13
0567fb5784bab78d4de395624a5d260255c0e0d7_4	AB058365.1.1726_U	Eukaryota;Hacrobia;Cryptophyta;Cryptophyceae;Cryptophyceae_X;Cryptomonadales;Geminigera;Geminigera cryophila	0	1	0	0	1	0	3	2	1	0	1	0	3	0	0	1	Eukaryota	Hacrobia	Cryptophyta	Geminigera	Geminigera cryophila	100	52	0	2	51	1	342	392	1.2e-43	43.8	13
0b0484d1260c487e9034da3f81920c49b4f3a35d_13	AY916576.1.1700_U	Eukaryota;Stramenopiles;Stramenopiles_X;Bacillariophyta;Bacillariophyta_X;Raphid-pennate;Raphid-pennate_X;Raphid-pennate_X sp.	0	2	1	0	0	0	0	0	3	0	0	2	0	2	0	3	Eukaryota	Stramenopiles	Stramenopiles	Raphid-pennate_X	Raphid-pennate_X sp.	95.37	111	5	3	109	1	288	397	4.6e-12	33.5	13
19256747a77a9a3e1526340b21a94b9741f404c2_7	AY665124.1.1756_U	Eukaryota;Opisthokonta;Metazoa;Arthropoda;Crustacea;Maxillopoda;Copepoda;Calanoida;*;*	0	0	0	0	9	0	0	0	0	0	2	0	1	0	0	1	Eukaryota	Opisthokonta	Metazoa	*	*	77.31	221	49	5	218	1	183	401	1.4e-18	37.5	13
1eaf20f79cb68eaac17f0d42b7d29a4b4b6c1cca_8	EU650324.1.1587_U	Eukaryota;Opisthokonta;Metazoa;Bryozoa;Bryozoa_X;Bryozoa_XX;Plumatella;Plumatella sp.	0	2	0	0	1	3	0	1	0	3	1	1	0	0	0	1	Eukaryota	Opisthokonta	Metazoa	Plumatella	Plumatella sp.	70.45	547	151	36	542	1	251	766	1.3e-11	34.3	13
20a6f7a35c12b4435dda708bb384f3686995762c_8	AY426868.1.1778_U	Eukaryota;Opisthokonta;Choanoflagellida;Choanoflagellatea;Acanthoecida;Stephanoecidae_Group_E;Stephanoecidae_Group_E_X;Stephanoecidae_Group_E_X sp.	0	1	0	0	0	0	0	0	0	1	0	7	3	0	1	0	Eukaryota	Opisthokonta	Choanoflagellida	Stephanoecidae_Group_E_X	Stephanoecidae_Group_E_X sp.	100	417	0	38	417	1	1	379	3.7e-81	54.4	13
289548f8114be01bdafe8ea22fb275d9088ee4f5_9	AJ875156.1.1703_U	Eukaryota;Opisthokonta;Metazoa;Nematoda;Enoplea;Enoplea_X;Mylonchulus;Mylonchulus sp.	0	0	0	0	10	0	0	0	0	0	1	0	0	0	2	0	Eukaryota	Opisthokonta	Metazoa	Mylonchulus	Mylonchulus sp.	71.71	430	114	27	411	1	125	546	8e-13	34.6	13
2d4f8efb4f9a600a76200d3a98b1cca7d3922c43_4	AB058365.1.1726_U	Eukaryota;Hacrobia;Cryptophyta;Cryptophyceae;Cryptophyceae_X;Cryptomonadales;Geminigera;Geminigera cryophila	2	1	1	2	0	2	0	0	1	1	0	0	2	0	0	1	Eukaryota	Hacrobia	Cryptophyta	Geminigera	Geminigera cryophila	95.73	119	5	2	118	1	275	392	4.2e-17	35.6	13
3072c45086d7c8e03db51e274bc8bd477ce5c227_5	EU650324.1.1587_U	Eukaryota;Opisthokonta;Metazoa;Bryozoa;Bryozoa_X;Bryozoa_XX;Plumatella;Plumatella sp.	0	1	0	0	0	0	4	2	0	3	1	0	0	0	1	1	Eukaryota	Opisthokonta	Metazoa	Plumatella	Plumatella sp.	75.41	452	106	21	450	1	334	766	7.7e-64	51.5	13
31ba4bb6805b980e8e2bc0ff0d16d09f6484b71b_13	HE866919.1.1718_U	Eukaryota;Stramenopiles;Stramenopiles_X;Phaeophyceae;Phaeophyceae_X;Phaeophyceae_XX;Desmarestia;Desmarestia ligulata	4	0	0	0	0	0	2	2	1	0	0	0	1	2	1	0	Eukaryota	Stramenopiles	Stramenopiles	Desmarestia	Desmarestia ligulata	91.6	122	10	3	119	1	290	411	8e-15	34.8	13
34ba818212b69fec715aee0a8eb84c8b60e05898_10	EU650324.1.1587_U	Eukaryota;Opisthokonta;Metazoa;Bryozoa;Bryozoa_X;Bryozoa_XX;Plumatella;Plumatella sp.	0	1	0	0	0	0	2	0	1	0	2	0	5	0	2	0	Eukaryota	Opisthokonta	Metazoa	Plumatella	Plumatella sp.	75.06	445	106	20	442	1	339	766	4.5e-68	52.4	13
3b4b77a9723b5c2dd66d4b1148399c0a230be22b_6	HQ191283.1.2520_U	Eukaryota;Opisthokonta;Fungi;Chytridiomycota;Chytridiomycotina;Chytridiomycetes;Rhyzophidiales_X;Rhyzophidiales_X sp.	2	1	1	0	0	1	0	0	2	0	0	0	3	0	1	2	Eukaryota	Opisthokonta	Fungi	Rhyzophidiales_X	Rhyzophidiales_X sp.	91.09	103	9	2	102	1	298	399	3e-09	32.2	13
3f330b3b32791b078f95119d4b115f0b33fcc710_4	AY208893.1.1819_U	Eukaryota;Alveolata;Dinophyta;Syndiniales;MALV-II;MALV-II-Clade-4;Amoebophrya;Amoebophrya ceratii	0	0	1	3	0	5	0	0	1	0	0	0	0	0	0	3	Eukaryota	Alveolata	Dinophyta	Amoebophrya	Amoebophrya ceratii	94.44	112	6	4	110	1	291	400	8.1e-11	31.4	13
4058b44cd6e6c85d7f953e556f3cedf883186007_13	EU650324.1.1587_U	Eukaryota;Opisthokonta;Metazoa;Bryozoa;Bryozoa_X;Bryozoa_XX;Plumatella;Plumatella sp.	0	0	0	0	0	0	0	0	12	0	0	1	0	0	0	0	Eukaryota	Opisthokonta	Metazoa	Plumatella	Plumatella sp.	71.37	554	148	37	550	1	246	766	1.8e-13	35.3	13
488fb4ae9929469d5b461f0a952b88250933fc4a_4	AY827953.1.1752_U	Eukaryota;Alveolata;Dinophyta;Dinophyceae;Uncultured;244;Uncultured-X;Uncultured-XX;dinoflagellate	0	0	0	0	0	1	1	2	1	0	1	0	0	4	3	0	Eukaryota	Alveolata	Dinophyta	Uncultured-XX	dinoflagellate	95.95	299	12	3	298	1	104	400	1.1e-54	49.9	13
638e0ca27758317471bc5403a3b177151b219df2_4	FN598428.1.1824_U	Eukaryota;Alveolata;Dinophyta;Syndiniales;MALV-II;MALV-II_X;MALV-II_XX;MALV-II_XX sp.	0	4	2	0	0	2	0	0	1	1	0	0	0	0	0	3	Eukaryota	Alveolata	Dinophyta	MALV-II_XX	MALV-II_XX sp.	90.91	113	10	3	111	1	289	400	6.9e-09	29.9	13
6961d445f30e5558e4d7d6257252b6bd1f1556f2_5	EU650324.1.1587_U	Eukaryota;Opisthokonta;Metazoa;Bryozoa;Bryozoa_X;Bryozoa_XX;Plumatella;Plumatella sp.	0	1	2	2	0	1	0	4	1	0	0	0	0	0	0	2	Eukaryota	Opisthokonta	Metazoa	Plumatella	Plumatella sp.	73.78	281	70	14	279	1	498	766	3.6e-186	73	13
705c50ba08249d2f3bdac297ca241340f13ec2a4_9	AF300285.1.1724_U	Eukaryota;Alveolata;Ciliophora;Colpodea;Platyophryida;Sorogenidae;Sorogena;Sorogena stoianovitchae	0	0	0	0	0	0	3	1	0	0	4	0	0	5	0	0	Eukaryota	Alveolata	Ciliophora	Sorogena	Sorogena stoianovitchae	89.29	112	12	0	112	1	276	387	4.7e-13	34	13
7513d5a3d4b66987fa1bba14e9f6f94f5ef5ced3_13	EF023236	Eukaryota;Alveolata;Apicomplexa;Apicomplexa_X;Gregarines;Gregarines_X;Gregarines_XX;Gregarines_XX sp.	1	0	1	0	2	1	4	1	0	0	0	0	0	3	0	0	Eukaryota	Alveolata	Apicomplexa	Gregarines_XX	Gregarines_XX sp.	92.45	108	8	2	107	1	341	447	6.9e-10	32	13
777ab29005609f3d9e700abf5b34447fddad7b9a_7	EF023118.1.1760_U	Eukaryota;Alveolata;Ciliophora;Spirotrichea;Hypotrichia;Oxytrichidae;Oxytrichidae_X;Oxytrichidae_X sp.	3	2	4	2	1	0	0	0	0	0	0	1	0	0	0	0	Eukaryota	Alveolata	Ciliophora	Oxytrichidae_X	Oxytrichidae_X sp.	95.37	111	5	3	109	1	284	393	7.1e-12	33	13
7e39704b4b7ae1aef377c5aebdb75db0f9c55ace_9	EF023236	Eukaryota;Alveolata;Apicomplexa;Apicomplexa_X;Gregarines;Gregarines_X;Gregarines_XX;Gregarines_XX sp.	0	1	0	0	0	0	1	0	1	0	1	1	2	1	3	2	Eukaryota	Alveolata	Apicomplexa	Gregarines_XX	Gregarines_XX sp.	98.89	92	1	2	91	1	357	447	2.2e-12	33.1	13
88f8fded03426c2ea2602d4ffb754aa9fd0d8051_13	AY827953.1.1752_U	Eukaryota;Alveolata;Dinophyta;Dinophyceae;Uncultured;244;Uncultured-X;Uncultured-XX;dinoflagellate	2	0	2	0	0	1	0	1	1	1	0	1	2	0	1	1	Eukaryota	Alveolata	Dinophyta	Uncultured-XX	dinoflagellate	99.36	160	1	4	158	1	243	400	4.9e-28	40.8	13
968e91f39d7fca1003c01f72a4b6576148fe38ff_5	AJ619946.1.1768_U	Eukaryota;Opisthokonta;Fungi;Glomeromycota;Glomeromycotina;Glomeromycotina_X;Pacispora;Pacispora scintillans	0	0	2	3	0	0	0	0	2	0	1	1	1	1	1	1	Eukaryota	Opisthokonta	Fungi	Pacispora	Pacispora scintillans	85.19	111	16	3	109	1	292	401	6.7e-06	29.8	13
99151f9093250cbe26642b7b1fe0743acc7c2928_7	EF526887.1.1806_U	Eukaryota;Alveolata;Dinophyta;Dinophyceae;Uncultured;110;Uncultured-X;Uncultured-XX;dinoflagellate	0	5	1	0	0	0	4	1	0	1	0	0	0	0	0	1	Eukaryota	Alveolata	Dinophyta	Uncultured-XX	dinoflagellate	95.41	112	5	3	110	1	290	400	2.6e-14	34.5	13
9bdc1bd250308cf0d64b91b942c2c7ada61f25f6_10	AB058365.1.1726_U	Eukaryota;Hacrobia;Cryptophyta;Cryptophyceae;Cryptophyceae_X;Cryptomonadales;Geminigera;Geminigera cryophila	0	0	0	0	1	0	1	3	0	0	2	0	0	4	2	0	Eukaryota	Hacrobia	Cryptophyta	Geminigera	Geminigera cryophila	97.94	97	2	0	97	1	296	392	9e-17	35.2	13
a014b4330d2f8bd8d8ad9476a84dd22a7d6d1398_7	AF300285.1.1724_U	Eukaryota;Alveolata;Ciliophora;Colpodea;Platyophryida;Sorogenidae;Sorogena;Sorogena stoianovitchae	0	0	0	0	0	0	1	0	0	0	0	3	2	3	2	2	Eukaryota	Alveolata	Ciliophora	Sorogena	Sorogena stoianovitchae	91.8	61	5	0	61	1	327	387	4.1e-18	35.5	13
a42c91e1c7b86cbf67a21dab8e41087f28163493_4	AY208893.1.1819_U	Eukaryota;Alveolata;Dinophyta;Syndiniales;MALV-II;MALV-II-Clade-4;Amoebophrya;Amoebophrya ceratii	1	0	3	1	1	2	0	0	3	0	0	0	0	0	0	2	Eukaryota	Alveolata	Dinophyta	Amoebophrya	Amoebophrya ceratii	92.59	111	8	3	109	1	291	400	8.1e-09	30.3	13
b00d2523e186b2fe1aa4e39bbb0e73d9596dc699_9	EU650324.1.1587_U	Eukaryota;Opisthokonta;Metazoa;Bryozoa;Bryozoa_X;Bryozoa_XX;Plumatella;Plumatella sp.	0	0	0	0	0	0	0	0	0	1	1	1	0	0	0	10	Eukaryota	Opisthokonta	Metazoa	Plumatella	Plumatella sp.	71.95	259	69	13	257	1	519	766	3.9e-105	59.5	13
b280fda269364268b666649cfd226d39c6d49606_10	EU650324.1.1587_U	Eukaryota;Opisthokonta;Metazoa;Bryozoa;Bryozoa_X;Bryozoa_XX;Plumatella;Plumatella sp.	0	0	5	0	0	0	0	0	1	1	0	6	0	0	0	0	Eukaryota	Opisthokonta	Metazoa	Plumatella	Plumatella sp.	69.61	529	155	19	529	1	255	764	2.6e-20	38.3	13
c331c814bf409307965595cdff3cff06bef68aff_10	EF023118.1.1760_U	Eukaryota;Alveolata;Ciliophora;Spirotrichea;Hypotrichia;Oxytrichidae;Oxytrichidae_X;Oxytrichidae_X sp.	0	0	0	0	2	0	2	0	0	0	0	0	0	5	4	0	Eukaryota	Alveolata	Ciliophora	Oxytrichidae_X	Oxytrichidae_X sp.	93.1	118	8	2	117	1	277	393	2.1e-13	33.9	13
d0440a1416426e4130a231a779d5b3a3544e613d_8	AY827953.1.1752_U	Eukaryota;Alveolata;Dinophyta;Dinophyceae;Uncultured;244;Uncultured-X;Uncultured-XX;dinoflagellate	0	0	0	0	3	0	4	0	0	0	3	0	0	1	2	0	Eukaryota	Alveolata	Dinophyta	Uncultured-XX	dinoflagellate	95	122	6	2	121	1	280	400	4.5e-15	35.1	13
f46d8e4300293900da55d64ab6c04302d58e5314_4	AF300285.1.1724_U	Eukaryota;Alveolata;Ciliophora;Colpodea;Platyophryida;Sorogenidae;Sorogena;Sorogena stoianovitchae	0	1	0	1	1	0	0	0	1	1	1	0	4	1	2	0	Eukaryota	Alveolata	Ciliophora	Sorogena	Sorogena stoianovitchae	97.78	92	2	2	91	1	297	387	1e-12	33.6	13
f748caa66e78551b75804e0fce18187ea493ab40_5	EU650324.1.1587_U	Eukaryota;Opisthokonta;Metazoa;Bryozoa;Bryozoa_X;Bryozoa_XX;Plumatella;Plumatella sp.	0	0	0	0	0	4	0	0	0	5	0	0	4	0	0	0	Eukaryota	Opisthokonta	Metazoa	Plumatella	Plumatella sp.	75.3	439	104	18	438	1	343	764	8.8e-77	54.4	13
0036967198f4c469bc581181cf57c2ccbb090e0c_5	EU650324.1.1587_U	Eukaryota;Opisthokonta;Metazoa;Bryozoa;Bryozoa_X;Bryozoa_XX;Plumatella;Plumatella sp.	0	0	0	0	5	0	0	3	0	0	3	0	0	1	0	0	Eukaryota	Opisthokonta	Metazoa	Plumatella	Plumatella sp.	73.73	475	119	22	470	1	309	766	7.8e-51	48.2	12
046777be357bcb5dce7b057588456ddf57d6b823_4	AY208893.1.1819_U	Eukaryota;Alveolata;Dinophyta;Syndiniales;MALV-II;MALV-II-Clade-4;Amoebophrya;Amoebophrya ceratii	1	2	0	1	0	0	0	0	1	1	0	1	0	1	2	2	Eukaryota	Alveolata	Dinophyta	Amoebophrya	Amoebophrya ceratii	94.74	118	6	4	115	1	284	400	2.6e-11	31.7	12
04f650d457d08642b1a056edcb2752d95480c7ca_9	AF163147.1.1802_U	Eukaryota;Hacrobia;Haptophyta;Prymnesiophyceae;Phaeocystales;Phaeocystaceae;Phaeocystis;Phaeocystis cordata	1	2	1	0	1	0	2	0	2	1	0	2	0	0	0	0	Eukaryota	Hacrobia	Haptophyta	Phaeocystis	Phaeocystis cordata	100	304	4	22	304	1	96	381	4e-59	48.8	12
226d68865c24097ab118d5e397a24d7891f99295_12	EU650324.1.1587_U	Eukaryota;Opisthokonta;Metazoa;Bryozoa;Bryozoa_X;Bryozoa_XX;Plumatella;Plumatella sp.	0	0	0	0	0	0	0	0	0	2	0	0	0	0	0	10	Eukaryota	Opisthokonta	Metazoa	Plumatella	Plumatella sp.	71.04	272	75	13	270	1	506	766	4.8e-106	59.8	12
22fd588366f9c7a3db35fd4e329df0ec85c77a59_5	FR874743.1.1765_U	Eukaryota;Archaeplastida;Chlorophyta;Mamiellophyceae;Mamiellales;Bathycoccaceae;Ostreococcus;Ostreococcus sp.	0	0	0	0	5	0	3	1	0	0	1	0	0	1	1	0	Eukaryota	Archaeplastida	Chlorophyta	Ostreococcus	Ostreococcus sp.	99.1	334	3	2	333	1	52	384	3.3e-85	57.2	12
2720eb6d6b3cff9e8d7bf45b786e7972e2afb062_5	EU650324.1.1587_U	Eukaryota;Opisthokonta;Metazoa;Bryozoa;Bryozoa_X;Bryozoa_XX;Plumatella;Plumatella sp.	0	0	0	0	5	0	0	3	0	0	3	0	0	0	1	0	Eukaryota	Opisthokonta	Metazoa	Plumatella	Plumatella sp.	73.57	474	120	20	471	1	310	766	1.9e-47	47.2	12
2ec5150a13c5568efdd9130329dd6d68219aba57_12	AB194980.1.1719_U	Eukaryota;Hacrobia;Katablepharidophyta;Katablepharidaceae;Katablepharidales;Katablepharidales_X;Leucocryptos;Leucocryptos marina	0	0	0	0	2	0	3	3	1	1	0	0	0	1	1	0	Eukaryota	Hacrobia	Katablepharidophyta	Leucocryptos	Leucocryptos marina	100	98	0	2	97	1	302	398	2.4e-15	34.9	12
31aaf42b50005d328101806294a46ff4dd86a092_7	EU650324.1.1587_U	Eukaryota;Opisthokonta;Metazoa;Bryozoa;Bryozoa_X;Bryozoa_XX;Plumatella;Plumatella sp.	0	0	0	0	2	0	6	0	0	0	1	0	0	0	3	0	Eukaryota	Opisthokonta	Metazoa	Plumatella	Plumatella sp.	71.4	544	145	37	538	1	258	770	1e-13	35.4	12
451badfdc582de61bd10091da8dbf6fc1dd95f42_8	AB178584.1.1778_U	Eukaryota;Rhizaria;Radiolaria;Acantharea;Arthracanthida-Symphyacanthida;Arthracanthida-Symphyacanthida_X;Amphibelone;Amphibelone anomala	0	0	0	0	1	0	3	1	1	0	4	0	1	0	1	0	Eukaryota	Rhizaria	Radiolaria	Amphibelone	Amphibelone anomala	98.02	104	2	3	104	1	289	389	7.9e-17	34.2	12
49cb6fe80149c15186a572f676193d9f84812c65_6	AY827953.1.1752_U	Eukaryota;Alveolata;Dinophyta;Dinophyceae;Uncultured;244;Uncultured-X;Uncultured-XX;dinoflagellate	1	1	3	2	0	0	2	0	2	0	0	0	0	0	0	1	Eukaryota	Alveolata	Dinophyta	Uncultured-XX	dinoflagellate	96.52	206	7	5	203	1	197	400	3.9e-43	46.1	12
4d942462fc63a020816a67cbd8d582709460fbc7_12	EF023118.1.1760_U	Eukaryota;Alveolata;Ciliophora;Spirotrichea;Hypotrichia;Oxytrichidae;Oxytrichidae_X;Oxytrichidae_X sp.	0	0	2	0	1	2	0	1	0	0	0	2	0	3	1	0	Eukaryota	Alveolata	Ciliophora	Oxytrichidae_X	Oxytrichidae_X sp.	90.83	111	10	2	110	1	284	393	2.7e-09	31.6	12
51937ab1316a50af0f81c058429f45dc6cfd25b0_12	X81965.1.2214_G	Eukaryota;Archaeplastida;Chlorophyta;Trebouxiophyceae;Trebouxiophyceae_X;Trebouxiophyceae_XX;Choricystis;Choricystis sp.	0	0	0	0	2	0	1	5	0	0	2	0	0	2	0	0	Eukaryota	Archaeplastida	Chlorophyta	Choricystis	Choricystis sp.	91.43	74	6	4	74	1	328	397	2.2e-12	33.3	12
52dcc6f044e526e862e4cc511818aad733812744_9	EU650324.1.1587_U	Eukaryota;Opisthokonta;Metazoa;Bryozoa;Bryozoa_X;Bryozoa_XX;Plumatella;Plumatella sp.	0	0	0	0	2	1	3	0	0	1	0	3	1	0	1	0	Eukaryota	Opisthokonta	Metazoa	Plumatella	Plumatella sp.	73.08	462	119	20	459	1	325	769	2.6e-54	49.1	12
5ea33b115ce43d636bff60a16d7e184054f1d18f_6	GU820022.1.1398_U	Eukaryota;Alveolata;Dinophyta;Syndiniales;MALV-I;MALV-I-Clade-2;MALV-I-Clade-2_X;MALV-I-Clade-2_X sp.	2	2	1	1	0	1	0	0	1	0	0	1	1	0	0	2	Eukaryota	Alveolata	Dinophyta	MALV-I-Clade-2_X	MALV-I-Clade-2_X sp.	94.26	124	7	2	123	1	277	399	3e-19	36.7	12
7000662d2ad76d2b2fc8a8d26b204192618cfccf_6	EU650324.1.1587_U	Eukaryota;Opisthokonta;Metazoa;Bryozoa;Bryozoa_X;Bryozoa_XX;Plumatella;Plumatella sp.	0	0	0	2	0	0	0	0	0	2	1	2	5	0	0	0	Eukaryota	Opisthokonta	Metazoa	Plumatella	Plumatella sp.	69.98	543	154	30	532	1	243	766	1.2e-14	35.8	12
77a9d79894ee17108c389c98a66338a17dcad90a_3	EU650324.1.1587_U	Eukaryota;Opisthokonta;Metazoa;Bryozoa;Bryozoa_X;Bryozoa_XX;Plumatella;Plumatella sp.	0	2	0	0	0	0	2	3	2	0	0	3	0	0	0	0	Eukaryota	Opisthokonta	Metazoa	Plumatella	Plumatella sp.	73.09	535	134	37	530	1	264	766	9.9e-16	36.3	12
8868aca82a308278990a33fdd9ac2c96aa0b8d71_9	FJ914411	Eukaryota;Alveolata;Dinophyta;Syndiniales;MALV-III;MALV-III_X;MALV-III_XX;MALV-III_XX sp.	0	0	0	0	0	1	1	0	1	1	0	5	2	0	0	1	Eukaryota	Alveolata	Dinophyta	MALV-III_XX	MALV-III_XX sp.	100	284	0	18	284	1	117	382	7.8e-48	45.7	12
99c55ffc31196b10ab05fba7cda3f58cda33530d_6	EF526887.1.1806_U	Eukaryota;Alveolata;Dinophyta;Dinophyceae;Uncultured;110;Uncultured-X;Uncultured-XX;dinoflagellate	0	0	0	0	2	0	3	0	0	0	1	0	0	3	3	0	Eukaryota	Alveolata	Dinophyta	Uncultured-XX	dinoflagellate	92.86	130	9	4	130	1	275	400	2.1e-14	34.8	12
a519771f8b8f0936c1f71b73dec4cc32b663fe20_12	FR874658.1.1790_U	Eukaryota;Alveolata;Dinophyta;Syndiniales;MALV-I;MALV-I-Clade-1;MALV-I-Clade-1_X;MALV-I-Clade-1_X sp.	0	1	1	1	0	2	0	0	0	1	0	0	3	0	0	3	Eukaryota	Alveolata	Dinophyta	MALV-I-Clade-1_X	MALV-I-Clade-1_X sp.	98.2	113	2	2	111	1	287	399	1.2e-16	35.7	12
aa6cf4ac04c6c67f029390b4404aecdc2bdd2942_12	EU650324.1.1587_U	Eukaryota;Opisthokonta;Metazoa;Bryozoa;Bryozoa_X;Bryozoa_XX;Plumatella;Plumatella sp.	0	0	0	1	0	3	0	0	0	2	0	4	2	0	0	0	Eukaryota	Opisthokonta	Metazoa	Plumatella	Plumatella sp.	71.57	539	143	36	535	1	258	764	5e-15	36	12
af166b820f0cc89b7d533b9a789d545cf367eccd_9	JQ781891.1.1862_U	Eukaryota;Stramenopiles;Stramenopiles_X;Bicoecea;Bicoecales;Bicoecaceae;Bicoecaceae_X;Bicoecaceae_X sp.	0	0	0	0	2	0	1	0	1	0	2	0	0	4	2	0	Eukaryota	Stramenopiles	Stramenopiles	Bicoecaceae_X	Bicoecaceae_X sp.	99.11	114	1	2	113	1	325	437	2.4e-15	35.2	12
c5353df7aecfafe6844c2e3f78bdee5b80c79197_5	AF525486.1.2897_R	Eukaryota;Excavata;Discoba;Euglenozoa;Euglenida;Pleotidales;Ploeotia;Ploeotia costata	2	0	4	0	0	1	0	0	0	2	0	2	0	0	1	0	Eukaryota	Excavata	Discoba	Ploeotia	Ploeotia costata	84	53	8	3	53	1	817	866	8.8e-23	36.3	12
cca602220c1ee4a3509d3fbff09356d6eea98d8d_4	FR874743.1.1765_U	Eukaryota;Archaeplastida;Chlorophyta;Mamiellophyceae;Mamiellales;Bathycoccaceae;Ostreococcus;Ostreococcus sp.	1	1	4	0	0	1	0	0	0	0	0	1	3	0	0	1	Eukaryota	Archaeplastida	Chlorophyta	Ostreococcus	Ostreococcus sp.	100	70	0	2	69	1	316	384	1.5e-16	34.9	12
ccc76941cfd0941e8dc56e2bce51d50829299cc6_6	AY525630.1.1830_U	Eukaryota;Opisthokonta;Metazoa;Annelida;Annelida_X;Annelida_XX;Alentia;Alentia gelatinosa	0	0	2	2	0	2	0	0	3	2	0	0	0	0	0	1	Eukaryota	Opisthokonta	Metazoa	Alentia	Alentia gelatinosa	91.43	107	9	2	106	1	354	459	6.5e-11	32.9	12
cf8ebaa2c8255719a2037970dc64562663776476_5	GQ118979.1.1714_U	Eukaryota;Hacrobia;Haptophyta;Prymnesiophyceae;Phaeocystales;Phaeocystaceae;Phaeocystis;Phaeocystis globosa	0	3	2	2	1	1	2	0	0	0	0	0	1	0	0	0	Eukaryota	Hacrobia	Haptophyta	Phaeocystis	Phaeocystis globosa	100	336	0	19	335	1	65	382	7.6e-69	51.3	12
d0feda08d00446c7c5013e511f2052b8ecc435d2_5	HQ191409	Eukaryota;Archaeplastida;Chlorophyta;Chlorophyceae;Chlorophyceae_X;Sphaeropleales;Sphaeropleales_X;Sphaeropleales_X sp.	0	3	1	0	0	2	1	0	0	0	2	0	0	0	3	0	Eukaryota	Archaeplastida	Chlorophyta	Sphaeropleales_X	Sphaeropleales_X sp.	91.53	60	5	1	60	1	338	396	2.7e-14	33.7	12
d63fa7c297ff5b08027c24bb45aaa94b1e71e72e_9	FR874743.1.1765_U	Eukaryota;Archaeplastida;Chlorophyta;Mamiellophyceae;Mamiellales;Bathycoccaceae;Ostreococcus;Ostreococcus sp.	0	0	5	1	0	0	0	0	1	0	0	0	2	0	0	3	Eukaryota	Archaeplastida	Chlorophyta	Ostreococcus	Ostreococcus sp.	98.95	406	4	24	404	1	1	384	3.3e-99	60.3	12
d83678d85e119c56bfcfd80609e99f912980761d_8	AB025533.1.1788_U	Eukaryota;Stramenopiles;Stramenopiles_X;Eustigmatophyceae;Eustigmatophyceae_X;Eustigmatophyceae_XX;Nannochloropsis;Nannochloropsis sp.	0	3	0	0	0	0	0	0	0	0	0	1	7	0	0	1	Eukaryota	Stramenopiles	Stramenopiles	Nannochloropsis	Nannochloropsis sp.	97.32	114	3	2	113	1	1517	1629	4.4e-18	36.6	12
d88f895a15fe01758d601f37f58c50601ad6b1dd_5	AB058365.1.1726_U	Eukaryota;Hacrobia;Cryptophyta;Cryptophyceae;Cryptophyceae_X;Cryptomonadales;Geminigera;Geminigera cryophila	0	1	1	0	1	0	0	0	1	1	0	2	3	0	0	2	Eukaryota	Hacrobia	Cryptophyta	Geminigera	Geminigera cryophila	96.17	264	10	3	263	1	131	392	1.6e-55	49.5	12
e0863c680eae60c354704553614069febafae001_5	FJ000078.1.1335_U	Eukaryota;Alveolata;Ciliophora;Heterotrichea;Heterotrichida;Peritromidae;Peritromus;Peritromus sp.	6	0	1	0	0	0	0	0	0	0	0	1	2	1	0	1	Eukaryota	Alveolata	Ciliophora	Peritromus	Peritromus sp.	97.37	117	3	3	116	1	268	382	1.1e-12	33.8	12
ec64666ad60876910b42d4cc1a5fc2b0c12b19c6_9	AM774480.1.1775_U	Eukaryota;Opisthokonta;Metazoa;Mollusca;Bivalvia;Carditoida;Astarte;Astarte sulcata	0	1	5	1	1	0	0	0	0	0	0	1	0	0	2	1	Eukaryota	Opisthokonta	Metazoa	Astarte	Astarte sulcata	95.77	420	17	18	420	1	1539	1940	1.2e-75	55.4	12
f7225f392e6350b95f1d5a718cfb2ace0c85bb54_5	AY916576.1.1700_U	Eukaryota;Stramenopiles;Stramenopiles_X;Bacillariophyta;Bacillariophyta_X;Raphid-pennate;Raphid-pennate_X;Raphid-pennate_X sp.	0	0	0	0	0	2	0	0	2	2	0	1	1	1	0	3	Eukaryota	Stramenopiles	Stramenopiles	Raphid-pennate_X	Raphid-pennate_X sp.	97.22	111	3	3	109	1	288	397	1.4e-12	33.8	12
f7741df7deacec24d68881a1b52ed2c0ab6b4db5_8	AY665085.1.1731_U	Eukaryota;Alveolata;Ciliophora;Spirotrichea;Oligotrichia;Strombidiidae;Strombidiidae_X;Strombidiidae_X sp.	1	0	0	0	0	0	1	0	2	1	0	1	0	2	3	1	Eukaryota	Alveolata	Ciliophora	Strombidiidae_X	Strombidiidae_X sp.	100	318	0	18	318	1	75	374	1.8e-66	50.6	12
facca9b89155ce1382336e9e8bc9bd4c616d30fb_9	EU650324.1.1587_U	Eukaryota;Opisthokonta;Metazoa;Bryozoa;Bryozoa_X;Bryozoa_XX;Plumatella;Plumatella sp.	0	0	0	0	10	0	1	0	0	0	1	0	0	0	0	0	Eukaryota	Opisthokonta	Metazoa	Plumatella	Plumatella sp.	71.4	546	145	39	539	1	251	764	6.1e-15	36	12
1c07025b172b289a73a62621d1ad1a70bf1dd52d_4	X81965.1.2214_G	Eukaryota;Archaeplastida;Chlorophyta;Trebouxiophyceae;Trebouxiophyceae_X;Trebouxiophyceae_XX;Choricystis;Choricystis sp.	0	0	0	0	1	0	1	5	0	0	1	1	0	2	0	0	Eukaryota	Archaeplastida	Chlorophyta	Choricystis	Choricystis sp.	94.37	76	4	5	76	1	327	397	1.6e-10	32.4	11
1e0b418f4303b7816e2a988f2acb4ef2d8e2f6f2_6	AJ402341.1.1758_U	Eukaryota;Stramenopiles;Stramenopiles_X;Pelagophyceae;Pelagophyceae_X;Pelagophyceae_XX;Pelagophyceae_XXX;Pelagophyceae_XXX sp.	3	0	1	1	0	0	0	1	1	2	0	1	1	0	0	0	Eukaryota	Stramenopiles	Stramenopiles	Pelagophyceae_XXX	Pelagophyceae_XXX sp.	100	249	0	17	249	1	156	387	7.7e-45	44.7	11
266b78a1edfff9639c7aa07e6fdceee1c217e53d_5	AJ246273.1.1799_U	Eukaryota;Hacrobia;Haptophyta;Prymnesiophyceae;Prymnesiales;Chrysochromulinaceae;Chrysochromulina;Chrysochromulina campanulifera	1	2	1	0	1	0	0	1	0	0	1	3	0	1	0	0	Eukaryota	Hacrobia	Haptophyta	Chrysochromulina	Chrysochromulina campanulifera	100	250	0	18	250	1	150	381	3.3e-43	44.2	11
3454e58bf09c417ec57901b34dd40bc464e60a50_7	EF023236	Eukaryota;Alveolata;Apicomplexa;Apicomplexa_X;Gregarines;Gregarines_X;Gregarines_XX;Gregarines_XX sp.	0	2	2	0	0	1	1	0	2	0	0	1	1	0	0	1	Eukaryota	Alveolata	Apicomplexa	Gregarines_XX	Gregarines_XX sp.	91.53	120	10	2	119	1	329	447	1.4e-10	32.5	11
3547bba203064a4bb3c4d73f825943f06d9b19b4_6	EF024334.1.1748_U	Eukaryota;Alveolata;Ciliophora;Nassophorea;Nassophorea_X;Nassophorea_XX;Nassophorea_XXX;Nassophorea_XXX sp.	1	1	0	0	0	5	0	0	2	0	0	0	1	0	0	1	Eukaryota	Alveolata	Ciliophora	Nassophorea_XXX	Nassophorea_XXX sp.	87.27	112	14	2	111	1	277	387	2.9e-09	32	11
3605147ef0f6a8a170b9f2fe08469d765039391e_8	HM369707.1.1227_U	Eukaryota;Alveolata;Dinophyta;Syndiniales;MALV-I;MALV-I-Clade-1;MALV-I-Clade-1_X;MALV-I-Clade-1_X sp.	0	2	1	1	0	1	0	0	3	0	0	1	0	0	0	2	Eukaryota	Alveolata	Dinophyta	MALV-I-Clade-1_X	MALV-I-Clade-1_X sp.	85.37	125	18	2	124	1	275	398	1.1e-08	31.4	11
36b02e68a8a4d1b54ec6c33e7de5a13d07def34e_4	FR874743.1.1765_U	Eukaryota;Archaeplastida;Chlorophyta;Mamiellophyceae;Mamiellales;Bathycoccaceae;Ostreococcus;Ostreococcus sp.	0	1	2	0	0	0	2	2	0	0	0	1	1	1	1	0	Eukaryota	Archaeplastida	Chlorophyta	Ostreococcus	Ostreococcus sp.	92.86	74	5	4	74	1	315	384	6.3e-16	34.8	11
3908971375979419954c85841bd8f9a598e75e21_11	EU650324.1.1587_U	Eukaryota;Opisthokonta;Metazoa;Bryozoa;Bryozoa_X;Bryozoa_XX;Plumatella;Plumatella sp.	0	0	0	0	2	0	0	0	0	0	0	0	0	9	0	0	Eukaryota	Opisthokonta	Metazoa	Plumatella	Plumatella sp.	69.48	559	159	38	556	1	238	761	1.8e-10	33.8	11
47424abfa12f67adcc11cb6e9f9254024ff4dcd1_11	GU987029.1.1606_U	Eukaryota;Alveolata;Ciliophora;Oligohymenophorea;Sessilida;Vorticellidae;Apocarchesium;Apocarchesium rosettum	1	1	0	0	2	0	1	0	0	1	0	4	1	0	0	0	Eukaryota	Alveolata	Ciliophora	Apocarchesium	Apocarchesium rosettum	89.66	90	9	3	88	1	297	385	1.5e-08	31.2	11
486c37d5e7a8d0f348583743d65428d71bb208b1_5	D88387.572.2991_G	Eukaryota;Archaeplastida;Rhodophyta;Bangiophyceae;Bangiales;Bangiaceae;Bangia;Bangia atropurpurea	0	1	3	1	0	0	1	0	0	1	1	1	1	0	0	1	Eukaryota	Archaeplastida	Rhodophyta	Bangia	Bangia atropurpurea	84.62	82	12	4	82	1	337	414	3.3e-13	34	11
4c4ef55e1887e35c9206bba0af6ce09445c0b2c7_8	HE866919.1.1718_U	Eukaryota;Stramenopiles;Stramenopiles_X;Phaeophyceae;Phaeophyceae_X;Phaeophyceae_XX;Desmarestia;Desmarestia ligulata	3	0	2	0	0	2	0	0	3	1	0	0	0	0	0	0	Eukaryota	Stramenopiles	Stramenopiles	Desmarestia	Desmarestia ligulata	90.16	125	12	3	122	1	287	411	5.2e-16	35.4	11
4d97ddc6cd25ed4b3b6e03e1dccd0c804ecf2e5d_8	EU650324.1.1587_U	Eukaryota;Opisthokonta;Metazoa;Bryozoa;Bryozoa_X;Bryozoa_XX;Plumatella;Plumatella sp.	0	0	0	0	2	0	0	0	0	0	0	0	0	6	3	0	Eukaryota	Opisthokonta	Metazoa	Plumatella	Plumatella sp.	73.07	544	136	39	536	1	258	770	3e-13	35.2	11
51f8dbe94f15842d4a65cf731948946e689091bb_4	AY425468.1.1813_U	Eukaryota;Opisthokonta;Metazoa;Annelida;Annelida_X;Annelida_XX;Hirudo;Hirudo nipponia	0	1	2	3	0	0	0	0	2	1	0	0	0	0	0	2	Eukaryota	Opisthokonta	Metazoa	Hirudo	Hirudo nipponia	92.66	112	8	3	111	1	291	400	1.6e-12	33.8	11
5415931806dc777954ad063733bf983fdff2551e_11	EF023118.1.1760_U	Eukaryota;Alveolata;Ciliophora;Spirotrichea;Hypotrichia;Oxytrichidae;Oxytrichidae_X;Oxytrichidae_X sp.	0	1	0	0	0	0	2	0	0	0	0	1	1	2	4	0	Eukaryota	Alveolata	Ciliophora	Oxytrichidae_X	Oxytrichidae_X sp.	95.41	111	5	2	110	1	284	393	9.7e-12	32.9	11
7fc3bc3504c96a58d384e2d36bee6fa36aa765b8_8	EU650324.1.1587_U	Eukaryota;Opisthokonta;Metazoa;Bryozoa;Bryozoa_X;Bryozoa_XX;Plumatella;Plumatella sp.	0	1	0	0	0	3	1	0	0	0	0	1	4	0	1	0	Eukaryota	Opisthokonta	Metazoa	Plumatella	Plumatella sp.	73.28	365	93	17	363	1	417	766	4e-112	61.3	11
93bfb65cb6073686e035b939401ea16ec4a42050_7	AB425967.1.1764_U	Eukaryota;Archaeplastida;Chlorophyta;Ulvophyceae;Ulvales-relatives;Ulvales-relatives_X;Ulva;Ulva compressa	0	3	0	0	1	0	1	1	0	0	2	1	1	1	0	0	Eukaryota	Archaeplastida	Chlorophyta	Ulva	Ulva compressa	83.33	106	17	4	106	1	296	397	2.5e-08	31	11
94f6463896e2f628ab31fd52d585bf7483be2b97_6	FN599059.1.1717_U	Eukaryota;Hacrobia;Haptophyta;Prymnesiophyceae;Prymnesiales;Chrysochromulinaceae;Chrysochromulina;Chrysochromulina acantha	0	1	0	1	1	0	0	0	3	1	1	0	0	1	1	1	Eukaryota	Hacrobia	Haptophyta	Chrysochromulina	Chrysochromulina acantha	100	254	0	18	254	1	146	381	3.5e-42	43.9	11
ab7ddef0edd82356280b2256246f9898b21bfe36_6	HQ191283.1.2520_U	Eukaryota;Opisthokonta;Fungi;Chytridiomycota;Chytridiomycotina;Chytridiomycetes;Rhyzophidiales_X;Rhyzophidiales_X sp.	0	1	0	3	0	0	0	0	3	2	0	0	2	0	0	0	Eukaryota	Opisthokonta	Fungi	Rhyzophidiales_X	Rhyzophidiales_X sp.	86.67	122	16	2	121	1	279	399	6.8e-09	32.3	11
b74522929c5d4b2f49f5ae6a1c5fb15e9f2cf364_11	AY208893.1.1819_U	Eukaryota;Alveolata;Dinophyta;Syndiniales;MALV-II;MALV-II-Clade-4;Amoebophrya;Amoebophrya ceratii	0	1	1	3	0	1	0	0	2	0	0	1	1	0	0	1	Eukaryota	Alveolata	Dinophyta	Amoebophrya	Amoebophrya ceratii	91.09	104	9	3	102	1	298	400	5.8e-09	30.3	11
b98acfbd6c0f440cd54e04bfe48ede0457b81b6e_5	AF300285.1.1724_U	Eukaryota;Alveolata;Ciliophora;Colpodea;Platyophryida;Sorogenidae;Sorogena;Sorogena stoianovitchae	1	0	1	0	1	0	0	0	1	0	0	3	1	0	0	3	Eukaryota	Alveolata	Ciliophora	Sorogena	Sorogena stoianovitchae	89.74	118	12	1	117	1	270	387	3.7e-15	35.1	11
bd5418f706aa8a56c235b91e9bf0b62e4967539d_8	JN185478.1.1711_U	Eukaryota;Opisthokonta;Metazoa;Gastrotricha;Gastrotricha_X;Gastrotricha_XX;Lepidodermella;Lepidodermella squamata	2	2	0	0	0	0	2	0	0	0	0	1	1	2	1	0	Eukaryota	Opisthokonta	Metazoa	Lepidodermella	Lepidodermella squamata	84.31	106	16	4	106	1	305	406	1.4e-09	32.1	11
be52424c7323152cb2669eca50785024791b38e6_8	AB058365.1.1726_U	Eukaryota;Hacrobia;Cryptophyta;Cryptophyceae;Cryptophyceae_X;Cryptomonadales;Geminigera;Geminigera cryophila	1	2	0	3	0	1	0	0	0	1	0	1	1	0	0	1	Eukaryota	Hacrobia	Cryptophyta	Geminigera	Geminigera cryophila	98.63	221	3	2	220	1	173	392	8.6e-81	55.2	11
c77e04fe5381451b4edc93b99bef783c96b5030d_5	AF374480.1.1805_U	Eukaryota;Stramenopiles;Stramenopiles_X;Bacillariophyta;Bacillariophyta_X;Polar-centric-Mediophyceae;Thalassiosira;Thalassiosira rotula	0	0	0	2	0	1	0	0	2	2	0	0	3	0	1	0	Eukaryota	Stramenopiles	Stramenopiles	Thalassiosira	Thalassiosira rotula	99.5	420	2	19	420	1	1420	1820	7.1e-85	57.3	11
c8b99155313435b4d64d774191c90534113258c2_5	EF023516.1.1809_U	Eukaryota;Archaeplastida;Streptophyta;Embryophyceae;Embryophyceae_X;Embryophyceae_XX;Embryophyceae_XXX;Embryophyceae_XXX sp.	0	0	0	0	0	0	0	5	0	0	1	2	1	2	0	0	Eukaryota	Archaeplastida	Streptophyta	Embryophyceae_XXX	Embryophyceae_XXX sp.	95.08	64	3	3	64	1	341	401	4.7e-26	38.8	11
cd888f413b118263c77bd000b4ce7cbb58bb93a1_7	EF526887.1.1806_U	Eukaryota;Alveolata;Dinophyta;Dinophyceae;Uncultured;110;Uncultured-X;Uncultured-XX;dinoflagellate	0	0	3	0	0	1	1	1	3	0	0	0	1	0	0	1	Eukaryota	Alveolata	Dinophyta	Uncultured-XX	dinoflagellate	87.13	103	13	2	102	1	299	400	5.1e-09	31.6	11
d0110261163bca3cc6f89d713b781a86f1bed56c_6	EU650324.1.1587_U	Eukaryota;Opisthokonta;Metazoa;Bryozoa;Bryozoa_X;Bryozoa_XX;Plumatella;Plumatella sp.	0	0	0	0	0	1	0	0	0	3	0	3	4	0	0	0	Eukaryota	Opisthokonta	Metazoa	Plumatella	Plumatella sp.	73.93	529	128	38	524	1	271	766	3.1e-16	36.5	11
d7bdecc6ecdda9a66d3c13e034a081683aba2823_8	FN690431.1.1710_U	Eukaryota;Rhizaria;Cercozoa;Filosa-Thecofilosea;Cryomonadida;Cryothecomonas-lineage;Cryothecomonas;Cryothecomonas sp.	0	1	2	0	0	0	2	0	1	0	0	1	0	2	1	1	Eukaryota	Rhizaria	Cercozoa	Cryothecomonas	Cryothecomonas sp.	96.26	108	4	1	108	1	295	401	2.6e-14	34.6	11
da62aa0e05b7920e4cd1290e523b67736cd5fe67_8	JN185478.1.1711_U	Eukaryota;Opisthokonta;Metazoa;Gastrotricha;Gastrotricha_X;Gastrotricha_XX;Lepidodermella;Lepidodermella squamata	2	0	0	1	1	1	0	0	2	1	0	0	1	0	0	2	Eukaryota	Opisthokonta	Metazoa	Lepidodermella	Lepidodermella squamata	87.64	91	11	2	90	1	317	406	1.2e-06	30	11
e2aa7830ebd6bbfaace7b050272c4440c5b23dcb_5	AY827953.1.1752_U	Eukaryota;Alveolata;Dinophyta;Dinophyceae;Uncultured;244;Uncultured-X;Uncultured-XX;dinoflagellate	0	1	1	1	0	1	1	0	0	2	0	2	1	0	0	1	Eukaryota	Alveolata	Dinophyta	Uncultured-XX	dinoflagellate	98.54	141	2	4	138	1	261	400	2.3e-20	37.7	11
e2aad1a185f33903849c0b2441b9156b9c632c74_7	EU650324.1.1587_U	Eukaryota;Opisthokonta;Metazoa;Bryozoa;Bryozoa_X;Bryozoa_XX;Plumatella;Plumatella sp.	0	0	0	0	0	2	0	0	0	2	0	2	4	0	1	0	Eukaryota	Opisthokonta	Metazoa	Plumatella	Plumatella sp.	75.18	442	105	19	440	1	342	766	3.3e-70	52.9	11
eb20b27ba7beac8e1751c95fa4eadd9045994377_6	FJ914411	Eukaryota;Alveolata;Dinophyta;Syndiniales;MALV-III;MALV-III_X;MALV-III_XX;MALV-III_XX sp.	0	0	0	0	0	0	1	0	0	0	4	0	0	1	4	1	Eukaryota	Alveolata	Dinophyta	MALV-III_XX	MALV-III_XX sp.	99.28	297	2	19	297	1	105	382	2e-51	46.7	11
f55e97f889c611ee80234be0f0c0afd3a095b3ab_7	AF013154.1.1761_U	Eukaryota;Opisthokonta;Metazoa;Platyhelminthes;Turbellaria;Seriata;Schmidtea;Schmidtea polychroa	0	0	0	0	7	0	0	0	0	0	3	0	0	0	1	0	Eukaryota	Opisthokonta	Metazoa	Schmidtea	Schmidtea polychroa	72.28	418	109	32	411	1	403	797	5.1e-13	34.7	11
f9dc8dcb1274fd6b834b6adb506f936df62a4bf0_5	EU650324.1.1587_U	Eukaryota;Opisthokonta;Metazoa;Bryozoa;Bryozoa_X;Bryozoa_XX;Plumatella;Plumatella sp.	0	1	0	0	0	0	2	2	1	2	2	0	0	0	1	0	Eukaryota	Opisthokonta	Metazoa	Plumatella	Plumatella sp.	72.48	543	139	38	538	1	257	766	4.5e-14	35.6	11
fbb56c7d1da029fa70affb3c548f64146de70020_6	JQ781891.1.1862_U	Eukaryota;Stramenopiles;Stramenopiles_X;Bicoecea;Bicoecales;Bicoecaceae;Bicoecaceae_X;Bicoecaceae_X sp.	0	0	0	0	1	0	1	0	0	0	2	0	1	2	2	2	Eukaryota	Stramenopiles	Stramenopiles	Bicoecaceae_X	Bicoecaceae_X sp.	99.09	112	1	2	111	1	327	437	5.2e-15	35	11
033441e846b3c87f90bbd42abf0b0b71ef1cfb75_4	EU650324.1.1587_U	Eukaryota;Opisthokonta;Metazoa;Bryozoa;Bryozoa_X;Bryozoa_XX;Plumatella;Plumatella sp.	0	1	3	1	0	0	0	0	1	1	0	1	0	0	0	2	Eukaryota	Opisthokonta	Metazoa	Plumatella	Plumatella sp.	73.8	285	71	14	283	1	494	766	1.5e-195	74.3	10
056c84dcec82400d418fad672efb10fdcb1c95f2_7	EU650324.1.1587_U	Eukaryota;Opisthokonta;Metazoa;Bryozoa;Bryozoa_X;Bryozoa_XX;Plumatella;Plumatella sp.	0	0	0	0	0	0	0	0	0	2	0	1	0	0	0	7	Eukaryota	Opisthokonta	Metazoa	Plumatella	Plumatella sp.	71.15	274	75	14	272	1	505	766	8.4e-105	59.5	10
063daf15683c3caae0e547b562790c7ace4f5f1a_5	EU650324.1.1587_U	Eukaryota;Opisthokonta;Metazoa;Bryozoa;Bryozoa_X;Bryozoa_XX;Plumatella;Plumatella sp.	0	0	0	0	0	1	0	0	0	2	0	4	3	0	0	0	Eukaryota	Opisthokonta	Metazoa	Plumatella	Plumatella sp.	73.25	541	134	40	532	1	260	769	2.8e-14	35.6	10
0dffd37f6be7f7596fed6bd976e576b712df92dc_6	JN185478.1.1711_U	Eukaryota;Opisthokonta;Metazoa;Gastrotricha;Gastrotricha_X;Gastrotricha_XX;Lepidodermella;Lepidodermella squamata	1	1	3	1	0	1	0	0	0	1	0	0	0	0	0	2	Eukaryota	Opisthokonta	Metazoa	Lepidodermella	Lepidodermella squamata	86.61	114	15	2	113	1	294	406	2.7e-08	31.4	10
18a476e8cdf3315fd5a8e1b39b6e86067528c329_7	EF023236	Eukaryota;Alveolata;Apicomplexa;Apicomplexa_X;Gregarines;Gregarines_X;Gregarines_XX;Gregarines_XX sp.	1	0	2	0	1	0	0	0	2	1	0	0	0	0	2	1	Eukaryota	Alveolata	Apicomplexa	Gregarines_XX	Gregarines_XX sp.	94.69	115	6	2	114	1	334	447	2.6e-13	33.9	10
2b19e1663314a7139d3a8ec0197e7ddad41a13c7_5	EU650324.1.1587_U	Eukaryota;Opisthokonta;Metazoa;Bryozoa;Bryozoa_X;Bryozoa_XX;Plumatella;Plumatella sp.	0	3	1	0	0	0	0	0	0	0	0	1	0	0	0	5	Eukaryota	Opisthokonta	Metazoa	Plumatella	Plumatella sp.	69.03	545	157	38	540	1	253	764	2e-10	33.7	10
33d3c4ebe5f3151b1e9a6552de76a965b5015395_10	U42650.1.1706_U	Eukaryota;Opisthokonta;Fungi;Ascomycota;Pezizomycotina;Pezizomycetes;Gyromitra;Gyromitra californica	0	1	0	0	0	1	0	1	2	0	0	4	0	0	0	1	Eukaryota	Opisthokonta	Fungi	Gyromitra	Gyromitra californica	97.25	421	11	21	418	1	1165	1567	2.5e-79	55.9	10
34d95ce40cb388cacc32bf40641cda702bd46801_10	AB058365.1.1726_U	Eukaryota;Hacrobia;Cryptophyta;Cryptophyceae;Cryptophyceae_X;Cryptomonadales;Geminigera;Geminigera cryophila	5	0	0	1	0	1	0	0	0	1	0	0	1	0	0	1	Eukaryota	Hacrobia	Cryptophyta	Geminigera	Geminigera cryophila	100	102	0	2	101	1	292	392	3.3e-16	35	10
35cb74c7bbd9f56c3b2810efbe7bed8b0ddb60a8_7	FR874743.1.1765_U	Eukaryota;Archaeplastida;Chlorophyta;Mamiellophyceae;Mamiellales;Bathycoccaceae;Ostreococcus;Ostreococcus sp.	0	0	0	0	0	0	2	1	1	1	0	2	0	2	0	1	Eukaryota	Archaeplastida	Chlorophyta	Ostreococcus	Ostreococcus sp.	98.48	414	6	19	414	1	1619	2013	1.5e-104	61.4	10
36d09324e2ffdc09d066afcbe76b7b3d45b6097a_10	EF023118.1.1760_U	Eukaryota;Alveolata;Ciliophora;Spirotrichea;Hypotrichia;Oxytrichidae;Oxytrichidae_X;Oxytrichidae_X sp.	0	2	0	0	0	2	0	1	1	2	0	0	0	1	1	0	Eukaryota	Alveolata	Ciliophora	Oxytrichidae_X	Oxytrichidae_X sp.	97.78	92	2	2	91	1	303	393	1.2e-19	36.4	10
39fb18176be09dc9ae5b9dd90849ce6814ba970b_6	AB025533.1.1788_U	Eukaryota;Stramenopiles;Stramenopiles_X;Eustigmatophyceae;Eustigmatophyceae_X;Eustigmatophyceae_XX;Nannochloropsis;Nannochloropsis sp.	0	2	0	0	0	2	2	0	0	0	0	3	0	0	1	0	Eukaryota	Stramenopiles	Stramenopiles	Nannochloropsis	Nannochloropsis sp.	100	93	0	2	92	1	314	405	4.6e-14	34.5	10
46c67052e86f0bd03f4f4170f0f51a0483c474ac_4	AY665124.1.1756_U	Eukaryota;Opisthokonta;Metazoa;Arthropoda;Crustacea;Maxillopoda;Copepoda;Calanoida;*;*	0	0	0	0	7	0	0	0	0	0	0	0	1	0	2	0	Eukaryota	Opisthokonta	Metazoa	*	*	83.97	134	21	3	134	1	271	401	2.7e-08	31.5	10
5abcb9fb8c770bdb8e0c3bab2a1e1194bc44487f_10	AB025533.1.1788_U	Eukaryota;Stramenopiles;Stramenopiles_X;Eustigmatophyceae;Eustigmatophyceae_X;Eustigmatophyceae_XX;Nannochloropsis;Nannochloropsis sp.	0	1	0	0	1	0	0	0	0	0	0	0	8	0	0	0	Eukaryota	Stramenopiles	Stramenopiles	Nannochloropsis	Nannochloropsis sp.	98.25	117	2	3	116	1	1515	1629	2.6e-16	35.9	10
611ece31180e5d6ffd6775ac5f0677bb67d88056_6	EF526887.1.1806_U	Eukaryota;Alveolata;Dinophyta;Dinophyceae;Uncultured;110;Uncultured-X;Uncultured-XX;dinoflagellate	0	1	2	0	0	1	0	0	2	0	0	0	0	0	0	4	Eukaryota	Alveolata	Dinophyta	Uncultured-XX	dinoflagellate	85.98	109	15	2	108	1	293	400	6.7e-08	31	10
61c809d6ce6b1d20e417e222f16bed6505e3470c_4	AM774480.1.1775_U	Eukaryota;Opisthokonta;Metazoa;Mollusca;Bivalvia;Carditoida;Astarte;Astarte sulcata	0	0	2	3	0	0	0	0	0	1	0	1	2	0	0	1	Eukaryota	Opisthokonta	Metazoa	Astarte	Astarte sulcata	96.51	420	14	19	419	1	1539	1940	1.1e-75	55.4	10
728855a8932fe4523c1cb65204ea6de6285c1902_4	AB058365.1.1726_U	Eukaryota;Hacrobia;Cryptophyta;Cryptophyceae;Cryptophyceae_X;Cryptomonadales;Geminigera;Geminigera cryophila	1	1	1	1	0	0	1	1	0	1	0	1	0	1	0	1	Eukaryota	Hacrobia	Cryptophyta	Geminigera	Geminigera cryophila	100	92	0	2	91	1	302	392	1.8e-14	34	10
7959a7dec063a42aa5adb0a33a8c1e71234ba943_4	FR874743.1.1765_U	Eukaryota;Archaeplastida;Chlorophyta;Mamiellophyceae;Mamiellales;Bathycoccaceae;Ostreococcus;Ostreococcus sp.	0	0	0	0	1	0	4	0	0	0	2	0	0	2	1	0	Eukaryota	Archaeplastida	Chlorophyta	Ostreococcus	Ostreococcus sp.	95.83	77	3	5	77	1	313	384	4.2e-12	32.9	10
7b114584c68fdc9e415a0cc02c135b80374567bc_4	FR874743.1.1765_U	Eukaryota;Archaeplastida;Chlorophyta;Mamiellophyceae;Mamiellales;Bathycoccaceae;Ostreococcus;Ostreococcus sp.	0	0	4	1	1	1	1	0	1	0	0	0	0	0	0	1	Eukaryota	Archaeplastida	Chlorophyta	Ostreococcus	Ostreococcus sp.	100	96	0	2	95	1	290	384	3.5e-14	34.3	10
82661d889ec3524a0ef291c65c8fe68dc9d6190a_10	EU650324.1.1587_U	Eukaryota;Opisthokonta;Metazoa;Bryozoa;Bryozoa_X;Bryozoa_XX;Plumatella;Plumatella sp.	0	0	0	0	0	0	0	0	0	0	0	0	0	1	9	0	Eukaryota	Opisthokonta	Metazoa	Plumatella	Plumatella sp.	71.09	548	148	36	542	1	253	770	1.7e-13	35.3	10
85c7506175d35ae4c69bd6b13d4c52767776c7ae_4	EF526887.1.1806_U	Eukaryota;Alveolata;Dinophyta;Dinophyceae;Uncultured;110;Uncultured-X;Uncultured-XX;dinoflagellate	0	2	3	0	0	0	0	1	3	0	0	0	0	0	0	1	Eukaryota	Alveolata	Dinophyta	Uncultured-XX	dinoflagellate	87.62	107	13	2	106	1	295	400	2.2e-08	31.3	10
85d394998af027304d45be87ff74527835ed2118_4	AY665124.1.1756_U	Eukaryota;Opisthokonta;Metazoa;Arthropoda;Crustacea;Maxillopoda;Copepoda;Calanoida;*;*	3	0	0	0	0	0	0	1	4	0	0	1	0	0	0	1	Eukaryota	Opisthokonta	Metazoa	*	*	94.44	92	5	2	91	1	311	401	2e-09	31.7	10
8ce468669312802989eb40752df3addbd319052d_7	AF198114.1.1770_U	Eukaryota;Opisthokonta;Metazoa;Craniata;Craniata_X;Polypteriformes;Polypterus;Polypterus delhezi	0	0	2	1	0	1	0	0	0	3	0	1	0	0	0	2	Eukaryota	Opisthokonta	Metazoa	Polypterus	Polypterus delhezi	93.03	421	28	19	420	1	1176	1578	1.7e-75	55	10
8d2a4d50165660b75fc1bae9988897e3780f5f54_7	EU650324.1.1587_U	Eukaryota;Opisthokonta;Metazoa;Bryozoa;Bryozoa_X;Bryozoa_XX;Plumatella;Plumatella sp.	0	0	0	0	0	0	0	0	1	1	1	1	4	0	2	0	Eukaryota	Opisthokonta	Metazoa	Plumatella	Plumatella sp.	73.77	470	117	24	463	1	314	766	5.4e-53	48.7	10
9e1617bd97da13a82b9925e2219ef7d1b85cf53f_10	EF023118.1.1760_U	Eukaryota;Alveolata;Ciliophora;Spirotrichea;Hypotrichia;Oxytrichidae;Oxytrichidae_X;Oxytrichidae_X sp.	1	3	0	1	0	1	1	0	1	0	0	0	1	0	1	0	Eukaryota	Alveolata	Ciliophora	Oxytrichidae_X	Oxytrichidae_X sp.	96.04	103	4	2	102	1	292	393	3.4e-14	34.1	10
a3bed154fa8444146176365324000a0ad98f1d4f_4	EF526887.1.1806_U	Eukaryota;Alveolata;Dinophyta;Dinophyceae;Uncultured;110;Uncultured-X;Uncultured-XX;dinoflagellate	0	0	0	0	0	0	2	2	0	0	0	0	0	6	0	0	Eukaryota	Alveolata	Dinophyta	Uncultured-XX	dinoflagellate	92.31	63	4	11	63	1	349	400	2.2e-08	30.5	10
a911c37c47987dc0a4886b2b16a052e7289f5f46_4	FR874708.1.1775_U	Eukaryota;Archaeplastida;Chlorophyta;Mamiellophyceae;Mamiellales;Bathycoccaceae;Bathycoccus;Bathycoccus prasinos	0	1	5	0	0	0	0	0	0	0	0	1	0	1	0	2	Eukaryota	Archaeplastida	Chlorophyta	Bathycoccus	Bathycoccus prasinos	100	116	0	3	115	1	279	392	3.9e-18	36.5	10
a9f9c287c2dc886feb5046058fc49e47df97a4f2_5	EU650324.1.1587_U	Eukaryota;Opisthokonta;Metazoa;Bryozoa;Bryozoa_X;Bryozoa_XX;Plumatella;Plumatella sp.	0	0	0	1	1	8	0	0	0	0	0	0	0	0	0	0	Eukaryota	Opisthokonta	Metazoa	Plumatella	Plumatella sp.	71.26	547	146	39	542	1	254	766	2.9e-16	36.6	10
acafd930c981d8eb0442de62fbe9e4c046fa1d9a_10	AF368511.1.1780_U	Eukaryota;Opisthokonta;Fungi;Entomophthoromycota;Entomophthoromycotina;Entomophthorales;Conidiobolus;Conidiobolus pumilus	0	0	0	0	0	0	2	4	0	1	0	0	0	3	0	0	Eukaryota	Opisthokonta	Fungi	Conidiobolus	Conidiobolus pumilus	81.32	274	48	17	265	1	106	371	4.8e-17	37.2	10
af4e0dd674730e2a3def3f539d8d5995cf23ca62_7	FJ914411	Eukaryota;Alveolata;Dinophyta;Syndiniales;MALV-III;MALV-III_X;MALV-III_XX;MALV-III_XX sp.	0	1	2	0	0	1	1	0	2	0	0	1	0	2	0	0	Eukaryota	Alveolata	Dinophyta	MALV-III_XX	MALV-III_XX sp.	100	300	0	19	300	1	102	382	8.7e-54	47.4	10
b3cb60b11508da406f1431eddba490cbfc6f2599_4	AY827953.1.1752_U	Eukaryota;Alveolata;Dinophyta;Dinophyceae;Uncultured;244;Uncultured-X;Uncultured-XX;dinoflagellate	0	0	2	1	0	0	0	0	1	0	1	0	2	2	1	0	Eukaryota	Alveolata	Dinophyta	Uncultured-XX	dinoflagellate	96.63	271	9	4	269	1	132	400	1.4e-45	47.2	10
b4051289301ec4d446381a4273e514d0fbf678d4_7	EU650324.1.1587_U	Eukaryota;Opisthokonta;Metazoa;Bryozoa;Bryozoa_X;Bryozoa_XX;Plumatella;Plumatella sp.	0	0	0	0	0	0	0	0	0	2	0	0	0	0	0	8	Eukaryota	Opisthokonta	Metazoa	Plumatella	Plumatella sp.	71.48	284	77	14	282	1	495	766	1.4e-116	61.8	10
b7517baf236c6fd06e3d264cc50c91f5533e7d89_6	EU650324.1.1587_U	Eukaryota;Opisthokonta;Metazoa;Bryozoa;Bryozoa_X;Bryozoa_XX;Plumatella;Plumatella sp.	0	2	0	0	0	0	1	0	0	2	0	0	0	0	0	5	Eukaryota	Opisthokonta	Metazoa	Plumatella	Plumatella sp.	69.35	545	156	36	538	1	251	766	1.2e-10	33.8	10
ba0187a79fb676da24f7027f2d70aabccf896aab_4	EU650324.1.1587_U	Eukaryota;Opisthokonta;Metazoa;Bryozoa;Bryozoa_X;Bryozoa_XX;Plumatella;Plumatella sp.	0	0	0	2	0	1	0	0	0	3	1	1	2	0	0	0	Eukaryota	Opisthokonta	Metazoa	Plumatella	Plumatella sp.	73.23	476	121	24	469	1	308	766	3.3e-48	47.5	10
becfebd449ce1f1248d3d95ab52c8e77241a4fda_7	EU650324.1.1587_U	Eukaryota;Opisthokonta;Metazoa;Bryozoa;Bryozoa_X;Bryozoa_XX;Plumatella;Plumatella sp.	0	0	1	1	0	0	0	1	1	1	1	1	0	1	0	2	Eukaryota	Opisthokonta	Metazoa	Plumatella	Plumatella sp.	75.6	433	101	19	430	1	350	766	1.3e-149	68	10
c2d43ff8631d93d6f26557af5728b4ff4c13c021_7	EF023118.1.1760_U	Eukaryota;Alveolata;Ciliophora;Spirotrichea;Hypotrichia;Oxytrichidae;Oxytrichidae_X;Oxytrichidae_X sp.	4	0	0	0	1	0	0	0	0	0	0	2	0	0	0	3	Eukaryota	Alveolata	Ciliophora	Oxytrichidae_X	Oxytrichidae_X sp.	100	89	0	2	88	1	306	393	4.8e-14	33.8	10
d5efb6f8338324bbd0120e7c8467d12c02d3ef97_4	GU817405.1.2473_U	Eukaryota;Opisthokonta;Metazoa;Platyhelminthes;Cestoda;Eucestoda;Moniezia;Moniezia expansa	0	0	0	0	0	0	1	3	0	0	6	0	0	0	0	0	Eukaryota	Opisthokonta	Metazoa	Moniezia	Moniezia expansa	69.86	77	22	4	73	1	797	873	6.2e-13	32.4	10
d98a39782cb5cd9ea1d8498a64ba9963229874ff_10	EF526887.1.1806_U	Eukaryota;Alveolata;Dinophyta;Dinophyceae;Uncultured;110;Uncultured-X;Uncultured-XX;dinoflagellate	0	0	0	0	2	0	3	0	0	0	2	0	0	3	0	0	Eukaryota	Alveolata	Dinophyta	Uncultured-XX	dinoflagellate	98.21	115	2	3	115	1	289	400	3.5e-15	35	10
dad0827151d232a23a15c1f37ebe96020d316232_10	AY665124.1.1756_U	Eukaryota;Opisthokonta;Metazoa;Arthropoda;Crustacea;Maxillopoda;Copepoda;Calanoida;*;*	5	0	1	0	0	0	0	0	3	0	0	1	0	0	0	0	Eukaryota	Opisthokonta	Metazoa	*	*	93.1	119	8	3	118	1	285	401	1.6e-11	33.2	10
de6da24557f0825b8bc22b71f72e43321eb1b2e9_7	FJ914411	Eukaryota;Alveolata;Dinophyta;Syndiniales;MALV-III;MALV-III_X;MALV-III_XX;MALV-III_XX sp.	0	0	0	0	0	0	3	2	0	0	2	0	0	2	1	0	Eukaryota	Alveolata	Dinophyta	MALV-III_XX	MALV-III_XX sp.	99.32	311	2	18	311	1	90	382	7.5e-63	49.7	10
dee1f847507c2ccceb5155369a651eee307c24f1_4	JN185478.1.1711_U	Eukaryota;Opisthokonta;Metazoa;Gastrotricha;Gastrotricha_X;Gastrotricha_XX;Lepidodermella;Lepidodermella squamata	0	0	1	1	0	0	1	0	1	1	1	1	1	0	0	2	Eukaryota	Opisthokonta	Metazoa	Lepidodermella	Lepidodermella squamata	87.07	118	15	2	117	1	290	406	1.4e-09	32.2	10
e07323f4165ccc0d82d74603128308a05f9a703f_5	AY665124.1.1756_U	Eukaryota;Opisthokonta;Metazoa;Arthropoda;Crustacea;Maxillopoda;Copepoda;Calanoida;*;*	1	1	0	0	0	0	1	2	0	0	1	0	0	3	1	0	Eukaryota	Opisthokonta	Metazoa	*	*	95.76	120	5	2	119	1	283	401	1.7e-17	36.1	10
e195346803a8a7bca60538f44ec4224e432c4c7c_10	AM774480.1.1775_U	Eukaryota;Opisthokonta;Metazoa;Mollusca;Bivalvia;Carditoida;Astarte;Astarte sulcata	0	0	3	2	0	2	0	0	0	3	0	0	0	0	0	0	Eukaryota	Opisthokonta	Metazoa	Astarte	Astarte sulcata	97.76	420	9	18	420	1	1539	1940	1.1e-88	58.2	10
e330eb0d56d3339b6019c2dfe650ae27a8e75153_6	AM920370.1.2023_U	Eukaryota;Archaeplastida;Streptophyta;Zygnemophyceae;Zygnemophyceae_X;Zygnemophyceae_XX;Cosmarium;Cosmarium crenatum	1	0	0	0	1	0	0	2	0	0	0	1	2	2	0	1	Eukaryota	Archaeplastida	Streptophyta	Cosmarium	Cosmarium crenatum	97.44	120	3	3	119	1	280	397	3.5e-15	35.3	10
edd4ac7e82e4b0fdd4a7f97ea856377a5e2ba34d_7	AF163147.1.1802_U	Eukaryota;Hacrobia;Haptophyta;Prymnesiophyceae;Phaeocystales;Phaeocystaceae;Phaeocystis;Phaeocystis cordata	0	1	3	0	0	0	0	0	2	0	0	1	2	0	0	1	Eukaryota	Hacrobia	Haptophyta	Phaeocystis	Phaeocystis cordata	100	307	4	22	307	1	93	381	1.9e-62	49.6	10
edf3442a19966f2cbccfeaabb173459b23bfd0e6_4	JF346259.1.1818_U	Eukaryota;Opisthokonta;Metazoa;Arthropoda;Crustacea;Malacostraca;Parastylodactylus;Parastylodactylus bimaxillaris	0	0	0	0	1	0	1	1	0	0	1	0	0	2	4	0	Eukaryota	Opisthokonta	Metazoa	Parastylodactylus	Parastylodactylus bimaxillaris	96.69	411	13	18	411	1	1448	1840	5.2e-74	54.9	10
eec00062f70bbf61ced6353e8574dc2261f5f29c_10	AB025533.1.1788_U	Eukaryota;Stramenopiles;Stramenopiles_X;Eustigmatophyceae;Eustigmatophyceae_X;Eustigmatophyceae_XX;Nannochloropsis;Nannochloropsis sp.	0	0	0	0	0	0	0	0	5	0	0	0	0	0	0	5	Eukaryota	Stramenopiles	Stramenopiles	Nannochloropsis	Nannochloropsis sp.	89.62	108	11	2	107	1	299	405	9.3e-09	31.8	10
f27d75ad84bb3941401fab22422098ccd9698243_10	AB505561.1.2086_U	Eukaryota;Stramenopiles;Stramenopiles_X;MAST;MAST-1;MAST-1A;MAST-1A_X;MAST-1A_X sp.	0	0	1	0	0	3	0	0	4	1	0	0	0	0	0	1	Eukaryota	Stramenopiles	Stramenopiles	MAST-1A_X	MAST-1A_X sp.	94.87	120	6	3	118	1	289	407	9.9e-12	32.2	10
f2bc9831c0aed5cec526ae18789821f9765825a2_6	AB425967.1.1764_U	Eukaryota;Archaeplastida;Chlorophyta;Ulvophyceae;Ulvales-relatives;Ulvales-relatives_X;Ulva;Ulva compressa	1	1	4	1	0	0	0	0	0	1	0	0	1	0	0	1	Eukaryota	Archaeplastida	Chlorophyta	Ulva	Ulva compressa	88.52	126	14	4	125	1	275	397	2.6e-09	31.8	10
f54524761fc149ddfb50acbb8555a62871690aff_6	EU650324.1.1587_U	Eukaryota;Opisthokonta;Metazoa;Bryozoa;Bryozoa_X;Bryozoa_XX;Plumatella;Plumatella sp.	0	0	0	0	0	2	0	0	0	4	0	0	4	0	0	0	Eukaryota	Opisthokonta	Metazoa	Plumatella	Plumatella sp.	74.63	426	104	16	423	1	357	769	4.3e-125	63.9	10
0e73dedd1d2e0547e760cb37559b7377dde6f869_9	AY665124.1.1756_U	Eukaryota;Opisthokonta;Metazoa;Arthropoda;Crustacea;Maxillopoda;Copepoda;Calanoida;*;*	0	0	8	0	0	0	0	0	0	1	0	0	0	0	0	0	Eukaryota	Opisthokonta	Metazoa	*	*	92.08	103	8	2	102	1	300	401	1.2e-10	32.5	9
12c19aff140d5551849d0737c38404435362e5d8_9	DQ514896.1.1755_U	Eukaryota;Stramenopiles;Stramenopiles_X;Bacillariophyta;Bacillariophyta_X;Polar-centric-Mediophyceae;Stephanodiscus;Stephanodiscus binderanus	0	0	2	0	0	3	0	0	1	0	0	1	1	0	0	1	Eukaryota	Stramenopiles	Stramenopiles	Stephanodiscus	Stephanodiscus binderanus	99.08	112	1	3	111	1	292	401	1.2e-16	35.7	9
13a41fbdc97e8ec460394c816b8eed1489730916_6	AB183632.1.1749_U	Eukaryota;Archaeplastida;Chlorophyta;Prasinococcales;Prasinococcales_X;Prasinococcales-Clade-B;Prasinoderma;Prasinoderma coloniale	1	1	0	0	0	0	1	0	1	1	0	0	1	1	0	2	Eukaryota	Archaeplastida	Chlorophyta	Prasinoderma	Prasinoderma coloniale	98.94	96	1	2	95	1	304	398	2.1e-13	34	9
17425e24efe604d44493aa5cf88c068b686f9618_6	EU650324.1.1587_U	Eukaryota;Opisthokonta;Metazoa;Bryozoa;Bryozoa_X;Bryozoa_XX;Plumatella;Plumatella sp.	0	0	0	0	0	1	1	0	1	3	1	0	1	0	1	0	Eukaryota	Opisthokonta	Metazoa	Plumatella	Plumatella sp.	74.42	455	111	21	453	1	331	766	3.7e-58	50.1	9
1c7c723f558fb880e0b3c9cbd0931ba6bbe2a8ec_5	AF368511.1.1780_U	Eukaryota;Opisthokonta;Fungi;Entomophthoromycota;Entomophthoromycotina;Entomophthorales;Conidiobolus;Conidiobolus pumilus	0	1	0	0	2	0	3	0	0	0	2	0	0	0	1	0	Eukaryota	Opisthokonta	Fungi	Conidiobolus	Conidiobolus pumilus	80.95	266	48	14	257	1	111	371	5e-18	37.6	9
22ff475bb24c3e5d26963e8df1328f09a760b736_5	EF526887.1.1806_U	Eukaryota;Alveolata;Dinophyta;Dinophyceae;Uncultured;110;Uncultured-X;Uncultured-XX;dinoflagellate	0	0	0	0	1	0	1	0	0	0	1	0	1	1	4	0	Eukaryota	Alveolata	Dinophyta	Uncultured-XX	dinoflagellate	94.44	85	4	13	85	1	329	400	9.4e-24	38.3	9
29528ecb2d2e67e02eae00e241afacb2efe11af9_9	EF023118.1.1760_U	Eukaryota;Alveolata;Ciliophora;Spirotrichea;Hypotrichia;Oxytrichidae;Oxytrichidae_X;Oxytrichidae_X sp.	1	0	1	0	0	0	1	0	1	0	0	0	1	3	1	0	Eukaryota	Alveolata	Ciliophora	Oxytrichidae_X	Oxytrichidae_X sp.	95.45	112	5	2	111	1	283	393	4e-13	33.6	9
2c45736ddfd4464313e4b91e2f929050060d1801_9	EF024334.1.1748_U	Eukaryota;Alveolata;Ciliophora;Nassophorea;Nassophorea_X;Nassophorea_XX;Nassophorea_XXX;Nassophorea_XXX sp.	2	5	0	0	0	0	1	0	0	0	0	0	1	0	0	0	Eukaryota	Alveolata	Ciliophora	Nassophorea_XXX	Nassophorea_XXX sp.	88.68	108	12	2	107	1	281	387	1.2e-09	32.1	9
37fffd746012e748d9777acd20cc7ecbce5e1ac1_9	AY665124.1.1756_U	Eukaryota;Opisthokonta;Metazoa;Arthropoda;Crustacea;Maxillopoda;Copepoda;Calanoida;*;*	0	0	0	0	8	0	0	0	0	0	0	0	1	0	0	0	Eukaryota	Opisthokonta	Metazoa	*	*	77.63	233	51	5	230	1	171	401	4.8e-17	36.9	9
3cf336ca173c43c39f277f1e768eee5c961332a4_6	EU650324.1.1587_U	Eukaryota;Opisthokonta;Metazoa;Bryozoa;Bryozoa_X;Bryozoa_XX;Plumatella;Plumatella sp.	0	0	0	0	2	0	2	0	0	0	1	0	0	0	4	0	Eukaryota	Opisthokonta	Metazoa	Plumatella	Plumatella sp.	71.09	548	148	36	542	1	253	770	2.3e-13	35.2	9
3fc825fa69f94485759609b0dce7c00cd3b88b7f_5	EF526887.1.1806_U	Eukaryota;Alveolata;Dinophyta;Dinophyceae;Uncultured;110;Uncultured-X;Uncultured-XX;dinoflagellate	0	2	1	0	0	2	1	0	0	1	0	1	1	0	0	0	Eukaryota	Alveolata	Dinophyta	Uncultured-XX	dinoflagellate	94.06	103	6	2	102	1	299	400	7.2e-13	33.7	9
405f8e66cbf047e1e113f01ea25b465d535d33cf_3	AY208893.1.1819_U	Eukaryota;Alveolata;Dinophyta;Syndiniales;MALV-II;MALV-II-Clade-4;Amoebophrya;Amoebophrya ceratii	1	0	0	2	0	0	0	1	0	1	1	1	2	0	0	0	Eukaryota	Alveolata	Dinophyta	Amoebophrya	Amoebophrya ceratii	92.73	113	8	3	111	1	289	400	3.7e-10	31.1	9
420540d2f4a73948cd2f7ac393654a0b7d559b21_3	EU650324.1.1587_U	Eukaryota;Opisthokonta;Metazoa;Bryozoa;Bryozoa_X;Bryozoa_XX;Plumatella;Plumatella sp.	0	3	0	0	0	0	0	1	3	0	2	0	0	0	0	0	Eukaryota	Opisthokonta	Metazoa	Plumatella	Plumatella sp.	74.03	461	114	22	458	1	325	766	2.1e-54	49.1	9
42dede2ba93f640a2745f36ce267e0c0df26eef1_6	EU650324.1.1587_U	Eukaryota;Opisthokonta;Metazoa;Bryozoa;Bryozoa_X;Bryozoa_XX;Plumatella;Plumatella sp.	0	0	0	0	0	1	0	0	0	4	0	2	1	1	0	0	Eukaryota	Opisthokonta	Metazoa	Plumatella	Plumatella sp.	73.78	529	129	37	523	1	272	769	1.5e-16	36.7	9
43b1a9a64d5dd6e0f204fd3f8015d22d5a761bb5_9	AB025533.1.1788_U	Eukaryota;Stramenopiles;Stramenopiles_X;Eustigmatophyceae;Eustigmatophyceae_X;Eustigmatophyceae_XX;Nannochloropsis;Nannochloropsis sp.	0	1	0	0	0	1	0	0	4	0	0	0	0	0	1	2	Eukaryota	Stramenopiles	Stramenopiles	Nannochloropsis	Nannochloropsis sp.	99.14	120	1	4	117	1	287	405	9.1e-17	36.1	9
50b1f7e2fa86091232969ddfb9493722529ec91f_5	EF023236	Eukaryota;Alveolata;Apicomplexa;Apicomplexa_X;Gregarines;Gregarines_X;Gregarines_XX;Gregarines_XX sp.	0	0	0	0	0	0	2	3	0	0	1	0	0	3	0	0	Eukaryota	Alveolata	Apicomplexa	Gregarines_XX	Gregarines_XX sp.	93.97	117	7	1	117	1	332	447	1.1e-15	35	9
596a349a769ff649b32a034d0e520b2aa96e7be2_6	FN690462.1.1668_U	Eukaryota;Hacrobia;Cryptophyta;Cryptophyceae;Cryptophyceae_X;Cryptomonadales;Cryptomonadales_X;Cryptomonadales_X sp.	1	2	1	1	0	1	0	0	2	0	0	0	1	0	0	0	Eukaryota	Hacrobia	Cryptophyta	Cryptomonadales_X	Cryptomonadales_X sp.	100	298	0	18	298	1	97	376	6.3e-61	49.2	9
5f174e1940b52582722fabb7d78aee31488bf20c_5	EF526887.1.1806_U	Eukaryota;Alveolata;Dinophyta;Dinophyceae;Uncultured;110;Uncultured-X;Uncultured-XX;dinoflagellate	0	0	1	0	0	0	0	0	0	1	0	1	0	0	4	2	Eukaryota	Alveolata	Dinophyta	Uncultured-XX	dinoflagellate	96.92	69	2	4	66	1	333	400	7.5e-12	32.6	9
6056733feaedaa316b186946c5a82050e2333b97_6	EF024334.1.1748_U	Eukaryota;Alveolata;Ciliophora;Nassophorea;Nassophorea_X;Nassophorea_XX;Nassophorea_XXX;Nassophorea_XXX sp.	2	2	1	0	0	1	1	0	1	0	0	0	0	0	0	1	Eukaryota	Alveolata	Ciliophora	Nassophorea_XXX	Nassophorea_XXX sp.	87.74	108	13	2	107	1	281	387	1.3e-09	32.1	9
662a0a890bccbb026483035d0b8b298d70689d42_5	AY665124.1.1756_U	Eukaryota;Opisthokonta;Metazoa;Arthropoda;Crustacea;Maxillopoda;Copepoda;Calanoida;*;*	6	0	1	0	0	0	0	1	0	0	0	0	0	1	0	0	Eukaryota	Opisthokonta	Metazoa	*	*	91.89	113	9	2	112	1	290	401	1.1e-10	32.7	9
6d08d4ca24a9fccf422b0df056d4777b1de85f6d_3	EU650324.1.1587_U	Eukaryota;Opisthokonta;Metazoa;Bryozoa;Bryozoa_X;Bryozoa_XX;Plumatella;Plumatella sp.	0	0	1	0	2	0	0	1	1	2	0	0	0	0	0	2	Eukaryota	Opisthokonta	Metazoa	Plumatella	Plumatella sp.	73.28	264	66	17	261	1	520	769	7.1e-106	59.7	9
7054f3150f1faff5e356b0288ab79ebf96395e67_6	AY827953.1.1752_U	Eukaryota;Alveolata;Dinophyta;Dinophyceae;Uncultured;244;Uncultured-X;Uncultured-XX;dinoflagellate	0	3	0	1	0	1	1	0	1	0	0	0	1	0	0	1	Eukaryota	Alveolata	Dinophyta	Uncultured-XX	dinoflagellate	95.56	139	6	4	137	1	264	400	1.1e-18	36.9	9
7b1906f0c93fd2c11fbda0d436a2151cdd366f95_6	AY208893.1.1819_U	Eukaryota;Alveolata;Dinophyta;Syndiniales;MALV-II;MALV-II-Clade-4;Amoebophrya;Amoebophrya ceratii	0	0	1	0	0	3	0	0	2	1	0	1	0	0	0	1	Eukaryota	Alveolata	Dinophyta	Amoebophrya	Amoebophrya ceratii	95.05	104	5	3	102	1	298	400	8.9e-12	31.8	9
82fadd04f0610743c7e505bb09d5d5bfcb38963b_5	EU650324.1.1587_U	Eukaryota;Opisthokonta;Metazoa;Bryozoa;Bryozoa_X;Bryozoa_XX;Plumatella;Plumatella sp.	0	1	7	0	0	0	0	0	0	0	0	0	0	0	0	1	Eukaryota	Opisthokonta	Metazoa	Plumatella	Plumatella sp.	73.09	537	134	39	529	1	261	766	7.5e-15	35.9	9
85c5f382aca31e9bb3b47f538643d6eeee9391b4_6	AY208893.1.1819_U	Eukaryota;Alveolata;Dinophyta;Syndiniales;MALV-II;MALV-II-Clade-4;Amoebophrya;Amoebophrya ceratii	0	1	1	2	0	0	0	0	1	0	0	0	0	0	0	4	Eukaryota	Alveolata	Dinophyta	Amoebophrya	Amoebophrya ceratii	94.55	114	6	4	112	1	289	400	9.2e-12	31.9	9
8637d1adbb75bdd825dd4392230bd82a34f5001f_9	EF526887.1.1806_U	Eukaryota;Alveolata;Dinophyta;Dinophyceae;Uncultured;110;Uncultured-X;Uncultured-XX;dinoflagellate	0	0	0	0	1	0	0	2	2	1	1	0	0	1	1	0	Eukaryota	Alveolata	Dinophyta	Uncultured-XX	dinoflagellate	95.65	72	3	3	72	1	332	400	2.2e-13	33.5	9
8ee5cd4551169887a5cf67864525b5405f09d16d_3	FR874658.1.1790_U	Eukaryota;Alveolata;Dinophyta;Syndiniales;MALV-I;MALV-I-Clade-1;MALV-I-Clade-1_X;MALV-I-Clade-1_X sp.	0	2	1	0	0	0	2	0	0	0	2	0	1	0	0	1	Eukaryota	Alveolata	Dinophyta	MALV-I-Clade-1_X	MALV-I-Clade-1_X sp.	93.97	117	7	1	116	1	283	399	3.2e-15	35.1	9
9a1aae4f6977035bc6fae746fdceae42e2d13b45_5	AM774480.1.1775_U	Eukaryota;Opisthokonta;Metazoa;Mollusca;Bivalvia;Carditoida;Astarte;Astarte sulcata	0	2	0	0	0	1	1	0	1	2	0	0	0	1	0	1	Eukaryota	Opisthokonta	Metazoa	Astarte	Astarte sulcata	96.51	420	14	19	419	1	1539	1940	1.8e-78	56	9
9a32108004f34b4b8d4c406abca156066f3ab943_3	EU650324.1.1587_U	Eukaryota;Opisthokonta;Metazoa;Bryozoa;Bryozoa_X;Bryozoa_XX;Plumatella;Plumatella sp.	0	0	3	2	0	0	0	0	0	1	0	1	0	0	0	2	Eukaryota	Opisthokonta	Metazoa	Plumatella	Plumatella sp.	73.78	243	59	18	241	1	540	766	2.1e-105	59.5	9
9ac6cbc89e909c016e83b750a9f465fa6d6e1abb_9	EF526887.1.1806_U	Eukaryota;Alveolata;Dinophyta;Dinophyceae;Uncultured;110;Uncultured-X;Uncultured-XX;dinoflagellate	0	1	2	2	0	0	0	0	3	0	0	1	0	0	0	0	Eukaryota	Alveolata	Dinophyta	Uncultured-XX	dinoflagellate	100	93	0	2	93	1	310	400	1.2e-16	35.4	9
9bbd1db1a9e7c98848321e1427d156047b19307b_9	EF023118.1.1760_U	Eukaryota;Alveolata;Ciliophora;Spirotrichea;Hypotrichia;Oxytrichidae;Oxytrichidae_X;Oxytrichidae_X sp.	4	0	2	1	0	1	0	0	0	0	0	1	0	0	0	0	Eukaryota	Alveolata	Ciliophora	Oxytrichidae_X	Oxytrichidae_X sp.	96.04	103	4	2	102	1	292	393	1.8e-12	33.2	9
9d82b861deeadf44ab10ff89059dff394213c7e7_5	EU650324.1.1587_U	Eukaryota;Opisthokonta;Metazoa;Bryozoa;Bryozoa_X;Bryozoa_XX;Plumatella;Plumatella sp.	0	0	0	0	0	1	0	0	0	3	0	2	3	0	0	0	Eukaryota	Opisthokonta	Metazoa	Plumatella	Plumatella sp.	73.7	490	121	30	477	1	294	766	1.9e-46	47	9
a160815af126e8d0f0f436ad2e8bf47a280f765e_9	AB194980.1.1719_U	Eukaryota;Hacrobia;Katablepharidophyta;Katablepharidaceae;Katablepharidales;Katablepharidales_X;Leucocryptos;Leucocryptos marina	1	0	0	0	0	0	0	0	2	0	0	0	3	0	0	3	Eukaryota	Hacrobia	Katablepharidophyta	Leucocryptos	Leucocryptos marina	94.06	102	6	1	101	1	297	398	2.8e-15	35	9
a4d982d0bd36c292eaa63c25aa606d0e58a61385_3	AY827953.1.1752_U	Eukaryota;Alveolata;Dinophyta;Dinophyceae;Uncultured;244;Uncultured-X;Uncultured-XX;dinoflagellate	0	0	1	1	2	0	1	0	0	1	0	1	0	0	2	0	Eukaryota	Alveolata	Dinophyta	Uncultured-XX	dinoflagellate	96.33	304	11	4	302	1	99	400	1.7e-56	50.4	9
aa5d422ae3d1239a90a3a2dfb2fc4447e22901fd_6	EF023236	Eukaryota;Alveolata;Apicomplexa;Apicomplexa_X;Gregarines;Gregarines_X;Gregarines_XX;Gregarines_XX sp.	0	3	0	0	0	2	0	1	0	1	0	0	0	1	0	1	Eukaryota	Alveolata	Apicomplexa	Gregarines_XX	Gregarines_XX sp.	91.82	112	9	2	111	1	337	447	1.1e-09	31.9	9
b30c98cb99638f316b8f095768871c3a07395174_9	EF023118.1.1760_U	Eukaryota;Alveolata;Ciliophora;Spirotrichea;Hypotrichia;Oxytrichidae;Oxytrichidae_X;Oxytrichidae_X sp.	0	1	0	0	3	0	1	0	2	0	0	0	0	1	1	0	Eukaryota	Alveolata	Ciliophora	Oxytrichidae_X	Oxytrichidae_X sp.	97.44	160	4	4	158	1	236	393	1.6e-20	37.5	9
b48eb6913ada6f6aebc9bf6b0ce3534ada0c60c4_3	DQ514896.1.1755_U	Eukaryota;Stramenopiles;Stramenopiles_X;Bacillariophyta;Bacillariophyta_X;Polar-centric-Mediophyceae;Stephanodiscus;Stephanodiscus binderanus	0	0	2	0	0	0	1	1	1	1	1	0	0	2	0	0	Eukaryota	Stramenopiles	Stramenopiles	Stephanodiscus	Stephanodiscus binderanus	95.16	127	6	3	126	1	277	401	6.1e-17	36	9
bd30124a1b5bf69d1dbb17ff13f0dc6f1b5f9053_6	AY208893.1.1819_U	Eukaryota;Alveolata;Dinophyta;Syndiniales;MALV-II;MALV-II-Clade-4;Amoebophrya;Amoebophrya ceratii	0	0	1	3	0	2	0	0	0	1	0	0	0	0	0	2	Eukaryota	Alveolata	Dinophyta	Amoebophrya	Amoebophrya ceratii	93.58	113	7	4	111	1	290	400	1.9e-10	31.2	9
c33348f814a1c3cbbf7e4c08d676b634a3ce835e_6	GU825576.1.1204_U	Eukaryota;Hacrobia;Haptophyta;Prymnesiophyceae;Prymnesiales;Prymnesiales_X;Prymnesiales_XX;Prymnesiales_XX sp.	1	0	0	0	0	0	1	0	0	2	0	2	0	1	1	1	Eukaryota	Hacrobia	Haptophyta	Prymnesiales_XX	Prymnesiales_XX sp.	100	258	0	18	258	1	142	381	5.3e-42	43.9	9
cb40302dfc1bc90066639d11b0755a7cb30cd90d_9	EU650324.1.1587_U	Eukaryota;Opisthokonta;Metazoa;Bryozoa;Bryozoa_X;Bryozoa_XX;Plumatella;Plumatella sp.	0	0	0	0	0	0	0	0	0	0	0	0	7	0	2	0	Eukaryota	Opisthokonta	Metazoa	Plumatella	Plumatella sp.	74.23	276	67	16	273	1	504	766	6e-146	66.8	9
cdcc0702c83e0decbd78ce6adb14676005e6f8d9_9	FN598428.1.1824_U	Eukaryota;Alveolata;Dinophyta;Syndiniales;MALV-II;MALV-II_X;MALV-II_XX;MALV-II_XX sp.	0	2	0	0	0	0	0	0	3	0	0	0	0	0	0	4	Eukaryota	Alveolata	Dinophyta	MALV-II_XX	MALV-II_XX sp.	94.06	104	6	3	102	1	298	400	4.7e-11	31	9
d6ece1fcad111cc38781c2cb688fccaee9e2ffae_9	EU650324.1.1587_U	Eukaryota;Opisthokonta;Metazoa;Bryozoa;Bryozoa_X;Bryozoa_XX;Plumatella;Plumatella sp.	0	0	0	0	8	0	1	0	0	0	0	0	0	0	0	0	Eukaryota	Opisthokonta	Metazoa	Plumatella	Plumatella sp.	71.46	546	145	38	543	1	254	764	1.9e-14	35.8	9
d949e80bf694a789340a394a843390680482f50e_5	AY180026.1.1746_U	Eukaryota;Rhizaria;Cercozoa;Filosa-Imbricatea;Thaumatomonadida;Thaumatomonadidae;Thaumatomonas;Thaumatomonas sp.	0	0	0	0	0	0	3	0	0	1	1	0	3	0	1	0	Eukaryota	Rhizaria	Cercozoa	Thaumatomonas	Thaumatomonas sp.	85.71	51	7	2	51	1	531	579	3.8e-36	40.5	9
e5873dcdae8781d39fa8a4dccc2eb5791dbf3c7f_5	EF023118.1.1760_U	Eukaryota;Alveolata;Ciliophora;Spirotrichea;Hypotrichia;Oxytrichidae;Oxytrichidae_X;Oxytrichidae_X sp.	1	0	1	0	1	0	0	0	2	1	0	0	1	0	1	1	Eukaryota	Alveolata	Ciliophora	Oxytrichidae_X	Oxytrichidae_X sp.	89.83	120	12	2	119	1	275	393	2.6e-10	32.3	9
ea4d9cf5aec3a2a5293275912e9091596fa99863_6	FR874743.1.1765_U	Eukaryota;Archaeplastida;Chlorophyta;Mamiellophyceae;Mamiellales;Bathycoccaceae;Ostreococcus;Ostreococcus sp.	0	0	0	1	0	0	1	0	1	1	1	0	1	1	2	0	Eukaryota	Archaeplastida	Chlorophyta	Ostreococcus	Ostreococcus sp.	97.72	413	9	18	413	1	1619	2013	4e-101	60.7	9
f1ca453702d80c605abe2dccf3b1f49d368ffc38_9	AY827953.1.1752_U	Eukaryota;Alveolata;Dinophyta;Dinophyceae;Uncultured;244;Uncultured-X;Uncultured-XX;dinoflagellate	0	1	2	1	1	0	0	0	2	0	0	0	1	0	0	1	Eukaryota	Alveolata	Dinophyta	Uncultured-XX	dinoflagellate	95.15	313	15	4	311	1	90	400	2.8e-58	50.9	9
f87c22f772421cfd7afdb4548e6e64aec1e8e27e_9	JN185478.1.1711_U	Eukaryota;Opisthokonta;Metazoa;Gastrotricha;Gastrotricha_X;Gastrotricha_XX;Lepidodermella;Lepidodermella squamata	1	1	1	2	0	2	0	0	1	1	0	0	0	0	0	0	Eukaryota	Opisthokonta	Metazoa	Lepidodermella	Lepidodermella squamata	86.14	105	14	4	104	1	305	406	7e-08	31	9
f88cd420f52fc1a7f00ad37eb05537974baa62fb_6	AY827953.1.1752_U	Eukaryota;Alveolata;Dinophyta;Dinophyceae;Uncultured;244;Uncultured-X;Uncultured-XX;dinoflagellate	1	2	0	1	0	0	1	0	0	0	1	2	0	1	0	0	Eukaryota	Alveolata	Dinophyta	Uncultured-XX	dinoflagellate	96.35	141	5	4	139	1	262	400	1.7e-20	37.7	9
fb151b0467d5f91660831891879308ebd3bb7acc_9	EU650324.1.1587_U	Eukaryota;Opisthokonta;Metazoa;Bryozoa;Bryozoa_X;Bryozoa_XX;Plumatella;Plumatella sp.	0	0	0	0	0	0	2	0	0	0	4	0	0	0	3	0	Eukaryota	Opisthokonta	Metazoa	Plumatella	Plumatella sp.	69.86	540	154	29	537	1	251	764	1.5e-13	35.3	9
fd86e2023c426a476e00691a587123fd6f37292a_5	AB505561.1.2086_U	Eukaryota;Stramenopiles;Stramenopiles_X;MAST;MAST-1;MAST-1A;MAST-1A_X;MAST-1A_X sp.	0	0	0	0	1	0	0	0	0	1	1	0	0	5	1	0	Eukaryota	Stramenopiles	Stramenopiles	MAST-1A_X	MAST-1A_X sp.	96.95	135	4	4	134	1	276	407	9.7e-14	33.4	9
03b085b202256baf065fa25a01a8f2ebcedea48a_8	AY208893.1.1819_U	Eukaryota;Alveolata;Dinophyta;Syndiniales;MALV-II;MALV-II-Clade-4;Amoebophrya;Amoebophrya ceratii	0	0	0	0	0	3	0	0	2	0	0	0	1	0	0	2	Eukaryota	Alveolata	Dinophyta	Amoebophrya	Amoebophrya ceratii	91.23	118	10	4	115	1	284	400	3.3e-09	30.6	8
07e58d86d7f647e16b0dad20a1a90afc7fd1e8e7_5	AY827953.1.1752_U	Eukaryota;Alveolata;Dinophyta;Dinophyceae;Uncultured;244;Uncultured-X;Uncultured-XX;dinoflagellate	2	0	2	0	0	0	1	0	0	1	0	0	0	1	1	0	Eukaryota	Alveolata	Dinophyta	Uncultured-XX	dinoflagellate	95.18	253	12	4	251	1	150	400	4.6e-38	44.9	8
0beb1b88b7f252a2b884cb00572ffffc1a0a9dc5_8	EU650324.1.1587_U	Eukaryota;Opisthokonta;Metazoa;Bryozoa;Bryozoa_X;Bryozoa_XX;Plumatella;Plumatella sp.	0	0	0	0	0	0	0	0	0	1	0	2	5	0	0	0	Eukaryota	Opisthokonta	Metazoa	Plumatella	Plumatella sp.	74.19	453	112	19	451	1	331	766	8.1e-58	50	8
10cdf02d7e1bd75b2a769f74549635fb71e0ac31_8	AF374480.1.1805_U	Eukaryota;Stramenopiles;Stramenopiles_X;Bacillariophyta;Bacillariophyta_X;Polar-centric-Mediophyceae;Thalassiosira;Thalassiosira rotula	0	0	0	4	0	2	0	0	0	0	0	1	0	0	1	0	Eukaryota	Stramenopiles	Stramenopiles	Thalassiosira	Thalassiosira rotula	98.25	420	7	19	420	1	1420	1820	9e-84	57.1	8
1249f71e215b7d821ecdefb3d0f355ef07eb1f7f_4	U42650.1.1706_U	Eukaryota;Opisthokonta;Fungi;Ascomycota;Pezizomycotina;Pezizomycetes;Gyromitra;Gyromitra californica	0	1	0	0	0	2	0	0	1	0	0	1	1	0	0	2	Eukaryota	Opisthokonta	Fungi	Gyromitra	Gyromitra californica	90.95	422	36	24	417	1	1165	1567	1.9e-60	51.4	8
130bd153d9749975b90e8b1988c04c9f208bb6ae_5	AB194980.1.1719_U	Eukaryota;Hacrobia;Katablepharidophyta;Katablepharidaceae;Katablepharidales;Katablepharidales_X;Leucocryptos;Leucocryptos marina	0	2	1	0	0	1	0	0	0	1	0	0	2	0	0	1	Eukaryota	Hacrobia	Katablepharidophyta	Leucocryptos	Leucocryptos marina	96.43	114	4	2	113	1	286	398	2.2e-15	35.2	8
13861399e641f92e2de440bfc90955d2ebeeb112_8	EF023236	Eukaryota;Alveolata;Apicomplexa;Apicomplexa_X;Gregarines;Gregarines_X;Gregarines_XX;Gregarines_XX sp.	2	1	1	1	0	0	0	0	2	0	0	1	0	0	0	0	Eukaryota	Alveolata	Apicomplexa	Gregarines_XX	Gregarines_XX sp.	91.43	107	9	2	106	1	342	447	1.2e-09	31.8	8
1fe7f94d28d7690cd19be002ae8ad8953f6d6634_8	EF024334.1.1748_U	Eukaryota;Alveolata;Ciliophora;Nassophorea;Nassophorea_X;Nassophorea_XX;Nassophorea_XXX;Nassophorea_XXX sp.	0	0	0	0	0	0	0	0	3	2	0	0	0	0	0	3	Eukaryota	Alveolata	Ciliophora	Nassophorea_XXX	Nassophorea_XXX sp.	89.42	106	11	2	105	1	283	387	4.8e-10	32.3	8
2000996519aaf7b46008a4b030f37c5a8c22baeb_8	AM774480.1.1775_U	Eukaryota;Opisthokonta;Metazoa;Mollusca;Bivalvia;Carditoida;Astarte;Astarte sulcata	3	0	2	0	0	1	0	0	0	2	0	0	0	0	0	0	Eukaryota	Opisthokonta	Metazoa	Astarte	Astarte sulcata	95.77	421	17	19	421	1	1539	1940	2.8e-81	56.6	8
2544f7959bc43cfb3d023a9d17934196a54889c8_4	EU650324.1.1587_U	Eukaryota;Opisthokonta;Metazoa;Bryozoa;Bryozoa_X;Bryozoa_XX;Plumatella;Plumatella sp.	0	2	2	0	1	1	0	0	0	0	2	0	0	0	0	0	Eukaryota	Opisthokonta	Metazoa	Plumatella	Plumatella sp.	74.03	272	67	14	270	1	507	766	1.7e-175	71.4	8
26d9245c2b9d4de64161892be75342ed6a037bda_8	AB025533.1.1788_U	Eukaryota;Stramenopiles;Stramenopiles_X;Eustigmatophyceae;Eustigmatophyceae_X;Eustigmatophyceae_XX;Nannochloropsis;Nannochloropsis sp.	0	0	0	0	0	0	0	0	0	0	0	1	7	0	0	0	Eukaryota	Stramenopiles	Stramenopiles	Nannochloropsis	Nannochloropsis sp.	96.67	124	4	4	123	1	1509	1629	5e-14	34.9	8
29654acd0c46d8f1448505184fbf1d00f04f9a87_8	AF368511.1.1780_U	Eukaryota;Opisthokonta;Fungi;Entomophthoromycota;Entomophthoromycotina;Entomophthorales;Conidiobolus;Conidiobolus pumilus	0	0	0	0	1	0	2	2	0	0	1	0	0	1	1	0	Eukaryota	Opisthokonta	Fungi	Conidiobolus	Conidiobolus pumilus	80.3	286	53	17	276	1	93	371	1.1e-16	37.1	8
2c6cc14b1b1de631e74220fffe79b510a3988646_5	EU650324.1.1587_U	Eukaryota;Opisthokonta;Metazoa;Bryozoa;Bryozoa_X;Bryozoa_XX;Plumatella;Plumatella sp.	0	0	1	0	4	0	0	0	0	0	0	1	0	2	0	0	Eukaryota	Opisthokonta	Metazoa	Plumatella	Plumatella sp.	73.11	279	71	15	276	1	501	767	2.5e-160	69.1	8
2f41eb3d7be5711f11140b75b97f574acbbe59e6_8	AY208893.1.1819_U	Eukaryota;Alveolata;Dinophyta;Syndiniales;MALV-II;MALV-II-Clade-4;Amoebophrya;Amoebophrya ceratii	0	2	1	1	1	1	0	0	2	0	0	0	0	0	0	0	Eukaryota	Alveolata	Dinophyta	Amoebophrya	Amoebophrya ceratii	92.98	118	8	4	115	1	284	400	5.1e-10	31	8
2fb183568279ece864ace7ad523e6facb107f532_5	AY827953.1.1752_U	Eukaryota;Alveolata;Dinophyta;Dinophyceae;Uncultured;244;Uncultured-X;Uncultured-XX;dinoflagellate	0	0	2	0	1	1	0	0	3	0	0	0	0	0	0	1	Eukaryota	Alveolata	Dinophyta	Uncultured-XX	dinoflagellate	97.47	163	4	5	161	1	241	400	2.7e-25	39.8	8
31aa391a2ff344c248b25d54acebd77ea39b1b37_8	AY180026.1.1746_U	Eukaryota;Rhizaria;Cercozoa;Filosa-Imbricatea;Thaumatomonadida;Thaumatomonadidae;Thaumatomonas;Thaumatomonas sp.	0	0	0	0	0	0	1	0	1	3	0	2	1	0	0	0	Eukaryota	Rhizaria	Cercozoa	Thaumatomonas	Thaumatomonas sp.	86.27	53	7	2	53	1	529	579	2.2e-36	40.6	8
3421b81360bbf83b3e017d49eaccab48454f8491_5	HM483519.1.3292_R	Eukaryota;Archaeplastida;Chlorophyta;Chlorophyceae;Chlorophyceae_X;Sphaeropleales;Ankistrodesmus;Ankistrodesmus nannoselene	0	2	0	1	0	1	0	0	0	0	0	0	4	0	0	0	Eukaryota	Archaeplastida	Chlorophyta	Ankistrodesmus	Ankistrodesmus nannoselene	83.33	50	8	2	50	1	525	572	1.1e-29	39.9	8
3915508a3540cec78f0367cb4eb3f429f7499cc1_8	U42650.1.1706_U	Eukaryota;Opisthokonta;Fungi;Ascomycota;Pezizomycotina;Pezizomycetes;Gyromitra;Gyromitra californica	0	0	0	0	1	1	1	1	0	0	2	0	0	1	1	0	Eukaryota	Opisthokonta	Fungi	Gyromitra	Gyromitra californica	97.22	421	11	25	414	1	1165	1567	1.4e-81	56.4	8
407f529723a57fa39feb60271bfdef43b9be0096_8	EU650324.1.1587_U	Eukaryota;Opisthokonta;Metazoa;Bryozoa;Bryozoa_X;Bryozoa_XX;Plumatella;Plumatella sp.	0	0	2	2	0	0	0	0	1	0	0	0	1	0	0	2	Eukaryota	Opisthokonta	Metazoa	Plumatella	Plumatella sp.	73.73	473	119	20	469	1	310	766	1.8e-76	54.5	8
40a14d8d65225a416a0377e0cfb6d3a9a209007b_8	GQ225744.1.1657_U	Eukaryota;Alveolata;Apicomplexa;Apicomplexa_X;Piroplasmida;Babesia-group;Babesia;Babesia sp.	0	0	2	0	0	2	0	0	2	0	0	0	0	0	0	2	Eukaryota	Alveolata	Apicomplexa	Babesia	Babesia sp.	86.21	118	16	2	117	1	261	377	2.4e-08	31.3	8
43424418bf3dbd58e17511c1bb17197e9ce39f94_5	AY208893.1.1819_U	Eukaryota;Alveolata;Dinophyta;Syndiniales;MALV-II;MALV-II-Clade-4;Amoebophrya;Amoebophrya ceratii	0	0	0	0	1	0	1	4	0	0	0	0	0	0	2	0	Eukaryota	Alveolata	Dinophyta	Amoebophrya	Amoebophrya ceratii	90.35	118	11	4	115	1	284	400	3.9e-10	31.1	8
4702bbf8265304900cdde754929ce58ee0ddc36a_4	EU650324.1.1587_U	Eukaryota;Opisthokonta;Metazoa;Bryozoa;Bryozoa_X;Bryozoa_XX;Plumatella;Plumatella sp.	0	0	1	0	0	1	0	0	0	2	1	1	1	0	1	0	Eukaryota	Opisthokonta	Metazoa	Plumatella	Plumatella sp.	72.31	342	90	17	340	1	440	766	1e-118	62.4	8
4c5def6501b80f1d3b87ee4c24c4e8ff9b1ae992_5	AY208893.1.1819_U	Eukaryota;Alveolata;Dinophyta;Syndiniales;MALV-II;MALV-II-Clade-4;Amoebophrya;Amoebophrya ceratii	0	0	1	1	0	4	0	0	0	0	0	1	0	0	0	1	Eukaryota	Alveolata	Dinophyta	Amoebophrya	Amoebophrya ceratii	92.31	122	9	5	118	1	280	400	1.2e-09	30.9	8
4d914d1ac5ac3b7a0a0468cb13e9002d8092f61a_8	FR874658.1.1790_U	Eukaryota;Alveolata;Dinophyta;Syndiniales;MALV-I;MALV-I-Clade-1;MALV-I-Clade-1_X;MALV-I-Clade-1_X sp.	0	3	1	0	0	1	0	0	0	0	0	2	1	0	0	0	Eukaryota	Alveolata	Dinophyta	MALV-I-Clade-1_X	MALV-I-Clade-1_X sp.	96.67	123	4	3	121	1	278	399	9.2e-20	37.2	8
4efa096a1d33e79e7cf8ad2ae7dfae2b343a557a_5	FJ914411	Eukaryota;Alveolata;Dinophyta;Syndiniales;MALV-III;MALV-III_X;MALV-III_XX;MALV-III_XX sp.	0	0	0	0	2	0	0	0	0	0	1	0	0	4	1	0	Eukaryota	Alveolata	Dinophyta	MALV-III_XX	MALV-III_XX sp.	99.29	302	2	19	302	1	100	382	2.1e-57	48.3	8
5125d6760ed3c4c81cb7fd26cfc1f371809cae05_5	AY665124.1.1756_U	Eukaryota;Opisthokonta;Metazoa;Arthropoda;Crustacea;Maxillopoda;Copepoda;Calanoida;*;*	2	0	1	0	0	0	0	0	5	0	0	0	0	0	0	0	Eukaryota	Opisthokonta	Metazoa	*	*	88.89	119	13	2	118	1	284	401	1.2e-10	32.7	8
53221a8cd3fce67c86f39ea877364bf3abe55790_8	AY665124.1.1756_U	Eukaryota;Opisthokonta;Metazoa;Arthropoda;Crustacea;Maxillopoda;Copepoda;Calanoida;*;*	0	0	0	0	7	0	0	0	0	0	0	0	0	0	0	1	Eukaryota	Opisthokonta	Metazoa	*	*	78.11	238	51	5	235	1	166	401	1.1e-17	37.2	8
53b14de569f0a4e16e61a7f5a245878827359ebc_8	EU650324.1.1587_U	Eukaryota;Opisthokonta;Metazoa;Bryozoa;Bryozoa_X;Bryozoa_XX;Plumatella;Plumatella sp.	0	1	1	0	0	0	0	0	0	0	1	0	5	0	0	0	Eukaryota	Opisthokonta	Metazoa	Plumatella	Plumatella sp.	74.42	273	66	15	271	1	507	766	7e-161	69.2	8
59a3c1526a2c85f5ef9aa9f5b3a38fffde01260e_4	AJ246277.1.1782_U	Eukaryota;Hacrobia;Haptophyta;Prymnesiophyceae;Prymnesiales;Chrysochromulinaceae;Chrysochromulina;Chrysochromulina throndsenii	0	1	0	0	0	0	1	0	1	1	1	1	0	1	1	0	Eukaryota	Hacrobia	Haptophyta	Chrysochromulina	Chrysochromulina throndsenii	100	250	0	18	250	1	150	381	1.5e-43	44.3	8
5c9eda4ad1e339dc8525d3b4ad15a078e33a3e21_5	AY212805.1.1764_U	Eukaryota;Alveolata;Ciliophora;Oligohymenophorea;Scuticociliatia;Philasteridae;Dexitrichides;Dexitrichides pangi	0	1	0	0	0	0	2	3	0	0	0	1	0	0	0	1	Eukaryota	Alveolata	Ciliophora	Dexitrichides	Dexitrichides pangi	92.79	113	8	2	112	1	276	387	3.2e-11	33.1	8
5d8cc14e457317b61a3ae726dcaf13bb20308fb5_4	AJ246277.1.1782_U	Eukaryota;Hacrobia;Haptophyta;Prymnesiophyceae;Prymnesiales;Chrysochromulinaceae;Chrysochromulina;Chrysochromulina throndsenii	0	0	2	1	1	0	0	0	1	0	0	0	1	0	0	2	Eukaryota	Hacrobia	Haptophyta	Chrysochromulina	Chrysochromulina throndsenii	100	263	0	18	263	1	137	381	1.3e-43	44.4	8
6275d38ba804d95636f3e080ac9ce094e5e11a56_5	AJ402341.1.1758_U	Eukaryota;Stramenopiles;Stramenopiles_X;Pelagophyceae;Pelagophyceae_X;Pelagophyceae_XX;Pelagophyceae_XXX;Pelagophyceae_XXX sp.	0	0	1	0	0	1	2	2	1	1	0	0	0	0	0	0	Eukaryota	Stramenopiles	Stramenopiles	Pelagophyceae_XXX	Pelagophyceae_XXX sp.	100	261	0	18	260	1	144	387	2.4e-44	44.6	8
6715a1751d6818fdef61fce3bb5b361c9a9f5cde_5	GU820022.1.1398_U	Eukaryota;Alveolata;Dinophyta;Syndiniales;MALV-I;MALV-I-Clade-2;MALV-I-Clade-2_X;MALV-I-Clade-2_X sp.	1	0	0	0	0	1	0	0	1	1	0	0	0	0	1	3	Eukaryota	Alveolata	Dinophyta	MALV-I-Clade-2_X	MALV-I-Clade-2_X sp.	94.39	109	6	2	108	1	292	399	1.7e-12	33.3	8
71fdbe6315efac9d1b792ca21a99cdb1d9b63620_5	EU650324.1.1587_U	Eukaryota;Opisthokonta;Metazoa;Bryozoa;Bryozoa_X;Bryozoa_XX;Plumatella;Plumatella sp.	0	0	3	1	0	0	0	0	2	0	0	2	0	0	0	0	Eukaryota	Opisthokonta	Metazoa	Plumatella	Plumatella sp.	74.49	261	63	14	259	1	518	766	6e-165	69.7	8
72a6562081454a73570a45347e79ee3662f04c37_5	HM135094.1.1659_U	Eukaryota;Alveolata;Ciliophora;Heterotrichea;Heterotrichida;Stentoridae;Stentor;Stentor amethystinus	0	0	0	0	1	0	2	2	0	0	1	0	0	1	1	0	Eukaryota	Alveolata	Ciliophora	Stentor	Stentor amethystinus	94.34	56	3	3	56	1	331	383	8.1e-55	47.5	8
731db8089150cec30f01da233e4ce9a74c4dd710_5	JQ781977.1.1806_U	Eukaryota;Stramenopiles;Stramenopiles_X;MAST;MAST-4-6-7-8-9-10-11;MAST-4;MAST-4A;MAST-4A sp.	2	0	0	1	0	0	0	1	1	1	0	0	2	0	0	0	Eukaryota	Stramenopiles	Stramenopiles	MAST-4A	MAST-4A sp.	93.75	51	3	3	51	1	354	401	1.8e-55	47.6	8
7d125b1d3462594a5e823a4476c7311996b37fab_4	AF300285.1.1724_U	Eukaryota;Alveolata;Ciliophora;Colpodea;Platyophryida;Sorogenidae;Sorogena;Sorogena stoianovitchae	0	1	0	0	0	0	0	0	1	0	2	0	1	1	1	1	Eukaryota	Alveolata	Ciliophora	Sorogena	Sorogena stoianovitchae	85.32	110	16	1	109	1	278	387	3.8e-08	31.3	8
8046f86c8dec3f4df75c2d503aa2c962b03cbf63_4	GU074657.1.1760_U	Eukaryota;Opisthokonta;Metazoa;Arthropoda;Chelicerata;Arachnida;Ixodes;Ixodes ricinus	0	2	1	1	0	0	0	0	0	1	0	1	0	1	0	1	Eukaryota	Opisthokonta	Metazoa	Ixodes	Ixodes ricinus	92.31	68	5	3	66	1	334	400	1.9e-13	33.5	8
8434f4debb946100af381c26e6f22dee90f8c5f4_8	EU650324.1.1587_U	Eukaryota;Opisthokonta;Metazoa;Bryozoa;Bryozoa_X;Bryozoa_XX;Plumatella;Plumatella sp.	0	0	0	0	1	0	1	0	0	0	4	0	0	0	2	0	Eukaryota	Opisthokonta	Metazoa	Plumatella	Plumatella sp.	75.29	471	108	34	459	1	316	764	2.8e-56	49.6	8
867ff3631f5695540f79320d2d0fa1a6a9122250_8	EF023118.1.1760_U	Eukaryota;Alveolata;Ciliophora;Spirotrichea;Hypotrichia;Oxytrichidae;Oxytrichidae_X;Oxytrichidae_X sp.	0	0	0	0	6	0	0	0	0	0	0	1	0	1	0	0	Eukaryota	Alveolata	Ciliophora	Oxytrichidae_X	Oxytrichidae_X sp.	95.37	109	5	1	109	1	286	393	3.6e-15	34.6	8
872e3efa6e68029c82dce826aca46b580334508d_5	EF023118.1.1760_U	Eukaryota;Alveolata;Ciliophora;Spirotrichea;Hypotrichia;Oxytrichidae;Oxytrichidae_X;Oxytrichidae_X sp.	0	1	1	0	0	2	1	0	1	1	0	0	0	0	1	0	Eukaryota	Alveolata	Ciliophora	Oxytrichidae_X	Oxytrichidae_X sp.	92.74	126	9	2	125	1	269	393	9.9e-13	33.6	8
8731f99d5c536abd5bb30c43750142f7892c8035_8	AY665124.1.1756_U	Eukaryota;Opisthokonta;Metazoa;Arthropoda;Crustacea;Maxillopoda;Copepoda;Calanoida;*;*	4	0	0	0	0	0	0	0	3	1	0	0	0	0	0	0	Eukaryota	Opisthokonta	Metazoa	*	*	97.03	103	3	2	102	1	300	401	6.8e-13	33.7	8
87ef837e51dd2426b78f6e24f4d4531a51ffc8d7_5	AB178584.1.1778_U	Eukaryota;Rhizaria;Radiolaria;Acantharea;Arthracanthida-Symphyacanthida;Arthracanthida-Symphyacanthida_X;Amphibelone;Amphibelone anomala	0	1	0	0	0	1	0	0	5	0	0	0	0	0	0	1	Eukaryota	Rhizaria	Radiolaria	Amphibelone	Amphibelone anomala	93.69	115	7	4	114	1	278	389	2.3e-11	31.7	8
89eb546e8cdae24c212fc223961771c2b4329830_8	EF024334.1.1748_U	Eukaryota;Alveolata;Ciliophora;Nassophorea;Nassophorea_X;Nassophorea_XX;Nassophorea_XXX;Nassophorea_XXX sp.	0	0	0	0	0	0	1	1	0	0	0	0	0	2	4	0	Eukaryota	Alveolata	Ciliophora	Nassophorea_XXX	Nassophorea_XXX sp.	94.55	111	6	1	111	1	278	387	2.5e-14	34.7	8
8e350cd928a03ccb13338fe1f7c2cb00826138b1_4	AY827953.1.1752_U	Eukaryota;Alveolata;Dinophyta;Dinophyceae;Uncultured;244;Uncultured-X;Uncultured-XX;dinoflagellate	0	2	0	2	0	0	0	1	0	2	0	0	1	0	0	0	Eukaryota	Alveolata	Dinophyta	Uncultured-XX	dinoflagellate	95.81	362	15	4	360	1	41	400	9e-81	56.4	8
8e59cb26d5e39c14124db469bc46638915192de8_8	AY916576.1.1700_U	Eukaryota;Stramenopiles;Stramenopiles_X;Bacillariophyta;Bacillariophyta_X;Raphid-pennate;Raphid-pennate_X;Raphid-pennate_X sp.	0	0	0	0	0	0	0	1	1	0	0	0	2	2	0	2	Eukaryota	Stramenopiles	Stramenopiles	Raphid-pennate_X	Raphid-pennate_X sp.	96.04	103	4	2	102	1	296	397	3.7e-14	34.5	8
8fb3eca90da2782c3bfa541d425294d29623b601_8	FJ000078.1.1335_U	Eukaryota;Alveolata;Ciliophora;Heterotrichea;Heterotrichida;Peritromidae;Peritromus;Peritromus sp.	2	0	0	0	0	0	0	0	1	2	0	1	2	0	0	0	Eukaryota	Alveolata	Ciliophora	Peritromus	Peritromus sp.	96.4	113	4	2	112	1	271	382	1e-12	33.8	8
97689e23a4668cd75da6eef7731d55543659195e_4	EU650324.1.1587_U	Eukaryota;Opisthokonta;Metazoa;Bryozoa;Bryozoa_X;Bryozoa_XX;Plumatella;Plumatella sp.	0	0	0	0	0	0	2	0	0	0	3	0	0	0	3	0	Eukaryota	Opisthokonta	Metazoa	Plumatella	Plumatella sp.	73.58	460	116	21	457	1	325	766	3e-54	49.1	8
9fe5784e1c00dc5c23c21b7de9aa981877462e0c_5	GU074657.1.1760_U	Eukaryota;Opisthokonta;Metazoa;Arthropoda;Chelicerata;Arachnida;Ixodes;Ixodes ricinus	0	3	1	2	0	1	0	0	1	0	0	0	0	0	0	0	Eukaryota	Opisthokonta	Metazoa	Ixodes	Ixodes ricinus	96.72	64	2	3	62	1	338	400	5.3e-14	33.7	8
a08fde1981149f8d42328788bfb0836156eb92d7_5	AF525867.1.1777_U	Eukaryota;Archaeplastida;Chlorophyta;Mamiellophyceae;Mamiellales;Mamiellaceae;Micromonas;Micromonas Clade-C.D.5	0	1	0	0	0	1	1	1	0	1	0	2	0	0	1	0	Eukaryota	Archaeplastida	Chlorophyta	Micromonas	Micromonas Clade-C.D.5	92.59	109	8	1	108	1	286	394	6.2e-14	34.4	8
a0e9240e105a047558cd727edabed323ab8dcea8_4	EU650324.1.1587_U	Eukaryota;Opisthokonta;Metazoa;Bryozoa;Bryozoa_X;Bryozoa_XX;Plumatella;Plumatella sp.	0	0	0	0	0	2	0	0	0	3	0	0	3	0	0	0	Eukaryota	Opisthokonta	Metazoa	Plumatella	Plumatella sp.	73.11	542	135	40	534	1	257	766	2.7e-14	35.7	8
a3deefc3c1a15b72f0f98e70924433df0651320a_8	AY827953.1.1752_U	Eukaryota;Alveolata;Dinophyta;Dinophyceae;Uncultured;244;Uncultured-X;Uncultured-XX;dinoflagellate	1	0	1	0	1	3	0	0	0	1	0	0	0	0	0	1	Eukaryota	Alveolata	Dinophyta	Uncultured-XX	dinoflagellate	95.93	299	12	4	297	1	104	400	5.9e-51	48.9	8
a9f0cd055f0651bf96a2fdea195bdeed14c756b9_8	AY665124.1.1756_U	Eukaryota;Opisthokonta;Metazoa;Arthropoda;Crustacea;Maxillopoda;Copepoda;Calanoida;*;*	4	0	0	0	1	0	0	0	0	0	0	1	0	2	0	0	Eukaryota	Opisthokonta	Metazoa	*	*	90.83	113	10	4	113	1	293	401	9.9e-10	32.1	8
ae2e4d40d4eccc38c71e54b2dab576beda242969_5	FJ914411	Eukaryota;Alveolata;Dinophyta;Syndiniales;MALV-III;MALV-III_X;MALV-III_XX;MALV-III_XX sp.	0	0	0	0	1	0	1	1	0	0	1	0	0	2	2	0	Eukaryota	Alveolata	Dinophyta	MALV-III_XX	MALV-III_XX sp.	100	304	0	18	304	1	97	382	1.2e-60	49.2	8
b99c0175c622330f0090d47defcba71b409b57b1_8	EU650324.1.1587_U	Eukaryota;Opisthokonta;Metazoa;Bryozoa;Bryozoa_X;Bryozoa_XX;Plumatella;Plumatella sp.	0	0	0	0	0	0	0	0	0	1	0	0	0	0	0	7	Eukaryota	Opisthokonta	Metazoa	Plumatella	Plumatella sp.	71.83	266	71	14	264	1	513	766	4.5e-99	58.4	8
bb0214fd07559b22af78ef82caf4fb1ebb3b9621_5	DQ514896.1.1755_U	Eukaryota;Stramenopiles;Stramenopiles_X;Bacillariophyta;Bacillariophyta_X;Polar-centric-Mediophyceae;Stephanodiscus;Stephanodiscus binderanus	0	1	1	0	1	0	0	1	1	1	0	1	0	1	0	0	Eukaryota	Stramenopiles	Stramenopiles	Stephanodiscus	Stephanodiscus binderanus	98.2	113	2	2	112	1	290	401	3.9e-18	36.4	8
bccd475515b20b0b537f7ae90146ed907f99825a_5	AB183632.1.1749_U	Eukaryota;Archaeplastida;Chlorophyta;Prasinococcales;Prasinococcales_X;Prasinococcales-Clade-B;Prasinoderma;Prasinoderma coloniale	2	0	1	0	0	0	0	1	1	1	1	0	0	0	0	1	Eukaryota	Archaeplastida	Chlorophyta	Prasinoderma	Prasinoderma coloniale	100	99	0	2	98	1	301	398	6.3e-15	34.8	8
bd10ce13a96968294096ce510c36176c82cbcaac_8	EU650324.1.1587_U	Eukaryota;Opisthokonta;Metazoa;Bryozoa;Bryozoa_X;Bryozoa_XX;Plumatella;Plumatella sp.	0	0	0	0	0	0	6	2	0	0	0	0	0	0	0	0	Eukaryota	Opisthokonta	Metazoa	Plumatella	Plumatella sp.	73.21	543	135	39	535	1	258	769	7.2e-14	35.5	8
be9f69b81789f9f5bc193b0fd019cc9e5b3e4f8a_8	EU650324.1.1587_U	Eukaryota;Opisthokonta;Metazoa;Bryozoa;Bryozoa_X;Bryozoa_XX;Plumatella;Plumatella sp.	0	0	0	0	2	0	0	0	0	0	0	0	0	2	4	0	Eukaryota	Opisthokonta	Metazoa	Plumatella	Plumatella sp.	73.55	538	132	39	530	1	264	770	5.9e-15	36	8
c10a32f63bee88ad6b65fccad6087adc88196702_5	AY665124.1.1756_U	Eukaryota;Opisthokonta;Metazoa;Arthropoda;Crustacea;Maxillopoda;Copepoda;Calanoida;*;*	4	0	0	0	0	0	0	1	0	1	0	0	2	0	0	0	Eukaryota	Opisthokonta	Metazoa	*	*	97.25	111	3	2	110	1	292	401	1.3e-17	36.1	8
c5db5b4ffe5db7450b8d3830590c94bbd59819ab_4	JN540535.1.1832_U	Eukaryota;Opisthokonta;Metazoa;Arthropoda;Chelicerata;Arachnida;Aliatypus;Aliatypus erebus	2	3	0	0	0	0	0	0	1	0	0	0	1	0	1	0	Eukaryota	Opisthokonta	Metazoa	Aliatypus	Aliatypus erebus	92.38	107	8	2	106	1	323	428	1.2e-12	33.8	8
d0cb88b6737542b4655f79ea1a4451d7449f942e_5	EU650324.1.1587_U	Eukaryota;Opisthokonta;Metazoa;Bryozoa;Bryozoa_X;Bryozoa_XX;Plumatella;Plumatella sp.	0	0	0	0	3	0	0	1	0	0	2	0	0	1	1	0	Eukaryota	Opisthokonta	Metazoa	Plumatella	Plumatella sp.	72.85	472	123	19	470	1	310	764	7e-46	46.8	8
d2d2319682cd3fa09dababdd9cc76a3aa07442e8_8	EF526887.1.1806_U	Eukaryota;Alveolata;Dinophyta;Dinophyceae;Uncultured;110;Uncultured-X;Uncultured-XX;dinoflagellate	1	0	0	0	0	0	0	0	0	0	0	0	2	1	0	4	Eukaryota	Alveolata	Dinophyta	Uncultured-XX	dinoflagellate	98.04	54	1	3	53	1	349	400	1.1e-41	43.7	8
d34e34847f5da15b6e5c639a2e8c58a9c9c5eb51_5	EU650324.1.1587_U	Eukaryota;Opisthokonta;Metazoa;Bryozoa;Bryozoa_X;Bryozoa_XX;Plumatella;Plumatella sp.	0	1	0	1	0	0	0	0	0	1	0	3	1	0	1	0	Eukaryota	Opisthokonta	Metazoa	Plumatella	Plumatella sp.	73.58	369	93	17	367	1	413	766	3e-102	59.5	8
dd588310f5c8c01d2d548890d2014e1d2cb1238b_8	AB178584.1.1778_U	Eukaryota;Rhizaria;Radiolaria;Acantharea;Arthracanthida-Symphyacanthida;Arthracanthida-Symphyacanthida_X;Amphibelone;Amphibelone anomala	1	0	0	0	0	0	0	0	1	3	0	0	3	0	0	0	Eukaryota	Rhizaria	Radiolaria	Amphibelone	Amphibelone anomala	94.06	104	6	3	104	1	289	389	6.2e-12	31.9	8
e162c43354791656b3bcf6d4788ac8d32f52950a_8	JN185478.1.1711_U	Eukaryota;Opisthokonta;Metazoa;Gastrotricha;Gastrotricha_X;Gastrotricha_XX;Lepidodermella;Lepidodermella squamata	1	1	2	2	0	1	0	0	1	0	0	0	0	0	0	0	Eukaryota	Opisthokonta	Metazoa	Lepidodermella	Lepidodermella squamata	86.36	113	15	3	112	1	296	406	8.8e-07	30.4	8
e3c13c2fea5d059f164e9d4e26db98dd11071b85_8	AY665124.1.1756_U	Eukaryota;Opisthokonta;Metazoa;Arthropoda;Crustacea;Maxillopoda;Copepoda;Calanoida;*;*	0	0	0	0	0	1	0	4	0	0	0	0	1	1	0	1	Eukaryota	Opisthokonta	Metazoa	*	*	100	89	0	2	88	1	314	401	1.5e-11	32.8	8
e78bf05c0825208cfac68b67197d793f87222d4b_8	GU074657.1.1760_U	Eukaryota;Opisthokonta;Metazoa;Arthropoda;Chelicerata;Arachnida;Ixodes;Ixodes ricinus	0	0	4	1	0	0	0	0	0	2	0	0	0	0	0	1	Eukaryota	Opisthokonta	Metazoa	Ixodes	Ixodes ricinus	87.01	81	10	4	80	1	323	400	2.6e-09	31.5	8
ec979556dfedf89fc5929b6310bf739aefaa067c_5	EF526887.1.1806_U	Eukaryota;Alveolata;Dinophyta;Dinophyceae;Uncultured;110;Uncultured-X;Uncultured-XX;dinoflagellate	0	1	2	0	0	2	2	0	0	0	0	0	0	0	1	0	Eukaryota	Alveolata	Dinophyta	Uncultured-XX	dinoflagellate	97.03	103	3	2	102	1	299	400	2.8e-14	34.4	8
ecb34190d4527a8e1895c8f5e4bb9f925c21aeab_8	HE866919.1.1718_U	Eukaryota;Stramenopiles;Stramenopiles_X;Phaeophyceae;Phaeophyceae_X;Phaeophyceae_XX;Desmarestia;Desmarestia ligulata	0	0	2	2	0	1	0	0	0	0	0	0	0	0	0	3	Eukaryota	Stramenopiles	Stramenopiles	Desmarestia	Desmarestia ligulata	89.26	122	13	1	121	1	290	411	1.3e-14	34.8	8
ee66a4a9959b2091e80e886126f5bba4970bb775_4	EU650324.1.1587_U	Eukaryota;Opisthokonta;Metazoa;Bryozoa;Bryozoa_X;Bryozoa_XX;Plumatella;Plumatella sp.	0	0	0	0	0	0	2	1	0	0	3	0	0	1	1	0	Eukaryota	Opisthokonta	Metazoa	Plumatella	Plumatella sp.	72.3	547	141	38	542	1	253	766	9.5e-14	35.4	8
ef7c6c927b7869fea3fd448fc3da288e2838f2c4_4	AY208893.1.1819_U	Eukaryota;Alveolata;Dinophyta;Syndiniales;MALV-II;MALV-II-Clade-4;Amoebophrya;Amoebophrya ceratii	0	1	0	1	0	1	0	0	1	1	0	0	1	0	0	2	Eukaryota	Alveolata	Dinophyta	Amoebophrya	Amoebophrya ceratii	90.18	115	11	3	113	1	287	400	9e-10	30.9	8
f26ef6550b831c617f43de02d19a164f362c7113_4	EF023118.1.1760_U	Eukaryota;Alveolata;Ciliophora;Spirotrichea;Hypotrichia;Oxytrichidae;Oxytrichidae_X;Oxytrichidae_X sp.	0	4	3	0	0	0	1	0	0	0	0	0	0	0	0	0	Eukaryota	Alveolata	Ciliophora	Oxytrichidae_X	Oxytrichidae_X sp.	96.4	114	4	3	112	1	281	393	8.1e-15	34.5	8
fa786e13baec3045d8df7a502d478e44d8b3682a_8	EF526887.1.1806_U	Eukaryota;Alveolata;Dinophyta;Dinophyceae;Uncultured;110;Uncultured-X;Uncultured-XX;dinoflagellate	2	0	0	1	0	2	0	0	1	2	0	0	0	0	0	0	Eukaryota	Alveolata	Dinophyta	Uncultured-XX	dinoflagellate	98.15	112	2	4	109	1	290	400	9e-15	34.8	8
fb47e5e273b8780a786a72719a0f16cccef4fd0b_8	AB183618.1.1755_U	Eukaryota;Hacrobia;Haptophyta;Prymnesiophyceae;Isochrysidales;Noelaerhabdaceae;Emiliania;Emiliania sp.	1	1	0	0	0	2	0	0	1	0	0	0	1	0	0	2	Eukaryota	Hacrobia	Haptophyta	Emiliania	Emiliania sp.	100	418	0	38	418	1	1	380	7.1e-76	53.2	8
006cf713b84d529bdf88af3a6fd3b5b1a53cfbcd_4	EU650324.1.1587_U	Eukaryota;Opisthokonta;Metazoa;Bryozoa;Bryozoa_X;Bryozoa_XX;Plumatella;Plumatella sp.	0	0	0	0	0	0	0	0	0	1	0	1	0	0	0	5	Eukaryota	Opisthokonta	Metazoa	Plumatella	Plumatella sp.	71.91	281	75	14	279	1	498	766	3.6e-119	62.2	7
06995cd1f40b5533ceba8b6a196262306736858d_4	AF300285.1.1724_U	Eukaryota;Alveolata;Ciliophora;Colpodea;Platyophryida;Sorogenidae;Sorogena;Sorogena stoianovitchae	0	0	1	1	0	0	0	0	0	0	0	0	0	0	0	5	Eukaryota	Alveolata	Ciliophora	Sorogena	Sorogena stoianovitchae	88.43	122	14	1	121	1	266	387	6e-15	35.1	7
0a52d1b81db0b793f64ea531f7f3db8f617b8d2a_7	EU650324.1.1587_U	Eukaryota;Opisthokonta;Metazoa;Bryozoa;Bryozoa_X;Bryozoa_XX;Plumatella;Plumatella sp.	0	0	0	1	0	0	0	0	1	1	0	1	3	0	0	0	Eukaryota	Opisthokonta	Metazoa	Plumatella	Plumatella sp.	72.71	499	128	30	486	1	285	766	4e-40	45.1	7
0a7104ad48aae8090e802c7707ec39ce337e12f8_4	AB058365.1.1726_U	Eukaryota;Hacrobia;Cryptophyta;Cryptophyceae;Cryptophyceae_X;Cryptomonadales;Geminigera;Geminigera cryophila	2	1	0	1	1	0	0	2	0	0	0	0	0	0	0	0	Eukaryota	Hacrobia	Cryptophyta	Geminigera	Geminigera cryophila	98.55	209	3	2	208	1	185	392	2.3e-73	53.5	7
0f0d9eda40435657e6ba39f6248c01c0c7627fed_4	EF023118.1.1760_U	Eukaryota;Alveolata;Ciliophora;Spirotrichea;Hypotrichia;Oxytrichidae;Oxytrichidae_X;Oxytrichidae_X sp.	2	0	1	0	0	0	0	0	0	0	0	3	1	0	0	0	Eukaryota	Alveolata	Ciliophora	Oxytrichidae_X	Oxytrichidae_X sp.	95.38	67	3	2	66	1	328	393	2.3e-12	32.5	7
108a2d469ee020e4e6b5da8477d3616fee14bc08_4	JQ781977.1.1806_U	Eukaryota;Stramenopiles;Stramenopiles_X;MAST;MAST-4-6-7-8-9-10-11;MAST-4;MAST-4A;MAST-4A sp.	0	0	0	0	0	0	2	3	0	0	0	0	0	2	0	0	Eukaryota	Stramenopiles	Stramenopiles	MAST-4A	MAST-4A sp.	94.12	54	3	3	54	1	351	401	3.3e-56	47.9	7
11999a10e348ce3c7a8ba3a49d0c6cdfa387885c_4	FJ914411	Eukaryota;Alveolata;Dinophyta;Syndiniales;MALV-III;MALV-III_X;MALV-III_XX;MALV-III_XX sp.	0	0	1	1	0	0	0	1	0	0	0	2	0	2	0	0	Eukaryota	Alveolata	Dinophyta	MALV-III_XX	MALV-III_XX sp.	100	302	0	19	302	1	100	382	5.1e-58	48.5	7
20aab7afa12cdbb6af14d603c8d197592b374f4e_4	EU650324.1.1587_U	Eukaryota;Opisthokonta;Metazoa;Bryozoa;Bryozoa_X;Bryozoa_XX;Plumatella;Plumatella sp.	0	0	0	3	0	0	0	1	2	0	1	0	0	0	0	0	Eukaryota	Opisthokonta	Metazoa	Plumatella	Plumatella sp.	72.12	498	133	21	495	1	290	769	2.6e-39	44.9	7
218e601668b8a4342ceade2684ad1c69ff46f961_4	FR874743.1.1765_U	Eukaryota;Archaeplastida;Chlorophyta;Mamiellophyceae;Mamiellales;Bathycoccaceae;Ostreococcus;Ostreococcus sp.	0	0	0	0	0	0	1	1	0	0	4	0	0	0	1	0	Eukaryota	Archaeplastida	Chlorophyta	Ostreococcus	Ostreococcus sp.	96.43	113	4	1	113	1	273	384	2.4e-17	36	7
27394959586d89a3082b8ba7067a75e5f1b87992_4	EU417629.1.1685_U	Eukaryota;Opisthokonta;Fungi;Glomeromycota;Glomeromycotina;Glomeromycetes;Glomus;Glomus sp.	0	3	0	1	1	0	0	0	0	0	0	0	0	1	1	0	Eukaryota	Opisthokonta	Fungi	Glomus	Glomus sp.	87.42	163	20	4	161	1	239	399	8.2e-13	34.4	7
27fd0278d7aaad4b6d9e6f36a7a7d490a2215b0c_4	AB178584.1.1778_U	Eukaryota;Rhizaria;Radiolaria;Acantharea;Arthracanthida-Symphyacanthida;Arthracanthida-Symphyacanthida_X;Amphibelone;Amphibelone anomala	0	0	2	0	1	3	0	0	0	0	0	0	0	0	0	1	Eukaryota	Rhizaria	Radiolaria	Amphibelone	Amphibelone anomala	90.1	104	10	3	104	1	289	389	9.3e-11	31.3	7
29bf96f72fb8b36e2fd89794e242560c94687b37_4	AY208893.1.1819_U	Eukaryota;Alveolata;Dinophyta;Syndiniales;MALV-II;MALV-II-Clade-4;Amoebophrya;Amoebophrya ceratii	0	0	0	4	0	1	0	0	0	0	0	0	1	0	0	1	Eukaryota	Alveolata	Dinophyta	Amoebophrya	Amoebophrya ceratii	92.11	118	9	4	116	1	285	400	1.6e-10	31.3	7
2a168009b3caaa24930de94a8034624531bba393_7	EF023118.1.1760_U	Eukaryota;Alveolata;Ciliophora;Spirotrichea;Hypotrichia;Oxytrichidae;Oxytrichidae_X;Oxytrichidae_X sp.	1	0	0	0	0	0	0	1	2	0	0	0	1	0	0	2	Eukaryota	Alveolata	Ciliophora	Oxytrichidae_X	Oxytrichidae_X sp.	100	75	0	2	74	1	320	393	4e-17	35	7
2a59464e9cf35c7086bc8268c2cef9bf5a8c740c_7	JQ781977.1.1806_U	Eukaryota;Stramenopiles;Stramenopiles_X;MAST;MAST-4-6-7-8-9-10-11;MAST-4;MAST-4A;MAST-4A sp.	0	2	0	0	0	0	0	0	1	1	0	1	1	0	1	0	Eukaryota	Stramenopiles	Stramenopiles	MAST-4A	MAST-4A sp.	100	98	0	2	97	1	305	401	1.9e-15	35	7
2a6463f85c7a8a1c61cf37462ec9241d4443ad7d_7	EF526887.1.1806_U	Eukaryota;Alveolata;Dinophyta;Dinophyceae;Uncultured;110;Uncultured-X;Uncultured-XX;dinoflagellate	1	2	0	3	0	1	0	0	0	0	0	0	0	0	0	0	Eukaryota	Alveolata	Dinophyta	Uncultured-XX	dinoflagellate	98.89	93	1	3	91	1	309	400	2e-11	32.8	7
311e4639f8cc005577bfb06aaf036dae8d4b0379_4	EU650324.1.1587_U	Eukaryota;Opisthokonta;Metazoa;Bryozoa;Bryozoa_X;Bryozoa_XX;Plumatella;Plumatella sp.	0	0	0	0	0	0	4	1	0	0	1	0	0	0	1	0	Eukaryota	Opisthokonta	Metazoa	Plumatella	Plumatella sp.	75	452	108	20	452	1	333	764	1.8e-63	51.4	7
3442908ba054a51cf1cdfd9d2929d8567ee3cdd2_7	AY827953.1.1752_U	Eukaryota;Alveolata;Dinophyta;Dinophyceae;Uncultured;244;Uncultured-X;Uncultured-XX;dinoflagellate	0	0	2	1	0	0	1	0	1	0	0	1	0	1	0	0	Eukaryota	Alveolata	Dinophyta	Uncultured-XX	dinoflagellate	96.7	398	13	4	396	1	5	400	1.7e-83	57.1	7
35c23f95cacda8273f462b3d6a9c3c59a8c0b8c0_4	AY208893.1.1819_U	Eukaryota;Alveolata;Dinophyta;Syndiniales;MALV-II;MALV-II-Clade-4;Amoebophrya;Amoebophrya ceratii	0	0	0	0	0	1	1	1	1	0	1	0	0	0	1	1	Eukaryota	Alveolata	Dinophyta	Amoebophrya	Amoebophrya ceratii	93.14	104	7	2	103	1	298	400	1.7e-12	32.2	7
37eb358ebf027f27974366d9bb15dd37e9020c9e_7	JQ781891.1.1862_U	Eukaryota;Stramenopiles;Stramenopiles_X;Bicoecea;Bicoecales;Bicoecaceae;Bicoecaceae_X;Bicoecaceae_X sp.	0	0	0	0	0	0	5	0	0	0	1	0	0	0	1	0	Eukaryota	Stramenopiles	Stramenopiles	Bicoecaceae_X	Bicoecaceae_X sp.	97.06	103	3	1	103	1	336	437	3.3e-17	36	7
3b4b5e87efdc44f248d1daf8d0843c08eac81e3a_7	EF526887.1.1806_U	Eukaryota;Alveolata;Dinophyta;Dinophyceae;Uncultured;110;Uncultured-X;Uncultured-XX;dinoflagellate	0	0	0	1	0	0	2	1	0	0	1	0	0	0	2	0	Eukaryota	Alveolata	Dinophyta	Uncultured-XX	dinoflagellate	94.74	60	3	3	60	1	344	400	1.5e-42	44.1	7
3b8f264e4659dbef61501736d8353ba22c7091cd_7	AM502018.1.1721_U	Eukaryota;Stramenopiles;Stramenopiles_X;Bacillariophyta;Bacillariophyta_X;Raphid-pennate;Cymbella;Cymbella affinis	0	0	0	2	0	0	0	0	2	0	0	0	0	0	0	3	Eukaryota	Stramenopiles	Stramenopiles	Cymbella	Cymbella affinis	100	103	0	2	102	1	286	387	2.7e-15	34.6	7
3efaf080347a2473e0b7aff5ff16ca8cd6a611c2_7	EU650324.1.1587_U	Eukaryota;Opisthokonta;Metazoa;Bryozoa;Bryozoa_X;Bryozoa_XX;Plumatella;Plumatella sp.	0	0	0	0	2	0	1	0	0	0	0	0	0	1	3	0	Eukaryota	Opisthokonta	Metazoa	Plumatella	Plumatella sp.	71.09	544	146	39	534	1	252	766	7.8e-15	35.9	7
42af4d2db6a046805402ceae5933e1af802d9efd_4	EU650324.1.1587_U	Eukaryota;Opisthokonta;Metazoa;Bryozoa;Bryozoa_X;Bryozoa_XX;Plumatella;Plumatella sp.	0	2	1	0	0	1	0	0	1	0	0	1	0	0	0	1	Eukaryota	Opisthokonta	Metazoa	Plumatella	Plumatella sp.	74.58	375	91	17	373	1	407	766	2.5e-183	73	7
45676e4d5aa45cbda75bad1dceabc977595f9edc_7	EU650324.1.1587_U	Eukaryota;Opisthokonta;Metazoa;Bryozoa;Bryozoa_X;Bryozoa_XX;Plumatella;Plumatella sp.	0	0	0	0	0	2	0	0	0	3	0	0	2	0	0	0	Eukaryota	Opisthokonta	Metazoa	Plumatella	Plumatella sp.	75.11	493	114	35	490	1	304	764	4.6e-36	43.9	7
4e605a2e2c834c59eba18382114c56245b69da57_7	AJ246273.1.1799_U	Eukaryota;Hacrobia;Haptophyta;Prymnesiophyceae;Prymnesiales;Chrysochromulinaceae;Chrysochromulina;Chrysochromulina campanulifera	0	0	1	0	0	0	0	0	0	0	0	3	1	1	0	1	Eukaryota	Hacrobia	Haptophyta	Chrysochromulina	Chrysochromulina campanulifera	100	419	0	38	419	1	1	381	4.7e-81	54.4	7
4fde0e0f83614bf2c26a77224cd159831f078225_7	JQ781891.1.1862_U	Eukaryota;Stramenopiles;Stramenopiles_X;Bicoecea;Bicoecales;Bicoecaceae;Bicoecaceae_X;Bicoecaceae_X sp.	0	0	0	0	0	0	0	0	0	0	0	1	1	3	1	1	Eukaryota	Stramenopiles	Stramenopiles	Bicoecaceae_X	Bicoecaceae_X sp.	100	92	0	2	91	1	347	437	1.3e-16	35.5	7
512b0e2e08caa66c0f9f882572d51adcc5506847_4	JF698782.1.1630_U	Eukaryota;Hacrobia;Haptophyta;Prymnesiophyceae;Prymnesiales;Chrysochromulinaceae;Chrysochromulina;Chrysochromulina_X sp.	2	0	2	1	0	1	0	0	0	1	0	0	0	0	0	0	Eukaryota	Hacrobia	Haptophyta	Chrysochromulina	Chrysochromulina_X sp.	98.42	418	6	38	418	1	1	380	1.8e-75	53.1	7
5299ce1b35bc31066ead25efca8980d1fb6f8a29_7	AM490983.1.1724_U	Eukaryota;Hacrobia;Haptophyta;Prymnesiophyceae;Zygodiscales;Helicosphaeraceae;Helicosphaera;Helicosphaera carteri	1	1	0	1	0	1	0	0	0	1	0	2	0	0	0	0	Eukaryota	Hacrobia	Haptophyta	Helicosphaera	Helicosphaera carteri	99.21	419	3	38	419	1	1	381	3.5e-77	53.5	7
566710a45c611a5458adde1a2e2fb0a1ea0162fb_4	AY827953.1.1752_U	Eukaryota;Alveolata;Dinophyta;Dinophyceae;Uncultured;244;Uncultured-X;Uncultured-XX;dinoflagellate	0	0	0	0	1	0	0	0	0	0	1	2	0	1	2	0	Eukaryota	Alveolata	Dinophyta	Uncultured-XX	dinoflagellate	96.21	136	5	4	135	1	268	400	6.5e-17	36.1	7
5b271e230c5b948e8c02f27a83347d068d30e85d_4	EU650324.1.1587_U	Eukaryota;Opisthokonta;Metazoa;Bryozoa;Bryozoa_X;Bryozoa_XX;Plumatella;Plumatella sp.	0	0	0	0	0	2	0	0	0	1	0	1	3	0	0	0	Eukaryota	Opisthokonta	Metazoa	Plumatella	Plumatella sp.	73.85	454	114	18	451	1	331	769	9.1e-61	50.7	7
5c2a9ee721f0b81b290d99a56a5d758b26a271ee_7	FJ914411	Eukaryota;Alveolata;Dinophyta;Syndiniales;MALV-III;MALV-III_X;MALV-III_XX;MALV-III_XX sp.	0	1	0	0	0	0	0	0	0	0	0	4	2	0	0	0	Eukaryota	Alveolata	Dinophyta	MALV-III_XX	MALV-III_XX sp.	100	291	0	19	291	1	111	382	2.6e-49	46.1	7
604c5ad51f153e3ea99baca49042b7535cc74e39_4	X81965.1.2214_G	Eukaryota;Archaeplastida;Chlorophyta;Trebouxiophyceae;Trebouxiophyceae_X;Trebouxiophyceae_XX;Choricystis;Choricystis sp.	0	2	0	0	0	1	0	0	1	0	0	0	0	0	0	3	Eukaryota	Archaeplastida	Chlorophyta	Choricystis	Choricystis sp.	90.4	418	38	22	418	1	2189	2584	1e-61	52.4	7
62268c709b9b2e602866c10f24fab04f809e983c_4	AY525630.1.1830_U	Eukaryota;Opisthokonta;Metazoa;Annelida;Annelida_X;Annelida_XX;Alentia;Alentia gelatinosa	0	0	2	0	0	1	0	0	1	0	0	0	1	0	0	2	Eukaryota	Opisthokonta	Metazoa	Alentia	Alentia gelatinosa	89.19	113	12	2	112	1	348	459	2.4e-10	32.6	7
634916ccb6bac7c39ad0bde5c231d04775110eb8_4	EU650324.1.1587_U	Eukaryota;Opisthokonta;Metazoa;Bryozoa;Bryozoa_X;Bryozoa_XX;Plumatella;Plumatella sp.	0	0	0	0	0	3	1	0	1	1	0	1	0	0	0	0	Eukaryota	Opisthokonta	Metazoa	Plumatella	Plumatella sp.	76.33	433	98	19	430	1	350	766	6.2e-156	69	7
645fb8e0a6c0dac325557ef300d3aa32206165bc_4	HQ191283.1.2520_U	Eukaryota;Opisthokonta;Fungi;Chytridiomycota;Chytridiomycotina;Chytridiomycetes;Rhyzophidiales_X;Rhyzophidiales_X sp.	0	0	1	3	0	0	0	0	0	1	0	0	0	0	0	2	Eukaryota	Opisthokonta	Fungi	Rhyzophidiales_X	Rhyzophidiales_X sp.	88.07	113	13	4	110	1	288	399	6.4e-08	31.5	7
659c9b4dde48dcf683c1fc494a41bc54d82652a1_7	EF526887.1.1806_U	Eukaryota;Alveolata;Dinophyta;Dinophyceae;Uncultured;110;Uncultured-X;Uncultured-XX;dinoflagellate	1	0	2	1	0	0	0	0	0	0	0	0	1	0	0	2	Eukaryota	Alveolata	Dinophyta	Uncultured-XX	dinoflagellate	97.03	103	3	2	102	1	299	400	1.2e-14	34.6	7
66bac640292293165673b01c9566722a9402bcb6_7	EF526887.1.1806_U	Eukaryota;Alveolata;Dinophyta;Dinophyceae;Uncultured;110;Uncultured-X;Uncultured-XX;dinoflagellate	1	0	1	2	0	0	0	0	1	0	0	0	0	0	0	2	Eukaryota	Alveolata	Dinophyta	Uncultured-XX	dinoflagellate	89.52	107	11	2	106	1	295	400	3.5e-09	31.8	7
6a4df92725433aca4919d458effc8064dbc12b41_7	FJ537335.1.1800_U	Eukaryota;Hacrobia;Haptophyta;Prymnesiophyceae;Phaeocystales;Phaeocystaceae;Phaeocystis;Phaeocystis globosa	0	1	2	0	0	1	0	0	0	0	0	2	0	0	0	1	Eukaryota	Hacrobia	Haptophyta	Phaeocystis	Phaeocystis globosa	100	304	0	18	304	1	97	382	5e-62	49.5	7
6b210ff1051bb8e9a2201659cc46e5a583f7289c_4	AB505561.1.2086_U	Eukaryota;Stramenopiles;Stramenopiles_X;MAST;MAST-1;MAST-1A;MAST-1A_X;MAST-1A_X sp.	0	1	0	0	0	1	2	0	0	2	0	0	1	0	0	0	Eukaryota	Stramenopiles	Stramenopiles	MAST-1A_X	MAST-1A_X sp.	95.54	116	5	4	113	1	293	407	2.7e-12	32.4	7
72843d9a082527abda9ce0fb57e4e6213dbe5d86_4	JF698782.1.1630_U	Eukaryota;Hacrobia;Haptophyta;Prymnesiophyceae;Prymnesiales;Chrysochromulinaceae;Chrysochromulina;Chrysochromulina_X sp.	3	2	1	0	0	1	0	0	0	0	0	0	0	0	0	0	Eukaryota	Hacrobia	Haptophyta	Chrysochromulina	Chrysochromulina_X sp.	98.42	418	6	38	418	1	1	380	2.4e-76	53.3	7
7285f318657a4198a0eb64a3f595a1fa31739850_4	FR874743.1.1765_U	Eukaryota;Archaeplastida;Chlorophyta;Mamiellophyceae;Mamiellales;Bathycoccaceae;Ostreococcus;Ostreococcus sp.	0	0	1	0	0	1	0	0	0	1	1	0	1	1	0	1	Eukaryota	Archaeplastida	Chlorophyta	Ostreococcus	Ostreococcus sp.	96.96	413	12	18	413	1	1619	2013	1.2e-96	59.8	7
73402a7d9cb097851a41ba5acb7e9634ede23a8f_7	AB194980.1.1719_U	Eukaryota;Hacrobia;Katablepharidophyta;Katablepharidaceae;Katablepharidales;Katablepharidales_X;Leucocryptos;Leucocryptos marina	1	0	2	0	0	0	1	0	0	0	0	0	0	1	0	2	Eukaryota	Hacrobia	Katablepharidophyta	Leucocryptos	Leucocryptos marina	99.12	117	1	4	114	1	283	398	3.4e-15	35.1	7
793e5d2ce79458d2a8304797ac983fa5fea508c7_7	EU650324.1.1587_U	Eukaryota;Opisthokonta;Metazoa;Bryozoa;Bryozoa_X;Bryozoa_XX;Plumatella;Plumatella sp.	0	1	6	0	0	0	0	0	0	0	0	0	0	0	0	0	Eukaryota	Opisthokonta	Metazoa	Plumatella	Plumatella sp.	70.43	541	152	27	538	1	250	766	2.7e-16	36.6	7
81325a73139d772517b82e00ba5a663042e3c5a7_4	FJ914411	Eukaryota;Alveolata;Dinophyta;Syndiniales;MALV-III;MALV-III_X;MALV-III_XX;MALV-III_XX sp.	0	0	1	0	1	0	1	1	0	0	1	0	0	0	2	0	Eukaryota	Alveolata	Dinophyta	MALV-III_XX	MALV-III_XX sp.	99.27	294	2	19	294	1	108	382	3.8e-50	46.4	7
842251a7ca481f66748e61b36d6714dce6a5416e_7	AY665124.1.1756_U	Eukaryota;Opisthokonta;Metazoa;Arthropoda;Crustacea;Maxillopoda;Copepoda;Calanoida;*;*	4	0	0	0	0	0	0	0	3	0	0	0	0	0	0	0	Eukaryota	Opisthokonta	Metazoa	*	*	92.62	126	9	4	125	1	279	401	7.4e-14	34.5	7
898e1f63d9233b87ac49db0a0c4be4856c521794_4	GU822072.1.1201_U	Eukaryota;Alveolata;Dinophyta;Syndiniales;MALV-I;MALV-I-Clade-5;MALV-I-Clade-5_X;MALV-I-Clade-5_X sp.	0	0	0	0	1	1	1	0	0	0	0	1	1	2	0	0	Eukaryota	Alveolata	Dinophyta	MALV-I-Clade-5_X	MALV-I-Clade-5_X sp.	97.91	420	8	37	420	1	1	383	2.4e-76	53.3	7
8c935860cba4d5dc0212c67d68e8aa1b22698273_7	JN185478.1.1711_U	Eukaryota;Opisthokonta;Metazoa;Gastrotricha;Gastrotricha_X;Gastrotricha_XX;Lepidodermella;Lepidodermella squamata	2	1	0	1	0	0	0	0	0	1	0	0	0	0	0	2	Eukaryota	Opisthokonta	Metazoa	Lepidodermella	Lepidodermella squamata	86.14	103	14	2	102	1	305	406	6.8e-07	30.4	7
8ddc6e232990c22ff2c6858be8778ecfeb53baf1_7	DQ514896.1.1755_U	Eukaryota;Stramenopiles;Stramenopiles_X;Bacillariophyta;Bacillariophyta_X;Polar-centric-Mediophyceae;Stephanodiscus;Stephanodiscus binderanus	0	0	2	0	1	1	0	0	0	1	0	1	0	0	0	1	Eukaryota	Stramenopiles	Stramenopiles	Stephanodiscus	Stephanodiscus binderanus	96.69	124	4	3	123	1	280	401	1e-18	36.8	7
95dd0828049ea7a528883458f935bd6cc6db4b5d_7	AY208893.1.1819_U	Eukaryota;Alveolata;Dinophyta;Syndiniales;MALV-II;MALV-II-Clade-4;Amoebophrya;Amoebophrya ceratii	0	0	0	1	0	0	0	0	3	0	0	0	0	0	0	3	Eukaryota	Alveolata	Dinophyta	Amoebophrya	Amoebophrya ceratii	92.24	121	9	5	119	1	283	400	1.2e-08	30.3	7
9661b2f6dd7b6699daa43a389598bab6e55bf32c_4	AY827953.1.1752_U	Eukaryota;Alveolata;Dinophyta;Dinophyceae;Uncultured;244;Uncultured-X;Uncultured-XX;dinoflagellate	1	0	0	0	0	1	1	0	1	0	0	0	1	0	2	0	Eukaryota	Alveolata	Dinophyta	Uncultured-XX	dinoflagellate	96.38	280	10	4	278	1	123	400	9.9e-50	48.4	7
9d7c8e883f8a3478c8009f46dd024eb260dc4930_7	AF013154.1.1761_U	Eukaryota;Opisthokonta;Metazoa;Platyhelminthes;Turbellaria;Seriata;Schmidtea;Schmidtea polychroa	0	0	0	0	6	0	0	0	0	0	1	0	0	0	0	0	Eukaryota	Opisthokonta	Metazoa	Schmidtea	Schmidtea polychroa	72.28	419	109	33	412	1	403	797	3.7e-12	34.3	7
a102e7b1abfd5c9bef9e12edccec2885b1688a14_4	AB025533.1.1788_U	Eukaryota;Stramenopiles;Stramenopiles_X;Eustigmatophyceae;Eustigmatophyceae_X;Eustigmatophyceae_XX;Nannochloropsis;Nannochloropsis sp.	0	0	0	0	0	0	0	0	3	1	0	0	0	0	0	3	Eukaryota	Stramenopiles	Stramenopiles	Nannochloropsis	Nannochloropsis sp.	89.19	113	12	2	112	1	294	405	4.1e-09	32.1	7
a1848c53bac50c7137c8b6cb1333d4463065be5c_7	EF023236	Eukaryota;Alveolata;Apicomplexa;Apicomplexa_X;Gregarines;Gregarines_X;Gregarines_XX;Gregarines_XX sp.	0	0	0	0	1	0	0	1	0	1	0	1	0	2	0	1	Eukaryota	Alveolata	Apicomplexa	Gregarines_XX	Gregarines_XX sp.	98.94	96	1	2	95	1	353	447	4.3e-12	33	7
a3e88880e179f91aae9f15c7a2b79beaf8f18da2_7	AB025533.1.1788_U	Eukaryota;Stramenopiles;Stramenopiles_X;Eustigmatophyceae;Eustigmatophyceae_X;Eustigmatophyceae_XX;Nannochloropsis;Nannochloropsis sp.	0	1	0	0	0	0	0	0	0	0	0	1	5	0	0	0	Eukaryota	Stramenopiles	Stramenopiles	Nannochloropsis	Nannochloropsis sp.	97.67	135	3	6	134	1	1500	1629	3.2e-14	35.1	7
a63f7bd75fbeaff7a9f82c6d4aedbf78195c0aae_4	EU650324.1.1587_U	Eukaryota;Opisthokonta;Metazoa;Bryozoa;Bryozoa_X;Bryozoa_XX;Plumatella;Plumatella sp.	0	0	0	0	0	5	0	0	0	0	0	1	1	0	0	0	Eukaryota	Opisthokonta	Metazoa	Plumatella	Plumatella sp.	69.57	568	161	39	544	1	214	766	2.7e-18	37.5	7
a79cf0778827f63c34fa95361c3f3922b9ec4fae_7	FR874743.1.1765_U	Eukaryota;Archaeplastida;Chlorophyta;Mamiellophyceae;Mamiellales;Bathycoccaceae;Ostreococcus;Ostreococcus sp.	0	0	3	1	0	0	0	0	0	0	0	1	1	0	0	1	Eukaryota	Archaeplastida	Chlorophyta	Ostreococcus	Ostreococcus sp.	94.17	123	7	3	121	1	263	384	4.6e-16	35.5	7
a7da1202f4c57629a0664c87f575d6e9b3441058_4	EU650324.1.1587_U	Eukaryota;Opisthokonta;Metazoa;Bryozoa;Bryozoa_X;Bryozoa_XX;Plumatella;Plumatella sp.	0	0	0	0	0	0	4	0	0	0	1	0	0	0	2	0	Eukaryota	Opisthokonta	Metazoa	Plumatella	Plumatella sp.	72.64	550	139	42	544	1	251	764	1.7e-13	35.3	7
ad510f64c47d2c10a5a575ef1771b9006a4d3bd8_4	EU650324.1.1587_U	Eukaryota;Opisthokonta;Metazoa;Bryozoa;Bryozoa_X;Bryozoa_XX;Plumatella;Plumatella sp.	0	2	0	0	0	0	0	0	0	2	0	3	0	0	0	0	Eukaryota	Opisthokonta	Metazoa	Plumatella	Plumatella sp.	69.6	523	152	23	517	1	259	764	2.2e-17	37	7
b67b3fbf04d1ae6c8efb25edf14f61e050535a11_7	FJ000078.1.1335_U	Eukaryota;Alveolata;Ciliophora;Heterotrichea;Heterotrichida;Peritromidae;Peritromus;Peritromus sp.	2	0	1	0	0	0	0	0	0	1	0	1	0	2	0	0	Eukaryota	Alveolata	Ciliophora	Peritromus	Peritromus sp.	98.96	98	1	2	97	1	286	382	1.3e-13	34	7
b791d0704e34ee8b50a336934fd4334573f68d33_7	EU650324.1.1587_U	Eukaryota;Opisthokonta;Metazoa;Bryozoa;Bryozoa_X;Bryozoa_XX;Plumatella;Plumatella sp.	0	0	0	0	0	1	0	0	0	3	0	2	1	0	0	0	Eukaryota	Opisthokonta	Metazoa	Plumatella	Plumatella sp.	72.91	462	120	19	460	1	325	769	5.1e-55	49.3	7
b8b0c0d1fd6b33c8934d406236faa2b7ca616bfc_4	AY665086.1.1732_U	Eukaryota;Alveolata;Ciliophora;Spirotrichea;Oligotrichia;Strombidiidae;Strombidiidae_X;Strombidiidae_X sp.	0	0	0	0	1	0	1	0	2	0	1	0	0	0	2	0	Eukaryota	Alveolata	Ciliophora	Strombidiidae_X	Strombidiidae_X sp.	99.69	338	1	18	338	1	56	375	1.9e-73	52.3	7
bbcf9a36d332b313933a4c2f85554f96ccec7aa3_7	EF023118.1.1760_U	Eukaryota;Alveolata;Ciliophora;Spirotrichea;Hypotrichia;Oxytrichidae;Oxytrichidae_X;Oxytrichidae_X sp.	2	1	0	0	0	0	0	0	2	0	0	1	0	1	0	0	Eukaryota	Alveolata	Ciliophora	Oxytrichidae_X	Oxytrichidae_X sp.	91.11	92	8	2	91	1	303	393	1.6e-15	34.5	7
bc697c2c4fb2c1352e0cbfc6b6d8b1ded6c89879_7	EU650324.1.1587_U	Eukaryota;Opisthokonta;Metazoa;Bryozoa;Bryozoa_X;Bryozoa_XX;Plumatella;Plumatella sp.	0	0	0	1	0	6	0	0	0	0	0	0	0	0	0	0	Eukaryota	Opisthokonta	Metazoa	Plumatella	Plumatella sp.	70.23	540	153	26	530	1	243	766	5.8e-31	42.3	7
bfe54e9d129357a99271c6026745f8030eb7b319_4	AB505561.1.2086_U	Eukaryota;Stramenopiles;Stramenopiles_X;MAST;MAST-1;MAST-1A;MAST-1A_X;MAST-1A_X sp.	0	0	0	0	0	0	0	1	0	2	1	1	0	0	1	1	Eukaryota	Stramenopiles	Stramenopiles	MAST-1A_X	MAST-1A_X sp.	97.44	120	3	3	119	1	290	407	3.4e-12	32.4	7
cb137adb6fe4086655720a0f3ac8ac05d0c9752d_4	AB058365.1.1726_U	Eukaryota;Hacrobia;Cryptophyta;Cryptophyceae;Cryptophyceae_X;Cryptomonadales;Geminigera;Geminigera cryophila	0	0	1	0	0	1	0	0	1	2	0	0	1	0	0	1	Eukaryota	Hacrobia	Cryptophyta	Geminigera	Geminigera cryophila	98.58	214	3	3	213	1	181	392	6.7e-76	54.1	7
d1954ab113925f5fd0230b62c5a4e36b7d129a58_4	U42650.1.1706_U	Eukaryota;Opisthokonta;Fungi;Ascomycota;Pezizomycotina;Pezizomycetes;Gyromitra;Gyromitra californica	0	0	0	0	0	0	2	2	0	0	0	0	0	3	0	0	Eukaryota	Opisthokonta	Fungi	Gyromitra	Gyromitra californica	90.7	421	37	23	416	1	1165	1567	1.4e-61	51.7	7
d6aadd5fb6f072746267a39c8606ec03e3c82620_4	EU650324.1.1587_U	Eukaryota;Opisthokonta;Metazoa;Bryozoa;Bryozoa_X;Bryozoa_XX;Plumatella;Plumatella sp.	0	5	2	0	0	0	0	0	0	0	0	0	0	0	0	0	Eukaryota	Opisthokonta	Metazoa	Plumatella	Plumatella sp.	70.89	536	147	31	534	1	260	766	5.5e-14	35.5	7
da61e1bf5896aa40c5424fc3f20708853eb7d0bb_4	AY665124.1.1756_U	Eukaryota;Opisthokonta;Metazoa;Arthropoda;Crustacea;Maxillopoda;Copepoda;Calanoida;*;*	4	0	1	2	0	0	0	0	0	0	0	0	0	0	0	0	Eukaryota	Opisthokonta	Metazoa	*	*	90.43	118	11	3	116	1	285	401	1.5e-09	32.1	7
dea6296a291e4068776b9a6038c41245850d95b5_4	EU650324.1.1587_U	Eukaryota;Opisthokonta;Metazoa;Bryozoa;Bryozoa_X;Bryozoa_XX;Plumatella;Plumatella sp.	0	0	0	0	0	0	0	0	0	0	1	1	3	0	2	0	Eukaryota	Opisthokonta	Metazoa	Plumatella	Plumatella sp.	73.93	271	67	14	270	1	507	764	5.5e-163	69.5	7
e488af7d00d8ee1d31063140130d220c44174858_4	EU650324.1.1587_U	Eukaryota;Opisthokonta;Metazoa;Bryozoa;Bryozoa_X;Bryozoa_XX;Plumatella;Plumatella sp.	0	0	0	0	0	1	0	0	0	2	0	0	2	2	0	0	Eukaryota	Opisthokonta	Metazoa	Plumatella	Plumatella sp.	75.36	431	102	17	429	1	351	766	6.6e-84	56	7
ea4ed6b1c39a6270adbaf30971939cd3b65c52af_4	FR874708.1.1775_U	Eukaryota;Archaeplastida;Chlorophyta;Mamiellophyceae;Mamiellales;Bathycoccaceae;Bathycoccus;Bathycoccus prasinos	0	0	0	0	0	0	0	0	3	3	0	0	0	0	0	1	Eukaryota	Archaeplastida	Chlorophyta	Bathycoccus	Bathycoccus prasinos	97.32	114	3	2	113	1	280	392	5.2e-15	35	7
eb00c6fa8b913696b62a218e074c3bffb324327f_7	FR874743.1.1765_U	Eukaryota;Archaeplastida;Chlorophyta;Mamiellophyceae;Mamiellales;Bathycoccaceae;Ostreococcus;Ostreococcus sp.	0	1	3	1	0	0	0	0	0	0	0	1	1	0	0	0	Eukaryota	Archaeplastida	Chlorophyta	Ostreococcus	Ostreococcus sp.	99.09	335	3	4	333	1	52	384	2.4e-76	55.2	7
eb7489aaca1bf95299b616f61bc5aec907289ddd_7	AY665124.1.1756_U	Eukaryota;Opisthokonta;Metazoa;Arthropoda;Crustacea;Maxillopoda;Copepoda;Calanoida;*;*	0	0	0	0	5	0	0	0	0	0	0	0	1	0	1	0	Eukaryota	Opisthokonta	Metazoa	*	*	76.64	219	50	5	216	1	185	401	1.4e-17	37	7
ee55f52a9699aa9e200b6c0dc6f093547c050336_7	FN598428.1.1824_U	Eukaryota;Alveolata;Dinophyta;Syndiniales;MALV-II;MALV-II_X;MALV-II_XX;MALV-II_XX sp.	0	1	2	0	0	2	0	0	0	0	0	1	0	0	0	1	Eukaryota	Alveolata	Dinophyta	MALV-II_XX	MALV-II_XX sp.	93.68	98	6	3	96	1	304	400	4.6e-10	30.4	7
f00ff45f480491de10eee7037c1fd26131cd41b5_7	AF117777.1.1816_U	Eukaryota;Stramenopiles;Stramenopiles_X;Pelagophyceae;Pelagophyceae_X;Pelagophyceae_XX;Aureococcus;Aureococcus anophagefferens	0	1	1	1	1	0	0	0	0	0	0	0	0	1	2	0	Eukaryota	Stramenopiles	Stramenopiles	Aureococcus	Aureococcus anophagefferens	100	424	0	38	423	1	1	387	4.4e-73	52.6	7
f26ac4476af50b94b192c5516728c5d46e151631_4	EU650324.1.1587_U	Eukaryota;Opisthokonta;Metazoa;Bryozoa;Bryozoa_X;Bryozoa_XX;Plumatella;Plumatella sp.	0	0	0	1	0	5	0	0	0	0	0	0	0	0	0	1	Eukaryota	Opisthokonta	Metazoa	Plumatella	Plumatella sp.	71.75	520	139	28	515	1	264	760	2.4e-33	43.1	7
f7cb4d6b17b527c1450d075ef9c38841251aa9f0_4	AB025533.1.1788_U	Eukaryota;Stramenopiles;Stramenopiles_X;Eustigmatophyceae;Eustigmatophyceae_X;Eustigmatophyceae_XX;Nannochloropsis;Nannochloropsis sp.	0	0	1	0	0	1	1	0	3	0	0	0	0	1	0	0	Eukaryota	Stramenopiles	Stramenopiles	Nannochloropsis	Nannochloropsis sp.	92.71	96	7	0	96	1	310	405	1.9e-15	35.2	7
f9e54d804f9f21004c7039ee036b7a95e03c69bb_7	EF526887.1.1806_U	Eukaryota;Alveolata;Dinophyta;Dinophyceae;Uncultured;110;Uncultured-X;Uncultured-XX;dinoflagellate	4	1	1	0	1	0	0	0	0	0	0	0	0	0	0	0	Eukaryota	Alveolata	Dinophyta	Uncultured-XX	dinoflagellate	91.84	54	4	5	54	1	352	400	9.3e-26	38.4	7
fe41ee5b92a834232c1e3cfbcbad642a273c5a6d_4	EF526887.1.1806_U	Eukaryota;Alveolata;Dinophyta;Dinophyceae;Uncultured;110;Uncultured-X;Uncultured-XX;dinoflagellate	0	0	0	4	2	0	1	0	0	0	0	0	0	0	0	0	Eukaryota	Alveolata	Dinophyta	Uncultured-XX	dinoflagellate	92.98	59	4	2	59	1	344	400	2.5e-16	34.6	7
ffb3a65055facdda12156e11caae9e9f6d40b55a_4	HE866919.1.1718_U	Eukaryota;Stramenopiles;Stramenopiles_X;Phaeophyceae;Phaeophyceae_X;Phaeophyceae_XX;Desmarestia;Desmarestia ligulata	0	0	1	4	0	1	0	0	1	0	0	0	0	0	0	0	Eukaryota	Stramenopiles	Stramenopiles	Desmarestia	Desmarestia ligulata	89.83	119	12	1	118	1	293	411	3e-15	35	7
01f2a04259ce0c5a28f8d6199700de2cb3ec6edc_6	JN185478.1.1711_U	Eukaryota;Opisthokonta;Metazoa;Gastrotricha;Gastrotricha_X;Gastrotricha_XX;Lepidodermella;Lepidodermella squamata	0	0	0	0	0	1	0	0	2	1	0	1	0	0	0	1	Eukaryota	Opisthokonta	Metazoa	Lepidodermella	Lepidodermella squamata	87.1	128	16	4	126	1	281	406	5.7e-08	31.4	6
02894f4d2671f346f2fc03e5a24ad46f325e1dd4_3	EU650324.1.1587_U	Eukaryota;Opisthokonta;Metazoa;Bryozoa;Bryozoa_X;Bryozoa_XX;Plumatella;Plumatella sp.	0	0	0	0	0	0	0	0	1	3	0	1	1	0	0	0	Eukaryota	Opisthokonta	Metazoa	Plumatella	Plumatella sp.	70.43	548	152	34	536	1	241	766	4.2e-15	36	6
03d90b62412ab6189c8dd7214129149c156e7e95_3	EU650324.1.1587_U	Eukaryota;Opisthokonta;Metazoa;Bryozoa;Bryozoa_X;Bryozoa_XX;Plumatella;Plumatella sp.	0	1	0	0	0	2	0	1	1	1	0	0	0	0	0	0	Eukaryota	Opisthokonta	Metazoa	Plumatella	Plumatella sp.	73.63	287	72	14	285	1	492	766	4.4e-194	74.2	6
06bac13f9ca102a5561a0666c7d0a5a90b078d4e_3	AY208893.1.1819_U	Eukaryota;Alveolata;Dinophyta;Syndiniales;MALV-II;MALV-II-Clade-4;Amoebophrya;Amoebophrya ceratii	0	0	0	0	0	2	0	0	0	0	0	0	0	0	0	4	Eukaryota	Alveolata	Dinophyta	Amoebophrya	Amoebophrya ceratii	93.1	120	8	4	118	1	283	400	9.8e-11	31.5	6
0b77e294a579ee9169d271a78c6d1c64949e479a_6	DQ487198.1.1674_U	Eukaryota;Alveolata;Ciliophora;Spirotrichea;Oligotrichia;Strombidiidae;Strombidium;Strombidium sp.	0	1	0	0	0	0	1	0	0	0	0	0	0	2	2	0	Eukaryota	Alveolata	Ciliophora	Strombidium	Strombidium sp.	95.28	257	12	3	256	1	137	391	3.7e-46	45.8	6
0c3836f9940e91080e3c7067622a6609cf1d0167_6	EU650324.1.1587_U	Eukaryota;Opisthokonta;Metazoa;Bryozoa;Bryozoa_X;Bryozoa_XX;Plumatella;Plumatella sp.	0	0	0	0	0	0	0	0	3	1	0	2	0	0	0	0	Eukaryota	Opisthokonta	Metazoa	Plumatella	Plumatella sp.	72.48	543	139	38	538	1	257	766	7.1e-14	35.5	6
0dbc7bb8fbcede96c431777ce9ee7b35b51f30f1_6	DQ514896.1.1755_U	Eukaryota;Stramenopiles;Stramenopiles_X;Bacillariophyta;Bacillariophyta_X;Polar-centric-Mediophyceae;Stephanodiscus;Stephanodiscus binderanus	0	0	1	0	0	0	2	0	1	0	0	1	0	0	0	1	Eukaryota	Stramenopiles	Stramenopiles	Stephanodiscus	Stephanodiscus binderanus	99.12	117	1	3	116	1	287	401	6.8e-18	36.3	6
0dea8d2f9e33e5120896869a25f6c0fac1118314_6	EF526887.1.1806_U	Eukaryota;Alveolata;Dinophyta;Dinophyceae;Uncultured;110;Uncultured-X;Uncultured-XX;dinoflagellate	0	0	0	0	0	0	2	1	0	0	0	0	0	0	3	0	Eukaryota	Alveolata	Dinophyta	Uncultured-XX	dinoflagellate	97.73	90	2	2	90	1	313	400	3.7e-14	34.2	6
132070c5b602c3c7b3928c6ef767bcfb1023f24c_3	AB194980.1.1719_U	Eukaryota;Hacrobia;Katablepharidophyta;Katablepharidaceae;Katablepharidales;Katablepharidales_X;Leucocryptos;Leucocryptos marina	0	0	1	0	0	0	0	0	1	2	0	2	0	0	0	0	Eukaryota	Hacrobia	Katablepharidophyta	Leucocryptos	Leucocryptos marina	92.52	108	8	1	107	1	291	398	8.8e-14	34.3	6
135847a5a395241cb442dd83440c2a6b2c34f3ee_6	AB194980.1.1719_U	Eukaryota;Hacrobia;Katablepharidophyta;Katablepharidaceae;Katablepharidales;Katablepharidales_X;Leucocryptos;Leucocryptos marina	0	0	2	1	0	1	0	0	0	0	0	0	1	0	1	0	Eukaryota	Hacrobia	Katablepharidophyta	Leucocryptos	Leucocryptos marina	100	91	0	2	90	1	309	398	2e-12	33.4	6
15a9bb3b649f9c68accd8cfda802e31557b6056e_3	EF526887.1.1806_U	Eukaryota;Alveolata;Dinophyta;Dinophyceae;Uncultured;110;Uncultured-X;Uncultured-XX;dinoflagellate	2	0	0	0	0	0	1	0	0	0	0	0	0	1	0	2	Eukaryota	Alveolata	Dinophyta	Uncultured-XX	dinoflagellate	98.84	89	1	3	87	1	313	400	7.8e-10	31.9	6
15c2da72869629beb345b2f347bb6db8ab6cf24b_6	AY827953.1.1752_U	Eukaryota;Alveolata;Dinophyta;Dinophyceae;Uncultured;244;Uncultured-X;Uncultured-XX;dinoflagellate	0	1	1	1	0	0	0	0	0	0	0	0	2	0	0	1	Eukaryota	Alveolata	Dinophyta	Uncultured-XX	dinoflagellate	95.88	247	10	4	245	1	156	400	1.9e-39	45.2	6
1e25ed03a833377ae5b486e112bcfc483c8784c3_6	AY827953.1.1752_U	Eukaryota;Alveolata;Dinophyta;Dinophyceae;Uncultured;244;Uncultured-X;Uncultured-XX;dinoflagellate	0	0	0	0	0	1	0	0	0	0	0	3	1	0	0	1	Eukaryota	Alveolata	Dinophyta	Uncultured-XX	dinoflagellate	96.3	139	5	4	137	1	264	400	4.2e-19	37.1	6
20fc4dc6c9df7cce0f16b81693ec3de2999fd36d_6	EF023118.1.1760_U	Eukaryota;Alveolata;Ciliophora;Spirotrichea;Hypotrichia;Oxytrichidae;Oxytrichidae_X;Oxytrichidae_X sp.	0	0	0	0	0	0	1	1	0	0	0	2	0	2	0	0	Eukaryota	Alveolata	Ciliophora	Oxytrichidae_X	Oxytrichidae_X sp.	95.1	107	5	5	107	1	292	393	1.3e-20	37	6
29f40b8479f371d2fc018940a90f77607e22c62b_3	GU823488.1.1395_U	Eukaryota;Stramenopiles;Stramenopiles_X;Bacillariophyta;Bacillariophyta_X;Polar-centric-Mediophyceae;Skeletonema;Skeletonema sp.	0	2	0	0	0	0	0	0	0	3	0	1	0	0	0	0	Eukaryota	Stramenopiles	Stramenopiles	Skeletonema	Skeletonema sp.	97.22	110	3	2	109	1	292	400	5.4e-15	34.6	6
2c7fcb03bdccd91f4dae9986e5756ababd4320a7_3	AY827953.1.1752_U	Eukaryota;Alveolata;Dinophyta;Dinophyceae;Uncultured;244;Uncultured-X;Uncultured-XX;dinoflagellate	0	0	1	0	0	2	0	1	0	1	0	0	0	1	0	0	Eukaryota	Alveolata	Dinophyta	Uncultured-XX	dinoflagellate	96.84	162	5	4	160	1	241	400	6.2e-26	40.1	6
2f9100ba1f854ec42861c6bcdad32bbcf1473deb_3	EU650324.1.1587_U	Eukaryota;Opisthokonta;Metazoa;Bryozoa;Bryozoa_X;Bryozoa_XX;Plumatella;Plumatella sp.	0	3	2	0	0	0	0	0	1	0	0	0	0	0	0	0	Eukaryota	Opisthokonta	Metazoa	Plumatella	Plumatella sp.	69.51	537	157	22	537	1	250	764	2.6e-17	37.1	6
34a68fe038330c9e2b1e45321e5dade514512513_6	EF526887.1.1806_U	Eukaryota;Alveolata;Dinophyta;Dinophyceae;Uncultured;110;Uncultured-X;Uncultured-XX;dinoflagellate	1	0	1	0	0	1	0	0	0	3	0	0	0	0	0	0	Eukaryota	Alveolata	Dinophyta	Uncultured-XX	dinoflagellate	96.49	117	4	3	115	1	285	400	1.3e-15	35.2	6
34f7e0b81230b3d4350da6b0d66f297142bcb53e_3	FN690462.1.1668_U	Eukaryota;Hacrobia;Cryptophyta;Cryptophyceae;Cryptophyceae_X;Cryptomonadales;Cryptomonadales_X;Cryptomonadales_X sp.	1	0	1	0	0	0	0	0	1	2	0	0	1	0	0	0	Eukaryota	Hacrobia	Cryptophyta	Cryptomonadales_X	Cryptomonadales_X sp.	100	334	0	18	334	1	61	376	1.2e-75	52.8	6
3a37a87b436692355ec70047e9b4778e0c85fd1f_6	EF023118.1.1760_U	Eukaryota;Alveolata;Ciliophora;Spirotrichea;Hypotrichia;Oxytrichidae;Oxytrichidae_X;Oxytrichidae_X sp.	0	0	0	0	1	0	0	1	1	0	0	0	0	0	0	3	Eukaryota	Alveolata	Ciliophora	Oxytrichidae_X	Oxytrichidae_X sp.	96.49	117	4	3	115	1	278	393	4.3e-13	33.7	6
3a73a839ad5f7fa7ae0165c375859b899bbac694_6	EF023118.1.1760_U	Eukaryota;Alveolata;Ciliophora;Spirotrichea;Hypotrichia;Oxytrichidae;Oxytrichidae_X;Oxytrichidae_X sp.	0	0	0	0	1	0	0	1	0	0	1	0	0	2	1	0	Eukaryota	Alveolata	Ciliophora	Oxytrichidae_X	Oxytrichidae_X sp.	93.75	114	7	2	113	1	281	393	9.4e-14	34	6
3ad04fd57c541422392e6e776e419d326ac618fb_6	AY208893.1.1819_U	Eukaryota;Alveolata;Dinophyta;Syndiniales;MALV-II;MALV-II-Clade-4;Amoebophrya;Amoebophrya ceratii	2	2	0	1	0	0	0	0	0	0	0	0	0	0	0	1	Eukaryota	Alveolata	Dinophyta	Amoebophrya	Amoebophrya ceratii	96.33	113	4	4	111	1	290	400	2.3e-11	31.7	6
3c5fc654c26a004da03b579e15a9475558e52f55_3	HQ833999.1.1819_U	Eukaryota;Opisthokonta;Metazoa;Mollusca;Gastropoda;Caenogastropoda;Distorsio;Distorsio reticularis	0	0	0	0	0	0	2	1	0	0	1	0	0	2	0	0	Eukaryota	Opisthokonta	Metazoa	Distorsio	Distorsio reticularis	75.38	436	97	42	416	1	1785	2198	1.8e-12	35.7	6
429eee708e1ae34d42213b38b8b2cb460c5e1ea5_6	EU650324.1.1587_U	Eukaryota;Opisthokonta;Metazoa;Bryozoa;Bryozoa_X;Bryozoa_XX;Plumatella;Plumatella sp.	5	0	0	0	0	1	0	0	0	0	0	0	0	0	0	0	Eukaryota	Opisthokonta	Metazoa	Plumatella	Plumatella sp.	72.48	542	139	37	535	1	255	766	9.6e-24	39.7	6
4482cc9adf1b72bb8b1f9a1cd193953426b6f1b1_3	FR874743.1.1765_U	Eukaryota;Archaeplastida;Chlorophyta;Mamiellophyceae;Mamiellales;Bathycoccaceae;Ostreococcus;Ostreococcus sp.	0	1	0	1	0	0	1	1	0	0	0	1	0	1	0	0	Eukaryota	Archaeplastida	Chlorophyta	Ostreococcus	Ostreococcus sp.	96.63	404	13	18	404	1	1628	2013	1.2e-91	58.8	6
4664718f211f4703514e6bd667bd6426ce24cbab_6	X81965.1.2214_G	Eukaryota;Archaeplastida;Chlorophyta;Trebouxiophyceae;Trebouxiophyceae_X;Trebouxiophyceae_XX;Choricystis;Choricystis sp.	0	0	0	0	1	0	0	1	0	0	1	0	0	1	2	0	Eukaryota	Archaeplastida	Chlorophyta	Choricystis	Choricystis sp.	94.03	71	4	4	71	1	331	397	8.8e-12	32.9	6
48965e099bf97683ea107833ead1421d3254416c_3	AF374480.1.1805_U	Eukaryota;Stramenopiles;Stramenopiles_X;Bacillariophyta;Bacillariophyta_X;Polar-centric-Mediophyceae;Thalassiosira;Thalassiosira rotula	0	0	1	1	1	0	1	0	1	1	0	0	0	0	0	0	Eukaryota	Stramenopiles	Stramenopiles	Thalassiosira	Thalassiosira rotula	97.76	421	9	20	421	1	1420	1820	7.8e-80	56.2	6
4a5c09897bc8013f7278a7a860cd5a0b0d356ba2_3	FR874743.1.1765_U	Eukaryota;Archaeplastida;Chlorophyta;Mamiellophyceae;Mamiellales;Bathycoccaceae;Ostreococcus;Ostreococcus sp.	0	0	1	0	1	0	0	0	0	0	0	1	1	0	0	2	Eukaryota	Archaeplastida	Chlorophyta	Ostreococcus	Ostreococcus sp.	97.97	413	8	18	413	1	1619	2013	2.4e-102	61	6
4ff5805fc7878cd00812e2c564b70fc9ec1b03c8_6	AM490843.1.2195_R	Eukaryota;Archaeplastida;Streptophyta;Klebsormidiophyceae;Klebsormidiophyceae_X;Klebsormidiophyceae_XX;Klebsormidium;Klebsormidium nitens	0	0	0	0	0	0	1	0	0	1	0	0	0	1	1	2	Eukaryota	Archaeplastida	Streptophyta	Klebsormidium	Klebsormidium nitens	95.38	67	3	2	66	1	334	399	6.6e-10	31.6	6
52ddc6eca33ac5b0a905d234e42e298e433b14ec_3	EF526887.1.1806_U	Eukaryota;Alveolata;Dinophyta;Dinophyceae;Uncultured;110;Uncultured-X;Uncultured-XX;dinoflagellate	0	0	0	0	2	0	0	0	0	0	0	0	0	1	3	0	Eukaryota	Alveolata	Dinophyta	Uncultured-XX	dinoflagellate	98.65	82	1	8	82	1	327	400	2e-13	33.7	6
52e5802e4e6cbb60757942266c2d87da242b0623_6	EF023118.1.1760_U	Eukaryota;Alveolata;Ciliophora;Spirotrichea;Hypotrichia;Oxytrichidae;Oxytrichidae_X;Oxytrichidae_X sp.	0	0	0	0	1	0	0	0	0	0	0	2	0	1	2	0	Eukaryota	Alveolata	Ciliophora	Oxytrichidae_X	Oxytrichidae_X sp.	95.04	123	6	2	122	1	272	393	6.1e-14	34.2	6
544f8014d611e359222815a99c802ba7e250b1c8_6	EF526887.1.1806_U	Eukaryota;Alveolata;Dinophyta;Dinophyceae;Uncultured;110;Uncultured-X;Uncultured-XX;dinoflagellate	0	0	1	0	1	0	0	0	1	1	0	0	0	0	0	2	Eukaryota	Alveolata	Dinophyta	Uncultured-XX	dinoflagellate	98.02	103	2	2	102	1	299	400	1.7e-15	35	6
546114314271647ba50ac6571af82b8beb64967f_6	AB505561.1.2086_U	Eukaryota;Stramenopiles;Stramenopiles_X;MAST;MAST-1;MAST-1A;MAST-1A_X;MAST-1A_X sp.	0	0	0	0	1	0	3	0	0	0	0	0	0	2	0	0	Eukaryota	Stramenopiles	Stramenopiles	MAST-1A_X	MAST-1A_X sp.	92.73	111	8	1	111	1	298	407	1.6e-11	32	6
563e4d635d4eb9697e005f46cdc151b7fcefcf47_6	GU820022.1.1398_U	Eukaryota;Alveolata;Dinophyta;Syndiniales;MALV-I;MALV-I-Clade-2;MALV-I-Clade-2_X;MALV-I-Clade-2_X sp.	1	2	0	0	0	0	0	0	0	0	0	1	2	0	0	0	Eukaryota	Alveolata	Dinophyta	MALV-I-Clade-2_X	MALV-I-Clade-2_X sp.	96.55	119	4	3	118	1	283	399	5.6e-17	35.6	6
57110a9beafdd7c390def5787d810b8bbdd6943e_3	EU650324.1.1587_U	Eukaryota;Opisthokonta;Metazoa;Bryozoa;Bryozoa_X;Bryozoa_XX;Plumatella;Plumatella sp.	0	0	1	0	2	0	0	0	0	1	0	0	0	2	0	0	Eukaryota	Opisthokonta	Metazoa	Plumatella	Plumatella sp.	71.11	530	143	35	525	1	268	767	3.2e-14	35.6	6
57b9469b561df98e65515a92bf93e59c379d219a_6	EF526887.1.1806_U	Eukaryota;Alveolata;Dinophyta;Dinophyceae;Uncultured;110;Uncultured-X;Uncultured-XX;dinoflagellate	0	0	1	2	0	0	0	0	1	0	0	0	0	0	1	1	Eukaryota	Alveolata	Dinophyta	Uncultured-XX	dinoflagellate	89.11	103	11	2	102	1	299	400	1.1e-09	32	6
58ed6640bda77d8e1ac055c7255f51414cc9611b_6	FJ914411	Eukaryota;Alveolata;Dinophyta;Syndiniales;MALV-III;MALV-III_X;MALV-III_XX;MALV-III_XX sp.	0	0	0	0	0	0	0	0	1	0	0	1	0	1	2	1	Eukaryota	Alveolata	Dinophyta	MALV-III_XX	MALV-III_XX sp.	100	278	0	18	278	1	123	382	3.8e-49	46	6
5a9f540bb97d02921e472a33cece4930b7a07b96_3	EF526887.1.1806_U	Eukaryota;Alveolata;Dinophyta;Dinophyceae;Uncultured;110;Uncultured-X;Uncultured-XX;dinoflagellate	0	0	1	1	0	0	0	1	0	0	0	0	0	1	0	2	Eukaryota	Alveolata	Dinophyta	Uncultured-XX	dinoflagellate	94.52	78	4	5	74	1	324	400	6.6e-09	31.1	6
5a9f846558acbe7770546c5b961d29d6317d208e_3	AM502018.1.1721_U	Eukaryota;Stramenopiles;Stramenopiles_X;Bacillariophyta;Bacillariophyta_X;Raphid-pennate;Cymbella;Cymbella affinis	0	1	2	0	0	0	0	0	0	0	0	0	0	1	1	1	Eukaryota	Stramenopiles	Stramenopiles	Cymbella	Cymbella affinis	100	108	0	2	107	1	281	387	6.2e-15	34.5	6
65911c12e5efb76f3894720a18e72893778b68f4_6	EU650324.1.1587_U	Eukaryota;Opisthokonta;Metazoa;Bryozoa;Bryozoa_X;Bryozoa_XX;Plumatella;Plumatella sp.	0	0	0	0	0	0	5	1	0	0	0	0	0	0	0	0	Eukaryota	Opisthokonta	Metazoa	Plumatella	Plumatella sp.	73.69	537	131	39	529	1	264	769	6.6e-16	36.4	6
6747e9ce0a818bec5d29607535aea331704e4161_3	AY208893.1.1819_U	Eukaryota;Alveolata;Dinophyta;Syndiniales;MALV-II;MALV-II-Clade-4;Amoebophrya;Amoebophrya ceratii	0	0	0	1	0	0	0	1	2	0	0	1	0	1	0	0	Eukaryota	Alveolata	Dinophyta	Amoebophrya	Amoebophrya ceratii	93.07	104	7	3	102	1	298	400	1.2e-09	30.7	6
681c28e155abe2dbde3388894bd8852c95810a63_6	AY525630.1.1830_U	Eukaryota;Opisthokonta;Metazoa;Annelida;Annelida_X;Annelida_XX;Alentia;Alentia gelatinosa	1	2	0	0	0	0	0	0	0	1	0	1	0	0	0	1	Eukaryota	Opisthokonta	Metazoa	Alentia	Alentia gelatinosa	89.91	111	11	2	110	1	350	459	5.3e-10	32.4	6
684ecf3a0e6f1299a3ac26533304f1d61c219dcc_3	EF023118.1.1760_U	Eukaryota;Alveolata;Ciliophora;Spirotrichea;Hypotrichia;Oxytrichidae;Oxytrichidae_X;Oxytrichidae_X sp.	0	0	0	0	0	0	1	0	0	0	1	0	0	1	3	0	Eukaryota	Alveolata	Ciliophora	Oxytrichidae_X	Oxytrichidae_X sp.	94.07	120	7	2	119	1	275	393	3.1e-13	33.8	6
69025aeaa6685fb5f309c955a60d33c60a1f6f60_6	DQ514896.1.1755_U	Eukaryota;Stramenopiles;Stramenopiles_X;Bacillariophyta;Bacillariophyta_X;Polar-centric-Mediophyceae;Stephanodiscus;Stephanodiscus binderanus	0	0	1	0	0	1	2	0	0	1	0	1	0	0	0	0	Eukaryota	Stramenopiles	Stramenopiles	Stephanodiscus	Stephanodiscus binderanus	100	110	0	2	109	1	293	401	2e-19	36.9	6
6a9a15ab80e77f821984da899e2f6526d4d8a567_6	AY827953.1.1752_U	Eukaryota;Alveolata;Dinophyta;Dinophyceae;Uncultured;244;Uncultured-X;Uncultured-XX;dinoflagellate	1	0	0	0	1	1	0	0	0	1	0	1	0	1	0	0	Eukaryota	Alveolata	Dinophyta	Uncultured-XX	dinoflagellate	98.77	167	2	4	165	1	236	400	4.1e-27	40.5	6
6b449f2753c28891eb4c2bd7cc1fd241d89e2e53_3	AM491017.1.1785_U	Eukaryota;Hacrobia;Haptophyta;Prymnesiophyceae;Prymnesiales;Chrysochromulinaceae;Chrysochromulina;Chrysochromulina leadbeateri	1	2	0	0	0	0	1	1	0	0	0	0	1	0	0	0	Eukaryota	Hacrobia	Haptophyta	Chrysochromulina	Chrysochromulina leadbeateri	100	231	0	17	231	1	168	381	3.5e-43	44.1	6
6bc08f1ad9f650a5e79b580cd1461803fd45aef8_3	AB058365.1.1726_U	Eukaryota;Hacrobia;Cryptophyta;Cryptophyceae;Cryptophyceae_X;Cryptomonadales;Geminigera;Geminigera cryophila	1	0	1	0	0	1	0	0	0	2	0	0	1	0	0	0	Eukaryota	Hacrobia	Cryptophyta	Geminigera	Geminigera cryophila	95.87	123	5	2	122	1	271	392	3.3e-19	36.6	6
6c81e6bb292cddd4a3d76cf845ee28345fdea4d1_3	AB058365.1.1726_U	Eukaryota;Hacrobia;Cryptophyta;Cryptophyceae;Cryptophyceae_X;Cryptomonadales;Geminigera;Geminigera cryophila	0	0	0	0	2	0	1	1	0	0	0	0	0	1	1	0	Eukaryota	Hacrobia	Cryptophyta	Geminigera	Geminigera cryophila	94.69	113	6	0	113	1	280	392	3.4e-16	35.2	6
6dc166a801537e0666e82d7e93850b4220f84ee1_6	EU650324.1.1587_U	Eukaryota;Opisthokonta;Metazoa;Bryozoa;Bryozoa_X;Bryozoa_XX;Plumatella;Plumatella sp.	0	0	0	0	1	0	2	0	0	0	1	0	0	1	1	0	Eukaryota	Opisthokonta	Metazoa	Plumatella	Plumatella sp.	72.59	473	125	17	469	1	310	769	1.8e-78	54.9	6
70e4207629f189346a329bcbe17bcef646fc4e83_3	AY525630.1.1830_U	Eukaryota;Opisthokonta;Metazoa;Annelida;Annelida_X;Annelida_XX;Alentia;Alentia gelatinosa	0	0	1	1	0	1	0	0	0	0	0	0	0	0	0	3	Eukaryota	Opisthokonta	Metazoa	Alentia	Alentia gelatinosa	90.57	108	10	2	107	1	353	459	1.5e-09	32.1	6
74d827c15bc7e5404a47c347b1ad3d248ff30ca1_6	AB025533.1.1788_U	Eukaryota;Stramenopiles;Stramenopiles_X;Eustigmatophyceae;Eustigmatophyceae_X;Eustigmatophyceae_XX;Nannochloropsis;Nannochloropsis sp.	3	1	0	0	0	0	0	1	1	0	0	0	0	0	0	0	Eukaryota	Stramenopiles	Stramenopiles	Nannochloropsis	Nannochloropsis sp.	92.39	92	7	0	92	1	314	405	5e-18	36.3	6
74ec4e6cc1f72118c49f02c5e17ac38eb97e4fc6_6	AF300285.1.1724_U	Eukaryota;Alveolata;Ciliophora;Colpodea;Platyophryida;Sorogenidae;Sorogena;Sorogena stoianovitchae	2	1	0	0	0	1	0	0	1	0	0	0	0	0	1	0	Eukaryota	Alveolata	Ciliophora	Sorogena	Sorogena stoianovitchae	94.26	124	7	2	123	1	265	387	7.8e-21	37.7	6
751a8fc5b0e6f87116633d6b1da30103ac778dec_6	EF526887.1.1806_U	Eukaryota;Alveolata;Dinophyta;Dinophyceae;Uncultured;110;Uncultured-X;Uncultured-XX;dinoflagellate	0	2	0	1	1	0	0	0	0	0	0	0	1	0	0	1	Eukaryota	Alveolata	Dinophyta	Uncultured-XX	dinoflagellate	95	123	6	3	122	1	280	400	5.7e-16	35.5	6
75ce84febee7f300225f12f1313fe3cf116790a5_6	EU650324.1.1587_U	Eukaryota;Opisthokonta;Metazoa;Bryozoa;Bryozoa_X;Bryozoa_XX;Plumatella;Plumatella sp.	0	1	0	0	0	0	0	0	2	0	0	0	0	0	0	3	Eukaryota	Opisthokonta	Metazoa	Plumatella	Plumatella sp.	75.12	450	107	20	447	1	334	766	3.2e-124	63.8	6
7a10d775a9514a7d2af195bebc6af5eb79e6d264_6	GU074657.1.1760_U	Eukaryota;Opisthokonta;Metazoa;Arthropoda;Chelicerata;Arachnida;Ixodes;Ixodes ricinus	0	2	1	1	0	1	0	0	0	0	0	0	1	0	0	0	Eukaryota	Opisthokonta	Metazoa	Ixodes	Ixodes ricinus	96.08	53	2	2	51	1	348	400	6.4e-30	39.9	6
7b585376a1852f85406aa85fe8d4287148451fe6_6	GU825016.1.1204_U	Eukaryota;Hacrobia;Haptophyta;Prymnesiophyceae;Prymnesiales;Chrysochromulinaceae;Chrysochromulina;Chrysochromulina_X sp.	2	0	1	1	0	0	0	0	0	0	0	1	0	0	0	1	Eukaryota	Hacrobia	Haptophyta	Chrysochromulina	Chrysochromulina_X sp.	100	258	0	18	258	1	142	381	4.4e-41	43.6	6
8555a34c53ece091f1f0ce31719b0402e8decb52_6	EU780594.1.1712_U	Eukaryota;Alveolata;Dinophyta;Syndiniales;MALV-II;MALV-II-Clade-10-and-11;MALV-II-Clade-10-and-11_X;MALV-II-Clade-10-and-11_X sp.	0	1	0	0	0	0	0	0	1	1	0	0	1	0	0	2	Eukaryota	Alveolata	Dinophyta	MALV-II-Clade-10-and-11_X	MALV-II-Clade-10-and-11_X sp.	100	420	0	39	420	1	1	381	8.4e-84	55	6
8676f2e9178b43a66819a7db8b3c02fbcd6b9e0f_6	EF526887.1.1806_U	Eukaryota;Alveolata;Dinophyta;Dinophyceae;Uncultured;110;Uncultured-X;Uncultured-XX;dinoflagellate	0	1	1	3	0	0	0	0	0	1	0	0	0	0	0	0	Eukaryota	Alveolata	Dinophyta	Uncultured-XX	dinoflagellate	100	51	0	3	50	1	352	400	4.5e-59	48.4	6
89d19f7d033427f5034714f89274f38a032aa6eb_6	FR874743.1.1765_U	Eukaryota;Archaeplastida;Chlorophyta;Mamiellophyceae;Mamiellales;Bathycoccaceae;Ostreococcus;Ostreococcus sp.	0	1	2	0	0	1	0	0	0	0	0	0	0	1	1	0	Eukaryota	Archaeplastida	Chlorophyta	Ostreococcus	Ostreococcus sp.	98.23	414	7	19	414	1	1619	2013	8.5e-104	61.2	6
8d69485ef51c4dbb3c7c8370e3320732d7ec3e29_6	AY212805.1.1764_U	Eukaryota;Alveolata;Ciliophora;Oligohymenophorea;Scuticociliatia;Philasteridae;Dexitrichides;Dexitrichides pangi	0	0	1	0	1	0	0	2	0	0	0	0	1	1	0	0	Eukaryota	Alveolata	Ciliophora	Dexitrichides	Dexitrichides pangi	98.21	115	2	3	114	1	275	387	4.1e-13	34.1	6
923da6b4e95eca1ed9e58525baf3287583dc586d_6	AB194980.1.1719_U	Eukaryota;Hacrobia;Katablepharidophyta;Katablepharidaceae;Katablepharidales;Katablepharidales_X;Leucocryptos;Leucocryptos marina	2	1	1	0	0	0	0	0	0	0	0	1	0	0	0	1	Eukaryota	Hacrobia	Katablepharidophyta	Leucocryptos	Leucocryptos marina	94.79	97	5	1	96	1	302	398	3.3e-13	33.9	6
94c0d62a7e5e1bdad1b5ac28a88783c0c99ebb5e_6	AB505561.1.2086_U	Eukaryota;Stramenopiles;Stramenopiles_X;MAST;MAST-1;MAST-1A;MAST-1A_X;MAST-1A_X sp.	0	0	0	0	1	0	2	1	0	0	0	0	0	2	0	0	Eukaryota	Stramenopiles	Stramenopiles	MAST-1A_X	MAST-1A_X sp.	93.46	108	7	1	108	1	301	407	2.5e-12	32.3	6
957457cdd3c6104bb04330d28eb60f97de35b3ce_3	EU650324.1.1587_U	Eukaryota;Opisthokonta;Metazoa;Bryozoa;Bryozoa_X;Bryozoa_XX;Plumatella;Plumatella sp.	0	0	0	0	0	3	0	0	0	0	0	1	2	0	0	0	Eukaryota	Opisthokonta	Metazoa	Plumatella	Plumatella sp.	72.65	480	125	23	472	1	305	769	2e-48	47.5	6
96e8c315a8b9ebe07242acdc25a55b489e1ca3b5_3	EF023118.1.1760_U	Eukaryota;Alveolata;Ciliophora;Spirotrichea;Hypotrichia;Oxytrichidae;Oxytrichidae_X;Oxytrichidae_X sp.	0	0	2	0	0	0	1	0	1	0	0	0	0	1	0	1	Eukaryota	Alveolata	Ciliophora	Oxytrichidae_X	Oxytrichidae_X sp.	95.04	124	6	3	123	1	272	393	5.1e-14	34.2	6
99ede27d3068b326004400658dbfb09308b1b920_6	AF525486.1.2897_R	Eukaryota;Excavata;Discoba;Euglenozoa;Euglenida;Pleotidales;Ploeotia;Ploeotia costata	2	2	1	1	0	0	0	0	0	0	0	0	0	0	0	0	Eukaryota	Excavata	Discoba	Ploeotia	Ploeotia costata	89.36	50	5	3	50	1	820	866	4.2e-37	41.2	6
9b90e442a63f9c26bdcbe65998e60a85f06344b9_6	AB178584.1.1778_U	Eukaryota;Rhizaria;Radiolaria;Acantharea;Arthracanthida-Symphyacanthida;Arthracanthida-Symphyacanthida_X;Amphibelone;Amphibelone anomala	0	0	0	0	0	0	1	0	0	0	0	1	3	0	1	0	Eukaryota	Rhizaria	Radiolaria	Amphibelone	Amphibelone anomala	98.1	108	2	3	108	1	285	389	1.1e-13	32.8	6
9e7e7cdbbc18769425d9ce9db49a117f528d1b72_6	EF023118.1.1760_U	Eukaryota;Alveolata;Ciliophora;Spirotrichea;Hypotrichia;Oxytrichidae;Oxytrichidae_X;Oxytrichidae_X sp.	0	0	0	0	0	0	0	1	0	1	0	0	2	0	1	1	Eukaryota	Alveolata	Ciliophora	Oxytrichidae_X	Oxytrichidae_X sp.	95.17	295	14	5	292	1	101	393	1.5e-53	49.1	6
a4dfd558942bfa977a976d499b62ca3951f53794_3	EU650324.1.1587_U	Eukaryota;Opisthokonta;Metazoa;Bryozoa;Bryozoa_X;Bryozoa_XX;Plumatella;Plumatella sp.	0	0	0	0	0	1	0	0	0	2	0	2	1	0	0	0	Eukaryota	Opisthokonta	Metazoa	Plumatella	Plumatella sp.	75.2	264	62	14	262	1	515	766	4e-158	68.7	6
a990dc92c3797453834d14b14d84edeafe41316c_6	DQ514896.1.1755_U	Eukaryota;Stramenopiles;Stramenopiles_X;Bacillariophyta;Bacillariophyta_X;Polar-centric-Mediophyceae;Stephanodiscus;Stephanodiscus binderanus	0	1	3	0	0	1	0	0	0	0	0	0	0	0	0	1	Eukaryota	Stramenopiles	Stramenopiles	Stephanodiscus	Stephanodiscus binderanus	99.05	107	1	2	106	1	296	401	2.5e-17	36	6
a9df2ae93b48b2f97f81c77e6f320e8750a1d083_3	EF023118.1.1760_U	Eukaryota;Alveolata;Ciliophora;Spirotrichea;Hypotrichia;Oxytrichidae;Oxytrichidae_X;Oxytrichidae_X sp.	0	0	1	0	0	1	1	0	0	0	0	1	1	0	0	1	Eukaryota	Alveolata	Ciliophora	Oxytrichidae_X	Oxytrichidae_X sp.	97.54	125	3	3	124	1	271	393	1.3e-16	35.5	6
a9fea29f573c651301b969fa9f60b76669a9b648_6	AF368511.1.1780_U	Eukaryota;Opisthokonta;Fungi;Entomophthoromycota;Entomophthoromycotina;Entomophthorales;Conidiobolus;Conidiobolus pumilus	0	0	0	0	0	0	3	0	0	0	1	0	0	0	2	0	Eukaryota	Opisthokonta	Fungi	Conidiobolus	Conidiobolus pumilus	80.97	261	47	14	252	1	116	371	1.5e-17	37.4	6
aa12115329150f2e2019c6917dedbf90a72ab1cf_3	AY665085.1.1731_U	Eukaryota;Alveolata;Ciliophora;Spirotrichea;Oligotrichia;Strombidiidae;Strombidiidae_X;Strombidiidae_X sp.	0	1	2	0	0	0	0	0	1	0	1	0	0	1	0	0	Eukaryota	Alveolata	Ciliophora	Strombidiidae_X	Strombidiidae_X sp.	100	327	0	18	327	1	66	374	4.1e-73	52.2	6
abfc18150187bd21183f4d9c1d53ba97de282875_6	AB025533.1.1788_U	Eukaryota;Stramenopiles;Stramenopiles_X;Eustigmatophyceae;Eustigmatophyceae_X;Eustigmatophyceae_XX;Nannochloropsis;Nannochloropsis sp.	1	0	0	1	1	0	0	1	0	0	0	1	0	0	1	0	Eukaryota	Stramenopiles	Stramenopiles	Nannochloropsis	Nannochloropsis sp.	92.86	98	7	0	98	1	308	405	6.7e-16	35.4	6
af906d9594a6a6f9bc64ed37dfdb3f197cbdea0f_6	AB505561.1.2086_U	Eukaryota;Stramenopiles;Stramenopiles_X;MAST;MAST-1;MAST-1A;MAST-1A_X;MAST-1A_X sp.	0	0	1	1	0	1	0	0	0	3	0	0	0	0	0	0	Eukaryota	Stramenopiles	Stramenopiles	MAST-1A_X	MAST-1A_X sp.	95.83	124	5	4	121	1	285	407	1.1e-12	32.7	6
b3ebfacda82e486e5b01ba2e5ac40a4b01c667e1_3	AB025533.1.1788_U	Eukaryota;Stramenopiles;Stramenopiles_X;Eustigmatophyceae;Eustigmatophyceae_X;Eustigmatophyceae_XX;Nannochloropsis;Nannochloropsis sp.	0	0	1	0	0	0	0	0	1	1	0	2	0	0	0	1	Eukaryota	Stramenopiles	Stramenopiles	Nannochloropsis	Nannochloropsis sp.	97.32	114	3	2	113	1	293	405	1.5e-15	35.5	6
ba1812d3b11c62fcfb0f6a9bb43baf689f6b5f66_3	AJ535167.1.1799_U	Eukaryota;Stramenopiles;Stramenopiles_X;Bacillariophyta;Bacillariophyta_X;Polar-centric-Mediophyceae;Chaetoceros;Chaetoceros sp.	0	0	0	0	0	1	0	0	1	2	0	0	0	0	0	2	Eukaryota	Stramenopiles	Stramenopiles	Chaetoceros	Chaetoceros sp.	98.96	423	4	39	422	1	1	385	1.7e-62	50.1	6
bff3b00d763f6c6676aaf0ce60e50293473beaac_6	EF526887.1.1806_U	Eukaryota;Alveolata;Dinophyta;Dinophyceae;Uncultured;110;Uncultured-X;Uncultured-XX;dinoflagellate	0	0	1	2	1	0	0	0	1	0	0	0	0	0	0	1	Eukaryota	Alveolata	Dinophyta	Uncultured-XX	dinoflagellate	100	86	0	3	84	1	316	400	3.4e-09	31.4	6
c3b903fc77238b31bc9878c38b1ab376069100c1_6	EF526887.1.1806_U	Eukaryota;Alveolata;Dinophyta;Dinophyceae;Uncultured;110;Uncultured-X;Uncultured-XX;dinoflagellate	0	0	0	0	0	0	0	1	0	0	3	1	0	1	0	0	Eukaryota	Alveolata	Dinophyta	Uncultured-XX	dinoflagellate	95.41	113	5	4	112	1	291	400	2.4e-15	35.1	6
c422353c5d1ab0c7782fa1109a1b84699de4d0e0_6	EF023236	Eukaryota;Alveolata;Apicomplexa;Apicomplexa_X;Gregarines;Gregarines_X;Gregarines_XX;Gregarines_XX sp.	0	0	0	0	0	0	3	1	0	0	1	0	0	1	0	0	Eukaryota	Alveolata	Apicomplexa	Gregarines_XX	Gregarines_XX sp.	95.54	113	5	1	113	1	336	447	1.1e-14	34.5	6
c5a9eb3ee79e99cddfd0d701d03eb40be4e9a042_3	EU650324.1.1587_U	Eukaryota;Opisthokonta;Metazoa;Bryozoa;Bryozoa_X;Bryozoa_XX;Plumatella;Plumatella sp.	0	2	1	1	0	0	0	0	0	0	0	1	0	0	0	1	Eukaryota	Opisthokonta	Metazoa	Plumatella	Plumatella sp.	76.4	430	97	19	427	1	353	766	2.2e-178	72.5	6
c69209c8e3e51a8e79f34a455b81e19c5394a893_6	AY827953.1.1752_U	Eukaryota;Alveolata;Dinophyta;Dinophyceae;Uncultured;244;Uncultured-X;Uncultured-XX;dinoflagellate	1	0	0	0	0	1	1	0	1	1	1	0	0	0	0	0	Eukaryota	Alveolata	Dinophyta	Uncultured-XX	dinoflagellate	96.3	301	11	4	299	1	102	400	4.3e-54	49.7	6
c7ffda62adf22758ba9e0eff8fa240bd325eb858_3	AB425967.1.1764_U	Eukaryota;Archaeplastida;Chlorophyta;Ulvophyceae;Ulvales-relatives;Ulvales-relatives_X;Ulva;Ulva compressa	2	2	0	0	0	0	0	0	1	1	0	0	0	0	0	0	Eukaryota	Archaeplastida	Chlorophyta	Ulva	Ulva compressa	86.61	114	15	2	113	1	285	397	2.1e-08	31.1	6
ca676272e9fdc9f173ec9fe8884f886261999d93_3	EU650324.1.1587_U	Eukaryota;Opisthokonta;Metazoa;Bryozoa;Bryozoa_X;Bryozoa_XX;Plumatella;Plumatella sp.	0	1	0	1	0	1	0	0	0	0	0	0	0	0	0	3	Eukaryota	Opisthokonta	Metazoa	Plumatella	Plumatella sp.	74.69	264	62	19	262	1	520	766	1.8e-116	61.7	6
cadc0b009635356cda31e857c07c97d365f25281_6	AY827953.1.1752_U	Eukaryota;Alveolata;Dinophyta;Dinophyceae;Uncultured;244;Uncultured-X;Uncultured-XX;dinoflagellate	1	0	1	1	0	0	0	1	1	0	0	0	0	1	0	0	Eukaryota	Alveolata	Dinophyta	Uncultured-XX	dinoflagellate	96.22	295	11	4	293	1	108	400	1.7e-52	49.3	6
caf9e89953bed2c152b9d2e66ccc413fca0d37d8_6	EU650324.1.1587_U	Eukaryota;Opisthokonta;Metazoa;Bryozoa;Bryozoa_X;Bryozoa_XX;Plumatella;Plumatella sp.	0	0	0	0	0	0	1	1	0	0	2	0	0	0	2	0	Eukaryota	Opisthokonta	Metazoa	Plumatella	Plumatella sp.	72.78	550	138	43	544	1	252	764	2.7e-13	35.2	6
d65e6aa38d44336f6fb06e32195f11998ade116b_6	EF023236	Eukaryota;Alveolata;Apicomplexa;Apicomplexa_X;Gregarines;Gregarines_X;Gregarines_XX;Gregarines_XX sp.	0	0	1	0	0	0	0	0	2	0	0	0	0	0	2	1	Eukaryota	Alveolata	Apicomplexa	Gregarines_XX	Gregarines_XX sp.	95.58	115	5	2	114	1	334	447	1.7e-13	34	6
d66f5394093b2dd006c1b81ac543d6efc3133bc0_6	AB242823.1.2166_U	Eukaryota;Excavata;Discoba;Euglenozoa;Kinetoplastida;Trypanosomatidae-Trypanosomes;Trypanosoma;Trypanosoma sp.	0	2	1	0	0	1	0	0	1	0	0	0	0	0	1	0	Eukaryota	Excavata	Discoba	Trypanosoma	Trypanosoma sp.	89.78	419	41	18	419	1	1893	2293	1.3e-70	54.4	6
e01ecf00238df3b403c5bd0c2fe5b0edd8c615d1_6	AY665124.1.1756_U	Eukaryota;Opisthokonta;Metazoa;Arthropoda;Crustacea;Maxillopoda;Copepoda;Calanoida;*;*	0	0	0	0	0	0	0	4	0	0	0	0	0	0	2	0	Eukaryota	Opisthokonta	Metazoa	*	*	97.06	103	3	1	103	1	300	401	1e-13	34.1	6
e0dd65efc58a0eef6990212e3d81807a749225b1_6	AB025533.1.1788_U	Eukaryota;Stramenopiles;Stramenopiles_X;Eustigmatophyceae;Eustigmatophyceae_X;Eustigmatophyceae_XX;Nannochloropsis;Nannochloropsis sp.	0	2	0	0	0	2	0	0	0	1	0	0	0	0	0	1	Eukaryota	Stramenopiles	Stramenopiles	Nannochloropsis	Nannochloropsis sp.	96.33	113	4	4	110	1	294	405	8.7e-12	33.5	6
e117048fd5d65eff51b2b84822c78f25e8a1db42_3	EF526887.1.1806_U	Eukaryota;Alveolata;Dinophyta;Dinophyceae;Uncultured;110;Uncultured-X;Uncultured-XX;dinoflagellate	0	0	0	0	1	0	1	2	0	0	1	0	0	0	0	1	Eukaryota	Alveolata	Dinophyta	Uncultured-XX	dinoflagellate	95.95	79	3	5	79	1	327	400	3.7e-12	33	6
e2bf39896093ed6360266d97f30fcc2ef94e61d7_6	AY208893.1.1819_U	Eukaryota;Alveolata;Dinophyta;Syndiniales;MALV-II;MALV-II-Clade-4;Amoebophrya;Amoebophrya ceratii	0	0	0	2	0	0	0	0	3	0	0	0	0	0	0	1	Eukaryota	Alveolata	Dinophyta	Amoebophrya	Amoebophrya ceratii	95.28	109	5	3	107	1	293	400	2.3e-11	31.7	6
e3efa4f7fd3c00b32d30ccc9d339db08b1e34d61_3	AY827953.1.1752_U	Eukaryota;Alveolata;Dinophyta;Dinophyceae;Uncultured;244;Uncultured-X;Uncultured-XX;dinoflagellate	1	0	2	0	0	1	0	0	0	1	0	0	0	0	1	0	Eukaryota	Alveolata	Dinophyta	Uncultured-XX	dinoflagellate	95.93	250	10	4	248	1	153	400	1.9e-39	45.3	6
e5bc61b9addc83d0d605f1699c57123a4aefe740_3	FN690431.1.1710_U	Eukaryota;Rhizaria;Cercozoa;Filosa-Thecofilosea;Cryomonadida;Cryothecomonas-lineage;Cryothecomonas;Cryothecomonas sp.	0	0	1	0	0	0	0	0	1	0	1	2	0	1	0	0	Eukaryota	Rhizaria	Cercozoa	Cryothecomonas	Cryothecomonas sp.	92.55	95	7	1	95	1	308	401	9.2e-12	33.1	6
e6eff942ecb5c6ccd4df9f32e56e9a1c7e78a4ad_3	AY827953.1.1752_U	Eukaryota;Alveolata;Dinophyta;Dinophyceae;Uncultured;244;Uncultured-X;Uncultured-XX;dinoflagellate	0	1	0	0	0	0	1	0	0	0	0	1	2	1	0	0	Eukaryota	Alveolata	Dinophyta	Uncultured-XX	dinoflagellate	97.89	147	3	5	144	1	256	400	9.6e-25	39.5	6
e77712f3719f1d096c36345cac61013d51c4f5c0_3	EU650324.1.1587_U	Eukaryota;Opisthokonta;Metazoa;Bryozoa;Bryozoa_X;Bryozoa_XX;Plumatella;Plumatella sp.	0	0	0	0	0	0	1	0	0	0	1	0	0	0	4	0	Eukaryota	Opisthokonta	Metazoa	Plumatella	Plumatella sp.	70.98	546	148	36	541	1	255	769	1.4e-13	35.3	6
ec0b49221d24b2aa427b003a5bb08ce5132b587c_3	FN690431.1.1710_U	Eukaryota;Rhizaria;Cercozoa;Filosa-Thecofilosea;Cryomonadida;Cryothecomonas-lineage;Cryothecomonas;Cryothecomonas sp.	0	0	1	0	0	1	0	0	1	0	0	0	1	0	1	1	Eukaryota	Rhizaria	Cercozoa	Cryothecomonas	Cryothecomonas sp.	93.52	109	7	1	109	1	294	401	4.5e-11	33	6
f16812ba4e0d00da32b6b84767772cd74fa446e9_3	EU650324.1.1587_U	Eukaryota;Opisthokonta;Metazoa;Bryozoa;Bryozoa_X;Bryozoa_XX;Plumatella;Plumatella sp.	0	0	0	0	0	0	1	2	0	0	2	1	0	0	0	0	Eukaryota	Opisthokonta	Metazoa	Plumatella	Plumatella sp.	75.45	469	108	29	458	1	316	766	1.9e-55	49.4	6
f1918d780b3c044ee4d4e867ae154350a3935b50_6	AY212805.1.1764_U	Eukaryota;Alveolata;Ciliophora;Oligohymenophorea;Scuticociliatia;Philasteridae;Dexitrichides;Dexitrichides pangi	0	0	0	1	0	1	1	1	0	1	0	0	0	1	0	0	Eukaryota	Alveolata	Ciliophora	Dexitrichides	Dexitrichides pangi	94.34	108	6	2	107	1	281	387	1.4e-10	32.7	6
f1fc6a456410335fb7e40fe52af9e8f59274b5d0_3	AY208893.1.1819_U	Eukaryota;Alveolata;Dinophyta;Syndiniales;MALV-II;MALV-II-Clade-4;Amoebophrya;Amoebophrya ceratii	0	0	1	3	0	1	0	0	0	0	0	0	0	0	0	1	Eukaryota	Alveolata	Dinophyta	Amoebophrya	Amoebophrya ceratii	91.96	116	9	4	114	1	287	400	3.6e-10	31.1	6
f2bd42eec095ede254f651611ce67a83c4c9006d_6	EF023118.1.1760_U	Eukaryota;Alveolata;Ciliophora;Spirotrichea;Hypotrichia;Oxytrichidae;Oxytrichidae_X;Oxytrichidae_X sp.	0	0	2	0	0	0	0	1	0	0	0	1	0	2	0	0	Eukaryota	Alveolata	Ciliophora	Oxytrichidae_X	Oxytrichidae_X sp.	98.29	120	2	3	119	1	276	393	8.4e-14	34.1	6
f493b4e3541ea203c7db49e1b22c0de2cacbac0d_6	AY665124.1.1756_U	Eukaryota;Opisthokonta;Metazoa;Arthropoda;Crustacea;Maxillopoda;Copepoda;Calanoida;*;*	2	0	0	0	0	0	0	0	4	0	0	0	0	0	0	0	Eukaryota	Opisthokonta	Metazoa	*	*	89.17	123	13	3	122	1	281	401	1.2e-09	32.2	6
f9a5cf57e99180a094a1c25fe1c06e2aa9b8f3b5_3	GQ375072.1.1802_U	Eukaryota;Archaeplastida;Streptophyta;Embryophyceae;Embryophyceae_X;Embryophyceae_XX;Flatbergium;Flatbergium sericeum	0	1	2	0	0	0	0	0	1	1	0	0	0	0	0	1	Eukaryota	Archaeplastida	Streptophyta	Flatbergium	Flatbergium sericeum	89.62	108	11	2	107	1	297	403	1e-08	31.5	6
fc036baf8341afc992cee69bfc27468f04085bd7_3	EF526887.1.1806_U	Eukaryota;Alveolata;Dinophyta;Dinophyceae;Uncultured;110;Uncultured-X;Uncultured-XX;dinoflagellate	0	0	1	1	0	1	0	0	0	1	0	0	2	0	0	0	Eukaryota	Alveolata	Dinophyta	Uncultured-XX	dinoflagellate	99.07	111	1	4	110	1	293	400	1.7e-14	34.6	6
fdea792e4d4c4aa34bb027cb5ef4572087fc16a5_3	AY909589.1.2292_R	Eukaryota;Archaeplastida;Rhodophyta;Bangiophyceae;Bangiales;Bangiaceae;Porphyra;Porphyra sp.	0	1	0	0	1	0	0	0	0	0	2	1	0	0	1	0	Eukaryota	Archaeplastida	Rhodophyta	Porphyra	Porphyra sp.	93.33	64	4	4	64	1	342	401	1.7e-37	42.8	6
fe2fef70a28918d294320647831f284b076dc350_6	EF526887.1.1806_U	Eukaryota;Alveolata;Dinophyta;Dinophyceae;Uncultured;110;Uncultured-X;Uncultured-XX;dinoflagellate	0	0	1	0	0	2	0	0	1	0	0	0	0	0	0	2	Eukaryota	Alveolata	Dinophyta	Uncultured-XX	dinoflagellate	95.61	117	5	3	115	1	285	400	4.1e-13	34	6
fef8f9501f175593b4e3e9ce440ddd9344a90d26_6	FR874743.1.1765_U	Eukaryota;Archaeplastida;Chlorophyta;Mamiellophyceae;Mamiellales;Bathycoccaceae;Ostreococcus;Ostreococcus sp.	0	1	0	1	0	0	0	0	0	0	0	0	2	0	0	2	Eukaryota	Archaeplastida	Chlorophyta	Ostreococcus	Ostreococcus sp.	88.55	415	45	22	413	1	1619	2013	1.5e-55	50.5	6
0276649bfe012fc4eaafbe7c3081fe730522a21e_5	EU650324.1.1587_U	Eukaryota;Opisthokonta;Metazoa;Bryozoa;Bryozoa_X;Bryozoa_XX;Plumatella;Plumatella sp.	0	0	2	0	0	0	0	0	0	0	0	3	0	0	0	0	Eukaryota	Opisthokonta	Metazoa	Plumatella	Plumatella sp.	71.01	530	147	23	528	1	258	766	8.5e-18	37.2	5
02b22390fba5bb9dbeaf9052b7f18137fbe43b6f_5	EU650324.1.1587_U	Eukaryota;Opisthokonta;Metazoa;Bryozoa;Bryozoa_X;Bryozoa_XX;Plumatella;Plumatella sp.	0	0	0	0	2	0	2	0	0	0	1	0	0	0	0	0	Eukaryota	Opisthokonta	Metazoa	Plumatella	Plumatella sp.	73.91	367	90	22	364	1	417	764	2.7e-119	62.6	5
05e67a85c17ac33722650549c823c55e08fe7e79_5	FR874743.1.1765_U	Eukaryota;Archaeplastida;Chlorophyta;Mamiellophyceae;Mamiellales;Bathycoccaceae;Ostreococcus;Ostreococcus sp.	0	1	3	0	0	0	0	0	0	0	0	0	0	0	0	1	Eukaryota	Archaeplastida	Chlorophyta	Ostreococcus	Ostreococcus sp.	100	88	0	2	87	1	298	384	1.1e-12	33.4	5
05ecc4117b5f1cd95746b347dda6ba7754f8e883_5	AJ402341.1.1758_U	Eukaryota;Stramenopiles;Stramenopiles_X;Pelagophyceae;Pelagophyceae_X;Pelagophyceae_XX;Pelagophyceae_XXX;Pelagophyceae_XXX sp.	1	0	1	0	0	0	0	1	0	0	0	0	0	1	0	1	Eukaryota	Stramenopiles	Stramenopiles	Pelagophyceae_XXX	Pelagophyceae_XXX sp.	100	237	0	18	237	1	169	387	1.3e-45	44.8	5
06645c42dc7944e05fa89b4093dc0f42d56cf18f_5	AY208893.1.1819_U	Eukaryota;Alveolata;Dinophyta;Syndiniales;MALV-II;MALV-II-Clade-4;Amoebophrya;Amoebophrya ceratii	0	1	1	0	0	0	0	0	0	1	0	0	1	0	0	1	Eukaryota	Alveolata	Dinophyta	Amoebophrya	Amoebophrya ceratii	94.55	116	6	6	114	1	289	400	2.2e-09	30.7	5
068ccedfc269a2cb448ae01cbd38b69c3c308193_5	AB194980.1.1719_U	Eukaryota;Hacrobia;Katablepharidophyta;Katablepharidaceae;Katablepharidales;Katablepharidales_X;Leucocryptos;Leucocryptos marina	0	0	0	0	2	0	2	0	0	0	0	0	0	0	1	0	Eukaryota	Hacrobia	Katablepharidophyta	Leucocryptos	Leucocryptos marina	97.06	102	3	0	102	1	297	398	3.6e-17	35.9	5
07e98fbd4f0f4e243d755106a3697dddfc0a1c1e_5	EU650324.1.1587_U	Eukaryota;Opisthokonta;Metazoa;Bryozoa;Bryozoa_X;Bryozoa_XX;Plumatella;Plumatella sp.	0	0	0	0	0	0	0	0	0	1	0	0	0	0	0	4	Eukaryota	Opisthokonta	Metazoa	Plumatella	Plumatella sp.	70.73	257	72	11	257	1	519	764	3.7e-110	60.5	5
07ea49318668645b944c9a895f30c6106ddebf02_5	EF526887.1.1806_U	Eukaryota;Alveolata;Dinophyta;Dinophyceae;Uncultured;110;Uncultured-X;Uncultured-XX;dinoflagellate	0	1	2	0	0	0	0	0	0	1	0	0	0	0	0	1	Eukaryota	Alveolata	Dinophyta	Uncultured-XX	dinoflagellate	100	105	0	4	104	1	299	400	1.5e-14	34.6	5
09a7c13060b2b21dcdb1a9997298f1bab1d33677_5	AY208893.1.1819_U	Eukaryota;Alveolata;Dinophyta;Syndiniales;MALV-II;MALV-II-Clade-4;Amoebophrya;Amoebophrya ceratii	0	0	0	0	0	0	1	0	0	0	0	0	0	1	3	0	Eukaryota	Alveolata	Dinophyta	Amoebophrya	Amoebophrya ceratii	90.27	115	11	2	114	1	287	400	2.4e-10	31.2	5
09d739e022335064fd9838b586dd0cb703644c27_5	AB178584.1.1778_U	Eukaryota;Rhizaria;Radiolaria;Acantharea;Arthracanthida-Symphyacanthida;Arthracanthida-Symphyacanthida_X;Amphibelone;Amphibelone anomala	0	0	3	2	0	0	0	0	0	0	0	0	0	0	0	0	Eukaryota	Rhizaria	Radiolaria	Amphibelone	Amphibelone anomala	91.59	112	9	5	110	1	281	389	3.3e-10	31	5
0e778427d8b5c71ed5e18608fffd2b544659702a_5	AY208893.1.1819_U	Eukaryota;Alveolata;Dinophyta;Syndiniales;MALV-II;MALV-II-Clade-4;Amoebophrya;Amoebophrya ceratii	0	0	1	1	0	0	0	0	0	0	0	0	0	0	0	3	Eukaryota	Alveolata	Dinophyta	Amoebophrya	Amoebophrya ceratii	90.48	108	10	3	106	1	294	400	1.2e-08	30.1	5
0fad59ec9f21f2a9e3ea4273cb1d0a8e7287118d_5	GU067782.1.1405_U	Eukaryota;Hacrobia;Haptophyta;Prymnesiophyceae;Prymnesiales;Chrysochromulinaceae;Chrysochromulina;Chrysochromulina parva	0	2	0	0	0	0	0	0	1	1	0	1	0	0	0	0	Eukaryota	Hacrobia	Haptophyta	Chrysochromulina	Chrysochromulina parva	97.42	250	6	17	250	1	150	382	1.6e-37	42.5	5
105d0b18183ef64251d325693a117a45ab14fa54_5	AF525867.1.1777_U	Eukaryota;Archaeplastida;Chlorophyta;Mamiellophyceae;Mamiellales;Mamiellaceae;Micromonas;Micromonas Clade-C.D.5	0	0	0	0	0	0	0	1	0	0	1	0	1	1	0	1	Eukaryota	Archaeplastida	Chlorophyta	Micromonas	Micromonas Clade-C.D.5	92.45	270	20	5	268	1	128	394	1.2e-39	45.5	5
11407e0f3a901dd0215efe825079f531032c9f10_5	EF023118.1.1760_U	Eukaryota;Alveolata;Ciliophora;Spirotrichea;Hypotrichia;Oxytrichidae;Oxytrichidae_X;Oxytrichidae_X sp.	0	1	0	0	0	0	0	2	1	0	0	0	0	0	1	0	Eukaryota	Alveolata	Ciliophora	Oxytrichidae_X	Oxytrichidae_X sp.	91.75	99	8	2	98	1	296	393	2.7e-14	34	5
12e6bc00b68a53d96a98a4d9b617ec449984d208_5	FR874658.1.1790_U	Eukaryota;Alveolata;Dinophyta;Syndiniales;MALV-I;MALV-I-Clade-1;MALV-I-Clade-1_X;MALV-I-Clade-1_X sp.	0	0	0	1	0	0	0	0	2	0	0	0	1	0	0	1	Eukaryota	Alveolata	Dinophyta	MALV-I-Clade-1_X	MALV-I-Clade-1_X sp.	95.58	113	5	0	113	1	287	399	7.1e-19	36.7	5
15ca6bbe58b5fe6198b8f346678f0c07ef69a578_5	HQ191283.1.2520_U	Eukaryota;Opisthokonta;Fungi;Chytridiomycota;Chytridiomycotina;Chytridiomycetes;Rhyzophidiales_X;Rhyzophidiales_X sp.	0	0	0	1	0	0	0	0	1	0	0	0	0	0	0	3	Eukaryota	Opisthokonta	Fungi	Rhyzophidiales_X	Rhyzophidiales_X sp.	88.89	111	12	3	109	1	290	399	1.1e-08	32	5
1965944e786efd6c286293daa3ae3b8ae343ca29_5	EF526887.1.1806_U	Eukaryota;Alveolata;Dinophyta;Dinophyceae;Uncultured;110;Uncultured-X;Uncultured-XX;dinoflagellate	0	0	0	0	0	0	3	0	0	0	1	0	0	0	1	0	Eukaryota	Alveolata	Dinophyta	Uncultured-XX	dinoflagellate	99.18	128	1	6	128	1	279	400	8.8e-15	35	5
1a262c379645cfcd8c5148bacc44919830661e6a_5	EF526887.1.1806_U	Eukaryota;Alveolata;Dinophyta;Dinophyceae;Uncultured;110;Uncultured-X;Uncultured-XX;dinoflagellate	2	0	0	0	0	0	0	0	0	1	0	0	2	0	0	0	Eukaryota	Alveolata	Dinophyta	Uncultured-XX	dinoflagellate	100	67	0	4	64	1	335	400	5.2e-11	32.1	5
1c0aae90ece67ee620da0dcda4fef20fe542ece6_5	FN690431.1.1710_U	Eukaryota;Rhizaria;Cercozoa;Filosa-Thecofilosea;Cryomonadida;Cryothecomonas-lineage;Cryothecomonas;Cryothecomonas sp.	0	0	2	0	0	0	1	0	1	0	0	0	0	0	0	1	Eukaryota	Rhizaria	Cercozoa	Cryothecomonas	Cryothecomonas sp.	95.54	114	5	2	113	1	289	401	1.5e-12	33.8	5
1cf67fb04295751962eb6fae18faf752b9e20592_5	AB425967.1.1764_U	Eukaryota;Archaeplastida;Chlorophyta;Ulvophyceae;Ulvales-relatives;Ulvales-relatives_X;Ulva;Ulva compressa	2	1	0	0	0	1	0	0	0	0	0	0	0	0	0	1	Eukaryota	Archaeplastida	Chlorophyta	Ulva	Ulva compressa	93.33	106	7	1	105	1	292	397	2.5e-15	34.7	5
1edbb950878ab662328cb73805cd7cb789a9edd8_5	EF526887.1.1806_U	Eukaryota;Alveolata;Dinophyta;Dinophyceae;Uncultured;110;Uncultured-X;Uncultured-XX;dinoflagellate	0	1	0	0	0	3	0	0	0	1	0	0	0	0	0	0	Eukaryota	Alveolata	Dinophyta	Uncultured-XX	dinoflagellate	98.18	112	2	2	112	1	291	400	1.6e-17	36.1	5
1f0c2bc099629b8bba13958f22ece2af65d77665_5	AB178584.1.1778_U	Eukaryota;Rhizaria;Radiolaria;Acantharea;Arthracanthida-Symphyacanthida;Arthracanthida-Symphyacanthida_X;Amphibelone;Amphibelone anomala	0	0	2	1	0	1	0	0	0	0	0	0	1	0	0	0	Eukaryota	Rhizaria	Radiolaria	Amphibelone	Amphibelone anomala	88.29	115	13	4	115	1	279	389	6.3e-07	29.2	5
20e96d9d2cbeb047d962a18964f47a12d5eff2f5_5	AB025533.1.1788_U	Eukaryota;Stramenopiles;Stramenopiles_X;Eustigmatophyceae;Eustigmatophyceae_X;Eustigmatophyceae_XX;Nannochloropsis;Nannochloropsis sp.	0	1	0	0	0	0	0	0	2	0	0	0	0	0	1	1	Eukaryota	Stramenopiles	Stramenopiles	Nannochloropsis	Nannochloropsis sp.	87.29	120	15	2	119	1	287	405	3.1e-08	31.6	5
222623e8e72d35fd7500662ae331bdab3046ef5b_5	EU650324.1.1587_U	Eukaryota;Opisthokonta;Metazoa;Bryozoa;Bryozoa_X;Bryozoa_XX;Plumatella;Plumatella sp.	0	0	0	0	0	0	1	0	0	0	2	0	1	0	1	0	Eukaryota	Opisthokonta	Metazoa	Plumatella	Plumatella sp.	74.06	365	90	18	362	1	417	766	5.1e-117	62.2	5
252c87925cd00fcd0e48641ad9635cb9491de517_5	EU650324.1.1587_U	Eukaryota;Opisthokonta;Metazoa;Bryozoa;Bryozoa_X;Bryozoa_XX;Plumatella;Plumatella sp.	0	0	0	0	1	3	0	0	0	0	0	0	1	0	0	0	Eukaryota	Opisthokonta	Metazoa	Plumatella	Plumatella sp.	70.57	549	151	36	544	1	249	766	2.4e-11	34.2	5
26aeeb95548ffae8768d8794f1130ccc838a982a_5	FR874658.1.1790_U	Eukaryota;Alveolata;Dinophyta;Syndiniales;MALV-I;MALV-I-Clade-1;MALV-I-Clade-1_X;MALV-I-Clade-1_X sp.	0	0	0	1	0	2	0	0	2	0	0	0	0	0	0	0	Eukaryota	Alveolata	Dinophyta	MALV-I-Clade-1_X	MALV-I-Clade-1_X sp.	99.12	116	1	3	113	1	284	399	2.8e-18	36.5	5
28c6f53000dfeb2e70dc8703538f5accd98697e0_5	EU650324.1.1587_U	Eukaryota;Opisthokonta;Metazoa;Bryozoa;Bryozoa_X;Bryozoa_XX;Plumatella;Plumatella sp.	0	0	0	0	0	0	3	0	0	0	1	0	0	0	1	0	Eukaryota	Opisthokonta	Metazoa	Plumatella	Plumatella sp.	71.84	553	145	38	546	1	249	770	1.6e-12	34.8	5
314f791dbd82225b1c9ba05955d8a3425579feca_5	EF023236	Eukaryota;Alveolata;Apicomplexa;Apicomplexa_X;Gregarines;Gregarines_X;Gregarines_XX;Gregarines_XX sp.	0	3	0	0	0	0	1	0	0	0	0	1	0	0	0	0	Eukaryota	Alveolata	Apicomplexa	Gregarines_XX	Gregarines_XX sp.	98.26	121	2	6	119	1	331	447	1.5e-13	34.1	5
31802dd400aee4574c4a08cb3e0ff54496078239_5	EF526887.1.1806_U	Eukaryota;Alveolata;Dinophyta;Dinophyceae;Uncultured;110;Uncultured-X;Uncultured-XX;dinoflagellate	0	0	0	0	0	1	2	0	0	0	1	0	1	0	0	0	Eukaryota	Alveolata	Dinophyta	Uncultured-XX	dinoflagellate	95.37	113	5	5	113	1	293	400	4.3e-14	34.5	5
328bb1af50dcdc2f56f1c52eb38405565fa15600_5	EF023118.1.1760_U	Eukaryota;Alveolata;Ciliophora;Spirotrichea;Hypotrichia;Oxytrichidae;Oxytrichidae_X;Oxytrichidae_X sp.	0	0	0	0	0	0	0	0	0	0	0	3	0	2	0	0	Eukaryota	Alveolata	Ciliophora	Oxytrichidae_X	Oxytrichidae_X sp.	96.43	58	2	2	57	1	337	393	8.7e-21	36.2	5
35500839f99fd30925a803f4baba2952e331a652_5	AB025533.1.1788_U	Eukaryota;Stramenopiles;Stramenopiles_X;Eustigmatophyceae;Eustigmatophyceae_X;Eustigmatophyceae_XX;Nannochloropsis;Nannochloropsis sp.	0	0	0	0	1	0	1	0	0	0	0	0	0	2	1	0	Eukaryota	Stramenopiles	Stramenopiles	Nannochloropsis	Nannochloropsis sp.	98.17	111	2	2	110	1	296	405	1.9e-15	35.4	5
39bfc1cf92c6c5a0f7aa138528a23ee38b68e975_5	FJ914411	Eukaryota;Alveolata;Dinophyta;Syndiniales;MALV-III;MALV-III_X;MALV-III_XX;MALV-III_XX sp.	0	0	0	0	0	0	1	2	0	0	1	0	0	0	1	0	Eukaryota	Alveolata	Dinophyta	MALV-III_XX	MALV-III_XX sp.	99.29	300	2	19	300	1	102	382	2.6e-53	47.3	5
3f8aa58501b504df3ee08728e70eb37b95fb2f78_5	AB194980.1.1719_U	Eukaryota;Hacrobia;Katablepharidophyta;Katablepharidaceae;Katablepharidales;Katablepharidales_X;Leucocryptos;Leucocryptos marina	1	0	0	0	0	0	0	0	0	1	0	0	0	2	0	1	Eukaryota	Hacrobia	Katablepharidophyta	Leucocryptos	Leucocryptos marina	99.14	120	1	4	117	1	280	398	9.4e-15	34.9	5
40153e38f8a8e503f4c7e75aa2f53bfba36fcda1_5	EU650324.1.1587_U	Eukaryota;Opisthokonta;Metazoa;Bryozoa;Bryozoa_X;Bryozoa_XX;Plumatella;Plumatella sp.	0	0	0	0	0	2	0	0	2	0	0	0	1	0	0	0	Eukaryota	Opisthokonta	Metazoa	Plumatella	Plumatella sp.	70.59	547	150	37	539	1	249	766	7.2e-15	35.9	5
4182d0731bbca8c381480ff64d0fd259c423c2b6_5	AM774480.1.1775_U	Eukaryota;Opisthokonta;Metazoa;Mollusca;Bivalvia;Carditoida;Astarte;Astarte sulcata	0	1	0	0	0	1	0	0	1	0	0	0	0	0	0	2	Eukaryota	Opisthokonta	Metazoa	Astarte	Astarte sulcata	97.01	420	12	18	420	1	1539	1940	1.1e-80	56.5	5
41abec8ef8c07afa85429fafea38b3c19b272175_5	AB025533.1.1788_U	Eukaryota;Stramenopiles;Stramenopiles_X;Eustigmatophyceae;Eustigmatophyceae_X;Eustigmatophyceae_XX;Nannochloropsis;Nannochloropsis sp.	0	0	1	1	0	2	0	0	0	1	0	0	0	0	0	0	Eukaryota	Stramenopiles	Stramenopiles	Nannochloropsis	Nannochloropsis sp.	89.89	89	9	0	89	1	317	405	7.1e-13	33.8	5
41daf0f1701682d609febc0fdc1f6bb0be32ca42_5	EF526887.1.1806_U	Eukaryota;Alveolata;Dinophyta;Dinophyceae;Uncultured;110;Uncultured-X;Uncultured-XX;dinoflagellate	0	0	0	0	0	0	0	0	0	0	2	0	0	0	3	0	Eukaryota	Alveolata	Dinophyta	Uncultured-XX	dinoflagellate	94.64	113	6	1	113	1	289	400	6.9e-15	34.9	5
439d63458ae309dcc687421bd36cda74bb980666_5	AB178584.1.1778_U	Eukaryota;Rhizaria;Radiolaria;Acantharea;Arthracanthida-Symphyacanthida;Arthracanthida-Symphyacanthida_X;Amphibelone;Amphibelone anomala	1	0	0	0	0	0	0	0	0	3	0	0	1	0	0	0	Eukaryota	Rhizaria	Radiolaria	Amphibelone	Amphibelone anomala	92.92	117	8	4	116	1	276	389	1.4e-11	31.9	5
456ec6aadd8865b1642da14aaed45bb11c35f5d0_5	HE866919.1.1718_U	Eukaryota;Stramenopiles;Stramenopiles_X;Phaeophyceae;Phaeophyceae_X;Phaeophyceae_XX;Desmarestia;Desmarestia ligulata	1	0	0	1	0	2	0	0	1	0	0	0	0	0	0	0	Eukaryota	Stramenopiles	Stramenopiles	Desmarestia	Desmarestia ligulata	90.35	116	11	2	114	1	296	411	6.2e-15	34.8	5
488fef5bf42084b74400ad52c02efbc6a49f2811_5	AM774480.1.1775_U	Eukaryota;Opisthokonta;Metazoa;Mollusca;Bivalvia;Carditoida;Astarte;Astarte sulcata	0	0	1	0	0	0	0	0	1	1	0	0	0	0	0	2	Eukaryota	Opisthokonta	Metazoa	Astarte	Astarte sulcata	94.01	420	24	19	419	1	1539	1940	4.7e-71	54.3	5
4babc059e01a35abc65eab49ee468718127002eb_5	EF023118.1.1760_U	Eukaryota;Alveolata;Ciliophora;Spirotrichea;Hypotrichia;Oxytrichidae;Oxytrichidae_X;Oxytrichidae_X sp.	0	0	1	1	0	0	0	0	0	0	0	2	0	0	0	1	Eukaryota	Alveolata	Ciliophora	Oxytrichidae_X	Oxytrichidae_X sp.	95.5	114	5	3	112	1	281	393	9.5e-13	33.5	5
4dbfe8d374dfddc01806d5e3f410dee847da736c_5	EF023118.1.1760_U	Eukaryota;Alveolata;Ciliophora;Spirotrichea;Hypotrichia;Oxytrichidae;Oxytrichidae_X;Oxytrichidae_X sp.	1	0	1	0	0	1	0	0	1	0	0	0	0	0	0	1	Eukaryota	Alveolata	Ciliophora	Oxytrichidae_X	Oxytrichidae_X sp.	98.2	114	2	3	112	1	281	393	4.8e-15	34.6	5
56b813bacc3d0cb94a6e6ed1b8894bb0104ec497_5	FR874708.1.1775_U	Eukaryota;Archaeplastida;Chlorophyta;Mamiellophyceae;Mamiellales;Bathycoccaceae;Bathycoccus;Bathycoccus prasinos	0	0	0	0	0	0	0	0	1	0	1	0	1	0	1	1	Eukaryota	Archaeplastida	Chlorophyta	Bathycoccus	Bathycoccus prasinos	98.17	111	2	2	110	1	283	392	1.8e-16	35.7	5
5a733995d55efedfd6d04431b7381c4acfef56fe_5	FR874743.1.1765_U	Eukaryota;Archaeplastida;Chlorophyta;Mamiellophyceae;Mamiellales;Bathycoccaceae;Ostreococcus;Ostreococcus sp.	0	1	1	1	0	0	0	0	1	0	0	0	1	0	0	0	Eukaryota	Archaeplastida	Chlorophyta	Ostreococcus	Ostreococcus sp.	99.35	313	2	3	312	1	74	384	1.1e-76	55.2	5
5c49f66bfaa29c2e77249f70ff21eaa9c6e09fa1_5	AJ402349.1.1758_U	Eukaryota;Alveolata;Dinophyta;Syndiniales;MALV-III;MALV-III_X;MALV-III_XX;MALV-III_XX sp.	0	0	1	0	0	0	0	0	1	0	0	0	0	0	0	3	Eukaryota	Alveolata	Dinophyta	MALV-III_XX	MALV-III_XX sp.	100	420	0	39	419	1	1	382	1.9e-78	53.8	5
5da99e13f88d581acc177a4204930aff69699311_5	AY827953.1.1752_U	Eukaryota;Alveolata;Dinophyta;Dinophyceae;Uncultured;244;Uncultured-X;Uncultured-XX;dinoflagellate	0	1	0	0	2	0	0	0	0	0	0	1	0	0	0	1	Eukaryota	Alveolata	Dinophyta	Uncultured-XX	dinoflagellate	96.73	402	13	4	400	1	1	400	1.3e-79	56.3	5
5e04a130e87944cec93cd6226573045210672a06_5	EU650324.1.1587_U	Eukaryota;Opisthokonta;Metazoa;Bryozoa;Bryozoa_X;Bryozoa_XX;Plumatella;Plumatella sp.	0	1	1	1	0	0	0	0	1	0	0	1	0	0	0	0	Eukaryota	Opisthokonta	Metazoa	Plumatella	Plumatella sp.	73.31	326	83	15	324	1	454	766	6.9e-195	74.5	5
5ebb0458310c6b061f018215da5d77c09d750c90_5	AB505561.1.2086_U	Eukaryota;Stramenopiles;Stramenopiles_X;MAST;MAST-1;MAST-1A;MAST-1A_X;MAST-1A_X sp.	0	0	0	0	0	0	0	0	3	2	0	0	0	0	0	0	Eukaryota	Stramenopiles	Stramenopiles	MAST-1A_X	MAST-1A_X sp.	94.02	120	7	3	118	1	289	407	2.9e-12	32.4	5
600655b20b7e308f24b10217e86954abdf00695e_5	EF526887.1.1806_U	Eukaryota;Alveolata;Dinophyta;Dinophyceae;Uncultured;110;Uncultured-X;Uncultured-XX;dinoflagellate	1	2	1	0	0	1	0	0	0	0	0	0	0	0	0	0	Eukaryota	Alveolata	Dinophyta	Uncultured-XX	dinoflagellate	96.3	112	4	4	109	1	290	400	9.4e-13	33.8	5
60c2670a06f4abc445c3b4b976fd28a7e1b69455_5	EF432517.1.1802_U	Eukaryota;Hacrobia;Haptophyta;Prymnesiophyceae;Phaeocystales;Phaeocystaceae;Phaeocystis;Phaeocystis antarctica	0	0	1	0	0	0	0	0	1	2	0	0	1	0	0	0	Eukaryota	Hacrobia	Haptophyta	Phaeocystis	Phaeocystis antarctica	99.28	296	2	18	296	1	104	381	2.1e-54	47.5	5
6161fdfbac4f13c7b7ad440e5348cb79383a45e8_5	EF023118.1.1760_U	Eukaryota;Alveolata;Ciliophora;Spirotrichea;Hypotrichia;Oxytrichidae;Oxytrichidae_X;Oxytrichidae_X sp.	0	0	0	1	1	0	1	0	0	0	1	0	1	0	0	0	Eukaryota	Alveolata	Ciliophora	Oxytrichidae_X	Oxytrichidae_X sp.	94.92	120	6	2	119	1	275	393	6.9e-13	33.6	5
638947f35df9bbff4cebc1986281ddff15b5f731_5	HM194782.1.1764_U	Eukaryota;Opisthokonta;Metazoa;Cnidaria;Cnidaria_X;Scyphozoa;Stephanoscyphus;Stephanoscyphus sp.	0	1	0	1	0	1	0	0	0	0	0	0	2	0	0	0	Eukaryota	Opisthokonta	Metazoa	Stephanoscyphus	Stephanoscyphus sp.	79.37	411	79	28	401	1	1378	1770	1.3e-28	42.2	5
63a32a7febb43fe5018df9feec30e17a261579fe_5	EF526887.1.1806_U	Eukaryota;Alveolata;Dinophyta;Dinophyceae;Uncultured;110;Uncultured-X;Uncultured-XX;dinoflagellate	0	0	0	0	1	1	2	0	0	0	0	0	0	1	0	0	Eukaryota	Alveolata	Dinophyta	Uncultured-XX	dinoflagellate	100	75	0	3	75	1	329	400	3.4e-17	35.3	5
63e719b7af8dd0b2649b32e8be39e10669432907_5	FN690431.1.1710_U	Eukaryota;Rhizaria;Cercozoa;Filosa-Thecofilosea;Cryomonadida;Cryothecomonas-lineage;Cryothecomonas;Cryothecomonas sp.	0	0	3	0	0	0	0	0	0	1	0	1	0	0	0	0	Eukaryota	Rhizaria	Cercozoa	Cryothecomonas	Cryothecomonas sp.	99.1	112	1	1	112	1	291	401	2.7e-16	35.6	5
64d9d7e0e5dd4d42c4c2bdf17ba879d3057d3ed4_5	GU819408.1.1363_U	Eukaryota;Alveolata;Ciliophora;Colpodea;Colpodea-1;Colpodea-1_X;Colpodea-1_XX;Colpodea-1_XX sp.	0	0	0	0	0	0	0	2	0	0	0	0	0	0	3	0	Eukaryota	Alveolata	Ciliophora	Colpodea-1_XX	Colpodea-1_XX sp.	96.24	410	14	38	410	1	1	372	4.4e-70	51.8	5
655c9dbe349a8184b829448ac97cd3e27f77239a_5	GU819316.1.1182_U	Eukaryota;Alveolata;Ciliophora;Spirotrichea;Choreotrichia;Choreotrichia-1;Choreotrichia-1_X;Choreotrichia-1_X sp.	0	1	0	0	0	1	0	1	0	0	0	0	0	2	0	0	Eukaryota	Alveolata	Ciliophora	Choreotrichia-1_X	Choreotrichia-1_X sp.	98.41	416	6	39	416	1	1	377	1.3e-79	54	5
65c025a08f16712abb47c7bb01d68604c2782926_5	FN690431.1.1710_U	Eukaryota;Rhizaria;Cercozoa;Filosa-Thecofilosea;Cryomonadida;Cryothecomonas-lineage;Cryothecomonas;Cryothecomonas sp.	0	0	3	0	0	1	0	0	1	0	0	0	0	0	0	0	Eukaryota	Rhizaria	Cercozoa	Cryothecomonas	Cryothecomonas sp.	94.44	91	5	1	91	1	312	401	2e-11	32.9	5
69265da0e2d3c12134394bb104512eb71782d67f_5	GU594643.1.1702_U	Eukaryota;Opisthokonta;Metazoa;Arthropoda;Crustacea;Maxillopoda;Copepoda;Cyclopoida;Oithona;Oithona sp.	4	0	0	0	0	0	0	1	0	0	0	0	0	0	0	0	Eukaryota	Opisthokonta	Metazoa	Oithona	Oithona sp.	100	284	0	18	284	1	122	387	1.3e-44	44.8	5
6a19d4e6256b0a872096e1d96cffb4df09add58c_5	EF023236	Eukaryota;Alveolata;Apicomplexa;Apicomplexa_X;Gregarines;Gregarines_X;Gregarines_XX;Gregarines_XX sp.	0	0	0	0	0	1	0	0	0	1	0	0	2	0	1	0	Eukaryota	Alveolata	Apicomplexa	Gregarines_XX	Gregarines_XX sp.	94.83	118	6	2	117	1	331	447	2e-15	34.9	5
6b0cb58622590ba70b97692245434d749826bf2c_5	AJ402349.1.1758_U	Eukaryota;Alveolata;Dinophyta;Syndiniales;MALV-III;MALV-III_X;MALV-III_XX;MALV-III_XX sp.	0	0	1	1	0	0	0	0	1	0	0	1	1	0	0	0	Eukaryota	Alveolata	Dinophyta	MALV-III_XX	MALV-III_XX sp.	100	396	0	18	396	1	5	382	8.3e-85	55.1	5
6ce1c202963e07146dfea8e74403c1afaa45ee77_5	EU650324.1.1587_U	Eukaryota;Opisthokonta;Metazoa;Bryozoa;Bryozoa_X;Bryozoa_XX;Plumatella;Plumatella sp.	0	0	0	1	0	2	0	0	0	0	0	0	0	0	0	2	Eukaryota	Opisthokonta	Metazoa	Plumatella	Plumatella sp.	69.8	532	154	22	532	1	255	764	1.4e-18	37.6	5
6f1cfa79b042e053923d733d8021bedd70732f45_5	AF300285.1.1724_U	Eukaryota;Alveolata;Ciliophora;Colpodea;Platyophryida;Sorogenidae;Sorogena;Sorogena stoianovitchae	1	0	1	0	0	0	0	0	0	0	0	0	0	0	0	3	Eukaryota	Alveolata	Ciliophora	Sorogena	Sorogena stoianovitchae	89.74	119	12	2	117	1	269	387	6.3e-14	34.5	5
6f5bc219aa9c06fde959f533fed5d607b583ddac_5	EF023118.1.1760_U	Eukaryota;Alveolata;Ciliophora;Spirotrichea;Hypotrichia;Oxytrichidae;Oxytrichidae_X;Oxytrichidae_X sp.	4	0	0	0	0	0	0	0	0	0	0	1	0	0	0	0	Eukaryota	Alveolata	Ciliophora	Oxytrichidae_X	Oxytrichidae_X sp.	95.87	124	5	3	123	1	272	393	1.7e-14	34.5	5
6f7650bc5dbb385a740e472b5520b13d3f0e8381_5	AJ402341.1.1758_U	Eukaryota;Stramenopiles;Stramenopiles_X;Pelagophyceae;Pelagophyceae_X;Pelagophyceae_XX;Pelagophyceae_XXX;Pelagophyceae_XXX sp.	1	0	0	0	0	1	0	0	1	0	0	2	0	0	0	0	Eukaryota	Stramenopiles	Stramenopiles	Pelagophyceae_XXX	Pelagophyceae_XXX sp.	100	266	0	18	266	1	140	387	4.6e-45	44.8	5
7885d39f6f0289f2751099a9ca4d934e2bb29591_5	EF526887.1.1806_U	Eukaryota;Alveolata;Dinophyta;Dinophyceae;Uncultured;110;Uncultured-X;Uncultured-XX;dinoflagellate	0	0	0	0	0	0	2	0	0	0	1	0	0	0	2	0	Eukaryota	Alveolata	Dinophyta	Uncultured-XX	dinoflagellate	95.5	113	5	2	112	1	289	400	2.5e-14	34.6	5
79e416ff6765a2aa5e7dfec3d6d5500f3efe8830_5	EU650324.1.1587_U	Eukaryota;Opisthokonta;Metazoa;Bryozoa;Bryozoa_X;Bryozoa_XX;Plumatella;Plumatella sp.	0	1	0	1	0	1	0	0	0	0	0	0	2	0	0	0	Eukaryota	Opisthokonta	Metazoa	Plumatella	Plumatella sp.	74.61	271	65	15	269	1	509	766	2.8e-162	69.4	5
7c2f307c26655334234e1e8d2a5f1c9087a7ae40_5	AJ619946.1.1768_U	Eukaryota;Opisthokonta;Fungi;Glomeromycota;Glomeromycotina;Glomeromycotina_X;Pacispora;Pacispora scintillans	0	0	1	2	0	0	0	0	0	0	0	1	0	0	0	1	Eukaryota	Opisthokonta	Fungi	Pacispora	Pacispora scintillans	85.15	103	15	2	102	1	300	401	1.6e-06	30.2	5
7c8f245351c24458b04e8681ef869c16086183ed_5	EU650324.1.1587_U	Eukaryota;Opisthokonta;Metazoa;Bryozoa;Bryozoa_X;Bryozoa_XX;Plumatella;Plumatella sp.	0	0	0	0	0	0	0	0	0	0	0	1	4	0	0	0	Eukaryota	Opisthokonta	Metazoa	Plumatella	Plumatella sp.	72.44	547	140	39	539	1	254	769	8.4e-13	34.9	5
7d7908019047587611246518e4ec03c0efb7b1d5_5	EF526887.1.1806_U	Eukaryota;Alveolata;Dinophyta;Dinophyceae;Uncultured;110;Uncultured-X;Uncultured-XX;dinoflagellate	0	0	1	1	0	0	0	0	2	0	0	0	0	0	0	1	Eukaryota	Alveolata	Dinophyta	Uncultured-XX	dinoflagellate	94.31	127	7	4	126	1	277	400	3e-14	34.7	5
7e5b94c455b39a6a5b14a967322c5542e827e309_5	AY665124.1.1756_U	Eukaryota;Opisthokonta;Metazoa;Arthropoda;Crustacea;Maxillopoda;Copepoda;Calanoida;*;*	0	0	0	0	0	0	0	0	0	0	0	1	1	0	0	3	Eukaryota	Opisthokonta	Metazoa	*	*	97.75	423	9	23	422	1	1	401	1.9e-87	57.9	5
7ec83a6391915883361791632840981c639ed0a5_5	EU650324.1.1587_U	Eukaryota;Opisthokonta;Metazoa;Bryozoa;Bryozoa_X;Bryozoa_XX;Plumatella;Plumatella sp.	0	0	0	0	0	4	0	0	0	0	0	0	1	0	0	0	Eukaryota	Opisthokonta	Metazoa	Plumatella	Plumatella sp.	75.16	495	114	36	491	1	304	766	8.4e-34	43.2	5
869320a0f94fe9b299bffec16f6cf720166147c2_5	EU650324.1.1587_U	Eukaryota;Opisthokonta;Metazoa;Bryozoa;Bryozoa_X;Bryozoa_XX;Plumatella;Plumatella sp.	0	0	1	2	0	0	0	0	1	0	0	0	0	0	0	1	Eukaryota	Opisthokonta	Metazoa	Plumatella	Plumatella sp.	73.03	346	89	16	343	1	434	766	2.6e-188	73.6	5
950861f779e7fba4e2d4e98d2402d9e9c2cf2ad1_5	EF023118.1.1760_U	Eukaryota;Alveolata;Ciliophora;Spirotrichea;Hypotrichia;Oxytrichidae;Oxytrichidae_X;Oxytrichidae_X sp.	0	0	0	0	0	0	0	1	0	0	1	2	0	0	0	1	Eukaryota	Alveolata	Ciliophora	Oxytrichidae_X	Oxytrichidae_X sp.	97.87	96	2	2	95	1	299	393	1.8e-17	35.5	5
9859f783f43b1b287a0b7356bc2ea20df21a5478_5	AB058365.1.1726_U	Eukaryota;Hacrobia;Cryptophyta;Cryptophyceae;Cryptophyceae_X;Cryptomonadales;Geminigera;Geminigera cryophila	0	0	0	0	1	0	0	2	0	0	1	0	0	0	1	0	Eukaryota	Hacrobia	Cryptophyta	Geminigera	Geminigera cryophila	95.49	267	12	1	267	1	127	392	4.5e-56	49.7	5
9a8d6b85e40956b0a9176e9976667d5e5d9732cf_5	DQ120009.1.1729_U	Eukaryota;Alveolata;Ciliophora;Litostomatea;Cyclotrichia;Cyclotrichia_X;Cyclotrichia_XX;Cyclotrichia_XX sp.	0	0	1	0	0	0	0	0	2	0	0	0	0	0	0	2	Eukaryota	Alveolata	Ciliophora	Cyclotrichia_XX	Cyclotrichia_XX sp.	99.18	405	3	37	405	1	1	368	1.7e-85	55.2	5
9bc2bd95dfedf293d02686e1622f60fdaeaef090_5	EF023118.1.1760_U	Eukaryota;Alveolata;Ciliophora;Spirotrichea;Hypotrichia;Oxytrichidae;Oxytrichidae_X;Oxytrichidae_X sp.	0	0	0	0	0	0	0	0	0	0	1	1	0	1	2	0	Eukaryota	Alveolata	Ciliophora	Oxytrichidae_X	Oxytrichidae_X sp.	97.35	157	4	6	156	1	242	393	5.8e-18	36.4	5
9c60334359e5511079f30265774441eeaf3f3a55_5	AM490843.1.2195_R	Eukaryota;Archaeplastida;Streptophyta;Klebsormidiophyceae;Klebsormidiophyceae_X;Klebsormidiophyceae_XX;Klebsormidium;Klebsormidium nitens	0	0	0	0	0	0	2	2	0	0	0	0	1	0	0	0	Eukaryota	Archaeplastida	Streptophyta	Klebsormidium	Klebsormidium nitens	95.77	73	3	2	72	1	328	399	3.4e-13	33.5	5
9caad575a4bd6f8f266acb5e9b8be5333356c231_5	FJ914411	Eukaryota;Alveolata;Dinophyta;Syndiniales;MALV-III;MALV-III_X;MALV-III_XX;MALV-III_XX sp.	0	0	0	0	0	0	0	0	0	0	3	0	0	0	2	0	Eukaryota	Alveolata	Dinophyta	MALV-III_XX	MALV-III_XX sp.	99.22	274	2	19	274	1	128	382	5.4e-46	45.1	5
a03e87a5ac3c1922945ac50b43734c9a7a4d6d27_5	EF526887.1.1806_U	Eukaryota;Alveolata;Dinophyta;Dinophyceae;Uncultured;110;Uncultured-X;Uncultured-XX;dinoflagellate	0	0	0	0	1	0	0	1	0	0	0	1	0	0	2	0	Eukaryota	Alveolata	Dinophyta	Uncultured-XX	dinoflagellate	94.66	135	7	4	135	1	270	400	9e-16	35.5	5
a1454c3f1a725b91126df93c9fd2813bc6b54a3d_5	EU650324.1.1587_U	Eukaryota;Opisthokonta;Metazoa;Bryozoa;Bryozoa_X;Bryozoa_XX;Plumatella;Plumatella sp.	0	0	0	0	0	0	0	0	0	1	0	0	0	0	0	4	Eukaryota	Opisthokonta	Metazoa	Plumatella	Plumatella sp.	68.68	561	166	31	548	1	224	766	2.3e-13	35.2	5
a20fd539fd3bf9ee9b7c2adbbb0a4a963ebef6fc_5	EF526887.1.1806_U	Eukaryota;Alveolata;Dinophyta;Dinophyceae;Uncultured;110;Uncultured-X;Uncultured-XX;dinoflagellate	0	0	0	0	1	0	1	0	0	0	3	0	0	0	0	0	Eukaryota	Alveolata	Dinophyta	Uncultured-XX	dinoflagellate	97.56	129	3	6	129	1	278	400	4.3e-14	34.7	5
a2503956598f0d5ec965d5ae4eb46c76578f927d_5	AY548295.1.2033_G	Eukaryota;Opisthokonta;Fungi;Ascomycota;Taphrinomycotina;Taphrinomycetes;Protomyces;Protomyces inouyei	0	0	0	0	0	0	0	0	1	0	0	1	3	0	0	0	Eukaryota	Opisthokonta	Fungi	Protomyces	Protomyces inouyei	90.75	421	37	21	418	1	1486	1888	3.6e-65	52.9	5
a3068f025f2da7084747a272c2f51a2a47596802_5	EF526887.1.1806_U	Eukaryota;Alveolata;Dinophyta;Dinophyceae;Uncultured;110;Uncultured-X;Uncultured-XX;dinoflagellate	0	0	1	0	0	0	0	0	0	1	0	2	0	0	1	0	Eukaryota	Alveolata	Dinophyta	Uncultured-XX	dinoflagellate	95.71	75	3	5	71	1	327	400	4.6e-10	31.7	5
a374a84300e5d821fe61381a295233c171064d7b_5	EF526887.1.1806_U	Eukaryota;Alveolata;Dinophyta;Dinophyceae;Uncultured;110;Uncultured-X;Uncultured-XX;dinoflagellate	2	0	0	1	0	0	0	0	0	0	0	0	1	0	0	1	Eukaryota	Alveolata	Dinophyta	Uncultured-XX	dinoflagellate	98.15	112	2	4	109	1	290	400	9.1e-14	34.3	5
a4da15b3aafe0d058e93582f86690ef3e754d67a_5	HM581632.1.1797_U	Eukaryota;Hacrobia;Haptophyta;Prymnesiophyceae;Prymnesiales;Chrysochromulinaceae;Chrysochromulina;Chrysochromulina_X sp.	0	0	0	0	0	0	2	0	0	0	1	0	0	1	1	0	Eukaryota	Hacrobia	Haptophyta	Chrysochromulina	Chrysochromulina_X sp.	99.09	238	2	18	238	1	163	382	1.2e-41	43.6	5
a8d7cb9ab3038b98eb439a0dc8aec516d5683c4b_5	AY916576.1.1700_U	Eukaryota;Stramenopiles;Stramenopiles_X;Bacillariophyta;Bacillariophyta_X;Raphid-pennate;Raphid-pennate_X;Raphid-pennate_X sp.	0	0	0	0	1	0	0	0	0	1	0	2	0	1	0	0	Eukaryota	Stramenopiles	Stramenopiles	Raphid-pennate_X	Raphid-pennate_X sp.	98.02	103	2	2	102	1	296	397	3.3e-14	34.5	5
addf9cf0e9e50d87eb41d599411d460bc3c0df9d_5	AY665124.1.1756_U	Eukaryota;Opisthokonta;Metazoa;Arthropoda;Crustacea;Maxillopoda;Copepoda;Calanoida;*;*	3	0	0	0	0	0	0	0	0	0	0	0	2	0	0	0	Eukaryota	Opisthokonta	Metazoa	*	*	100	117	0	3	116	1	287	401	1.2e-20	37.4	5
ae69ec8f68821f124a26a708bfec6cbb28c592d6_5	AY208893.1.1819_U	Eukaryota;Alveolata;Dinophyta;Syndiniales;MALV-II;MALV-II-Clade-4;Amoebophrya;Amoebophrya ceratii	0	1	0	0	0	1	0	0	0	0	0	0	1	0	0	2	Eukaryota	Alveolata	Dinophyta	Amoebophrya	Amoebophrya ceratii	90.99	114	10	3	112	1	288	400	5.5e-09	30.4	5
af838a208b43ac1a616d7a1a912d477963338fd7_5	EF526887.1.1806_U	Eukaryota;Alveolata;Dinophyta;Dinophyceae;Uncultured;110;Uncultured-X;Uncultured-XX;dinoflagellate	0	0	0	0	0	0	2	0	0	0	2	0	0	0	1	0	Eukaryota	Alveolata	Dinophyta	Uncultured-XX	dinoflagellate	96.09	133	5	5	133	1	273	400	5.4e-14	34.7	5
b23bdde4ce962082da820ec333ce013c04ba7bd7_5	EU650324.1.1587_U	Eukaryota;Opisthokonta;Metazoa;Bryozoa;Bryozoa_X;Bryozoa_XX;Plumatella;Plumatella sp.	0	0	0	0	1	0	2	1	0	0	0	0	0	0	1	0	Eukaryota	Opisthokonta	Metazoa	Plumatella	Plumatella sp.	75.8	429	98	24	426	1	357	764	1.8e-121	63.3	5
b273adf18201ab561cbb66b7f56c48cf04487479_5	FR874743.1.1765_U	Eukaryota;Archaeplastida;Chlorophyta;Mamiellophyceae;Mamiellales;Bathycoccaceae;Ostreococcus;Ostreococcus sp.	0	0	3	0	0	1	0	0	0	0	0	0	0	0	0	1	Eukaryota	Archaeplastida	Chlorophyta	Ostreococcus	Ostreococcus sp.	100	115	0	3	113	1	271	384	1.5e-17	36.1	5
b8eb65b66134413ac29dd02899759ea9fc2b3c9d_5	EU650324.1.1587_U	Eukaryota;Opisthokonta;Metazoa;Bryozoa;Bryozoa_X;Bryozoa_XX;Plumatella;Plumatella sp.	0	1	1	0	0	0	0	0	0	0	1	0	1	0	0	1	Eukaryota	Opisthokonta	Metazoa	Plumatella	Plumatella sp.	72.52	366	97	13	366	1	412	764	1e-164	70.2	5
ba13830cee07a00da709ff121499d1e784f3e5e7_5	EF526887.1.1806_U	Eukaryota;Alveolata;Dinophyta;Dinophyceae;Uncultured;110;Uncultured-X;Uncultured-XX;dinoflagellate	0	1	0	0	0	0	1	1	0	0	1	0	0	0	1	0	Eukaryota	Alveolata	Dinophyta	Uncultured-XX	dinoflagellate	95.95	77	3	3	77	1	327	400	1.2e-13	33.7	5
bd0db0d08e4966d607b6ae24d8a694f1fa2c1e63_5	AY665124.1.1756_U	Eukaryota;Opisthokonta;Metazoa;Arthropoda;Crustacea;Maxillopoda;Copepoda;Calanoida;*;*	0	0	0	0	4	0	0	0	0	0	0	0	1	0	0	0	Eukaryota	Opisthokonta	Metazoa	*	*	85.95	123	17	2	122	1	280	401	3.8e-10	32.5	5
bd71c13bd9a7b2d5e4574bf4678ecf126ed18ad0_5	AY212805.1.1764_U	Eukaryota;Alveolata;Ciliophora;Oligohymenophorea;Scuticociliatia;Philasteridae;Dexitrichides;Dexitrichides pangi	1	0	2	0	0	1	0	0	0	1	0	0	0	0	0	0	Eukaryota	Alveolata	Ciliophora	Dexitrichides	Dexitrichides pangi	98.18	112	2	2	111	1	277	387	1.1e-14	34.8	5
c3ac101a5ec5c04965082774e6578552c5cbc764_5	DQ310202.1.1406_U	Eukaryota;Stramenopiles;Stramenopiles_X;Dictyochophyceae;Dictyochophyceae_X;Dictyochales;Dictyochales_X;Dictyochales_X sp.	0	1	0	0	0	0	0	0	0	0	0	2	2	0	0	0	Eukaryota	Stramenopiles	Stramenopiles	Dictyochales_X	Dictyochales_X sp.	100	242	0	17	242	1	165	389	1.1e-41	43.7	5
c416c72a343a4c070fd3a8e9432ef5caf8ba708f_5	EU650324.1.1587_U	Eukaryota;Opisthokonta;Metazoa;Bryozoa;Bryozoa_X;Bryozoa_XX;Plumatella;Plumatella sp.	0	0	0	1	0	0	0	0	3	0	0	0	0	0	0	1	Eukaryota	Opisthokonta	Metazoa	Plumatella	Plumatella sp.	71.65	468	129	13	468	1	310	764	3.7e-81	55.5	5
c4ff587ffcd8257ba76aaf15cc2a3cb8a6406c33_5	GU823488.1.1395_U	Eukaryota;Stramenopiles;Stramenopiles_X;Bacillariophyta;Bacillariophyta_X;Polar-centric-Mediophyceae;Skeletonema;Skeletonema sp.	0	0	0	0	1	0	0	0	2	0	0	0	1	1	0	0	Eukaryota	Stramenopiles	Stramenopiles	Skeletonema	Skeletonema sp.	99.07	111	1	3	109	1	291	400	6.7e-16	35	5
c627e60bf312ffc00d948a5ba55b00db6a847758_5	EU650324.1.1587_U	Eukaryota;Opisthokonta;Metazoa;Bryozoa;Bryozoa_X;Bryozoa_XX;Plumatella;Plumatella sp.	0	0	0	2	0	0	0	0	0	2	0	1	0	0	0	0	Eukaryota	Opisthokonta	Metazoa	Plumatella	Plumatella sp.	71.6	342	94	11	342	1	434	764	3.7e-193	74.3	5
c791cd410d4f25bacbbdbe7652b81e4c3e25f157_5	GQ466053.1.1702_U	Eukaryota;Opisthokonta;Metazoa;Porifera;Porifera_X;Demospongiae;Myrmekioderma;Myrmekioderma sp.	0	0	0	0	0	0	0	2	0	0	1	0	0	0	2	0	Eukaryota	Opisthokonta	Metazoa	Myrmekioderma	Myrmekioderma sp.	93.88	51	3	2	51	1	350	398	1.7e-55	47.6	5
c9f021e104d2c6d98964e42caa66c34475acffeb_5	AB025533.1.1788_U	Eukaryota;Stramenopiles;Stramenopiles_X;Eustigmatophyceae;Eustigmatophyceae_X;Eustigmatophyceae_XX;Nannochloropsis;Nannochloropsis sp.	0	0	2	1	0	0	0	0	0	0	0	1	0	0	0	1	Eukaryota	Stramenopiles	Stramenopiles	Nannochloropsis	Nannochloropsis sp.	100	99	0	2	98	1	308	405	7.6e-16	35.4	5
cab00caafc07fb9f1b24fa751f78e3568a45fecb_5	AY827953.1.1752_U	Eukaryota;Alveolata;Dinophyta;Dinophyceae;Uncultured;244;Uncultured-X;Uncultured-XX;dinoflagellate	0	1	0	0	0	0	0	0	0	0	0	1	1	0	0	2	Eukaryota	Alveolata	Dinophyta	Uncultured-XX	dinoflagellate	96.09	311	12	4	309	1	92	400	1.4e-60	51.4	5
cb6232bb0cc911c52012b3e62fa73e0312f76b7e_5	EF023118.1.1760_U	Eukaryota;Alveolata;Ciliophora;Spirotrichea;Hypotrichia;Oxytrichidae;Oxytrichidae_X;Oxytrichidae_X sp.	0	1	2	2	0	0	0	0	0	0	0	0	0	0	0	0	Eukaryota	Alveolata	Ciliophora	Oxytrichidae_X	Oxytrichidae_X sp.	92.92	115	8	2	114	1	280	393	1.8e-12	33.4	5
cd66d67072e913ca08fef16c72503041309a146c_5	AF374480.1.1805_U	Eukaryota;Stramenopiles;Stramenopiles_X;Bacillariophyta;Bacillariophyta_X;Polar-centric-Mediophyceae;Thalassiosira;Thalassiosira rotula	0	1	1	0	0	1	0	0	1	0	0	0	0	0	0	1	Eukaryota	Stramenopiles	Stramenopiles	Thalassiosira	Thalassiosira rotula	97.75	420	9	20	419	1	1420	1820	1.7e-82	56.8	5
d13ffb77112cd466ddcb8b2c5f5e3ba821464172_5	AB178584.1.1778_U	Eukaryota;Rhizaria;Radiolaria;Acantharea;Arthracanthida-Symphyacanthida;Arthracanthida-Symphyacanthida_X;Amphibelone;Amphibelone anomala	0	0	0	0	0	0	1	0	4	0	0	0	0	0	0	0	Eukaryota	Rhizaria	Radiolaria	Amphibelone	Amphibelone anomala	94.06	104	6	3	104	1	289	389	4.1e-11	31.5	5
d853ee294af6b4d0e53071fdf248138eacb7b1ed_5	GQ225744.1.1657_U	Eukaryota;Alveolata;Apicomplexa;Apicomplexa_X;Piroplasmida;Babesia-group;Babesia;Babesia sp.	0	0	1	0	0	0	0	0	3	1	0	0	0	0	0	0	Eukaryota	Alveolata	Apicomplexa	Babesia	Babesia sp.	89.81	111	11	3	109	1	268	377	1.8e-09	31.9	5
dc179708414fd75e561b8f268c95ba407eaacc5f_5	AB178584.1.1778_U	Eukaryota;Rhizaria;Radiolaria;Acantharea;Arthracanthida-Symphyacanthida;Arthracanthida-Symphyacanthida_X;Amphibelone;Amphibelone anomala	0	0	0	0	0	0	1	0	0	0	0	1	2	0	1	0	Eukaryota	Rhizaria	Radiolaria	Amphibelone	Amphibelone anomala	98.2	115	2	4	115	1	279	389	3.3e-14	33.2	5
dfe2af1ff35d8a7888cfc207b24beae096021353_5	AY827953.1.1752_U	Eukaryota;Alveolata;Dinophyta;Dinophyceae;Uncultured;244;Uncultured-X;Uncultured-XX;dinoflagellate	0	0	0	0	1	0	0	1	0	0	0	0	0	2	1	0	Eukaryota	Alveolata	Dinophyta	Uncultured-XX	dinoflagellate	97.71	135	3	4	134	1	269	400	1.4e-18	36.9	5
e1662dc8549e03e77e8189788141fc341f9d936d_5	AY665124.1.1756_U	Eukaryota;Opisthokonta;Metazoa;Arthropoda;Crustacea;Maxillopoda;Copepoda;Calanoida;*;*	0	0	0	0	3	0	0	0	0	0	0	0	2	0	0	0	Eukaryota	Opisthokonta	Metazoa	*	*	76.56	214	49	5	211	1	190	401	1.3e-17	37	5
e35e47d9e592588192116203915b9aecb888d381_5	EU650324.1.1587_U	Eukaryota;Opisthokonta;Metazoa;Bryozoa;Bryozoa_X;Bryozoa_XX;Plumatella;Plumatella sp.	0	0	0	0	0	0	0	0	0	0	0	0	4	1	0	0	Eukaryota	Opisthokonta	Metazoa	Plumatella	Plumatella sp.	70.9	549	149	37	543	1	252	769	9.9e-13	34.9	5
e5291961fa01aacdafec83d5ef920849440b1b47_5	AM502018.1.1721_U	Eukaryota;Stramenopiles;Stramenopiles_X;Bacillariophyta;Bacillariophyta_X;Raphid-pennate;Cymbella;Cymbella affinis	0	0	0	0	0	1	0	1	0	0	0	1	0	0	0	2	Eukaryota	Stramenopiles	Stramenopiles	Cymbella	Cymbella affinis	100	62	0	2	61	1	327	387	1.3e-12	32.6	5
e57ba0ffd854b576c17858d7af520cb19f2e0ad2_5	AY827953.1.1752_U	Eukaryota;Alveolata;Dinophyta;Dinophyceae;Uncultured;244;Uncultured-X;Uncultured-XX;dinoflagellate	0	1	0	1	1	0	0	0	0	1	0	1	0	0	0	0	Eukaryota	Alveolata	Dinophyta	Uncultured-XX	dinoflagellate	94.68	305	16	4	303	1	98	400	4.3e-53	49.5	5
e5d244f7c154d08fa36c00e275f8b0c07fa2a4be_5	AY665124.1.1756_U	Eukaryota;Opisthokonta;Metazoa;Arthropoda;Crustacea;Maxillopoda;Copepoda;Calanoida;*;*	4	0	0	0	0	0	0	0	0	0	0	0	1	0	0	0	Eukaryota	Opisthokonta	Metazoa	*	*	89.38	115	12	2	114	1	288	401	1.2e-09	32.1	5
e5e0830131440e23d55b4453aec4da902ef80afa_5	AY665124.1.1756_U	Eukaryota;Opisthokonta;Metazoa;Arthropoda;Crustacea;Maxillopoda;Copepoda;Calanoida;*;*	1	0	0	0	0	0	0	4	0	0	0	0	0	0	0	0	Eukaryota	Opisthokonta	Metazoa	*	*	96.91	98	3	1	98	1	305	401	1.3e-14	34.5	5
e62c44ff5005ad8bdf021758013d79f8a3fbc3af_5	FJ914444.1.1553_U	Eukaryota;Alveolata;Dinophyta;Syndiniales;MALV-I;MALV-I-Clade-1;MALV-I-Clade-1_X;MALV-I-Clade-1_X sp.	1	0	0	0	0	2	0	0	0	1	0	0	1	0	0	0	Eukaryota	Alveolata	Dinophyta	MALV-I-Clade-1_X	MALV-I-Clade-1_X sp.	99.24	419	3	22	419	1	1	397	1.6e-93	59.3	5
e8f8bf2760913f1b0027d3338398a2b2e3636cc9_5	EF023118.1.1760_U	Eukaryota;Alveolata;Ciliophora;Spirotrichea;Hypotrichia;Oxytrichidae;Oxytrichidae_X;Oxytrichidae_X sp.	0	0	1	0	0	2	0	0	1	0	0	0	0	0	0	1	Eukaryota	Alveolata	Ciliophora	Oxytrichidae_X	Oxytrichidae_X sp.	95.58	115	5	2	114	1	280	393	7.1e-14	34.1	5
e9f805b50c60142e50c8b9564946b5b629c29d5e_5	AY249900.1.1728_U	Eukaryota;Opisthokonta;Fungi;Ascomycota;Pezizomycotina;Sordariomycetes;Bionectria;Bionectria pityrodes	0	1	0	0	0	0	0	0	0	4	0	0	0	0	0	0	Eukaryota	Opisthokonta	Fungi	Bionectria	Bionectria pityrodes	97.04	424	12	19	423	1	1685	2090	3.8e-79	56.2	5
eb659bca56e5a4ce0ddcebef78a35cb496922360_5	GQ375072.1.1802_U	Eukaryota;Archaeplastida;Streptophyta;Embryophyceae;Embryophyceae_X;Embryophyceae_XX;Flatbergium;Flatbergium sericeum	1	0	0	0	0	1	0	0	1	0	0	0	0	1	1	0	Eukaryota	Archaeplastida	Streptophyta	Flatbergium	Flatbergium sericeum	90.1	103	10	2	102	1	302	403	4.8e-09	31.6	5
eb713a525b10ac232aa3248f0d56681265741793_5	AY827953.1.1752_U	Eukaryota;Alveolata;Dinophyta;Dinophyceae;Uncultured;244;Uncultured-X;Uncultured-XX;dinoflagellate	0	2	1	0	0	0	0	0	0	0	0	0	1	0	0	1	Eukaryota	Alveolata	Dinophyta	Uncultured-XX	dinoflagellate	96.74	188	6	4	186	1	215	400	2.7e-34	43.2	5
ef6e927d994d995cc1784dd5bb6f604e2ee7806e_5	JN185478.1.1711_U	Eukaryota;Opisthokonta;Metazoa;Gastrotricha;Gastrotricha_X;Gastrotricha_XX;Lepidodermella;Lepidodermella squamata	0	0	1	1	0	1	0	0	0	0	0	1	1	0	0	0	Eukaryota	Opisthokonta	Metazoa	Lepidodermella	Lepidodermella squamata	86.79	108	14	2	107	1	300	406	2.1e-07	30.8	5
f158495a4963318c5819879c60c21bacccecf0d2_5	AB025533.1.1788_U	Eukaryota;Stramenopiles;Stramenopiles_X;Eustigmatophyceae;Eustigmatophyceae_X;Eustigmatophyceae_XX;Nannochloropsis;Nannochloropsis sp.	0	0	1	2	0	0	0	0	1	0	1	0	0	0	0	0	Eukaryota	Stramenopiles	Stramenopiles	Nannochloropsis	Nannochloropsis sp.	98.26	118	2	3	116	1	289	405	2.9e-17	36.3	5
f30cc04f78a030ef7daf53fb2ea9b0a8992f003f_5	FN690431.1.1710_U	Eukaryota;Rhizaria;Cercozoa;Filosa-Thecofilosea;Cryomonadida;Cryothecomonas-lineage;Cryothecomonas;Cryothecomonas sp.	0	0	0	0	0	0	1	0	2	0	0	2	0	0	0	0	Eukaryota	Rhizaria	Cercozoa	Cryothecomonas	Cryothecomonas sp.	99.07	108	1	1	108	1	295	401	7.2e-16	35.3	5
f3bfecbbd4b116e53dc063fd4a197d537baba314_5	EF023118.1.1760_U	Eukaryota;Alveolata;Ciliophora;Spirotrichea;Hypotrichia;Oxytrichidae;Oxytrichidae_X;Oxytrichidae_X sp.	1	1	0	0	1	0	0	0	1	0	0	0	0	0	0	1	Eukaryota	Alveolata	Ciliophora	Oxytrichidae_X	Oxytrichidae_X sp.	97.94	99	2	2	98	1	296	393	1.1e-16	35.2	5
f95d811848b8dbde9a4948052491530e6ddac402_5	EF023118.1.1760_U	Eukaryota;Alveolata;Ciliophora;Spirotrichea;Hypotrichia;Oxytrichidae;Oxytrichidae_X;Oxytrichidae_X sp.	0	0	1	0	0	0	0	0	0	0	1	1	1	1	0	0	Eukaryota	Alveolata	Ciliophora	Oxytrichidae_X	Oxytrichidae_X sp.	94.78	117	6	2	116	1	278	393	3.7e-14	34.2	5
fa2b3376fe04b0965456730c4c20cf60fcc904c0_5	AY665124.1.1756_U	Eukaryota;Opisthokonta;Metazoa;Arthropoda;Crustacea;Maxillopoda;Copepoda;Calanoida;*;*	3	0	0	0	0	0	0	1	0	0	0	0	1	0	0	0	Eukaryota	Opisthokonta	Metazoa	*	*	97.52	124	3	3	123	1	280	401	3.1e-18	36.5	5
fe6c22cd9d3ebbae6022d778c2144f8cada0069f_5	AM774480.1.1775_U	Eukaryota;Opisthokonta;Metazoa;Mollusca;Bivalvia;Carditoida;Astarte;Astarte sulcata	0	0	0	0	1	0	0	1	1	0	0	0	0	1	1	0	Eukaryota	Opisthokonta	Metazoa	Astarte	Astarte sulcata	97.51	420	10	18	420	1	1539	1940	4.7e-84	57.2	5
0021f67e5c672f505f9be559380a9e3e0853a41c_4	AB194980.1.1719_U	Eukaryota;Hacrobia;Katablepharidophyta;Katablepharidaceae;Katablepharidales;Katablepharidales_X;Leucocryptos;Leucocryptos marina	0	0	2	0	0	0	0	1	0	0	0	0	0	1	0	0	Eukaryota	Hacrobia	Katablepharidophyta	Leucocryptos	Leucocryptos marina	100	113	0	3	111	1	287	398	2.6e-16	35.6	4
00ef349ec2db8c94700661490b74c1fe17fd9428_4	X81965.1.2214_G	Eukaryota;Archaeplastida;Chlorophyta;Trebouxiophyceae;Trebouxiophyceae_X;Trebouxiophyceae_XX;Choricystis;Choricystis sp.	0	0	0	0	2	0	0	1	0	0	0	0	0	1	0	0	Eukaryota	Archaeplastida	Chlorophyta	Choricystis	Choricystis sp.	96.15	79	3	1	79	1	320	397	2.2e-15	34.9	4
015296ed11328786febfae237c320539a3777a03_4	EU650324.1.1587_U	Eukaryota;Opisthokonta;Metazoa;Bryozoa;Bryozoa_X;Bryozoa_XX;Plumatella;Plumatella sp.	0	0	1	1	1	0	0	0	0	1	0	0	0	0	0	0	Eukaryota	Opisthokonta	Metazoa	Plumatella	Plumatella sp.	74.21	270	65	18	268	1	513	766	4.4e-121	62.5	4
022b90b83dc7b49403b743f4b14394fbb54e8bfc_4	GU594643.1.1702_U	Eukaryota;Opisthokonta;Metazoa;Arthropoda;Crustacea;Maxillopoda;Copepoda;Cyclopoida;Oithona;Oithona sp.	1	0	0	1	0	0	0	0	1	0	0	0	0	0	0	1	Eukaryota	Opisthokonta	Metazoa	Oithona	Oithona sp.	99.4	351	2	18	351	1	55	387	1.6e-74	52.7	4
04b8e0257e3abeb27f57d16ab2883a6e6948b0dc_4	AY827953.1.1752_U	Eukaryota;Alveolata;Dinophyta;Dinophyceae;Uncultured;244;Uncultured-X;Uncultured-XX;dinoflagellate	0	2	0	0	0	0	0	0	1	0	0	0	0	0	0	1	Eukaryota	Alveolata	Dinophyta	Uncultured-XX	dinoflagellate	97.89	146	3	4	143	1	256	400	1.6e-23	39	4
050c9602ffd872ae8a33005b7010756ba9c4d3e3_4	EF023118.1.1760_U	Eukaryota;Alveolata;Ciliophora;Spirotrichea;Hypotrichia;Oxytrichidae;Oxytrichidae_X;Oxytrichidae_X sp.	0	0	0	0	0	1	0	0	0	0	0	1	0	0	1	1	Eukaryota	Alveolata	Ciliophora	Oxytrichidae_X	Oxytrichidae_X sp.	97.84	142	3	3	141	1	254	393	1.9e-17	36	4
051b051b501c59036ca2bfe4c36f2d84be708f45_4	EU650324.1.1587_U	Eukaryota;Opisthokonta;Metazoa;Bryozoa;Bryozoa_X;Bryozoa_XX;Plumatella;Plumatella sp.	0	3	1	0	0	0	0	0	0	0	0	0	0	0	0	0	Eukaryota	Opisthokonta	Metazoa	Plumatella	Plumatella sp.	69.11	543	160	25	541	1	247	766	4.6e-14	35.6	4
0584a2f7affeb700090481de3964bfd5cb65e53e_4	AY212805.1.1764_U	Eukaryota;Alveolata;Ciliophora;Oligohymenophorea;Scuticociliatia;Philasteridae;Dexitrichides;Dexitrichides pangi	0	0	0	1	0	0	0	1	0	0	1	0	1	0	0	0	Eukaryota	Alveolata	Ciliophora	Dexitrichides	Dexitrichides pangi	94.26	127	7	5	126	1	265	387	1.6e-12	33.9	4
0675d2a01c56699e3f83886cb989099d322f0872_4	EU650324.1.1587_U	Eukaryota;Opisthokonta;Metazoa;Bryozoa;Bryozoa_X;Bryozoa_XX;Plumatella;Plumatella sp.	0	0	0	0	1	0	0	1	1	0	0	1	0	0	0	0	Eukaryota	Opisthokonta	Metazoa	Plumatella	Plumatella sp.	73.49	264	66	15	261	1	515	766	5.9e-132	64.4	4
07dee77bb112537a0fe13f9fab73a889acdd231d_4	EU650324.1.1587_U	Eukaryota;Opisthokonta;Metazoa;Bryozoa;Bryozoa_X;Bryozoa_XX;Plumatella;Plumatella sp.	0	0	0	0	1	0	0	2	0	0	0	0	0	0	1	0	Eukaryota	Opisthokonta	Metazoa	Plumatella	Plumatella sp.	70.47	535	150	27	533	1	255	764	2.7e-15	36.1	4
0ad8b5d7678c6fd242422730942f7f183886cdd6_4	AY425468.1.1813_U	Eukaryota;Opisthokonta;Metazoa;Annelida;Annelida_X;Annelida_XX;Hirudo;Hirudo nipponia	0	0	0	0	1	0	2	0	0	0	0	0	0	0	1	0	Eukaryota	Opisthokonta	Metazoa	Hirudo	Hirudo nipponia	88.89	119	13	2	118	1	283	400	8.7e-12	33.5	4
0b3d917ba4a0f1d0de7944079636c006c9617a05_4	EF023118.1.1760_U	Eukaryota;Alveolata;Ciliophora;Spirotrichea;Hypotrichia;Oxytrichidae;Oxytrichidae_X;Oxytrichidae_X sp.	0	0	0	0	0	0	0	0	0	1	0	0	0	1	2	0	Eukaryota	Alveolata	Ciliophora	Oxytrichidae_X	Oxytrichidae_X sp.	98.53	71	1	3	70	1	325	393	7.4e-11	31.8	4
0d07b41b3d73d4525885cb61e85695dbee5b65d3_4	EU650324.1.1587_U	Eukaryota;Opisthokonta;Metazoa;Bryozoa;Bryozoa_X;Bryozoa_XX;Plumatella;Plumatella sp.	0	0	0	0	0	1	0	0	0	0	0	2	1	0	0	0	Eukaryota	Opisthokonta	Metazoa	Plumatella	Plumatella sp.	74.42	406	99	19	404	1	378	766	4.7e-123	63.5	4
112d331276eb6fe4deb596683c4d448d7f88cfbf_4	EU650324.1.1587_U	Eukaryota;Opisthokonta;Metazoa;Bryozoa;Bryozoa_X;Bryozoa_XX;Plumatella;Plumatella sp.	0	0	0	0	0	1	0	0	0	0	0	3	0	0	0	0	Eukaryota	Opisthokonta	Metazoa	Plumatella	Plumatella sp.	74.42	273	66	15	271	1	507	766	6.4e-177	71.6	4
116c62a966b22fe565e9c8071dec006c687fb8c9_4	EU650324.1.1587_U	Eukaryota;Opisthokonta;Metazoa;Bryozoa;Bryozoa_X;Bryozoa_XX;Plumatella;Plumatella sp.	0	1	2	0	0	0	0	0	0	0	0	1	0	0	0	0	Eukaryota	Opisthokonta	Metazoa	Plumatella	Plumatella sp.	68.9	528	158	20	523	1	252	764	6.6e-16	36.4	4
141f147c530d83e009c48d3d0fe188bd4214bad2_4	GQ375072.1.1802_U	Eukaryota;Archaeplastida;Streptophyta;Embryophyceae;Embryophyceae_X;Embryophyceae_XX;Flatbergium;Flatbergium sericeum	0	0	0	0	0	0	0	2	0	0	1	0	0	0	1	0	Eukaryota	Archaeplastida	Streptophyta	Flatbergium	Flatbergium sericeum	91.07	112	10	0	112	1	292	403	6.7e-14	34.4	4
15aa744de8bed3670c7d0d2b13b19755b52389b2_4	EU650324.1.1587_U	Eukaryota;Opisthokonta;Metazoa;Bryozoa;Bryozoa_X;Bryozoa_XX;Plumatella;Plumatella sp.	0	0	0	0	0	0	3	0	0	0	1	0	0	0	0	0	Eukaryota	Opisthokonta	Metazoa	Plumatella	Plumatella sp.	71.98	551	144	37	544	1	249	769	1.1e-13	35.4	4
16903a21173aceb88e6c1acda3ccb67537344673_4	GQ225744.1.1657_U	Eukaryota;Alveolata;Apicomplexa;Apicomplexa_X;Piroplasmida;Babesia-group;Babesia;Babesia sp.	0	0	0	0	0	0	1	0	0	2	0	0	0	1	0	0	Eukaryota	Alveolata	Apicomplexa	Babesia	Babesia sp.	92.86	73	5	3	72	1	307	377	3.4e-09	31.1	4
16c1dace729fb21a9f2ec104792b1c60231d2cd3_4	AB425967.1.1764_U	Eukaryota;Archaeplastida;Chlorophyta;Ulvophyceae;Ulvales-relatives;Ulvales-relatives_X;Ulva;Ulva compressa	0	0	2	1	0	0	0	0	1	0	0	0	0	0	0	0	Eukaryota	Archaeplastida	Chlorophyta	Ulva	Ulva compressa	85.15	106	15	5	105	1	296	397	2.7e-07	30.4	4
1743367e9860990bcb406aef72d56d2deff6469a_4	AY525630.1.1830_U	Eukaryota;Opisthokonta;Metazoa;Annelida;Annelida_X;Annelida_XX;Alentia;Alentia gelatinosa	0	0	0	1	0	1	0	0	0	1	0	0	0	0	0	1	Eukaryota	Opisthokonta	Metazoa	Alentia	Alentia gelatinosa	88.79	119	13	3	117	1	342	459	6.9e-10	32.4	4
18da003756fdbc1fae69540902f01d4816341228_4	HE866919.1.1718_U	Eukaryota;Stramenopiles;Stramenopiles_X;Phaeophyceae;Phaeophyceae_X;Phaeophyceae_XX;Desmarestia;Desmarestia ligulata	0	0	0	0	0	1	1	2	0	0	0	0	0	0	0	0	Eukaryota	Stramenopiles	Stramenopiles	Desmarestia	Desmarestia ligulata	91.45	119	10	2	117	1	293	411	6.5e-15	34.9	4
19696b871603b2584b29fd2c0b6edde2feceb31e_4	EU650324.1.1587_U	Eukaryota;Opisthokonta;Metazoa;Bryozoa;Bryozoa_X;Bryozoa_XX;Plumatella;Plumatella sp.	0	0	1	1	0	1	0	0	0	0	0	0	0	0	0	1	Eukaryota	Opisthokonta	Metazoa	Plumatella	Plumatella sp.	74.49	265	63	18	263	1	518	766	1.4e-118	62	4
1c8dc8737cf37ccd314e4052e3c2c81252af9c89_4	AB058365.1.1726_U	Eukaryota;Hacrobia;Cryptophyta;Cryptophyceae;Cryptophyceae_X;Cryptomonadales;Geminigera;Geminigera cryophila	0	0	0	0	0	1	0	0	0	2	0	1	0	0	0	0	Eukaryota	Hacrobia	Cryptophyta	Geminigera	Geminigera cryophila	94.35	126	7	2	125	1	268	392	9.9e-17	35.5	4
1d0f105caa403a00b348b11b33bb750c3bd3935d_4	EU650324.1.1587_U	Eukaryota;Opisthokonta;Metazoa;Bryozoa;Bryozoa_X;Bryozoa_XX;Plumatella;Plumatella sp.	0	0	0	0	0	0	3	0	0	0	1	0	0	0	0	0	Eukaryota	Opisthokonta	Metazoa	Plumatella	Plumatella sp.	72	539	140	39	532	1	260	766	3.3e-15	36.1	4
1f916687f5e0dae1028be594bad275708a880125_4	JN712208.1.1729_U	Eukaryota;Archaeplastida;Streptophyta;Embryophyceae;Embryophyceae_X;Embryophyceae_XX;Paeonia;Paeonia lactiflora	0	0	0	1	0	2	0	0	0	1	0	0	0	0	0	0	Eukaryota	Archaeplastida	Streptophyta	Paeonia	Paeonia lactiflora	88.12	103	12	2	102	1	297	398	8.2e-09	32.1	4
1fe4689cd621a930eaacf62174d4e7710fc7f4cf_4	EU650324.1.1587_U	Eukaryota;Opisthokonta;Metazoa;Bryozoa;Bryozoa_X;Bryozoa_XX;Plumatella;Plumatella sp.	0	0	1	1	0	1	0	0	0	0	0	0	0	0	0	1	Eukaryota	Opisthokonta	Metazoa	Plumatella	Plumatella sp.	73.2	480	123	21	477	1	305	766	3e-53	48.8	4
203b5efd4f2c50ea30378495d057e35764ec0f34_4	EF526887.1.1806_U	Eukaryota;Alveolata;Dinophyta;Dinophyceae;Uncultured;110;Uncultured-X;Uncultured-XX;dinoflagellate	0	1	1	0	0	1	0	0	1	0	0	0	0	0	0	0	Eukaryota	Alveolata	Dinophyta	Uncultured-XX	dinoflagellate	93.02	138	9	9	130	1	264	400	1e-13	34.5	4
20691814f92e41e00f46c73ed139f64ee5cae1b7_4	EF526887.1.1806_U	Eukaryota;Alveolata;Dinophyta;Dinophyceae;Uncultured;110;Uncultured-X;Uncultured-XX;dinoflagellate	0	0	0	0	0	0	0	0	3	0	0	0	0	0	0	1	Eukaryota	Alveolata	Dinophyta	Uncultured-XX	dinoflagellate	92.97	132	9	4	130	1	271	400	2.5e-13	34.3	4
21e07bb797eabcd00d9ba4db60b9a8dbc32ede04_4	AJ402341.1.1758_U	Eukaryota;Stramenopiles;Stramenopiles_X;Pelagophyceae;Pelagophyceae_X;Pelagophyceae_XX;Pelagophyceae_XXX;Pelagophyceae_XXX sp.	0	0	0	0	0	0	2	1	0	0	0	0	0	0	1	0	Eukaryota	Stramenopiles	Stramenopiles	Pelagophyceae_XXX	Pelagophyceae_XXX sp.	100	246	0	17	246	1	159	387	4.2e-43	44.1	4
2252546e8f5c3e79192396a354d02a18c52bff2b_4	EU650324.1.1587_U	Eukaryota;Opisthokonta;Metazoa;Bryozoa;Bryozoa_X;Bryozoa_XX;Plumatella;Plumatella sp.	0	0	0	0	2	0	0	0	0	0	0	0	0	2	0	0	Eukaryota	Opisthokonta	Metazoa	Plumatella	Plumatella sp.	70.39	532	151	22	531	1	255	765	5.7e-18	37.3	4
22b37fd9649ae9ea186f1c7bcd68f1839d2df9ff_4	EU650324.1.1587_U	Eukaryota;Opisthokonta;Metazoa;Bryozoa;Bryozoa_X;Bryozoa_XX;Plumatella;Plumatella sp.	0	0	0	0	0	2	0	0	0	1	0	0	1	0	0	0	Eukaryota	Opisthokonta	Metazoa	Plumatella	Plumatella sp.	70.7	542	150	30	530	1	243	766	4.3e-17	36.9	4
24ba78d69400d555daa953ad21f3bc8b47e182ab_4	JQ781937.1.1793_U	Eukaryota;Stramenopiles;Stramenopiles_X;MAST;MAST-4-6-7-8-9-10-11;MAST-7;MAST-7D;MAST-7D sp.	0	0	0	0	0	1	0	0	2	1	0	0	0	0	0	0	Eukaryota	Stramenopiles	Stramenopiles	MAST-7D	MAST-7D sp.	95.33	109	5	2	108	1	289	396	4.8e-13	34	4
24e652cdc43119120c13e4fc526cfb92b377543a_4	AY665124.1.1756_U	Eukaryota;Opisthokonta;Metazoa;Arthropoda;Crustacea;Maxillopoda;Copepoda;Calanoida;*;*	0	0	0	0	0	0	0	0	1	1	0	0	0	0	0	2	Eukaryota	Opisthokonta	Metazoa	*	*	87.13	102	13	1	101	1	300	401	3e-09	31.7	4
25c69e4635f1077f9020acb4985ace76f4c3416c_4	EU650324.1.1587_U	Eukaryota;Opisthokonta;Metazoa;Bryozoa;Bryozoa_X;Bryozoa_XX;Plumatella;Plumatella sp.	0	0	0	0	0	0	1	0	0	2	0	0	1	0	0	0	Eukaryota	Opisthokonta	Metazoa	Plumatella	Plumatella sp.	75.12	453	108	19	450	1	333	769	8.9e-125	63.9	4
263442c8d45aa0333e2df55e4be4112eb772ea85_4	AY827953.1.1752_U	Eukaryota;Alveolata;Dinophyta;Dinophyceae;Uncultured;244;Uncultured-X;Uncultured-XX;dinoflagellate	0	0	1	0	0	0	0	0	1	0	0	1	0	0	0	1	Eukaryota	Alveolata	Dinophyta	Uncultured-XX	dinoflagellate	95.32	282	13	4	280	1	121	400	1.2e-46	47.6	4
2661cc947981955993365500bef273f8172df8b5_4	AY425468.1.1813_U	Eukaryota;Opisthokonta;Metazoa;Annelida;Annelida_X;Annelida_XX;Hirudo;Hirudo nipponia	1	0	0	1	0	0	0	0	1	0	0	0	0	0	0	1	Eukaryota	Opisthokonta	Metazoa	Hirudo	Hirudo nipponia	93.4	108	7	2	107	1	294	400	4.8e-14	34.5	4
2770eb37451e4b28982ceaa0aaf4cbb830835b65_4	AY208893.1.1819_U	Eukaryota;Alveolata;Dinophyta;Syndiniales;MALV-II;MALV-II-Clade-4;Amoebophrya;Amoebophrya ceratii	0	0	0	0	1	0	0	1	0	0	0	2	0	0	0	0	Eukaryota	Alveolata	Dinophyta	Amoebophrya	Amoebophrya ceratii	90.2	106	10	4	105	1	298	400	3e-11	31.6	4
29606d462af24229d408bdadf41dfd7896c9e01a_4	AY665085.1.1731_U	Eukaryota;Alveolata;Ciliophora;Spirotrichea;Oligotrichia;Strombidiidae;Strombidiidae_X;Strombidiidae_X sp.	0	0	0	0	0	0	0	2	0	0	0	0	0	0	2	0	Eukaryota	Alveolata	Ciliophora	Strombidiidae_X	Strombidiidae_X sp.	100	312	0	18	312	1	81	374	2.6e-63	49.8	4
29fd35a63777e7757ec6dde1eeece658ed774e81_4	EF024334.1.1748_U	Eukaryota;Alveolata;Ciliophora;Nassophorea;Nassophorea_X;Nassophorea_XX;Nassophorea_XXX;Nassophorea_XXX sp.	0	0	0	0	0	0	1	0	2	1	0	0	0	0	0	0	Eukaryota	Alveolata	Ciliophora	Nassophorea_XXX	Nassophorea_XXX sp.	92.44	123	9	4	122	1	268	387	4e-10	32.6	4
2a360b49efec2315057044ddc202092822389c3f_4	AB058365.1.1726_U	Eukaryota;Hacrobia;Cryptophyta;Cryptophyceae;Cryptophyceae_X;Cryptomonadales;Geminigera;Geminigera cryophila	0	0	0	0	1	0	1	1	0	0	0	0	0	0	1	0	Eukaryota	Hacrobia	Cryptophyta	Geminigera	Geminigera cryophila	98.23	113	2	0	113	1	280	392	3.7e-19	36.5	4
2d6a0c8474bb56e303bb47443c0a2b3ee1142f52_4	EF023118.1.1760_U	Eukaryota;Alveolata;Ciliophora;Spirotrichea;Hypotrichia;Oxytrichidae;Oxytrichidae_X;Oxytrichidae_X sp.	1	0	0	0	0	1	0	0	0	0	0	0	1	0	0	1	Eukaryota	Alveolata	Ciliophora	Oxytrichidae_X	Oxytrichidae_X sp.	95.9	124	5	2	123	1	271	393	5.1e-18	36.1	4
2e6684969508136b2795985f40c02d5cc9961a4b_4	EU650324.1.1587_U	Eukaryota;Opisthokonta;Metazoa;Bryozoa;Bryozoa_X;Bryozoa_XX;Plumatella;Plumatella sp.	0	0	0	1	0	1	0	0	1	1	0	0	0	0	0	0	Eukaryota	Opisthokonta	Metazoa	Plumatella	Plumatella sp.	73.14	484	123	26	475	1	300	766	1e-44	46.5	4
2ea3556cb8c87344f8b9c77774e77ddab5541de2_4	EU650324.1.1587_U	Eukaryota;Opisthokonta;Metazoa;Bryozoa;Bryozoa_X;Bryozoa_XX;Plumatella;Plumatella sp.	0	0	0	0	3	0	0	0	0	0	0	0	0	1	0	0	Eukaryota	Opisthokonta	Metazoa	Plumatella	Plumatella sp.	73.27	469	120	20	466	1	316	767	6.3e-56	49.5	4
3153248158e163d036dca63744f1b0396eec3f73_4	EF526887.1.1806_U	Eukaryota;Alveolata;Dinophyta;Dinophyceae;Uncultured;110;Uncultured-X;Uncultured-XX;dinoflagellate	1	0	0	0	0	0	0	1	0	0	2	0	0	0	0	0	Eukaryota	Alveolata	Dinophyta	Uncultured-XX	dinoflagellate	98.29	121	2	4	121	1	284	400	3.8e-15	35.1	4
3212aec83e504e8c64c15d06cf171c5660dfdc0c_4	EF172967.1.1680_U	Eukaryota;Hacrobia;Haptophyta;Prymnesiophyceae;Prymnesiales;Chrysochromulinaceae;Chrysochromulina;Chrysochromulina_X sp.	0	1	0	0	0	2	0	0	0	0	0	0	1	0	0	0	Eukaryota	Hacrobia	Haptophyta	Chrysochromulina	Chrysochromulina_X sp.	100	258	0	18	258	1	142	381	1.9e-40	43.4	4
3486064d44c6fddeb19167e7e1e350762c58541a_4	DQ140156.1.2481_U	Eukaryota;Excavata;Discoba;Euglenozoa;Euglenida;Euglenales;Euglena;Euglena sp.	0	0	0	0	0	0	0	1	1	0	2	0	0	0	0	0	Eukaryota	Excavata	Discoba	Euglena	Euglena sp.	63.54	102	35	6	99	1	801	899	9.7e-08	30	4
3707e31458f3d506ccb5efe21c9de855ee3e1e81_4	AB194980.1.1719_U	Eukaryota;Hacrobia;Katablepharidophyta;Katablepharidaceae;Katablepharidales;Katablepharidales_X;Leucocryptos;Leucocryptos marina	1	0	1	0	0	2	0	0	0	0	0	0	0	0	0	0	Eukaryota	Hacrobia	Katablepharidophyta	Leucocryptos	Leucocryptos marina	97.56	125	3	2	124	1	275	398	3.3e-21	37.9	4
3782944645c83e55d06f44cb71ca4aa88f44bd02_4	EU650324.1.1587_U	Eukaryota;Opisthokonta;Metazoa;Bryozoa;Bryozoa_X;Bryozoa_XX;Plumatella;Plumatella sp.	0	1	3	0	0	0	0	0	0	0	0	0	0	0	0	0	Eukaryota	Opisthokonta	Metazoa	Plumatella	Plumatella sp.	72.01	520	138	27	513	1	265	764	1.3e-19	38	4
37c8fd5d61e17992aa71a257502c45abdf361d24_4	AB025533.1.1788_U	Eukaryota;Stramenopiles;Stramenopiles_X;Eustigmatophyceae;Eustigmatophyceae_X;Eustigmatophyceae_XX;Nannochloropsis;Nannochloropsis sp.	0	0	1	0	0	0	0	0	2	0	0	0	0	1	0	0	Eukaryota	Stramenopiles	Stramenopiles	Nannochloropsis	Nannochloropsis sp.	100	64	0	2	63	1	343	405	7.9e-11	32.2	4
3ad13552ab6e0423ba2cd3755c850972df743f26_4	AB505561.1.2086_U	Eukaryota;Stramenopiles;Stramenopiles_X;MAST;MAST-1;MAST-1A;MAST-1A_X;MAST-1A_X sp.	0	0	0	0	0	0	0	0	0	1	0	1	0	1	0	1	Eukaryota	Stramenopiles	Stramenopiles	MAST-1A_X	MAST-1A_X sp.	95.04	124	6	3	122	1	285	407	6.4e-14	33.3	4
426127b603b41d3e4f7617f551293cf817aacfad_4	AY827953.1.1752_U	Eukaryota;Alveolata;Dinophyta;Dinophyceae;Uncultured;244;Uncultured-X;Uncultured-XX;dinoflagellate	0	0	0	1	0	0	0	0	1	0	0	1	0	0	0	1	Eukaryota	Alveolata	Dinophyta	Uncultured-XX	dinoflagellate	97.34	194	5	6	190	1	209	400	8.6e-33	42.7	4
42935fecc4da283fcbbc5e71dece57be2e652178_4	X81965.1.2214_G	Eukaryota;Archaeplastida;Chlorophyta;Trebouxiophyceae;Trebouxiophyceae_X;Trebouxiophyceae_XX;Choricystis;Choricystis sp.	0	0	1	0	0	0	0	0	0	0	1	1	0	1	0	0	Eukaryota	Archaeplastida	Chlorophyta	Choricystis	Choricystis sp.	98.84	88	1	2	87	1	311	397	3.9e-11	32.9	4
42b44f54282a027148e5f83bdddcc6fe130747a1_4	AY665124.1.1756_U	Eukaryota;Opisthokonta;Metazoa;Arthropoda;Crustacea;Maxillopoda;Copepoda;Calanoida;*;*	0	0	0	0	0	0	1	3	0	0	0	0	0	0	0	0	Eukaryota	Opisthokonta	Metazoa	*	*	100	120	0	3	119	1	284	401	1.4e-18	36.6	4
42c2fd7ef206d64be9158d1398a83848dcfaf33b_4	HM581716.1.1720_U	Eukaryota;Alveolata;Ciliophora;Phyllopharyngea;Cyrtophoria;Chlamydodontidae;Chlamydodon;Chlamydodon sp.	0	1	0	0	0	0	1	0	0	0	0	0	0	2	0	0	Eukaryota	Alveolata	Ciliophora	Chlamydodon	Chlamydodon sp.	98.75	258	3	18	257	1	125	365	1.6e-41	43.7	4
43b71a5078ce1328207767f2300415e0997df73a_4	EU650324.1.1587_U	Eukaryota;Opisthokonta;Metazoa;Bryozoa;Bryozoa_X;Bryozoa_XX;Plumatella;Plumatella sp.	0	0	0	0	0	0	1	0	0	1	0	1	1	0	0	0	Eukaryota	Opisthokonta	Metazoa	Plumatella	Plumatella sp.	73.16	489	124	27	480	1	296	766	3e-47	47.2	4
4680ab48c986e6fb12314172aed2d3f4e774c331_4	EF526887.1.1806_U	Eukaryota;Alveolata;Dinophyta;Dinophyceae;Uncultured;110;Uncultured-X;Uncultured-XX;dinoflagellate	0	0	0	0	0	0	1	1	0	0	0	0	0	1	1	0	Eukaryota	Alveolata	Dinophyta	Uncultured-XX	dinoflagellate	95.93	126	5	3	125	1	277	400	2.6e-18	36.6	4
47aee80b2439d6aaf7203f8b758551209a24f0f5_4	AY212805.1.1764_U	Eukaryota;Alveolata;Ciliophora;Oligohymenophorea;Scuticociliatia;Philasteridae;Dexitrichides;Dexitrichides pangi	0	1	0	0	0	0	0	1	0	1	0	0	1	0	0	0	Eukaryota	Alveolata	Ciliophora	Dexitrichides	Dexitrichides pangi	94.64	114	6	2	113	1	275	387	1.1e-11	33.4	4
485659e286a341554a8d65d8ab76a04993ac8142_4	AM920370.1.2023_U	Eukaryota;Archaeplastida;Streptophyta;Zygnemophyceae;Zygnemophyceae_X;Zygnemophyceae_XX;Cosmarium;Cosmarium crenatum	0	0	0	0	0	1	2	0	0	0	0	0	0	1	0	0	Eukaryota	Archaeplastida	Streptophyta	Cosmarium	Cosmarium crenatum	97.52	125	3	4	124	1	276	397	3.9e-16	35.8	4
48787cab55b66782fca40cded51be33978fcb917_4	GU825576.1.1204_U	Eukaryota;Hacrobia;Haptophyta;Prymnesiophyceae;Prymnesiales;Prymnesiales_X;Prymnesiales_XX;Prymnesiales_XX sp.	0	0	2	0	0	0	0	0	1	0	0	1	0	0	0	0	Eukaryota	Hacrobia	Haptophyta	Prymnesiales_XX	Prymnesiales_XX sp.	100	263	0	18	263	1	137	381	2.2e-43	44.3	4
49292173bf6561f15dab1c74876fae1a8ece8e9a_4	EF023118.1.1760_U	Eukaryota;Alveolata;Ciliophora;Spirotrichea;Hypotrichia;Oxytrichidae;Oxytrichidae_X;Oxytrichidae_X sp.	0	0	0	0	0	0	1	0	1	0	0	0	1	1	0	0	Eukaryota	Alveolata	Ciliophora	Oxytrichidae_X	Oxytrichidae_X sp.	90.91	124	11	3	123	1	272	393	3.7e-11	32.8	4
49418ff1ddd2bc20204e22fbde73cd73e0014af4_4	EU650324.1.1587_U	Eukaryota;Opisthokonta;Metazoa;Bryozoa;Bryozoa_X;Bryozoa_XX;Plumatella;Plumatella sp.	0	0	0	0	0	1	0	0	0	0	0	0	2	0	1	0	Eukaryota	Opisthokonta	Metazoa	Plumatella	Plumatella sp.	75.19	272	64	14	270	1	507	766	1.5e-161	69.3	4
4a1ddff315163f5d7a7221819354030c3bc4f157_4	HM369707.1.1227_U	Eukaryota;Alveolata;Dinophyta;Syndiniales;MALV-I;MALV-I-Clade-1;MALV-I-Clade-1_X;MALV-I-Clade-1_X sp.	1	0	1	0	0	0	0	0	0	0	0	0	0	0	0	2	Eukaryota	Alveolata	Dinophyta	MALV-I-Clade-1_X	MALV-I-Clade-1_X sp.	93.52	110	7	2	108	1	289	398	5.1e-11	32.5	4
4b02ed75f217bcd2843e95e39e9523cd4332ee6a_4	EF526887.1.1806_U	Eukaryota;Alveolata;Dinophyta;Dinophyceae;Uncultured;110;Uncultured-X;Uncultured-XX;dinoflagellate	0	0	0	0	0	0	1	0	0	0	0	0	0	2	1	0	Eukaryota	Alveolata	Dinophyta	Uncultured-XX	dinoflagellate	95.12	126	6	3	126	1	278	400	1.2e-14	34.9	4
4b649e8022f85ec9387e0d9e775e2e50f3d49e68_4	HM581716.1.1720_U	Eukaryota;Alveolata;Ciliophora;Phyllopharyngea;Cyrtophoria;Chlamydodontidae;Chlamydodon;Chlamydodon sp.	0	0	0	0	0	1	1	0	0	0	0	0	0	0	2	0	Eukaryota	Alveolata	Ciliophora	Chlamydodon	Chlamydodon sp.	97.23	270	7	17	269	1	112	365	4.6e-44	44.5	4
4d1c2fb69bdbe63ea8299378cc62ed8f666073fe_4	AM774480.1.1775_U	Eukaryota;Opisthokonta;Metazoa;Mollusca;Bivalvia;Carditoida;Astarte;Astarte sulcata	0	1	1	0	0	1	0	0	0	0	0	0	0	0	1	0	Eukaryota	Opisthokonta	Metazoa	Astarte	Astarte sulcata	98.01	420	8	18	420	1	1539	1940	2.3e-85	57.5	4
4dd9bb869725657e4a3dabf8ba6aaf20b24d1124_4	EU650324.1.1587_U	Eukaryota;Opisthokonta;Metazoa;Bryozoa;Bryozoa_X;Bryozoa_XX;Plumatella;Plumatella sp.	0	0	0	1	0	3	0	0	0	0	0	0	0	0	0	0	Eukaryota	Opisthokonta	Metazoa	Plumatella	Plumatella sp.	72.37	515	134	30	507	1	274	766	1.9e-39	45	4
4de26ce28d0608a25376fd8a55197cb0138c9b63_4	AY827953.1.1752_U	Eukaryota;Alveolata;Dinophyta;Dinophyceae;Uncultured;244;Uncultured-X;Uncultured-XX;dinoflagellate	0	0	1	1	0	1	0	0	0	0	0	0	0	0	0	1	Eukaryota	Alveolata	Dinophyta	Uncultured-XX	dinoflagellate	95.48	158	7	3	156	1	244	400	5.9e-26	40	4
4f75fa87b2ddf3597b0d8f70a03d88b89745ba64_4	AJ402341.1.1758_U	Eukaryota;Stramenopiles;Stramenopiles_X;Pelagophyceae;Pelagophyceae_X;Pelagophyceae_XX;Pelagophyceae_XXX;Pelagophyceae_XXX sp.	0	0	0	0	0	0	0	0	1	0	0	1	0	2	0	0	Eukaryota	Stramenopiles	Stramenopiles	Pelagophyceae_XXX	Pelagophyceae_XXX sp.	100	269	0	18	268	1	136	387	1.3e-46	45.3	4
507a985c09efef65d17f94fe80aae71dfe1f43c5_4	AY208893.1.1819_U	Eukaryota;Alveolata;Dinophyta;Syndiniales;MALV-II;MALV-II-Clade-4;Amoebophrya;Amoebophrya ceratii	0	0	0	1	0	1	0	0	0	0	0	0	0	0	0	2	Eukaryota	Alveolata	Dinophyta	Amoebophrya	Amoebophrya ceratii	92.08	104	8	3	102	1	298	400	9.5e-09	30.1	4
514de99b6417d4234f54e5cf09818b217b0b5692_4	HM581716.1.1720_U	Eukaryota;Alveolata;Ciliophora;Phyllopharyngea;Cyrtophoria;Chlamydodontidae;Chlamydodon;Chlamydodon sp.	0	0	0	0	0	0	0	0	0	0	0	0	0	1	3	0	Eukaryota	Alveolata	Ciliophora	Chlamydodon	Chlamydodon sp.	96.37	266	9	18	265	1	117	365	5.9e-40	43.2	4
5184f86b7b21efa19400bd8b71453636523380da_4	AF300285.1.1724_U	Eukaryota;Alveolata;Ciliophora;Colpodea;Platyophryida;Sorogenidae;Sorogena;Sorogena stoianovitchae	0	0	0	0	0	0	1	0	0	0	0	0	0	2	1	0	Eukaryota	Alveolata	Ciliophora	Sorogena	Sorogena stoianovitchae	92.98	57	4	0	57	1	331	387	3.5e-22	37.2	4
52099cd709c73bc651122e7976fe04685e6165e7_4	FR874743.1.1765_U	Eukaryota;Archaeplastida;Chlorophyta;Mamiellophyceae;Mamiellales;Bathycoccaceae;Ostreococcus;Ostreococcus sp.	0	0	1	0	0	1	0	0	1	0	0	0	0	0	0	1	Eukaryota	Archaeplastida	Chlorophyta	Ostreococcus	Ostreococcus sp.	88.6	118	13	4	115	1	268	384	1.5e-08	31.5	4
5326c0fa98e19eee0ef1c8e179ed3351ea6ea68e_4	EF526887.1.1806_U	Eukaryota;Alveolata;Dinophyta;Dinophyceae;Uncultured;110;Uncultured-X;Uncultured-XX;dinoflagellate	0	0	0	0	0	0	2	0	0	0	0	0	0	0	2	0	Eukaryota	Alveolata	Dinophyta	Uncultured-XX	dinoflagellate	95.95	86	3	12	86	1	327	400	3.4e-21	37.3	4
5354238eac80df1b406dbf1a739d0388d1005417_4	EU650324.1.1587_U	Eukaryota;Opisthokonta;Metazoa;Bryozoa;Bryozoa_X;Bryozoa_XX;Plumatella;Plumatella sp.	0	1	2	0	0	0	0	0	0	1	0	0	0	0	0	0	Eukaryota	Opisthokonta	Metazoa	Plumatella	Plumatella sp.	74.36	329	80	17	326	1	452	766	3.2e-195	74.5	4
53c71bf64cb317ac266ccaabfafd0bb88d135541_4	FN690514.1.1693_U	Eukaryota;Hacrobia;Haptophyta;Prymnesiophyceae;Prymnesiophyceae_X;Prymnesiophyceae_XX;Prymnesiophyceae_XXX;Prymnesiophyceae_XXX sp.	0	1	0	0	0	0	0	0	0	1	0	1	0	0	0	1	Eukaryota	Hacrobia	Haptophyta	Prymnesiophyceae_XXX	Prymnesiophyceae_XXX sp.	100	255	0	18	255	1	146	382	8.1e-44	44.4	4
55298e45735ccc519eaf8330742acff894958cab_4	EU650324.1.1587_U	Eukaryota;Opisthokonta;Metazoa;Bryozoa;Bryozoa_X;Bryozoa_XX;Plumatella;Plumatella sp.	0	0	0	0	0	1	0	0	1	0	0	0	1	0	1	0	Eukaryota	Opisthokonta	Metazoa	Plumatella	Plumatella sp.	69.9	544	155	29	532	1	240	766	1.3e-15	36.3	4
55305b8fd8463bcf0c8b1ef8e99a3f0907e3e705_4	FJ000253.1.1392_U	Eukaryota;Hacrobia;Haptophyta;Prymnesiophyceae;Prymnesiales;Chrysochromulinaceae;Chrysochromulina;Chrysochromulina_X sp.	0	1	1	0	0	0	0	0	1	0	0	0	0	0	0	1	Eukaryota	Hacrobia	Haptophyta	Chrysochromulina	Chrysochromulina_X sp.	100	263	0	19	262	1	137	381	1.4e-39	43.2	4
56eafe52d831130e59e7bbd1017efc01c382e631_4	AY827953.1.1752_U	Eukaryota;Alveolata;Dinophyta;Dinophyceae;Uncultured;244;Uncultured-X;Uncultured-XX;dinoflagellate	0	0	1	1	0	0	1	0	1	0	0	0	0	0	0	0	Eukaryota	Alveolata	Dinophyta	Uncultured-XX	dinoflagellate	96.15	238	9	4	236	1	165	400	6.6e-42	45.9	4
57b95785a59bee5d36d31c35c7e8f4309f3dbebc_4	AM774480.1.1775_U	Eukaryota;Opisthokonta;Metazoa;Mollusca;Bivalvia;Carditoida;Astarte;Astarte sulcata	0	0	0	0	1	0	1	0	0	0	0	1	1	0	0	0	Eukaryota	Opisthokonta	Metazoa	Astarte	Astarte sulcata	95.02	420	20	18	420	1	1539	1940	3.4e-78	55.9	4
583b547b2b718f9b319c3a613e8fe47fdd728a91_4	GU819316.1.1182_U	Eukaryota;Alveolata;Ciliophora;Spirotrichea;Choreotrichia;Choreotrichia-1;Choreotrichia-1_X;Choreotrichia-1_X sp.	0	1	0	0	1	0	0	0	0	0	0	0	0	1	1	0	Eukaryota	Alveolata	Ciliophora	Choreotrichia-1_X	Choreotrichia-1_X sp.	98.94	416	4	39	416	1	1	377	2.4e-80	54.2	4
59425002b0faddc9ad9f786e0bc8a67d1214c340_4	EF023118.1.1760_U	Eukaryota;Alveolata;Ciliophora;Spirotrichea;Hypotrichia;Oxytrichidae;Oxytrichidae_X;Oxytrichidae_X sp.	0	0	1	0	0	1	0	0	0	2	0	0	0	0	0	0	Eukaryota	Alveolata	Ciliophora	Oxytrichidae_X	Oxytrichidae_X sp.	97.12	106	3	2	105	1	289	393	8.5e-14	33.9	4
59ccba550f6d5e88ebca680f81b1e3b43779cbb7_4	EU650324.1.1587_U	Eukaryota;Opisthokonta;Metazoa;Bryozoa;Bryozoa_X;Bryozoa_XX;Plumatella;Plumatella sp.	0	0	0	0	0	2	0	0	0	2	0	0	0	0	0	0	Eukaryota	Opisthokonta	Metazoa	Plumatella	Plumatella sp.	73.27	545	135	40	538	1	255	766	3.2e-13	35.1	4
5a5d7ac1a20eb9f6fd5cf153101d5024ec8825cf_4	JQ781977.1.1806_U	Eukaryota;Stramenopiles;Stramenopiles_X;MAST;MAST-4-6-7-8-9-10-11;MAST-4;MAST-4A;MAST-4A sp.	0	1	0	0	0	0	0	0	0	0	0	0	0	2	0	1	Eukaryota	Stramenopiles	Stramenopiles	MAST-4A	MAST-4A sp.	97.41	118	3	2	117	1	285	401	2.4e-15	35.3	4
5a6b0f55040f1ea190342a24d6271229bdcdd778_4	AY827953.1.1752_U	Eukaryota;Alveolata;Dinophyta;Dinophyceae;Uncultured;244;Uncultured-X;Uncultured-XX;dinoflagellate	0	0	0	0	1	0	1	0	0	0	0	1	0	0	1	0	Eukaryota	Alveolata	Dinophyta	Uncultured-XX	dinoflagellate	96.32	304	11	5	302	1	100	400	5.3e-55	50	4
5ad80eff288caf5d4564a5a218b87cda4fcd4b37_4	AF182114.1.1802_U	Eukaryota;Hacrobia;Haptophyta;Prymnesiophyceae;Phaeocystales;Phaeocystaceae;Phaeocystis;Phaeocystis pouchetii	0	0	0	1	0	1	0	0	1	0	0	0	1	0	0	0	Eukaryota	Hacrobia	Haptophyta	Phaeocystis	Phaeocystis pouchetii	100	419	0	38	419	1	1	381	8.9e-83	54.7	4
616031a8d09b578893da01123ee46497af890941_4	EF526887.1.1806_U	Eukaryota;Alveolata;Dinophyta;Dinophyceae;Uncultured;110;Uncultured-X;Uncultured-XX;dinoflagellate	1	0	1	1	0	0	0	0	1	0	0	0	0	0	0	0	Eukaryota	Alveolata	Dinophyta	Uncultured-XX	dinoflagellate	97.27	114	3	4	111	1	288	400	9.3e-14	34.3	4
617877a180c45a40ef00d30f8f56ec54f5917ba8_4	AB025533.1.1788_U	Eukaryota;Stramenopiles;Stramenopiles_X;Eustigmatophyceae;Eustigmatophyceae_X;Eustigmatophyceae_XX;Nannochloropsis;Nannochloropsis sp.	0	0	0	0	0	1	0	0	1	1	0	0	0	0	0	1	Eukaryota	Stramenopiles	Stramenopiles	Nannochloropsis	Nannochloropsis sp.	95.04	124	6	3	122	1	283	405	2.6e-14	35	4
62f5bb3d3aa6937d392d71cd695ba939edb80769_4	GQ118979.1.1714_U	Eukaryota;Hacrobia;Haptophyta;Prymnesiophyceae;Phaeocystales;Phaeocystaceae;Phaeocystis;Phaeocystis globosa	1	1	1	0	0	0	1	0	0	0	0	0	0	0	0	0	Eukaryota	Hacrobia	Haptophyta	Phaeocystis	Phaeocystis globosa	100	341	0	18	341	1	60	382	2.4e-73	52.4	4
66b198460e2e97a6d3fb8893bfbb49afbf1bc7af_4	GQ995251.1.1765_U	Eukaryota;Opisthokonta;Fungi;Chytridiomycota;Chytridiomycotina;Chytridiomycetes;Chytridiomycetes_X;Chytridiomycetes_X sp.	0	0	0	0	0	0	0	1	0	0	1	0	0	2	0	0	Eukaryota	Opisthokonta	Fungi	Chytridiomycetes_X	Chytridiomycetes_X sp.	97.06	141	4	5	140	1	262	398	3.4e-16	35.5	4
67cbb7f3b080c49841cbfa48a551c25470871051_4	AY208893.1.1819_U	Eukaryota;Alveolata;Dinophyta;Syndiniales;MALV-II;MALV-II-Clade-4;Amoebophrya;Amoebophrya ceratii	0	1	0	0	0	0	1	0	0	0	0	0	1	0	1	0	Eukaryota	Alveolata	Dinophyta	Amoebophrya	Amoebophrya ceratii	92.79	115	8	4	114	1	289	400	2.4e-10	31.2	4
6887a163de760b92c46ccc4dfc99837cae26fee0_4	GU823488.1.1395_U	Eukaryota;Stramenopiles;Stramenopiles_X;Bacillariophyta;Bacillariophyta_X;Polar-centric-Mediophyceae;Skeletonema;Skeletonema sp.	0	0	0	0	0	0	0	0	0	1	0	1	1	0	0	1	Eukaryota	Stramenopiles	Stramenopiles	Skeletonema	Skeletonema sp.	96.55	118	4	2	117	1	284	400	8.7e-18	36	4
68d6943abc84e47f8339a9b44438fc062b52217e_4	AM490843.1.2195_R	Eukaryota;Archaeplastida;Streptophyta;Klebsormidiophyceae;Klebsormidiophyceae_X;Klebsormidiophyceae_XX;Klebsormidium;Klebsormidium nitens	0	0	0	0	0	1	1	0	0	0	0	1	0	1	0	0	Eukaryota	Archaeplastida	Streptophyta	Klebsormidium	Klebsormidium nitens	95.52	68	3	1	68	1	333	399	2.4e-11	32.5	4
691f621b9a8801e5687f100e8a507d48fd9279b0_4	DQ022776.1.1667_U	Eukaryota;Archaeplastida;Rhodophyta;Florideophyceae;Ceramiales;Ceramiaceae;Sciurothamnion;Sciurothamnion sp.	0	0	0	0	3	0	0	0	0	0	1	0	0	0	0	0	Eukaryota	Archaeplastida	Rhodophyta	Sciurothamnion	Sciurothamnion sp.	86.67	61	8	1	61	1	337	396	6.2e-68	50.5	4
694774adda711f27631831cc0449c40029d76abc_4	EU650324.1.1587_U	Eukaryota;Opisthokonta;Metazoa;Bryozoa;Bryozoa_X;Bryozoa_XX;Plumatella;Plumatella sp.	0	1	1	1	0	0	0	0	0	0	0	0	0	0	0	1	Eukaryota	Opisthokonta	Metazoa	Plumatella	Plumatella sp.	73.68	358	90	16	356	1	423	766	6.3e-199	75.2	4
6b1ef5e7b0cf847fe29be693a6ed1ba8d56855e3_4	AB695444.1.1774_U	Eukaryota;Archaeplastida;Streptophyta;Embryophyceae;Embryophyceae_X;Embryophyceae_XX;Embryophyceae_XXX;Embryophyceae_XXX sp.	0	0	1	0	0	0	0	0	0	1	0	0	0	0	0	2	Eukaryota	Archaeplastida	Streptophyta	Embryophyceae_XXX	Embryophyceae_XXX sp.	98.28	120	2	4	117	1	283	401	1.7e-17	35.8	4
6cc5ed8cd15791f661df5f468f7500437eca747f_4	EF023118.1.1760_U	Eukaryota;Alveolata;Ciliophora;Spirotrichea;Hypotrichia;Oxytrichidae;Oxytrichidae_X;Oxytrichidae_X sp.	0	0	0	0	0	0	0	1	0	0	1	2	0	0	0	0	Eukaryota	Alveolata	Ciliophora	Oxytrichidae_X	Oxytrichidae_X sp.	95.1	107	5	5	107	1	292	393	8.4e-23	37.9	4
6ce433821e721c8681d8b29c746b8b067583dd5b_4	AM490843.1.2195_R	Eukaryota;Archaeplastida;Streptophyta;Klebsormidiophyceae;Klebsormidiophyceae_X;Klebsormidiophyceae_XX;Klebsormidium;Klebsormidium nitens	0	0	0	0	0	0	1	0	2	1	0	0	0	0	0	0	Eukaryota	Archaeplastida	Streptophyta	Klebsormidium	Klebsormidium nitens	95.16	64	3	2	63	1	337	399	2e-11	32.4	4
6d1fcd6fddb148909c73c9254df8d35d613689c1_4	EU650324.1.1587_U	Eukaryota;Opisthokonta;Metazoa;Bryozoa;Bryozoa_X;Bryozoa_XX;Plumatella;Plumatella sp.	0	0	0	0	0	0	0	0	0	0	0	0	1	0	3	0	Eukaryota	Opisthokonta	Metazoa	Plumatella	Plumatella sp.	71.6	544	144	37	539	1	255	766	6.3e-14	35.5	4
6f5f776b466096c33d139dfb4657a735e4926602_4	EU650324.1.1587_U	Eukaryota;Opisthokonta;Metazoa;Bryozoa;Bryozoa_X;Bryozoa_XX;Plumatella;Plumatella sp.	0	0	0	0	0	0	0	0	0	0	1	0	0	1	2	0	Eukaryota	Opisthokonta	Metazoa	Plumatella	Plumatella sp.	73.91	267	66	14	264	1	515	770	1.9e-169	70.4	4
7005804ed13581696f405dbea4a34ed4884913c7_4	DQ514896.1.1755_U	Eukaryota;Stramenopiles;Stramenopiles_X;Bacillariophyta;Bacillariophyta_X;Polar-centric-Mediophyceae;Stephanodiscus;Stephanodiscus binderanus	0	0	0	0	0	0	0	0	0	1	0	0	1	0	0	2	Eukaryota	Stramenopiles	Stramenopiles	Stephanodiscus	Stephanodiscus binderanus	95.76	120	5	2	119	1	283	401	5.9e-17	36	4
73d04abced297bed1f1702e20dcd66713a0a42e2_4	EF023516.1.1809_U	Eukaryota;Archaeplastida;Streptophyta;Embryophyceae;Embryophyceae_X;Embryophyceae_XX;Embryophyceae_XXX;Embryophyceae_XXX sp.	0	0	1	0	0	0	0	0	1	0	0	0	0	1	0	1	Eukaryota	Archaeplastida	Streptophyta	Embryophyceae_XXX	Embryophyceae_XXX sp.	100	80	0	3	79	1	324	401	2.5e-14	34.2	4
747a8a08f49b3e9a352b3f55f7856dd51e645d1a_4	AY208893.1.1819_U	Eukaryota;Alveolata;Dinophyta;Syndiniales;MALV-II;MALV-II-Clade-4;Amoebophrya;Amoebophrya ceratii	0	0	0	0	1	0	0	0	3	0	0	0	0	0	0	0	Eukaryota	Alveolata	Dinophyta	Amoebophrya	Amoebophrya ceratii	93.4	109	7	3	107	1	293	400	9.1e-10	30.8	4
7576bac3734ce0e0320b9fba0f0511551c78edb4_4	AF374480.1.1805_U	Eukaryota;Stramenopiles;Stramenopiles_X;Bacillariophyta;Bacillariophyta_X;Polar-centric-Mediophyceae;Thalassiosira;Thalassiosira rotula	0	0	3	0	0	1	0	0	0	0	0	0	0	0	0	0	Eukaryota	Stramenopiles	Stramenopiles	Thalassiosira	Thalassiosira rotula	96.51	420	14	19	420	1	1420	1820	3e-81	56.5	4
7612bc4e25dcd5ec3fc1601a2d89fa6963eff034_4	JN832729.1.1674_U	Eukaryota;Alveolata;Ciliophora;Spirotrichea;Oligotrichia;Oligotrichia_X;Oligotrichia_XX;Oligotrichia_XX sp.	0	0	0	0	1	0	1	0	0	0	0	0	0	1	1	0	Eukaryota	Alveolata	Ciliophora	Oligotrichia_XX	Oligotrichia_XX sp.	99.19	410	3	39	409	1	1	372	8.7e-85	55.1	4
76130f83a78623d547fb4dbd57184bc3cf934a91_4	AB194980.1.1719_U	Eukaryota;Hacrobia;Katablepharidophyta;Katablepharidaceae;Katablepharidales;Katablepharidales_X;Leucocryptos;Leucocryptos marina	0	0	0	0	0	0	0	1	0	0	0	0	0	2	1	0	Eukaryota	Hacrobia	Katablepharidophyta	Leucocryptos	Leucocryptos marina	96.33	110	4	1	109	1	289	398	3.6e-15	35	4
7668a15e0835a864eaf9453de751d8723c429e2e_4	EU650324.1.1587_U	Eukaryota;Opisthokonta;Metazoa;Bryozoa;Bryozoa_X;Bryozoa_XX;Plumatella;Plumatella sp.	0	0	0	0	0	0	0	0	0	0	2	0	0	0	2	0	Eukaryota	Opisthokonta	Metazoa	Plumatella	Plumatella sp.	73.5	453	115	19	453	1	331	764	4e-59	50.3	4
780fe83ecacd6645ed493b672bb42192b78ea6c2_4	EF023118.1.1760_U	Eukaryota;Alveolata;Ciliophora;Spirotrichea;Hypotrichia;Oxytrichidae;Oxytrichidae_X;Oxytrichidae_X sp.	0	0	2	1	0	0	0	0	0	1	0	0	0	0	0	0	Eukaryota	Alveolata	Ciliophora	Oxytrichidae_X	Oxytrichidae_X sp.	93.39	124	8	3	122	1	271	393	9.6e-14	34.1	4
7ab9156beb84d835150a345ad18738d5292bb41b_4	EU650324.1.1587_U	Eukaryota;Opisthokonta;Metazoa;Bryozoa;Bryozoa_X;Bryozoa_XX;Plumatella;Plumatella sp.	0	0	0	1	0	0	0	0	0	2	0	1	0	0	0	0	Eukaryota	Opisthokonta	Metazoa	Plumatella	Plumatella sp.	69.8	542	154	32	534	1	252	769	1.2e-13	35.3	4
7afaa51e1adf03aa7985f368bcd313f3c07d060b_4	AB425967.1.1764_U	Eukaryota;Archaeplastida;Chlorophyta;Ulvophyceae;Ulvales-relatives;Ulvales-relatives_X;Ulva;Ulva compressa	0	0	1	1	0	0	0	0	0	0	0	1	0	0	0	1	Eukaryota	Archaeplastida	Chlorophyta	Ulva	Ulva compressa	90.35	115	11	1	114	1	283	397	4.8e-15	34.7	4
7afc831352c923f6c6357b761f19c2eb529f5ff8_4	EU650324.1.1587_U	Eukaryota;Opisthokonta;Metazoa;Bryozoa;Bryozoa_X;Bryozoa_XX;Plumatella;Plumatella sp.	0	0	0	0	1	3	0	0	0	0	0	0	0	0	0	0	Eukaryota	Opisthokonta	Metazoa	Plumatella	Plumatella sp.	72.76	529	134	37	526	1	272	766	6.2e-26	40.5	4
7bb2646d906bd9afaec472bc29e7c592ee8d1dab_4	EU650324.1.1587_U	Eukaryota;Opisthokonta;Metazoa;Bryozoa;Bryozoa_X;Bryozoa_XX;Plumatella;Plumatella sp.	0	0	0	0	0	0	0	0	0	2	0	1	1	0	0	0	Eukaryota	Opisthokonta	Metazoa	Plumatella	Plumatella sp.	73.21	543	135	39	537	1	255	764	6.5e-14	35.5	4
7c140cdac16946605101f0aa646ef2c0d370eb94_4	AY827953.1.1752_U	Eukaryota;Alveolata;Dinophyta;Dinophyceae;Uncultured;244;Uncultured-X;Uncultured-XX;dinoflagellate	0	2	0	1	0	0	0	0	0	1	0	0	0	0	0	0	Eukaryota	Alveolata	Dinophyta	Uncultured-XX	dinoflagellate	96.93	169	5	6	167	1	236	400	6.6e-24	39.4	4
7db26a22b65c4daf3b4e3d82761070d7d12371e7_4	AY827953.1.1752_U	Eukaryota;Alveolata;Dinophyta;Dinophyceae;Uncultured;244;Uncultured-X;Uncultured-XX;dinoflagellate	0	0	0	0	2	0	2	0	0	0	0	0	0	0	0	0	Eukaryota	Alveolata	Dinophyta	Uncultured-XX	dinoflagellate	96.37	362	13	4	360	1	41	400	1.7e-83	57	4
7ee5ecf7032ec4651644730009477628fef1113e_4	FR874743.1.1765_U	Eukaryota;Archaeplastida;Chlorophyta;Mamiellophyceae;Mamiellales;Bathycoccaceae;Ostreococcus;Ostreococcus sp.	0	0	0	0	0	0	2	0	0	0	1	0	0	1	0	0	Eukaryota	Archaeplastida	Chlorophyta	Ostreococcus	Ostreococcus sp.	98.2	113	2	2	112	1	273	384	1.4e-17	36.1	4
7f7404961e22edfffb803c53d0ce669ea95b6c5c_4	AY249900.1.1728_U	Eukaryota;Opisthokonta;Fungi;Ascomycota;Pezizomycotina;Sordariomycetes;Bionectria;Bionectria pityrodes	0	0	0	0	0	0	0	0	0	1	0	0	3	0	0	0	Eukaryota	Opisthokonta	Fungi	Bionectria	Bionectria pityrodes	96.55	424	14	18	424	1	1685	2090	5e-78	56	4
80343ac4ee87e28d5c6686faa97d5127c69621e5_4	AY249900.1.1728_U	Eukaryota;Opisthokonta;Fungi;Ascomycota;Pezizomycotina;Sordariomycetes;Bionectria;Bionectria pityrodes	0	0	0	0	0	1	0	0	1	2	0	0	0	0	0	0	Eukaryota	Opisthokonta	Fungi	Bionectria	Bionectria pityrodes	98.77	424	5	18	424	1	1685	2090	2.4e-84	57.4	4
81501c484172a0f2f1ae11467a56d0d6eadaa061_4	EU650324.1.1587_U	Eukaryota;Opisthokonta;Metazoa;Bryozoa;Bryozoa_X;Bryozoa_XX;Plumatella;Plumatella sp.	0	0	0	0	0	0	0	0	1	1	0	2	0	0	0	0	Eukaryota	Opisthokonta	Metazoa	Plumatella	Plumatella sp.	71.86	537	141	36	532	1	264	769	9.5e-16	36.3	4
81c35aaa7f9a2a51ab92013c8e7b45dfefc12344_4	AY208893.1.1819_U	Eukaryota;Alveolata;Dinophyta;Syndiniales;MALV-II;MALV-II-Clade-4;Amoebophrya;Amoebophrya ceratii	0	0	0	1	0	2	0	0	1	0	0	0	0	0	0	0	Eukaryota	Alveolata	Dinophyta	Amoebophrya	Amoebophrya ceratii	95.37	112	5	4	110	1	291	400	3.1e-10	31.1	4
81dbe0192a49db9fb3f5144faa8c61c6e3916e8e_4	AF374480.1.1805_U	Eukaryota;Stramenopiles;Stramenopiles_X;Bacillariophyta;Bacillariophyta_X;Polar-centric-Mediophyceae;Thalassiosira;Thalassiosira rotula	1	0	0	0	0	0	0	0	0	1	0	0	1	1	0	0	Eukaryota	Stramenopiles	Stramenopiles	Thalassiosira	Thalassiosira rotula	99	420	4	19	420	1	1420	1820	5.7e-86	57.5	4
8293d6b7fbc10dddc672f89d02693e9333b26281_4	AY208893.1.1819_U	Eukaryota;Alveolata;Dinophyta;Syndiniales;MALV-II;MALV-II-Clade-4;Amoebophrya;Amoebophrya ceratii	1	0	0	0	0	1	0	1	0	0	0	0	0	0	0	1	Eukaryota	Alveolata	Dinophyta	Amoebophrya	Amoebophrya ceratii	93.69	114	7	3	112	1	288	400	2.4e-12	32.2	4
842fb7daaf89dd47183dd13cae0509728799d59e_4	EU650324.1.1587_U	Eukaryota;Opisthokonta;Metazoa;Bryozoa;Bryozoa_X;Bryozoa_XX;Plumatella;Plumatella sp.	0	0	0	0	0	0	1	2	0	0	1	0	0	0	0	0	Eukaryota	Opisthokonta	Metazoa	Plumatella	Plumatella sp.	72.96	542	136	39	536	1	258	766	5.4e-15	36	4
851b2ef6a8ea595381a4bc9d6ce643cf61f75a2d_4	AB025533.1.1788_U	Eukaryota;Stramenopiles;Stramenopiles_X;Eustigmatophyceae;Eustigmatophyceae_X;Eustigmatophyceae_XX;Nannochloropsis;Nannochloropsis sp.	0	1	0	0	0	0	0	0	0	0	0	0	3	0	0	0	Eukaryota	Stramenopiles	Stramenopiles	Nannochloropsis	Nannochloropsis sp.	98.96	98	1	2	97	1	1533	1629	8.3e-15	34.9	4
86089f0996017db5fe996c567c78fda12578f364_4	EU650324.1.1587_U	Eukaryota;Opisthokonta;Metazoa;Bryozoa;Bryozoa_X;Bryozoa_XX;Plumatella;Plumatella sp.	0	2	0	0	0	0	0	0	1	0	0	1	0	0	0	0	Eukaryota	Opisthokonta	Metazoa	Plumatella	Plumatella sp.	72.22	543	140	39	537	1	257	766	1.5e-13	35.3	4
865c195add08704386042e480a350402e05174cc_4	AB194980.1.1719_U	Eukaryota;Hacrobia;Katablepharidophyta;Katablepharidaceae;Katablepharidales;Katablepharidales_X;Leucocryptos;Leucocryptos marina	0	0	0	0	0	0	2	0	0	0	1	0	0	1	0	0	Eukaryota	Hacrobia	Katablepharidophyta	Leucocryptos	Leucocryptos marina	97.06	102	3	0	102	1	297	398	7e-17	35.7	4
86826912b2e0e44966809d2c3b28debe8805e2db_4	AY827953.1.1752_U	Eukaryota;Alveolata;Dinophyta;Dinophyceae;Uncultured;244;Uncultured-X;Uncultured-XX;dinoflagellate	0	1	0	0	0	0	0	0	1	0	0	0	0	0	1	1	Eukaryota	Alveolata	Dinophyta	Uncultured-XX	dinoflagellate	96.4	143	5	4	141	1	260	400	1.3e-21	38.2	4
8952336dcfd3880122e1bdf9305d0c47c5590178_4	EF024334.1.1748_U	Eukaryota;Alveolata;Ciliophora;Nassophorea;Nassophorea_X;Nassophorea_XX;Nassophorea_XXX;Nassophorea_XXX sp.	0	1	1	1	0	0	0	0	0	0	0	0	0	0	0	1	Eukaryota	Alveolata	Ciliophora	Nassophorea_XXX	Nassophorea_XXX sp.	97.96	52	1	3	51	1	338	387	2.2e-59	48.6	4
8a2fc33f6c5fc0f440c793fa1a2f1db3f1bd47f3_4	AY208893.1.1819_U	Eukaryota;Alveolata;Dinophyta;Syndiniales;MALV-II;MALV-II-Clade-4;Amoebophrya;Amoebophrya ceratii	0	0	0	1	0	0	0	0	1	0	0	0	1	0	0	1	Eukaryota	Alveolata	Dinophyta	Amoebophrya	Amoebophrya ceratii	91.8	125	10	3	123	1	277	400	2.8e-14	33.3	4
8a5ff1df9b5183262c75f06a8e10532ccd6414f9_4	FN690484.1.1685_U	Eukaryota;Opisthokonta;Choanoflagellida;Choanoflagellatea;Acanthoecida;Stephanoecidae_Group_D;Stephanoecidae_Group_D_X;Stephanoecidae_Group_D_X sp.	0	1	0	0	0	0	0	0	0	0	0	1	0	0	0	2	Eukaryota	Opisthokonta	Choanoflagellida	Stephanoecidae_Group_D_X	Stephanoecidae_Group_D_X sp.	96.83	419	12	40	418	1	1	380	5.4e-62	49.9	4
8b58371fac474af41063ccb7e548b5b566458bf8_4	EF526887.1.1806_U	Eukaryota;Alveolata;Dinophyta;Dinophyceae;Uncultured;110;Uncultured-X;Uncultured-XX;dinoflagellate	0	0	0	0	0	0	0	0	0	2	0	2	0	0	0	0	Eukaryota	Alveolata	Dinophyta	Uncultured-XX	dinoflagellate	95.77	77	3	6	72	1	325	400	3.7e-06	29.3	4
8b8eb3598ee523ecdf94e96f1d15b0b4a838fc6d_4	AB194980.1.1719_U	Eukaryota;Hacrobia;Katablepharidophyta;Katablepharidaceae;Katablepharidales;Katablepharidales_X;Leucocryptos;Leucocryptos marina	0	0	0	0	0	0	2	0	0	0	1	0	0	1	0	0	Eukaryota	Hacrobia	Katablepharidophyta	Leucocryptos	Leucocryptos marina	95.69	116	5	0	116	1	283	398	2.1e-18	36.6	4
8bf3ae374143db9f2313a6b7aed6be13f1c971cb_4	AF013154.1.1761_U	Eukaryota;Opisthokonta;Metazoa;Platyhelminthes;Turbellaria;Seriata;Schmidtea;Schmidtea polychroa	0	0	0	0	3	0	0	0	0	0	0	0	0	0	1	0	Eukaryota	Opisthokonta	Metazoa	Schmidtea	Schmidtea polychroa	72.54	419	108	33	412	1	403	797	1.7e-12	34.4	4
8c80ffd1af795ce0152e1c4014409c2755b9c3bf_4	EF526887.1.1806_U	Eukaryota;Alveolata;Dinophyta;Dinophyceae;Uncultured;110;Uncultured-X;Uncultured-XX;dinoflagellate	0	0	0	0	0	1	0	0	1	1	0	1	0	0	0	0	Eukaryota	Alveolata	Dinophyta	Uncultured-XX	dinoflagellate	98.36	66	1	5	64	1	338	400	2.5e-13	33.3	4
8f1331e2d8dfec0e957f39a44f8843f43bc6d6b0_4	EF526887.1.1806_U	Eukaryota;Alveolata;Dinophyta;Dinophyceae;Uncultured;110;Uncultured-X;Uncultured-XX;dinoflagellate	0	0	1	0	0	1	0	0	0	0	0	1	0	0	0	1	Eukaryota	Alveolata	Dinophyta	Uncultured-XX	dinoflagellate	94.59	113	6	2	112	1	289	400	2.4e-14	34.6	4
8f49fda884dc914cee65bceb66beb7ac9a734f17_4	AY208893.1.1819_U	Eukaryota;Alveolata;Dinophyta;Syndiniales;MALV-II;MALV-II-Clade-4;Amoebophrya;Amoebophrya ceratii	0	1	0	3	0	0	0	0	0	0	0	0	0	0	0	0	Eukaryota	Alveolata	Dinophyta	Amoebophrya	Amoebophrya ceratii	93.52	112	7	4	109	1	290	400	3.4e-10	31.1	4
91bc60866a6de17559f23da977e666a8a390de5b_4	EU650324.1.1587_U	Eukaryota;Opisthokonta;Metazoa;Bryozoa;Bryozoa_X;Bryozoa_XX;Plumatella;Plumatella sp.	0	0	1	0	0	0	0	0	1	0	0	1	0	0	0	1	Eukaryota	Opisthokonta	Metazoa	Plumatella	Plumatella sp.	73.85	452	114	16	452	1	329	764	7.9e-115	62.1	4
9485fc8b0d4e4b0d9659cb9e214df381375ff208_4	FR874658.1.1790_U	Eukaryota;Alveolata;Dinophyta;Syndiniales;MALV-I;MALV-I-Clade-1;MALV-I-Clade-1_X;MALV-I-Clade-1_X sp.	0	0	0	0	0	0	1	0	0	0	1	0	0	1	1	0	Eukaryota	Alveolata	Dinophyta	MALV-I-Clade-1_X	MALV-I-Clade-1_X sp.	98.23	114	2	1	114	1	287	399	4.2e-17	36	4
95599dae84d6f528a3feb0c2dc51d4bf12074968_4	JQ781937.1.1793_U	Eukaryota;Stramenopiles;Stramenopiles_X;MAST;MAST-4-6-7-8-9-10-11;MAST-7;MAST-7D;MAST-7D sp.	0	1	0	0	1	0	0	0	0	0	0	0	1	0	0	1	Eukaryota	Stramenopiles	Stramenopiles	MAST-7D	MAST-7D sp.	98.11	108	2	2	107	1	290	396	3.5e-14	34.6	4
95a4fa7dc4e192aad594aaa8962548ae85aded29_4	GU820022.1.1398_U	Eukaryota;Alveolata;Dinophyta;Syndiniales;MALV-I;MALV-I-Clade-2;MALV-I-Clade-2_X;MALV-I-Clade-2_X sp.	0	0	0	0	0	0	0	0	0	0	0	3	1	0	0	0	Eukaryota	Alveolata	Dinophyta	MALV-I-Clade-2_X	MALV-I-Clade-2_X sp.	95	123	6	3	121	1	278	399	7e-18	36	4
95e82ab2de711595e2d13312c8c63094d78f0943_4	JQ781937.1.1793_U	Eukaryota;Stramenopiles;Stramenopiles_X;MAST;MAST-4-6-7-8-9-10-11;MAST-7;MAST-7D;MAST-7D sp.	0	0	1	0	0	1	0	0	0	0	0	0	2	0	0	0	Eukaryota	Stramenopiles	Stramenopiles	MAST-7D	MAST-7D sp.	98.25	117	2	3	115	1	281	396	4.5e-15	35.1	4
972c9d0f31678a6ebd129a602dade4bce3d8937c_4	FR874708.1.1775_U	Eukaryota;Archaeplastida;Chlorophyta;Mamiellophyceae;Mamiellales;Bathycoccaceae;Bathycoccus;Bathycoccus prasinos	0	1	0	0	0	0	0	0	0	2	0	0	0	0	0	1	Eukaryota	Archaeplastida	Chlorophyta	Bathycoccus	Bathycoccus prasinos	98.18	112	2	2	111	1	282	392	1.1e-15	35.3	4
98f0093511d8aa5cc9a5b9994a651de61a7c2193_4	EU650324.1.1587_U	Eukaryota;Opisthokonta;Metazoa;Bryozoa;Bryozoa_X;Bryozoa_XX;Plumatella;Plumatella sp.	0	0	0	0	0	2	0	0	0	0	0	0	0	0	0	2	Eukaryota	Opisthokonta	Metazoa	Plumatella	Plumatella sp.	72.46	318	84	13	316	1	463	769	3.8e-194	74.3	4
9a30691490b743c8e71d21ba8d5d40cf5c6d1120_4	EF024334.1.1748_U	Eukaryota;Alveolata;Ciliophora;Nassophorea;Nassophorea_X;Nassophorea_XX;Nassophorea_XXX;Nassophorea_XXX sp.	0	1	1	0	0	0	0	0	0	0	0	0	0	0	0	2	Eukaryota	Alveolata	Ciliophora	Nassophorea_XXX	Nassophorea_XXX sp.	88.79	111	12	4	110	1	280	387	5.2e-09	31.8	4
9d3afc0c540dcc437b1f553642315069d973d504_4	FR874658.1.1790_U	Eukaryota;Alveolata;Dinophyta;Syndiniales;MALV-I;MALV-I-Clade-1;MALV-I-Clade-1_X;MALV-I-Clade-1_X sp.	0	0	0	0	0	0	0	1	0	0	2	1	0	0	0	0	Eukaryota	Alveolata	Dinophyta	MALV-I-Clade-1_X	MALV-I-Clade-1_X sp.	95.33	109	5	2	109	1	293	399	1.9e-12	33.7	4
9e167fb20068b2e37cd2bdcecaef0de5c2dab7b7_4	AB058365.1.1726_U	Eukaryota;Hacrobia;Cryptophyta;Cryptophyceae;Cryptophyceae_X;Cryptomonadales;Geminigera;Geminigera cryophila	1	0	0	0	0	1	0	0	1	1	0	0	0	0	0	0	Eukaryota	Hacrobia	Cryptophyta	Geminigera	Geminigera cryophila	100	199	0	2	198	1	195	392	3.1e-62	50.8	4
9f88aa3f9ea244b26994c3e00137bcfc093604d4_4	AY827953.1.1752_U	Eukaryota;Alveolata;Dinophyta;Dinophyceae;Uncultured;244;Uncultured-X;Uncultured-XX;dinoflagellate	0	0	0	0	0	0	1	0	0	0	0	0	0	1	2	0	Eukaryota	Alveolata	Dinophyta	Uncultured-XX	dinoflagellate	93.24	299	20	3	298	1	104	400	3e-51	48.9	4
9fff59b17bfd2eff37d531a51f5a77c26cc34341_4	AF525486.1.2897_R	Eukaryota;Excavata;Discoba;Euglenozoa;Euglenida;Pleotidales;Ploeotia;Ploeotia costata	0	0	0	0	0	2	0	0	0	2	0	0	0	0	0	0	Eukaryota	Excavata	Discoba	Ploeotia	Ploeotia costata	72.22	140	35	14	130	1	731	866	1.3e-08	30.9	4
a09a19d799c31341116838e80ab9b059f2990a82_4	JN185478.1.1711_U	Eukaryota;Opisthokonta;Metazoa;Gastrotricha;Gastrotricha_X;Gastrotricha_XX;Lepidodermella;Lepidodermella squamata	0	0	0	0	0	0	1	0	0	0	3	0	0	0	0	0	Eukaryota	Opisthokonta	Metazoa	Lepidodermella	Lepidodermella squamata	84.96	118	17	5	118	1	294	406	2.2e-07	30.9	4
a13eb3028ecff28e7e84c6b0f524c8614fa6a410_4	GU074657.1.1760_U	Eukaryota;Opisthokonta;Metazoa;Arthropoda;Chelicerata;Arachnida;Ixodes;Ixodes ricinus	0	0	0	0	0	0	1	1	0	0	1	0	1	0	0	0	Eukaryota	Opisthokonta	Metazoa	Ixodes	Ixodes ricinus	86.89	125	16	3	125	1	279	400	4.3e-10	32.6	4
a158fd1430769a3b5d3f85604dcf96b990d19ebe_4	HM161751.1.1812_U	Eukaryota;Opisthokonta;Fungi;Mucoromycota;Mucoromycotina;Mucoromycotina_X;Umbelopsis;Umbelopsis sp.	0	0	1	0	0	0	0	0	2	1	0	0	0	0	0	0	Eukaryota	Opisthokonta	Fungi	Umbelopsis	Umbelopsis sp.	97.06	104	3	2	103	1	302	404	1.8e-13	34.2	4
a223173374e9c03a2ccee25d6073af39ddee8263_4	AM774480.1.1775_U	Eukaryota;Opisthokonta;Metazoa;Mollusca;Bivalvia;Carditoida;Astarte;Astarte sulcata	0	0	2	1	1	0	0	0	0	0	0	0	0	0	0	0	Eukaryota	Opisthokonta	Metazoa	Astarte	Astarte sulcata	95.77	421	17	19	421	1	1539	1940	2.5e-80	56.4	4
a2ab38fa56d4ca4e8a1ca27ff02b590d48a1ae3b_4	U42650.1.1706_U	Eukaryota;Opisthokonta;Fungi;Ascomycota;Pezizomycotina;Pezizomycetes;Gyromitra;Gyromitra californica	0	0	0	0	0	0	0	0	0	3	0	0	1	0	0	0	Eukaryota	Opisthokonta	Fungi	Gyromitra	Gyromitra californica	91.44	421	34	24	415	1	1165	1567	1.2e-64	52.5	4
a32b7fe7749547bdbee9099d388d65d9263d697f_4	AF300285.1.1724_U	Eukaryota;Alveolata;Ciliophora;Colpodea;Platyophryida;Sorogenidae;Sorogena;Sorogena stoianovitchae	0	1	0	0	0	0	1	0	0	0	0	0	0	0	1	1	Eukaryota	Alveolata	Ciliophora	Sorogena	Sorogena stoianovitchae	90.18	113	11	1	112	1	275	387	5.9e-16	35.4	4
a36272991b0a99f461b8759cad20c70a61d651af_4	GU820022.1.1398_U	Eukaryota;Alveolata;Dinophyta;Syndiniales;MALV-I;MALV-I-Clade-2;MALV-I-Clade-2_X;MALV-I-Clade-2_X sp.	0	0	0	0	0	0	1	1	0	0	0	0	0	1	1	0	Eukaryota	Alveolata	Dinophyta	MALV-I-Clade-2_X	MALV-I-Clade-2_X sp.	93.97	119	7	3	119	1	284	399	2.8e-12	33.4	4
a3bd815c3bef7f0335bd4042eeca8b4c7b2697ba_4	EF024334.1.1748_U	Eukaryota;Alveolata;Ciliophora;Nassophorea;Nassophorea_X;Nassophorea_XX;Nassophorea_XXX;Nassophorea_XXX sp.	0	0	1	0	0	0	0	1	0	0	0	1	0	0	0	1	Eukaryota	Alveolata	Ciliophora	Nassophorea_XXX	Nassophorea_XXX sp.	96.55	119	4	3	118	1	271	387	1.2e-15	35.4	4
a528f3e4824d0f0762f9c3ec284c3b1f87ee2fac_4	AB058365.1.1726_U	Eukaryota;Hacrobia;Cryptophyta;Cryptophyceae;Cryptophyceae_X;Cryptomonadales;Geminigera;Geminigera cryophila	0	0	0	0	0	0	1	2	0	0	0	0	0	0	1	0	Eukaryota	Hacrobia	Cryptophyta	Geminigera	Geminigera cryophila	94.07	118	7	0	118	1	275	392	2.6e-16	35.3	4
a81f0c33c16e532b1f0cbe1454fc4981ded41cb7_4	EF526887.1.1806_U	Eukaryota;Alveolata;Dinophyta;Dinophyceae;Uncultured;110;Uncultured-X;Uncultured-XX;dinoflagellate	0	0	0	0	0	0	0	0	3	0	0	0	0	0	0	1	Eukaryota	Alveolata	Dinophyta	Uncultured-XX	dinoflagellate	96.3	112	4	4	109	1	290	400	2e-13	34.1	4
ad618120a61e81a3b9fef19136f946a544c12e42_4	EU650324.1.1587_U	Eukaryota;Opisthokonta;Metazoa;Bryozoa;Bryozoa_X;Bryozoa_XX;Plumatella;Plumatella sp.	0	0	0	0	0	0	0	0	0	1	0	2	1	0	0	0	Eukaryota	Opisthokonta	Metazoa	Plumatella	Plumatella sp.	69.73	541	155	29	531	1	243	764	1.7e-16	36.7	4
ad77fa879e766d2de263bdec14972bd4f19795b7_4	AY916576.1.1700_U	Eukaryota;Stramenopiles;Stramenopiles_X;Bacillariophyta;Bacillariophyta_X;Raphid-pennate;Raphid-pennate_X;Raphid-pennate_X sp.	0	0	0	0	0	0	0	0	0	0	0	0	0	3	1	0	Eukaryota	Stramenopiles	Stramenopiles	Raphid-pennate_X	Raphid-pennate_X sp.	96.26	109	4	2	108	1	290	397	5.4e-13	34	4
ae0ea26a9b693cc27ac2f53cfa61d5f1728f37b1_4	AY665124.1.1756_U	Eukaryota;Opisthokonta;Metazoa;Arthropoda;Crustacea;Maxillopoda;Copepoda;Calanoida;*;*	0	0	0	1	0	0	0	0	1	0	0	1	1	0	0	0	Eukaryota	Opisthokonta	Metazoa	*	*	89.26	125	13	4	122	1	278	401	6.1e-10	32.4	4
b02bc2c64760f9b9f9db0cfb3c03f8d6485041a4_4	AY781662.1.1689_U	Eukaryota;Archaeplastida;Chlorophyta;Chlorophyceae;Chlorophyceae_X;Sphaeropleales;Schizochlamys;Schizochlamys gelatinosa	0	0	0	0	1	0	0	1	0	0	1	0	0	0	1	0	Eukaryota	Archaeplastida	Chlorophyta	Schizochlamys	Schizochlamys gelatinosa	99.75	417	1	20	415	1	1151	1549	7.4e-96	59.3	4
b0313a91ec1cb564a1bb771ced8561dd7edf8942_4	HM581634.1.1796_U	Eukaryota;Hacrobia;Haptophyta;Prymnesiophyceae;Prymnesiales;Chrysochromulinaceae;Chrysochromulina;Chrysochromulina_X sp.	2	0	1	0	0	0	0	0	0	1	0	0	0	0	0	0	Eukaryota	Hacrobia	Haptophyta	Chrysochromulina	Chrysochromulina_X sp.	99.74	419	1	38	419	1	1	381	1.6e-80	54.2	4
b03e5d0445ea49b386ae69ca1f54133a6f424119_4	AM502018.1.1721_U	Eukaryota;Stramenopiles;Stramenopiles_X;Bacillariophyta;Bacillariophyta_X;Raphid-pennate;Cymbella;Cymbella affinis	0	1	0	0	1	0	0	1	0	0	0	0	0	0	1	0	Eukaryota	Stramenopiles	Stramenopiles	Cymbella	Cymbella affinis	95.76	120	5	2	119	1	269	387	1.7e-14	34.5	4
b148c55af62eabf0da826ea37d7f95f015f55c4f_4	AF368511.1.1780_U	Eukaryota;Opisthokonta;Fungi;Entomophthoromycota;Entomophthoromycotina;Entomophthorales;Conidiobolus;Conidiobolus pumilus	0	1	0	0	0	0	1	0	0	1	0	0	0	0	1	0	Eukaryota	Opisthokonta	Fungi	Conidiobolus	Conidiobolus pumilus	80.67	247	46	9	243	1	130	371	7.7e-20	38.3	4
b2b75b1a63513d2a0b8de74d5ca1563d3935d2ad_4	EF172967.1.1680_U	Eukaryota;Hacrobia;Haptophyta;Prymnesiophyceae;Prymnesiales;Chrysochromulinaceae;Chrysochromulina;Chrysochromulina_X sp.	0	0	3	0	0	1	0	0	0	0	0	0	0	0	0	0	Eukaryota	Hacrobia	Haptophyta	Chrysochromulina	Chrysochromulina_X sp.	100	270	0	18	270	1	130	381	9.4e-46	45	4
[truncated: 693 more rows]

## Sheet: B
id	besthit	taxonomy	0916_06	0916_10	0916_14	0916_18	0916_22	0917_02	0917_06	0917_10	0917_14	0917_18	0917_22	0918_02	0918_06	0918_10	0918_14	0918_18	domain	phylum	order	family	species	percent_id	alignment_length	mismatches	gap_openings	query_start	query_end	subject_start	subject_end	E_value	bit_score	tot_counts
[truncated: 2,006 more rows]

[truncated: 4 more sheets: C, D, E, F]
