# Supplementary material for: Diel transcriptional response of a California Current plankton microbiome to light, low iron, and enduring viral infection
Source: ISME J. 2019 Jul 18;13(11):2817–33. doi: 10.1038/s41396-019-0472-2 (PMC6794264; doi:10.1038/s41396-019-0472-2)
Supplement: Supplementary file 7 — Supplemental Dataset 4 [file 41396_2019_472_MOESM7_ESM.xlsx]

## Sheet: A
id	besthit	taxonomy	0916_06	0916_10	0916_14	0916_18	0916_22	0917_02	0917_06	0917_10	0917_14	0917_18	0917_22	0918_02	0918_06	0918_10	0918_14	0918_18	domain	phylum	order	family	species	percent_id	alignment_length	mismatches	gap_openings	query_start	query_end	subject_start	subject_end	E_value	bit_score	tot_counts
72709b8dee770e5b9fce11a3d4f5a0375c4bc90d_613	JF088258.1.1335	Bacteria;Actinobacteria;Actinobacteria;Propionibacteriales;Propionibacteriaceae;Propionibacterium;uncultured bacterium	134	97	63	32	80	35	285	59	36	7	1	9	7	16	49	73	Bacteria	Actinobacteria	Actinobacteria	Propionibacterium	uncultured bacterium	99.82	552	1	2	552	1	330	879	0	134.2	983
26c8f4dffb7056c71d73d02875af147b9abeb0b3_103	AJ439347.1.1513	Bacteria;Actinobacteria;Actinobacteria;Corynebacteriales;Corynebacteriaceae;Corynebacterium;Corynebacterium fastidiosum	0	3	275	242	121	20	26	33	2	10	1	3	0	0	0	0	Bacteria	Actinobacteria	Actinobacteria	Corynebacterium	Corynebacterium fastidiosum	99.63	538	2	3	537	1	364	899	0	132.4	736
ba8cfa0eec04ed3925634d06ad54cd9aa249793b_335	HM341645.1.1356	Bacteria;Proteobacteria;Gammaproteobacteria;Pseudomonadales;Moraxellaceae;Moraxella;uncultured bacterium	1	0	0	0	0	0	0	0	247	369	29	0	3	4	0	0	Bacteria	Proteobacteria	Gammaproteobacteria	Moraxella	uncultured bacterium	99.26	543	4	4	542	1	350	889	0	126.9	653
48d0d32cfaa5803280806831a8f8ab0935b5ab7b_366	HM319918.1.1352	Bacteria;Proteobacteria;Gammaproteobacteria;Pseudomonadales;Moraxellaceae;Moraxella;uncultured bacterium	5	0	0	0	0	0	0	0	254	365	1	0	2	9	0	0	Bacteria	Proteobacteria	Gammaproteobacteria	Moraxella	uncultured bacterium	99.81	539	1	2	539	1	352	888	0	127.7	636
1af36eec1e997d4ccad95d469d8679ddf1224cc7_170	HM341645.1.1356	Bacteria;Proteobacteria;Gammaproteobacteria;Pseudomonadales;Moraxellaceae;Moraxella;uncultured bacterium	2	0	0	0	0	0	0	0	210	290	126	0	0	4	0	0	Bacteria	Proteobacteria	Gammaproteobacteria	Moraxella	uncultured bacterium	99.44	542	3	3	541	1	350	889	0	125.3	632
93e4512de092551def554faff4c062c40c559df3_134	CP000097.373319.374797	Bacteria;Cyanobacteria;Cyanobacteria;SubsectionI;FamilyI;Synechococcus;Synechococcus sp. CC9902	17	39	25	31	33	11	18	5	24	13	2	55	54	42	50	63	Bacteria	Cyanobacteria	Cyanobacteria	Synechococcus	Synechococcus sp. CC9902	99.78	461	1	0	461	1	403	863	1.20000000015428e-314	91	482
f451bf6f1e2004d5bf0887151747a76474d534f0_45	FJ193821.1.1461	Bacteria;Firmicutes;Bacilli;Bacillales;Staphylococcaceae;Staphylococcus;uncultured Staphylococcus sp.	35	61	10	12	27	21	14	89	5	8	4	28	7	9	15	48	Bacteria	Firmicutes	Bacilli	Staphylococcus	uncultured Staphylococcus sp.	96.84	96	3	1	95	1	781	876	9.2e-85	55.1	393
a7163a479d1ca315242e8f2b5ad7768b183979b4_123	CP000097.373319.374797	Bacteria;Cyanobacteria;Cyanobacteria;SubsectionI;FamilyI;Synechococcus;Synechococcus sp. CC9902	13	21	19	21	39	12	11	3	5	5	6	49	52	26	23	41	Bacteria	Cyanobacteria	Cyanobacteria	Synechococcus	Synechococcus sp. CC9902	99.81	520	1	0	520	1	344	863	0	95.7	346
5c1ec5dbcd7f5efa5f24ecce45b490ba840c94ed_108	HE589838.1.1411	Bacteria;Cyanobacteria;Cyanobacteria;SubsectionI;FamilyI;Prochlorococcus;uncultured bacterium	7	17	20	32	25	9	17	4	5	8	24	32	51	19	25	38	Bacteria	Cyanobacteria	Cyanobacteria	Prochlorococcus	uncultured bacterium	100	107	0	0	107	1	736	842	2.6e-135	64.7	333
e3331a4cca34d81ab118348841b9d152b4bae3f2_119	HQ672155.1.1438	Bacteria;Cyanobacteria;Cyanobacteria;SubsectionI;FamilyI;Synechococcus;uncultured bacterium	7	8	13	13	39	5	6	1	7	5	2	73	65	10	10	67	Bacteria	Cyanobacteria	Cyanobacteria	Synechococcus	uncultured bacterium	99.81	530	1	0	530	1	334	863	0	96.5	331
db15827271645609ee143dcc14179052b58d6fb0_90	AJ439347.1.1513	Bacteria;Actinobacteria;Actinobacteria;Corynebacteriales;Corynebacteriaceae;Corynebacterium;Corynebacterium fastidiosum	0	3	157	96	0	11	15	10	0	0	0	0	0	0	0	0	Bacteria	Actinobacteria	Actinobacteria	Corynebacterium	Corynebacterium fastidiosum	99.44	544	3	4	543	1	359	899	0	139.5	292
c1aaf14887cacab0144ff45a69c8ab49f0ab1018_40	GQ100909.1.1263	Bacteria;Actinobacteria;Actinobacteria;Propionibacteriales;Propionibacteriaceae;Propionibacterium;uncultured bacterium	33	28	30	9	0	15	93	19	5	2	31	0	0	7	17	0	Bacteria	Actinobacteria	Actinobacteria	Propionibacterium	uncultured bacterium	99.64	557	2	3	557	1	243	796	0	139	289
b590c3eb93ed6e8e806482d70666ed4b06836fd9_86	AJ439347.1.1513	Bacteria;Actinobacteria;Actinobacteria;Corynebacteriales;Corynebacteriaceae;Corynebacterium;Corynebacterium fastidiosum	1	1	138	76	5	5	5	15	0	1	0	0	0	0	0	0	Bacteria	Actinobacteria	Actinobacteria	Corynebacterium	Corynebacterium fastidiosum	99.26	541	4	3	540	1	361	899	0	135.2	247
7fb9005644dd1324b15484885ae127e35c17da4b_52	HE589838.1.1411	Bacteria;Cyanobacteria;Cyanobacteria;SubsectionI;FamilyI;Prochlorococcus;uncultured bacterium	7	12	17	14	21	4	5	2	6	6	7	45	36	11	7	40	Bacteria	Cyanobacteria	Cyanobacteria	Prochlorococcus	uncultured bacterium	98.45	136	2	7	136	1	714	842	2.3e-112	61	240
b144508ca5d70e8d54f14681a5a68a3e9e9a41b6_78	HE589838.1.1411	Bacteria;Cyanobacteria;Cyanobacteria;SubsectionI;FamilyI;Prochlorococcus;uncultured bacterium	7	14	20	23	17	7	8	1	11	9	16	18	18	17	21	29	Bacteria	Cyanobacteria	Cyanobacteria	Prochlorococcus	uncultured bacterium	100	101	0	0	101	1	742	842	5.3e-83	54.8	236
c1ce3d76bbc43a40026eeca2e38f2f3c61296f5e_45	DQ009318.1.2330	Bacteria;Cyanobacteria;Cyanobacteria;SubsectionI;FamilyI;Synechococcus;uncultured marine bacterium	12	18	18	25	11	11	6	6	8	7	0	16	44	13	14	19	Bacteria	Cyanobacteria	Cyanobacteria	Synechococcus	uncultured marine bacterium	99.57	461	2	0	461	1	382	842	2.4e-300	90	228
41e458728d25b4aa1c6fa6e2d464f5916470315b_77	HQ672155.1.1438	Bacteria;Cyanobacteria;Cyanobacteria;SubsectionI;FamilyI;Synechococcus;uncultured bacterium	9	14	19	26	20	9	7	3	5	8	0	15	23	23	33	13	Bacteria	Cyanobacteria	Cyanobacteria	Synechococcus	uncultured bacterium	99.81	532	1	0	532	1	332	863	0	98.2	227
a9a829b5ce37f8a756d4d35f77f7d1af1162828c_42	CP000097.373319.374797	Bacteria;Cyanobacteria;Cyanobacteria;SubsectionI;FamilyI;Synechococcus;Synechococcus sp. CC9902	8	14	17	24	16	5	5	2	7	8	1	24	35	16	14	19	Bacteria	Cyanobacteria	Cyanobacteria	Synechococcus	Synechococcus sp. CC9902	99.78	449	1	0	449	1	415	863	7.6e-299	89.1	215
30d7fef58d76bd2cd49dc692861d6f567eaa7b4e_49	JF196044.1.1373	Bacteria;Firmicutes;Bacilli;Bacillales;Staphylococcaceae;Staphylococcus;uncultured bacterium	15	28	7	2	10	11	5	39	5	3	4	22	4	11	8	30	Bacteria	Firmicutes	Bacilli	Staphylococcus	uncultured bacterium	98.8	84	1	1	84	1	823	905	3.5e-96	57.2	204
055ff1ebeb0d5e309f4e420b75743ca1225bebcc_76	HQ242477.1.1339	Bacteria;Cyanobacteria;Cyanobacteria;SubsectionI;FamilyI;Synechococcus;uncultured cyanobacterium	10	8	9	18	24	4	9	2	3	2	0	24	30	17	13	19	Bacteria	Cyanobacteria	Cyanobacteria	Synechococcus	uncultured cyanobacterium	99.8	493	1	0	493	1	322	814	0	94.1	192
850d161027fb8a31f2363431adc59ffd042c8b64_71	AJ439347.1.1513	Bacteria;Actinobacteria;Actinobacteria;Corynebacteriales;Corynebacteriaceae;Corynebacterium;Corynebacterium fastidiosum	0	1	90	78	1	10	3	8	0	1	0	0	0	0	0	0	Bacteria	Actinobacteria	Actinobacteria	Corynebacterium	Corynebacterium fastidiosum	99.81	540	1	2	539	1	361	899	0	129.9	192
31fa6e1a539e965b24be8670e2db2ee19511dbe0_44	JN233163.1.1404	Bacteria;Cyanobacteria;Cyanobacteria;SubsectionI;FamilyI;Synechococcus;uncultured marine bacterium	11	16	18	17	5	6	7	2	8	3	1	22	27	10	10	15	Bacteria	Cyanobacteria	Cyanobacteria	Synechococcus	uncultured marine bacterium	99.62	520	2	0	520	1	320	839	0	97.8	178
1c55d93ef7b3a6467763a857277b5e42f1022ac3_23	EU703253.1.1372	Bacteria;Cyanobacteria;Cyanobacteria;SubsectionI;FamilyI;Synechococcus;uncultured Synechococcus sp.	11	15	15	19	6	10	5	2	4	4	11	9	17	26	7	12	Bacteria	Cyanobacteria	Cyanobacteria	Synechococcus	uncultured Synechococcus sp.	100	107	0	3	106	1	720	824	6.8e-60	49.5	173
9769d42c827d22c09e4bd23dcb741da84600f0b1_32	JF175494.1.1372	Bacteria;Firmicutes;Bacilli;Bacillales;Staphylococcaceae;Staphylococcus;uncultured bacterium	15	22	4	6	2	14	14	59	5	4	0	1	0	5	13	5	Bacteria	Firmicutes	Bacilli	Staphylococcus	uncultured bacterium	99.63	535	2	1	535	1	374	907	0	141.8	169
e9c83afa460b3ccce9965aee4c01a5629a88c78d_22	HE589838.1.1411	Bacteria;Cyanobacteria;Cyanobacteria;SubsectionI;FamilyI;Prochlorococcus;uncultured bacterium	7	11	10	11	14	5	5	1	5	1	10	16	32	3	9	23	Bacteria	Cyanobacteria	Cyanobacteria	Prochlorococcus	uncultured bacterium	98.17	112	2	3	112	1	734	842	1.5e-94	57.3	163
dc998e4888d2595a9034bd0416ddb3a66276178e_65	DQ009318.1.2330	Bacteria;Cyanobacteria;Cyanobacteria;SubsectionI;FamilyI;Synechococcus;uncultured marine bacterium	8	18	16	18	9	7	3	1	1	4	6	10	23	15	6	17	Bacteria	Cyanobacteria	Cyanobacteria	Synechococcus	uncultured marine bacterium	99.01	101	1	0	101	1	742	842	7.3e-66	51.6	162
ee81c5a720ae2ee516cdad4f9fd1ee55ae69a079_38	FJ744834.1.1355	Bacteria;Proteobacteria;Deltaproteobacteria;Desulfuromonadales;GR-WP33-58;uncultured delta proteobacterium	0	3	5	1	3	1	10	4	12	28	12	12	21	24	15	7	Bacteria	Proteobacteria	Deltaproteobacteria	GR-WP33-58	uncultured delta proteobacterium	97.35	528	14	0	528	1	350	877	0	97.9	158
c447abb1a23c9f53f0a50e9d32c014d74af9186f_65	HQ671936.1.1446	Bacteria;Cyanobacteria;Cyanobacteria;SubsectionI;FamilyI;Synechococcus;uncultured bacterium	5	16	9	10	11	4	8	0	5	1	3	13	28	13	11	19	Bacteria	Cyanobacteria	Cyanobacteria	Synechococcus	uncultured bacterium	99.79	485	1	0	485	1	379	863	0	94.9	156
d84d49b3030f157db5f46e7a5f5a3ef3bd3f9216_42	AM420005.1.1523	Bacteria;Firmicutes;Bacilli;Bacillales;Family XI Incertae Sedis;Gemella;uncultured Gemella sp.	13	15	3	6	8	14	8	33	4	1	1	11	2	9	14	14	Bacteria	Firmicutes	Bacilli	Gemella	uncultured Gemella sp.	98.68	77	1	1	77	1	855	930	7.5e-96	57.1	156
964d57249bb756820b54455f30388a95fa5e9d2d_48	AJ439347.1.1513	Bacteria;Actinobacteria;Actinobacteria;Corynebacteriales;Corynebacteriaceae;Corynebacterium;Corynebacterium fastidiosum	0	0	19	21	104	0	4	1	0	0	0	1	0	0	0	0	Bacteria	Actinobacteria	Actinobacteria	Corynebacterium	Corynebacterium fastidiosum	99.62	535	2	4	533	1	367	899	0	130.5	150
a065e04c8bcf45f1a1def02618c654c0d20c4d72_54	DQ009318.1.2330	Bacteria;Cyanobacteria;Cyanobacteria;SubsectionI;FamilyI;Synechococcus;uncultured marine bacterium	7	11	12	12	9	7	2	1	5	4	9	11	28	12	10	10	Bacteria	Cyanobacteria	Cyanobacteria	Synechococcus	uncultured marine bacterium	99.07	107	1	0	107	1	736	842	1.6e-87	56.5	150
72d4fe96dcad5096ce74d17a21ed1513046097fd_47	CP000097.373319.374797	Bacteria;Cyanobacteria;Cyanobacteria;SubsectionI;FamilyI;Synechococcus;Synechococcus sp. CC9902	4	16	7	9	15	2	2	0	5	8	3	17	15	11	5	19	Bacteria	Cyanobacteria	Cyanobacteria	Synechococcus	Synechococcus sp. CC9902	99.79	469	1	0	469	1	395	863	1.80000000023142e-315	91.1	138
f43ff4a7dda3bbebaada005bf0981bde7edd1450_40	EU015871.1.1570	Bacteria;Cyanobacteria;Cyanobacteria;SubsectionI;FamilyI;Synechococcus;uncultured Synechococcus sp.	5	4	7	13	10	3	7	1	5	3	14	16	15	11	8	16	Bacteria	Cyanobacteria	Cyanobacteria	Synechococcus	uncultured Synechococcus sp.	100	95	0	0	95	1	523	617	1.4e-48	46.6	138
c7fc5e95ac69f5ed317da9ef5a8e211c2754a1f0_23	EF510348.1.1506	Bacteria;Firmicutes;Bacilli;Bacillales;Staphylococcaceae;Staphylococcus;uncultured bacterium	13	16	4	6	7	10	7	40	3	3	2	3	0	3	4	14	Bacteria	Firmicutes	Bacilli	Staphylococcus	uncultured bacterium	100	90	0	2	90	1	849	936	3e-87	55.6	135
b0722b1b819432b3eb23245c497e38a8b3c71993_28	HQ671936.1.1446	Bacteria;Cyanobacteria;Cyanobacteria;SubsectionI;FamilyI;Synechococcus;uncultured bacterium	9	14	15	20	0	7	14	3	7	5	0	1	3	18	17	0	Bacteria	Cyanobacteria	Cyanobacteria	Synechococcus	uncultured bacterium	100	534	0	3	531	1	330	863	0	97.3	133
82245c2eccd6d864c02a8974ccfbbb9e62ae038a_32	CP000435.529961.531437	Bacteria;Cyanobacteria;Cyanobacteria;SubsectionI;FamilyI;Synechococcus;Synechococcus sp. CC9311	6	4	3	6	19	4	1	1	2	1	1	18	46	3	5	12	Bacteria	Cyanobacteria	Cyanobacteria	Synechococcus	Synechococcus sp. CC9311	99.62	530	2	0	530	1	334	863	0	96.8	132
0a58c5a7ff7d066f8c58b6be7a77d4334b9edadb_49	CP000097.373319.374797	Bacteria;Cyanobacteria;Cyanobacteria;SubsectionI;FamilyI;Synechococcus;Synechococcus sp. CC9902	2	7	10	13	13	2	6	0	3	1	2	11	18	8	12	16	Bacteria	Cyanobacteria	Cyanobacteria	Synechococcus	Synechococcus sp. CC9902	99.79	479	1	0	479	1	385	863	8.30000000000159e-312	90.7	124
7959d2a75d3c358014ebcb93ec2caa29a11a0d04_15	HE589838.1.1411	Bacteria;Cyanobacteria;Cyanobacteria;SubsectionI;FamilyI;Prochlorococcus;uncultured bacterium	6	10	9	7	12	5	7	8	2	4	6	8	14	8	5	9	Bacteria	Cyanobacteria	Cyanobacteria	Prochlorococcus	uncultured bacterium	97.56	126	3	3	126	1	720	842	9.8e-66	51.2	120
4490b7dfb94e0bba3bcde653cf7e4620747259a9_55	JF150699.1.1352	Bacteria;Proteobacteria;Gammaproteobacteria;Pseudomonadales;Moraxellaceae;Moraxella;uncultured bacterium	2	0	0	0	0	0	0	0	37	56	6	0	12	0	0	0	Bacteria	Proteobacteria	Gammaproteobacteria	Moraxella	uncultured bacterium	100	448	0	2	448	1	443	888	0	146.5	113
9165bdb692b18204794a6c075e2902cd08a54308_24	JF196044.1.1373	Bacteria;Firmicutes;Bacilli;Bacillales;Staphylococcaceae;Staphylococcus;uncultured bacterium	13	16	0	5	4	6	4	31	0	4	0	4	1	5	7	11	Bacteria	Firmicutes	Bacilli	Staphylococcus	uncultured bacterium	95.92	99	4	1	99	1	808	905	7.7e-82	54.5	111
eafa94afcb034872eee38c91c52997fdc7ed13ca_90	JF206272.1.1351	Bacteria;Proteobacteria;Gammaproteobacteria;Pseudomonadales;Moraxellaceae;Moraxella;uncultured bacterium	0	0	0	0	0	0	0	0	2	0	109	0	0	0	0	0	Bacteria	Proteobacteria	Gammaproteobacteria	Moraxella	uncultured bacterium	99.45	544	3	1	544	1	345	887	0	132.6	111
4da2174ab0ec49612b3c891ab69934eb5fb45a14_32	FR686005.1.1446	Bacteria;Cyanobacteria;Cyanobacteria;SubsectionI;FamilyI;Synechococcus;uncultured marine bacterium	7	13	11	13	7	5	3	0	1	3	0	7	15	11	8	6	Bacteria	Cyanobacteria	Cyanobacteria	Synechococcus	uncultured marine bacterium	99.59	485	2	0	485	1	377	861	0	92.9	110
0fc13b2a712913b73f2ce3474accca926bfed430_46	CP000097.373319.374797	Bacteria;Cyanobacteria;Cyanobacteria;SubsectionI;FamilyI;Synechococcus;Synechococcus sp. CC9902	6	10	16	13	2	4	6	2	4	5	0	3	2	17	16	2	Bacteria	Cyanobacteria	Cyanobacteria	Synechococcus	Synechococcus sp. CC9902	100	469	0	3	466	1	395	863	4.19999999999652e-313	90.8	108
c41704e9ad41a290f3b94cc9508e0ae71e2b57e7_29	FR686005.1.1446	Bacteria;Cyanobacteria;Cyanobacteria;SubsectionI;FamilyI;Synechococcus;uncultured marine bacterium	8	11	6	15	5	11	6	0	5	2	0	4	4	12	9	6	Bacteria	Cyanobacteria	Cyanobacteria	Synechococcus	uncultured marine bacterium	99.62	532	2	0	532	1	330	861	0	100.7	104
8807dee2a7225dbe7caab621ef97a9d045b6fd30_17	FR686005.1.1446	Bacteria;Cyanobacteria;Cyanobacteria;SubsectionI;FamilyI;Synechococcus;uncultured marine bacterium	8	11	11	7	6	3	4	1	6	2	0	5	10	6	5	10	Bacteria	Cyanobacteria	Cyanobacteria	Synechococcus	uncultured marine bacterium	99.55	449	2	0	449	1	413	861	0	94.9	95
b6ef669370e0f973061b04bce90886dc21d73baf_29	AJ439347.1.1513	Bacteria;Actinobacteria;Actinobacteria;Corynebacteriales;Corynebacteriaceae;Corynebacterium;Corynebacterium fastidiosum	0	1	24	33	10	1	1	11	3	11	0	0	0	0	0	0	Bacteria	Actinobacteria	Actinobacteria	Corynebacterium	Corynebacterium fastidiosum	99.36	471	3	2	471	1	431	899	0	133	95
ba971832de938156bd491eccf002f6a463fa0d4f_72	JF127027.1.1354	Bacteria;Actinobacteria;Actinobacteria;Propionibacteriales;Propionibacteriaceae;Propionibacterium;uncultured bacterium	38	49	0	0	0	0	3	0	0	0	0	0	0	0	0	0	Bacteria	Actinobacteria	Actinobacteria	Propionibacterium	uncultured bacterium	97.65	556	13	3	556	1	327	879	0	131.9	90
9894478bbd2a2060b7c246f9d42e707e0bd99371_29	DQ009318.1.2330	Bacteria;Cyanobacteria;Cyanobacteria;SubsectionI;FamilyI;Synechococcus;uncultured marine bacterium	6	11	7	8	2	4	2	1	1	3	4	3	16	3	6	12	Bacteria	Cyanobacteria	Cyanobacteria	Synechococcus	uncultured marine bacterium	98.95	95	1	0	95	1	748	842	5.9e-60	50.1	89
fb9431e1b8f5224318d312c5f7cf78c851a0ae94_25	AJ439347.1.1513	Bacteria;Actinobacteria;Actinobacteria;Corynebacteriales;Corynebacteriaceae;Corynebacterium;Corynebacterium fastidiosum	0	0	38	32	0	1	4	12	1	0	0	0	0	0	0	0	Bacteria	Actinobacteria	Actinobacteria	Corynebacterium	Corynebacterium fastidiosum	99.44	539	3	4	538	1	364	899	0	136.1	88
295fd8f2830edd26e00bf03314ba6f773789e6f3_38	FJ744834.1.1355	Bacteria;Proteobacteria;Deltaproteobacteria;Desulfuromonadales;GR-WP33-58;uncultured delta proteobacterium	1	2	6	0	0	1	12	1	12	18	0	2	0	14	18	0	Bacteria	Proteobacteria	Deltaproteobacteria	GR-WP33-58	uncultured delta proteobacterium	96.96	527	16	0	527	1	351	877	0	100.1	87
457e5636d25afcf73c2dba7f352449ebf34a0c86_28	GQ026225.1.1340	Bacteria;Actinobacteria;Actinobacteria;Corynebacteriales;Corynebacteriaceae;Corynebacterium;uncultured bacterium	0	0	22	30	0	1	3	14	0	17	0	0	0	0	0	0	Bacteria	Actinobacteria	Actinobacteria	Corynebacterium	uncultured bacterium	99.44	542	3	3	541	1	338	877	0	138.7	87
5e7564c5cf359e8074b21474bd8b85eec40cbbe5_22	JN082682.1.1544	Bacteria;Firmicutes;Bacilli;Bacillales;Staphylococcaceae;Staphylococcus;uncultured Staphylococcus sp.	6	12	0	2	5	5	6	21	1	3	0	6	1	3	4	12	Bacteria	Firmicutes	Bacilli	Staphylococcus	uncultured Staphylococcus sp.	97.85	93	2	0	93	1	833	925	1.7e-75	53.1	87
9b0365ed2f851dbed8eb12ca2358ffc7066ee794_26	HE589838.1.1411	Bacteria;Cyanobacteria;Cyanobacteria;SubsectionI;FamilyI;Prochlorococcus;uncultured bacterium	1	2	10	9	8	5	3	1	3	1	7	16	3	4	6	7	Bacteria	Cyanobacteria	Cyanobacteria	Prochlorococcus	uncultured bacterium	100	84	0	0	84	1	759	842	1e-38	43.4	86
cd8952ca32e622171b1fbd6b9ef257ef5098122b_25	Y09158.1.1510	Bacteria;Actinobacteria;Actinobacteria;Pseudonocardiales;Pseudonocardiaceae;Lentzea;Lentzea sp. LM 121	2	1	17	23	25	4	0	3	0	7	0	0	0	0	4	0	Bacteria	Actinobacteria	Actinobacteria	Lentzea	Lentzea sp. LM 121	90.57	54	5	1	53	1	840	893	0.00034	28.2	86
8aaddc51d8bd98e8f2c05bfb032604e60ca42c9c_60	AM157438.1.1527	Bacteria;Actinobacteria;Actinobacteria;Propionibacteriales;Propionibacteriaceae;Propionibacterium;Propionibacterium acnes	8	4	4	1	0	2	39	3	6	1	8	0	0	0	8	0	Bacteria	Actinobacteria	Actinobacteria	Propionibacterium	Propionibacterium acnes	99.46	555	3	2	555	1	385	937	0	136.7	84
06687184fe5bae7b8cf8f0401adced5d12c49d7e_32	FR686005.1.1446	Bacteria;Cyanobacteria;Cyanobacteria;SubsectionI;FamilyI;Synechococcus;uncultured marine bacterium	3	10	11	6	3	4	1	0	3	3	0	12	8	6	5	8	Bacteria	Cyanobacteria	Cyanobacteria	Synechococcus	uncultured marine bacterium	99.59	493	2	0	493	1	369	861	0	91.9	83
56fd746ef1dc9b7b4d59a307e1a79d0f8a55ddae_47	HQ671936.1.1446	Bacteria;Cyanobacteria;Cyanobacteria;SubsectionI;FamilyI;Synechococcus;uncultured bacterium	2	3	4	6	10	3	0	0	3	1	2	11	13	6	4	15	Bacteria	Cyanobacteria	Cyanobacteria	Synechococcus	uncultured bacterium	99.81	526	1	0	526	1	338	863	0	98.3	83
db733b3ad865e463ebb804058798c181b2628a8d_21	FJ744834.1.1355	Bacteria;Proteobacteria;Deltaproteobacteria;Desulfuromonadales;GR-WP33-58;uncultured delta proteobacterium	0	0	0	0	13	0	0	0	0	0	0	24	36	0	0	10	Bacteria	Proteobacteria	Deltaproteobacteria	GR-WP33-58	uncultured delta proteobacterium	96.94	525	16	2	524	1	354	877	0	96.9	83
66f7a13828705d860213784b03117f0dc5470872_24	CP000097.373319.374797	Bacteria;Cyanobacteria;Cyanobacteria;SubsectionI;FamilyI;Synechococcus;Synechococcus sp. CC9902	4	3	6	9	10	0	2	1	0	3	1	9	11	4	6	13	Bacteria	Cyanobacteria	Cyanobacteria	Synechococcus	Synechococcus sp. CC9902	99.68	311	1	0	311	1	553	863	2.4e-187	74.4	82
75dce2a0c7c3910c947db94cb8a020a1d015a1cd_54	JF206272.1.1351	Bacteria;Proteobacteria;Gammaproteobacteria;Pseudomonadales;Moraxellaceae;Moraxella;uncultured bacterium	0	0	0	0	0	0	0	0	37	43	0	0	0	0	0	0	Bacteria	Proteobacteria	Gammaproteobacteria	Moraxella	uncultured bacterium	99.81	534	1	2	534	1	356	887	0	129.3	80
a52a904c10182dca3181c48ff2e67cd455a35275_16	EU015871.1.1570	Bacteria;Cyanobacteria;Cyanobacteria;SubsectionI;FamilyI;Synechococcus;uncultured Synechococcus sp.	0	6	2	3	10	2	3	1	3	2	4	13	9	3	4	15	Bacteria	Cyanobacteria	Cyanobacteria	Synechococcus	uncultured Synechococcus sp.	98.35	122	2	1	122	1	497	617	3.8e-58	49.4	80
d676018245cb8e7c8b2580cd969aaa5d2fa9e7fb_23	EU537333.1.1377	Bacteria;Actinobacteria;Actinobacteria;Corynebacteriales;Corynebacteriaceae;Corynebacterium;uncultured bacterium	15	6	1	0	0	0	0	0	2	2	0	0	0	3	50	1	Bacteria	Actinobacteria	Actinobacteria	Corynebacterium	uncultured bacterium	99.82	544	1	3	543	1	356	897	0	138.4	80
5fb35489c24ad1c04f010f527db20efe9fd52200_20	AB009937.1.1492	Bacteria;Firmicutes;Bacilli;Bacillales;Staphylococcaceae;Staphylococcus;Staphylococcus capitis	4	7	3	4	0	11	1	33	1	2	0	0	0	2	10	0	Bacteria	Firmicutes	Bacilli	Staphylococcus	Staphylococcus capitis	100	536	0	2	536	1	394	927	0	140.4	78
dd1ba15e1ef5352984e3b9c69f9ab2242b3d65f7_36	CP000097.373319.374797	Bacteria;Cyanobacteria;Cyanobacteria;SubsectionI;FamilyI;Synechococcus;Synechococcus sp. CC9902	3	13	4	8	0	2	5	2	3	4	6	1	4	10	9	4	Bacteria	Cyanobacteria	Cyanobacteria	Synechococcus	Synechococcus sp. CC9902	100	479	0	3	476	1	385	863	7e-295	88.8	78
dd72992ad9d2e1115246b5889f9ff3180ebb979f_21	FR686005.1.1446	Bacteria;Cyanobacteria;Cyanobacteria;SubsectionI;FamilyI;Synechococcus;uncultured marine bacterium	9	8	8	10	0	6	7	1	5	1	0	0	0	13	8	0	Bacteria	Cyanobacteria	Cyanobacteria	Synechococcus	uncultured marine bacterium	99.81	534	1	3	531	1	328	861	0	100.6	76
456799decba98e64f4e4067a61d6f00b6485b23b_34	HE589838.1.1411	Bacteria;Cyanobacteria;Cyanobacteria;SubsectionI;FamilyI;Prochlorococcus;uncultured bacterium	1	4	8	3	8	2	3	0	0	1	1	8	10	9	3	14	Bacteria	Cyanobacteria	Cyanobacteria	Prochlorococcus	uncultured bacterium	96.18	138	5	7	134	1	708	842	7.3e-105	59.6	75
001a3eeccdd918245feb03c1fbafc2eba0887a73_48	CP000097.373319.374797	Bacteria;Cyanobacteria;Cyanobacteria;SubsectionI;FamilyI;Synechococcus;Synechococcus sp. CC9902	0	7	8	9	3	0	4	1	3	1	6	10	7	5	6	3	Bacteria	Cyanobacteria	Cyanobacteria	Synechococcus	Synechococcus sp. CC9902	99.78	464	1	0	464	1	400	863	0	93.3	73
6056fe90da625e49b2644782d69cdf3efde1ebc6_22	FJ193821.1.1461	Bacteria;Firmicutes;Bacilli;Bacillales;Staphylococcaceae;Staphylococcus;uncultured Staphylococcus sp.	5	3	1	4	2	4	3	24	0	1	0	3	1	6	2	14	Bacteria	Firmicutes	Bacilli	Staphylococcus	uncultured Staphylococcus sp.	96.94	99	3	1	98	1	778	876	7.1e-89	56	73
e5fa2f0984fbacc58b0b49440a19d258d65be8c8_9	AJ439346.1.1505	Bacteria;Actinobacteria;Actinobacteria;Corynebacteriales;Corynebacteriaceae;Corynebacterium;Corynebacterium accolens	0	0	16	35	9	0	2	5	0	5	1	0	0	0	0	0	Bacteria	Actinobacteria	Actinobacteria	Corynebacterium	Corynebacterium accolens	99.78	457	1	2	457	1	444	898	0	139.5	73
0a664d0d356d9b8604ef4d74cbde1db43f2fd46c_19	CP000097.373319.374797	Bacteria;Cyanobacteria;Cyanobacteria;SubsectionI;FamilyI;Synechococcus;Synechococcus sp. CC9902	2	4	2	3	9	1	2	0	0	2	16	5	2	3	7	14	Bacteria	Cyanobacteria	Cyanobacteria	Synechococcus	Synechococcus sp. CC9902	99.64	277	1	0	277	1	587	863	2.9e-215	78.1	72
886d162519c67207c1c653cd1225abdb679f05a9_16	CP000097.373319.374797	Bacteria;Cyanobacteria;Cyanobacteria;SubsectionI;FamilyI;Synechococcus;Synechococcus sp. CC9902	5	4	5	4	6	1	5	0	2	0	0	10	9	4	7	10	Bacteria	Cyanobacteria	Cyanobacteria	Synechococcus	Synechococcus sp. CC9902	99.77	436	1	0	436	1	428	863	0	90.3	72
e7805929cbb1899f83d7c3ab93ee46230f556166_22	HM319918.1.1352	Bacteria;Proteobacteria;Gammaproteobacteria;Pseudomonadales;Moraxellaceae;Moraxella;uncultured bacterium	0	0	0	0	0	0	0	0	19	36	0	0	14	2	0	0	Bacteria	Proteobacteria	Gammaproteobacteria	Moraxella	uncultured bacterium	100	473	0	2	473	1	418	888	0	134.2	71
03b511e8b3c7c7057d1b313be5606dac66db7260_22	HQ242477.1.1339	Bacteria;Cyanobacteria;Cyanobacteria;SubsectionI;FamilyI;Synechococcus;uncultured cyanobacterium	1	6	5	5	4	1	2	1	1	3	1	9	10	4	9	8	Bacteria	Cyanobacteria	Cyanobacteria	Synechococcus	uncultured cyanobacterium	100	427	0	0	427	1	388	814	0	92.3	70
1f17e7683042601e87345ee3f4e7603768ce6242_24	FR686005.1.1446	Bacteria;Cyanobacteria;Cyanobacteria;SubsectionI;FamilyI;Synechococcus;uncultured marine bacterium	7	4	4	9	4	3	3	1	1	3	0	5	9	4	7	6	Bacteria	Cyanobacteria	Cyanobacteria	Synechococcus	uncultured marine bacterium	99.58	479	2	0	479	1	383	861	6.00000000077142e-316	91.1	70
e7ba65262fcb2cbc799a8bd551c598a0db59fb87_16	JF179201.1.1342	Bacteria;Actinobacteria;Actinobacteria;Corynebacteriales;Corynebacteriaceae;Corynebacterium;uncultured bacterium	0	1	19	27	7	0	0	5	2	7	2	0	0	0	0	0	Bacteria	Actinobacteria	Actinobacteria	Corynebacterium	uncultured bacterium	100	450	0	2	450	1	430	877	0	124.8	70
019c8d8457d694a9338f55acc64b8b9f8ffb0f28_21	HE589838.1.1411	Bacteria;Cyanobacteria;Cyanobacteria;SubsectionI;FamilyI;Prochlorococcus;uncultured bacterium	0	3	2	7	4	4	4	0	1	2	4	10	9	4	4	11	Bacteria	Cyanobacteria	Cyanobacteria	Prochlorococcus	uncultured bacterium	98.52	142	2	7	142	1	708	842	4.6e-80	54.6	69
30a0a637bc5f2bb60b48a173dc9b2307ae634738_27	AY135675.1.1413	Bacteria;Cyanobacteria;Cyanobacteria;SubsectionI;FamilyI;Synechococcus;uncultured bacterium	5	7	8	6	5	1	2	0	3	1	0	7	12	3	7	2	Bacteria	Cyanobacteria	Cyanobacteria	Synechococcus	uncultured bacterium	96.15	136	5	6	136	1	725	854	1.7e-120	62.5	69
87650c00b502def699882fb8f6d46f1a8b48a4dc_15	AJ439346.1.1505	Bacteria;Actinobacteria;Actinobacteria;Corynebacteriales;Corynebacteriaceae;Corynebacterium;Corynebacterium accolens	0	0	15	30	2	0	0	9	1	12	0	0	0	0	0	0	Bacteria	Actinobacteria	Actinobacteria	Corynebacterium	Corynebacterium accolens	99.63	544	2	4	543	1	358	898	0	146.4	69
9f6fec14eb64adbfee2c9c5fd4a10b5093c4a648_20	CP000097.373319.374797	Bacteria;Cyanobacteria;Cyanobacteria;SubsectionI;FamilyI;Synechococcus;Synechococcus sp. CC9902	3	12	9	8	1	3	2	0	3	2	0	1	2	12	10	1	Bacteria	Cyanobacteria	Cyanobacteria	Synechococcus	Synechococcus sp. CC9902	100	464	0	3	461	1	400	863	1.4e-304	89.8	69
12e3c0afba7c348854b06a220597ae19d943c42a_22	DQ009318.1.2330	Bacteria;Cyanobacteria;Cyanobacteria;SubsectionI;FamilyI;Synechococcus;uncultured marine bacterium	4	6	8	4	5	3	2	2	1	0	3	4	11	6	0	9	Bacteria	Cyanobacteria	Cyanobacteria	Synechococcus	uncultured marine bacterium	100	89	0	1	89	1	755	842	1.4e-31	41.9	68
dd87671379fabdce916d9793f248eff61e31f9e5_27	DQ009318.1.2330	Bacteria;Cyanobacteria;Cyanobacteria;SubsectionI;FamilyI;Synechococcus;uncultured marine bacterium	1	5	5	2	0	5	2	0	3	1	2	8	13	3	1	17	Bacteria	Cyanobacteria	Cyanobacteria	Synechococcus	uncultured marine bacterium	95.42	138	6	7	134	1	708	842	1.6e-79	55.1	68
24b03013b16f87dde994943ecf896aa10e552212_25	GQ026225.1.1340	Bacteria;Actinobacteria;Actinobacteria;Corynebacteriales;Corynebacteriaceae;Corynebacterium;uncultured bacterium	0	1	19	26	1	0	2	5	1	12	0	0	0	0	0	0	Bacteria	Actinobacteria	Actinobacteria	Corynebacterium	uncultured bacterium	100	541	0	2	540	1	338	877	0	134.3	67
b0ef7d2d3de9bb2ec48ca3b44ad0c42ee105eae7_20	HM341645.1.1356	Bacteria;Proteobacteria;Gammaproteobacteria;Pseudomonadales;Moraxellaceae;Moraxella;uncultured bacterium	0	0	0	0	0	0	0	0	15	29	22	0	0	1	0	0	Bacteria	Proteobacteria	Gammaproteobacteria	Moraxella	uncultured bacterium	99.45	543	3	2	543	1	349	889	0	127.6	67
0787ebf72f742f09c20da3b3b653515f9a24bb25_20	JF088258.1.1335	Bacteria;Actinobacteria;Actinobacteria;Propionibacteriales;Propionibacteriaceae;Propionibacterium;uncultured bacterium	8	6	11	0	0	2	19	1	4	0	10	0	0	0	4	0	Bacteria	Actinobacteria	Actinobacteria	Propionibacterium	uncultured bacterium	99.64	555	2	4	555	1	329	879	0	136.4	65
0906f1a1872744294ac788d68ac928da343e1e65_20	FJ744834.1.1355	Bacteria;Proteobacteria;Deltaproteobacteria;Desulfuromonadales;GR-WP33-58;uncultured delta proteobacterium	0	0	0	1	1	0	9	2	7	8	14	3	2	10	7	1	Bacteria	Proteobacteria	Deltaproteobacteria	GR-WP33-58	uncultured delta proteobacterium	97.29	517	14	0	517	1	361	877	0	99	65
34d206a7c82af905e8fd2c07fc72eb6c65d4d17b_41	AE017283.606163.607687	Bacteria;Actinobacteria;Actinobacteria;Propionibacteriales;Propionibacteriaceae;Propionibacterium;Propionibacterium acnes KPA171202	13	6	1	3	2	0	25	5	1	0	2	1	0	2	3	1	Bacteria	Actinobacteria	Actinobacteria	Propionibacterium	Propionibacterium acnes KPA171202	99.82	548	1	2	548	1	354	899	0	129.3	65
68af2f44670f19ae79ed20d98d60feaf3440e986_26	JN228275.1.1459	Bacteria;Proteobacteria;Gammaproteobacteria;Pseudomonadales;Pseudomonadaceae;Pseudomonas;Pseudomonas sp. A8(2011)	10	4	17	21	0	1	6	0	0	0	0	0	0	0	3	0	Bacteria	Proteobacteria	Gammaproteobacteria	Pseudomonas	Pseudomonas sp. A8(2011)	99.63	541	2	2	541	1	355	893	0	146.9	62
e922211c3187cd6479cecfb20a29ff197a883f70_38	JF111993.1.1351	Bacteria;Actinobacteria;Actinobacteria;Propionibacteriales;Propionibacteriaceae;Propionibacterium;uncultured bacterium	27	33	0	0	0	1	1	0	0	0	0	0	0	0	0	0	Bacteria	Actinobacteria	Actinobacteria	Propionibacterium	uncultured bacterium	98.19	556	10	3	556	1	327	879	0	137.1	62
de59160f54c6cd77d0f524db03f9d4da123d0cc7_14	HE589838.1.1411	Bacteria;Cyanobacteria;Cyanobacteria;SubsectionI;FamilyI;Prochlorococcus;uncultured bacterium	1	4	2	5	6	3	4	1	0	1	0	13	10	1	1	6	Bacteria	Cyanobacteria	Cyanobacteria	Prochlorococcus	uncultured bacterium	98.57	147	2	7	147	1	703	842	2.4e-89	56.7	58
7ec861e8dc64bff4fdfc9bd910e86103a40b6623_13	AE015929.2335936.2337489	Bacteria;Firmicutes;Bacilli;Bacillales;Staphylococcaceae;Staphylococcus;Staphylococcus epidermidis ATCC 12228	9	7	2	0	0	7	4	21	0	2	0	0	0	1	3	1	Bacteria	Firmicutes	Bacilli	Staphylococcus	Staphylococcus epidermidis ATCC 12228	99.81	535	1	3	535	1	404	935	0	142	57
19daeded27939030fa54411d9d5cb244c4cfcca8_32	DQ009318.1.2330	Bacteria;Cyanobacteria;Cyanobacteria;SubsectionI;FamilyI;Synechococcus;uncultured marine bacterium	4	4	3	7	6	4	0	1	2	0	5	5	1	7	3	4	Bacteria	Cyanobacteria	Cyanobacteria	Synechococcus	uncultured marine bacterium	100	78	0	0	78	1	765	842	2.9e-28	40.5	56
dc1f01add09a714b9e0e1e894a961c7bdbe28aa5_20	GQ037073.1.1343	Bacteria;Actinobacteria;Actinobacteria;Corynebacteriales;Corynebacteriaceae;Corynebacterium;uncultured bacterium	10	5	2	0	0	0	0	1	0	2	2	0	0	0	34	0	Bacteria	Actinobacteria	Actinobacteria	Corynebacterium	uncultured bacterium	99.45	545	3	4	543	1	337	879	0	138.1	56
e00ecffc9b69cafd7a2142fab7222bc86efd3e28_18	HE589838.1.1411	Bacteria;Cyanobacteria;Cyanobacteria;SubsectionI;FamilyI;Prochlorococcus;uncultured bacterium	4	1	1	5	6	0	2	1	0	0	3	8	7	4	3	11	Bacteria	Cyanobacteria	Cyanobacteria	Prochlorococcus	uncultured bacterium	100	88	0	0	88	1	755	842	3.7e-50	46.7	56
472d95979adf059e185782e25763189f5640e964_23	EF646133.1.1452	Bacteria;Proteobacteria;Alphaproteobacteria;SAR11 clade;Surface 1;uncultured bacterium	0	5	2	2	7	5	1	3	1	1	0	11	8	2	4	3	Bacteria	Proteobacteria	Alphaproteobacteria	Surface 1	uncultured bacterium	100	313	0	0	313	1	564	876	2.3e-180	73.4	55
5dd3d7db44e1110806b8df56181495b86b45a60b_23	JF196044.1.1373	Bacteria;Firmicutes;Bacilli;Bacillales;Staphylococcaceae;Staphylococcus;uncultured bacterium	4	5	2	2	2	1	1	14	0	4	0	1	4	2	5	8	Bacteria	Firmicutes	Bacilli	Staphylococcus	uncultured bacterium	98.72	79	1	1	79	1	828	905	1.9e-85	54.9	55
6f184d26281039424f7f9f49ad8ce489de294668_29	CP000097.373319.374797	Bacteria;Cyanobacteria;Cyanobacteria;SubsectionI;FamilyI;Synechococcus;Synechococcus sp. CC9902	2	8	6	4	1	3	2	1	1	3	6	0	4	5	6	3	Bacteria	Cyanobacteria	Cyanobacteria	Synechococcus	Synechococcus sp. CC9902	100	314	0	0	314	1	550	863	1.5e-214	78.2	55
70737adc7939c3f1d8c9ffb2c765011a4f279d93_24	AJ441241.1.1414	Bacteria;Bacteroidetes;Sphingobacteriia;Sphingobacteriales;WCHB1-69;uncultured Bacteroidetes bacterium	7	3	4	4	3	2	2	2	5	2	0	2	9	4	3	3	Bacteria	Bacteroidetes	Sphingobacteriia	WCHB1-69	uncultured Bacteroidetes bacterium	90.29	515	50	0	515	1	361	875	8.30000000000001e-310	90.5	55
863e4105cff2cb17036ffdbe4b95a4c50f64b064_14	JF127027.1.1354	Bacteria;Actinobacteria;Actinobacteria;Propionibacteriales;Propionibacteriaceae;Propionibacterium;uncultured bacterium	9	5	6	1	0	0	22	2	4	1	1	0	0	0	3	0	Bacteria	Actinobacteria	Actinobacteria	Propionibacterium	uncultured bacterium	99.63	549	2	3	549	1	334	879	0	132.1	54
8914035bfede1d09c356e723bb7f6582c9103c2e_24	DQ009318.1.2330	Bacteria;Cyanobacteria;Cyanobacteria;SubsectionI;FamilyI;Synechococcus;uncultured marine bacterium	1	4	3	1	4	1	4	1	3	2	1	8	11	3	1	6	Bacteria	Cyanobacteria	Cyanobacteria	Synechococcus	uncultured marine bacterium	98.81	84	1	0	84	1	759	842	4.5e-36	43.2	54
d683bb4e56d1563741d5e03b2cdd241c4933fac3_21	CP000097.373319.374797	Bacteria;Cyanobacteria;Cyanobacteria;SubsectionI;FamilyI;Synechococcus;Synechococcus sp. CC9902	1	3	2	2	6	1	5	0	2	1	0	6	8	1	7	9	Bacteria	Cyanobacteria	Cyanobacteria	Synechococcus	Synechococcus sp. CC9902	99.78	446	1	0	446	1	418	863	9.6e-302	89.5	54
d015dc86ceb0fce08eab6adc9d30bba7535fe080_17	JN228275.1.1459	Bacteria;Proteobacteria;Gammaproteobacteria;Pseudomonadales;Pseudomonadaceae;Pseudomonas;Pseudomonas sp. A8(2011)	0	0	0	0	2	0	1	0	0	0	0	42	8	0	0	0	Bacteria	Proteobacteria	Gammaproteobacteria	Pseudomonas	Pseudomonas sp. A8(2011)	99.63	538	2	1	538	1	357	893	0	138.1	53
7ac36938abe0328d877191ec720556a94bce7e8f_22	JF215134.1.1358	Bacteria;Proteobacteria;Gammaproteobacteria;Pseudomonadales;Pseudomonadaceae;Pseudomonas;uncultured bacterium	7	1	1	7	1	0	2	1	0	0	0	20	1	0	11	0	Bacteria	Proteobacteria	Gammaproteobacteria	Pseudomonas	uncultured bacterium	100	539	0	2	539	1	357	893	0	141.8	52
d565432040ee6e4c2ad228bab24351871ef94863_28	EU802782.1.1490	Bacteria;Bacteroidetes;Flavobacteria;Flavobacteriales;Flavobacteriaceae;Sufflavibacter;uncultured bacterium	2	6	4	2	5	1	3	1	6	3	0	2	9	1	4	3	Bacteria	Bacteroidetes	Flavobacteria	Sufflavibacter	uncultured bacterium	97.23	472	13	3	470	1	442	912	0	130	52
fa2cc2aae17feb4d5b7c6ce09d1e7870f7b57141_32	CP000097.373319.374797	Bacteria;Cyanobacteria;Cyanobacteria;SubsectionI;FamilyI;Synechococcus;Synechococcus sp. CC9902	5	4	2	3	4	1	2	1	0	2	0	3	9	4	6	6	Bacteria	Cyanobacteria	Cyanobacteria	Synechococcus	Synechococcus sp. CC9902	99.79	487	1	0	487	1	377	863	0	92.5	52
64e68a66dbdea332608fcbcc344bdb74a4a8c578_17	GU935362.1.2364	Bacteria;Cyanobacteria;Cyanobacteria;SubsectionI;FamilyI;Cyanobium sp. Sai001	2	3	4	4	3	1	0	1	4	2	3	3	8	5	6	2	Bacteria	Cyanobacteria	Cyanobacteria	FamilyI	Cyanobium sp. Sai001	100	51	0	0	51	1	811	861	5.1e-09	31.6	51
fdc4e2dc2f5a026d90935e518a02b06ad4b16e84_33	HQ242477.1.1339	Bacteria;Cyanobacteria;Cyanobacteria;SubsectionI;FamilyI;Synechococcus;uncultured cyanobacterium	2	2	5	6	5	2	4	1	1	0	0	4	6	2	5	6	Bacteria	Cyanobacteria	Cyanobacteria	Synechococcus	uncultured cyanobacterium	99.8	489	1	0	489	1	326	814	0	92.3	51
b22aa63511e8ea07873f204adac7cd43e7e523f2_27	DQ396288.1.1534	Bacteria;Proteobacteria;Gammaproteobacteria;Alteromonadales;Alteromonadaceae;uncultured;uncultured organism	5	3	3	2	4	2	1	0	3	3	1	7	7	5	3	0	Bacteria	Proteobacteria	Gammaproteobacteria	uncultured	uncultured organism	92.75	470	34	1	469	1	446	915	3.90000104792059e-318	91.4	49
da5399c219bc6eee5b6cc3479f07b49b70c7724a_17	FJ826206.1.1474	Bacteria;Proteobacteria;Alphaproteobacteria;Rickettsiales;SAR116 clade;uncultured marine bacterium	5	1	1	2	4	3	0	1	3	2	3	8	9	2	2	3	Bacteria	Proteobacteria	Alphaproteobacteria	SAR116 clade	uncultured marine bacterium	97.59	83	2	0	83	1	802	884	4e-39	43.6	49
551e6c8d0087d39df3c17a67430defeea8ccf4b4_29	EF510348.1.1506	Bacteria;Firmicutes;Bacilli;Bacillales;Staphylococcaceae;Staphylococcus;uncultured bacterium	4	7	1	0	5	0	3	9	1	1	0	2	1	2	2	10	Bacteria	Firmicutes	Bacilli	Staphylococcus	uncultured bacterium	100	94	0	2	94	1	845	936	2e-89	56.1	48
707ef0d2c4d29b025c1d83d18f7cd60c8801a405_35	HQ665008.1.1410	Bacteria;Proteobacteria;Gammaproteobacteria;Pseudomonadales;Pseudomonadaceae;Pseudomonas;Pseudomonas sp. HME6891	5	3	17	11	0	0	9	0	0	0	0	0	0	0	3	0	Bacteria	Proteobacteria	Gammaproteobacteria	Pseudomonas	Pseudomonas sp. HME6891	99.26	544	4	5	543	1	335	874	0	149.5	48
943bcebdca9a8f02d7e069f11d8dba3365560958_20	CP000097.373319.374797	Bacteria;Cyanobacteria;Cyanobacteria;SubsectionI;FamilyI;Synechococcus;Synechococcus sp. CC9902	1	5	2	4	2	0	3	0	1	2	5	4	7	1	4	7	Bacteria	Cyanobacteria	Cyanobacteria	Synechococcus	Synechococcus sp. CC9902	99.61	259	1	0	259	1	605	863	4.3e-188	74.2	48
e02492a05ce3a3b175a001b2726560dc4afec3b8_13	FJ825917.1.1487	Bacteria;Proteobacteria;Gammaproteobacteria;Oceanospirillales;JL-ETNP-Y6;uncultured marine bacterium	6	6	0	5	4	1	0	1	1	1	2	7	8	2	0	4	Bacteria	Proteobacteria	Gammaproteobacteria	JL-ETNP-Y6	uncultured marine bacterium	100	91	0	0	91	1	821	911	1.6e-58	49	48
809f6f6586631e01f752fc018b7acaf43420927b_10	AJ439347.1.1513	Bacteria;Actinobacteria;Actinobacteria;Corynebacteriales;Corynebacteriaceae;Corynebacterium;Corynebacterium fastidiosum	0	2	14	21	0	0	0	5	1	4	0	0	0	0	0	0	Bacteria	Actinobacteria	Actinobacteria	Corynebacterium	Corynebacterium fastidiosum	99.07	542	5	3	541	1	360	899	0	144.9	47
9db0a53f4e8a3f184f43b1434f472f5ff0c64f07_12	JN082682.1.1544	Bacteria;Firmicutes;Bacilli;Bacillales;Staphylococcaceae;Staphylococcus;uncultured Staphylococcus sp.	2	3	1	1	1	5	3	16	0	2	5	0	0	4	4	0	Bacteria	Firmicutes	Bacilli	Staphylococcus	uncultured Staphylococcus sp.	98.92	94	1	1	94	1	833	925	9.4e-73	52.5	47
3ce9944d89967571b8fb48d90df2fb7a961b7cbd_24	EU800057.1.1428	Bacteria;Proteobacteria;Alphaproteobacteria;Rhodobacterales;Rhodobacteraceae;uncultured;uncultured bacterium	3	6	1	2	3	1	2	0	1	3	3	8	6	2	0	5	Bacteria	Proteobacteria	Alphaproteobacteria	uncultured	uncultured bacterium	99.68	308	1	0	308	1	554	861	1.1e-159	70.2	46
94ed652392b00f9351b49cab62210197d85c3d7c_10	FR686005.1.1446	Bacteria;Cyanobacteria;Cyanobacteria;SubsectionI;FamilyI;Synechococcus;uncultured marine bacterium	1	3	9	5	1	6	1	0	2	2	0	1	1	6	8	0	Bacteria	Cyanobacteria	Cyanobacteria	Synechococcus	uncultured marine bacterium	99.81	529	1	3	526	1	333	861	0	97.1	46
ab52c9e426f4342daf0686c6a6c37b1f68bbfc12_10	GQ065837.1.1372	Bacteria;Firmicutes;Bacilli;Bacillales;Staphylococcaceae;Staphylococcus;uncultured bacterium	5	11	2	1	1	3	0	14	0	1	3	0	0	0	3	2	Bacteria	Firmicutes	Bacilli	Staphylococcus	uncultured bacterium	99.57	471	2	1	471	1	438	907	0	116.5	46
f04a17154217f036bc26845aa8e530d5eb706661_18	GQ030744.1.1339	Bacteria;Actinobacteria;Actinobacteria;Corynebacteriales;Corynebacteriaceae;Corynebacterium;uncultured bacterium	6	5	0	0	0	0	0	0	0	1	0	0	0	0	33	1	Bacteria	Actinobacteria	Actinobacteria	Corynebacterium	uncultured bacterium	100	544	0	3	542	1	334	876	0	133.6	46
661bc0460a9d7496e47731fad9ad49046f2a406b_17	HQ242477.1.1339	Bacteria;Cyanobacteria;Cyanobacteria;SubsectionI;FamilyI;Synechococcus;uncultured cyanobacterium	1	5	4	10	0	3	3	0	2	3	0	1	0	7	6	0	Bacteria	Cyanobacteria	Cyanobacteria	Synechococcus	uncultured cyanobacterium	100	461	0	3	458	1	354	814	0	92.3	45
89accfcababed19abce83f41d7c23cd9205463e5_23	GU935362.1.2364	Bacteria;Cyanobacteria;Cyanobacteria;SubsectionI;FamilyI;Cyanobium sp. Sai001	3	5	2	3	3	3	2	1	2	1	6	1	4	4	1	4	Bacteria	Cyanobacteria	Cyanobacteria	FamilyI	Cyanobium sp. Sai001	100	59	0	0	59	1	803	861	2.3e-13	34.1	45
b05a99dba2bf823b265c2b0f02aace485df856de_13	DQ009290.1.2219	Bacteria;Proteobacteria;Alphaproteobacteria;Rhodobacterales;Rhodobacteraceae;uncultured;uncultured marine bacterium	2	5	2	0	4	1	5	3	0	0	3	2	9	2	4	3	Bacteria	Proteobacteria	Alphaproteobacteria	uncultured	uncultured marine bacterium	99.66	292	1	0	292	1	548	839	4e-161	71	45
d0a7871951be8f19ee12646adcd1a83beca56bd6_7	AP006716.2542474.2544027	Bacteria;Firmicutes;Bacilli;Bacillales;Staphylococcaceae;Staphylococcus;Staphylococcus haemolyticus JCSC1435	7	7	0	1	0	5	1	13	2	4	2	0	0	2	1	0	Bacteria	Firmicutes	Bacilli	Staphylococcus	Staphylococcus haemolyticus JCSC1435	99.79	473	1	4	472	1	466	935	0	129	45
fc7fe7c3ef7248f42981c2aa55edcbcdfd7d3ac9_39	AM157438.1.1527	Bacteria;Actinobacteria;Actinobacteria;Propionibacteriales;Propionibacteriaceae;Propionibacterium;Propionibacterium acnes	8	3	3	2	1	0	9	4	4	0	0	3	0	1	5	2	Bacteria	Actinobacteria	Actinobacteria	Propionibacterium	Propionibacterium acnes	99.81	529	1	2	529	1	411	937	0	127.5	45
0fd440fcf422c4b85bb697e9e104f020818ce535_7	HQ242477.1.1339	Bacteria;Cyanobacteria;Cyanobacteria;SubsectionI;FamilyI;Synechococcus;uncultured cyanobacterium	2	7	5	7	0	4	2	0	5	0	0	0	0	8	4	0	Bacteria	Cyanobacteria	Cyanobacteria	Synechococcus	uncultured cyanobacterium	100	531	0	4	528	1	285	814	0	93.4	44
2eebd3dafe87014b11e33f852e3a957ed4f5023b_15	JF196346.1.1352	Bacteria;Proteobacteria;Gammaproteobacteria;Pseudomonadales;Moraxellaceae;Moraxella;uncultured bacterium	0	0	0	0	0	0	0	0	11	16	1	0	16	0	0	0	Bacteria	Proteobacteria	Gammaproteobacteria	Moraxella	uncultured bacterium	100	453	0	2	453	1	438	888	0	139	44
3fbd0c666c3eebaf82958f7ac0453ef23d23d396_21	FR686005.1.1446	Bacteria;Cyanobacteria;Cyanobacteria;SubsectionI;FamilyI;Synechococcus;uncultured marine bacterium	8	2	6	2	2	2	0	3	3	1	0	2	5	5	1	2	Bacteria	Cyanobacteria	Cyanobacteria	Synechococcus	uncultured marine bacterium	99.59	489	2	0	489	1	373	861	6.90002199668968e-319	91.5	44
457032b0ed77f5883a8224b3704a2fcfbe982aa1_18	HQ672155.1.1438	Bacteria;Cyanobacteria;Cyanobacteria;SubsectionI;FamilyI;Synechococcus;uncultured bacterium	2	1	1	2	3	3	3	1	2	0	0	3	5	3	9	4	Bacteria	Cyanobacteria	Cyanobacteria	Synechococcus	uncultured bacterium	99.8	499	1	0	499	1	365	863	0	92.5	42
76425b80a0c64ce83eb44a2fdb7dce252173cd3a_25	AJ439347.1.1513	Bacteria;Actinobacteria;Actinobacteria;Corynebacteriales;Corynebacteriaceae;Corynebacterium;Corynebacterium fastidiosum	0	0	24	13	2	1	0	2	0	0	0	0	0	0	0	0	Bacteria	Actinobacteria	Actinobacteria	Corynebacterium	Corynebacterium fastidiosum	99.81	538	1	2	537	1	363	899	0	136.3	42
d31708f794253b4b6e2952b079e7fd4c9c804f11_13	DQ396288.1.1534	Bacteria;Proteobacteria;Gammaproteobacteria;Alteromonadales;Alteromonadaceae;uncultured;uncultured organism	10	0	3	3	0	2	2	0	2	4	0	3	7	1	5	0	Bacteria	Proteobacteria	Gammaproteobacteria	uncultured	uncultured organism	93.26	535	36	1	534	1	381	915	0	109.2	42
66bb00ac2bead32676853c2d66d4746ed7605350_16	AJ439347.1.1513	Bacteria;Actinobacteria;Actinobacteria;Corynebacteriales;Corynebacteriaceae;Corynebacterium;Corynebacterium fastidiosum	0	0	8	18	5	1	0	5	1	3	0	0	0	0	0	0	Bacteria	Actinobacteria	Actinobacteria	Corynebacterium	Corynebacterium fastidiosum	99.44	539	3	3	538	1	363	899	0	139.8	41
3df100635adf4f211648af83f801e901813a6a9c_11	GQ348129.1.1387	Bacteria;Proteobacteria;Gammaproteobacteria;Oceanospirillales;OM182 clade;uncultured gamma proteobacterium	3	1	3	1	1	2	1	3	1	2	7	2	8	1	1	3	Bacteria	Proteobacteria	Gammaproteobacteria	OM182 clade	uncultured gamma proteobacterium	99.62	260	1	0	260	1	638	897	3.2e-227	79.5	40
4b52864703f796c932187ef1b54b260c6fb705df_12	HE589838.1.1411	Bacteria;Cyanobacteria;Cyanobacteria;SubsectionI;FamilyI;Prochlorococcus;uncultured bacterium	0	2	0	6	4	2	1	1	1	1	2	4	5	3	3	5	Bacteria	Cyanobacteria	Cyanobacteria	Prochlorococcus	uncultured bacterium	100	110	0	3	110	1	736	842	3.7e-97	57.8	40
e52ee69dc832d2eab8d7687d04d6f919c4fe009c_16	DQ009318.1.2330	Bacteria;Cyanobacteria;Cyanobacteria;SubsectionI;FamilyI;Synechococcus;uncultured marine bacterium	0	3	2	3	2	4	3	1	0	1	1	1	8	4	4	3	Bacteria	Cyanobacteria	Cyanobacteria	Synechococcus	uncultured marine bacterium	99.57	469	2	0	469	1	374	842	0	94.5	40
a39ce8a0038a185666b2d05edf861bce17cb5e97_14	FJ825791.1.1479	Bacteria;Bacteroidetes;Flavobacteria;Flavobacteriales;NS9 marine group;uncultured marine bacterium	6	1	0	3	5	1	6	0	2	1	0	2	3	2	5	2	Bacteria	Bacteroidetes	Flavobacteria	NS9 marine group	uncultured marine bacterium	99.8	509	1	4	507	1	400	906	0	169.3	39
15c49b99ff1887384a4212c3ac6d87aa341b9301_21	GQ100909.1.1263	Bacteria;Actinobacteria;Actinobacteria;Propionibacteriales;Propionibacteriaceae;Propionibacterium;uncultured bacterium	3	2	0	0	1	5	16	2	4	0	2	0	0	0	3	0	Bacteria	Actinobacteria	Actinobacteria	Propionibacterium	uncultured bacterium	99.82	546	1	2	546	1	253	796	0	134	38
1eaf20f79cb68eaac17f0d42b7d29a4b4b6c1cca_23	JF193322.1.1362	Bacteria;Actinobacteria;Actinobacteria;Propionibacteriales;Propionibacteriaceae;Propionibacterium;uncultured bacterium	7	4	1	2	4	3	12	0	1	0	0	0	0	0	2	2	Bacteria	Actinobacteria	Actinobacteria	Propionibacterium	uncultured bacterium	99.81	542	1	2	542	1	340	879	0	136	38
8a901435e6f1ac748e9e625fd3ace2a2ddef886e_16	AY135675.1.1413	Bacteria;Cyanobacteria;Cyanobacteria;SubsectionI;FamilyI;Synechococcus;uncultured bacterium	3	2	1	3	2	1	0	1	1	0	1	3	8	3	1	8	Bacteria	Cyanobacteria	Cyanobacteria	Synechococcus	uncultured bacterium	95.45	111	5	1	111	1	745	854	1.4e-97	57.9	38
98f32148532be3ddbfb05171f4a0e44e00c67ad9_8	AY135675.1.1413	Bacteria;Cyanobacteria;Cyanobacteria;SubsectionI;FamilyI;Synechococcus;uncultured bacterium	1	3	2	5	3	1	1	0	0	0	4	1	3	8	0	6	Bacteria	Cyanobacteria	Cyanobacteria	Synechococcus	uncultured bacterium	96	128	5	3	127	1	729	854	3.2e-62	50.4	38
c16fa1e4a46c756e1162d86187910cd2173a9d04_25	AM157438.1.1527	Bacteria;Actinobacteria;Actinobacteria;Propionibacteriales;Propionibacteriaceae;Propionibacterium;Propionibacterium acnes	7	7	2	2	1	2	11	1	1	0	0	1	0	0	2	1	Bacteria	Actinobacteria	Actinobacteria	Propionibacterium	Propionibacterium acnes	99.81	532	1	2	532	1	408	937	0	133.8	38
d6c873777f358b8468a66a43cdcaccb5da151ff1_7	FR686005.1.1446	Bacteria;Cyanobacteria;Cyanobacteria;SubsectionI;FamilyI;Synechococcus;uncultured marine bacterium	2	2	1	5	0	0	0	0	1	1	0	5	7	4	1	9	Bacteria	Cyanobacteria	Cyanobacteria	Synechococcus	uncultured marine bacterium	99.68	311	1	0	311	1	551	861	9.6e-209	77.4	38
e0ce6de0fef1c38bbd52af1180df714927dd734b_17	CP000097.373319.374797	Bacteria;Cyanobacteria;Cyanobacteria;SubsectionI;FamilyI;Synechococcus;Synechococcus sp. CC9902	1	1	1	7	5	1	2	0	0	0	0	3	7	3	2	5	Bacteria	Cyanobacteria	Cyanobacteria	Synechococcus	Synechococcus sp. CC9902	99.76	415	1	0	415	1	449	863	2.1e-240	82	38
e22766978b16fd523623ee3643d91a82d01fc532_18	HQ665008.1.1410	Bacteria;Proteobacteria;Gammaproteobacteria;Pseudomonadales;Pseudomonadaceae;Pseudomonas;Pseudomonas sp. HME6891	2	1	11	15	0	2	1	0	0	0	0	2	0	0	4	0	Bacteria	Proteobacteria	Gammaproteobacteria	Pseudomonas	Pseudomonas sp. HME6891	99.44	543	3	4	542	1	335	874	0	131.9	38
f6f028e30f46f0e3e512e946627eccbf17772f41_12	HQ242477.1.1339	Bacteria;Cyanobacteria;Cyanobacteria;SubsectionI;FamilyI;Synechococcus;uncultured cyanobacterium	1	1	2	2	6	3	1	0	0	2	0	4	4	1	5	6	Bacteria	Cyanobacteria	Cyanobacteria	Synechococcus	uncultured cyanobacterium	99.76	421	1	0	421	1	394	814	0	92.9	38
7611baddd28353ff0394b51e8867622bd9728ae2_15	HM251029.1.1347	Bacteria;Firmicutes;Clostridia;Clostridiales;Family XI Incertae Sedis;Peptoniphilus;uncultured bacterium	0	0	1	1	0	9	14	7	1	0	0	0	0	2	2	0	Bacteria	Firmicutes	Clostridia	Peptoniphilus	uncultured bacterium	99.24	526	4	3	525	1	359	882	0	131.9	37
917fe2ec38e9285a7048d218146efef407c7a0a1_16	DQ009318.1.2330	Bacteria;Cyanobacteria;Cyanobacteria;SubsectionI;FamilyI;Synechococcus;uncultured marine bacterium	0	2	4	4	1	1	2	0	3	1	4	6	5	1	1	2	Bacteria	Cyanobacteria	Cyanobacteria	Synechococcus	uncultured marine bacterium	100	75	0	0	75	1	768	842	6.5e-26	39.6	37
c18f18e8ef092196c9b2f4619dfb158708253eb9_15	HM319918.1.1352	Bacteria;Proteobacteria;Gammaproteobacteria;Pseudomonadales;Moraxellaceae;Moraxella;uncultured bacterium	1	0	0	0	0	0	0	0	13	19	0	0	4	0	0	0	Bacteria	Proteobacteria	Gammaproteobacteria	Moraxella	uncultured bacterium	100	480	0	2	480	1	411	888	0	132.5	37
c904486cb86a5088660fd86cbf8a047333698e8b_23	DQ396288.1.1534	Bacteria;Proteobacteria;Gammaproteobacteria;Alteromonadales;Alteromonadaceae;uncultured;uncultured organism	5	0	0	2	2	0	3	1	1	0	0	7	5	6	3	2	Bacteria	Proteobacteria	Gammaproteobacteria	uncultured	uncultured organism	93.02	488	34	1	487	1	428	915	0	101.2	37
f21632be16797b329ff4484cb7004cbcf691f7fe_12	FM998977.1.1414	Bacteria;Planctomycetes;Planctomycetacia;Brocadiales;Brocadiaceae;Candidatus Kuenenia;uncultured bacterium	0	2	9	11	1	0	0	9	1	1	1	0	0	0	2	0	Bacteria	Planctomycetes	Planctomycetacia	Candidatus Kuenenia	uncultured bacterium	100	52	0	1	52	1	755	805	2.3e-21	36.7	37
39c3e9393db293742dc1dd9c9c8f45c2a3463308_24	AM420005.1.1523	Bacteria;Firmicutes;Bacilli;Bacillales;Family XI Incertae Sedis;Gemella;uncultured Gemella sp.	3	7	1	0	0	0	3	9	1	3	0	0	0	2	2	5	Bacteria	Firmicutes	Bacilli	Gemella	uncultured Gemella sp.	97.37	76	2	0	76	1	855	930	1.4e-66	50.8	36
41ef51b36d9c310c341dcf63b5426ee5581427ae_10	DQ981818.1.1454	Bacteria;Firmicutes;Bacilli;Bacillales;Staphylococcaceae;Staphylococcus;uncultured bacterium	4	10	3	0	2	2	1	9	0	1	0	0	0	0	1	3	Bacteria	Firmicutes	Bacilli	Staphylococcus	uncultured bacterium	99.36	470	3	2	470	1	414	881	0	128.3	36
4c26cb2bc5a4e87eac7a12ac16f1dd490debd46d_20	JF088258.1.1335	Bacteria;Actinobacteria;Actinobacteria;Propionibacteriales;Propionibacteriaceae;Propionibacterium;uncultured bacterium	5	5	3	4	0	3	7	4	2	2	0	0	0	0	1	0	Bacteria	Actinobacteria	Actinobacteria	Propionibacterium	uncultured bacterium	100	554	0	1	554	1	327	879	0	134.6	36
9496ee260429906c40fed3268dbbb3a3b7a3ce6b_12	DQ310738.1.1397	Bacteria;Cyanobacteria;Cyanobacteria;SubsectionIII;FamilyI;Phormidium;uncultured bacterium	3	0	1	4	1	5	4	4	4	1	2	1	1	1	2	1	Bacteria	Cyanobacteria	Cyanobacteria	Phormidium	uncultured bacterium	90.62	65	6	1	65	1	802	865	9.6e-08	30.6	35
bf6090cd1f836e563f53a4f9445fe028ab3fdeaf_17	HM834990.1.1374	Bacteria;Firmicutes;Bacilli;Bacillales;Staphylococcaceae;Staphylococcus;uncultured bacterium	5	7	2	0	0	4	2	6	1	0	0	2	0	0	1	5	Bacteria	Firmicutes	Bacilli	Staphylococcus	uncultured bacterium	96.88	97	3	1	96	1	813	909	1.6e-120	62	35
df50665677cef61b8ef9e037415ae1a8f06335cc_11	AJ439347.1.1513	Bacteria;Actinobacteria;Actinobacteria;Corynebacteriales;Corynebacteriaceae;Corynebacterium;Corynebacterium fastidiosum	0	0	13	11	2	3	2	3	0	1	0	0	0	0	0	0	Bacteria	Actinobacteria	Actinobacteria	Corynebacterium	Corynebacterium fastidiosum	99.06	533	5	3	533	1	370	899	0	136.5	35
e1436e95cf0143744f52f3d7bf239388079d60db_18	JF215794.1.1352	Bacteria;Proteobacteria;Gammaproteobacteria;Pseudomonadales;Moraxellaceae;Moraxella;uncultured bacterium	0	0	0	0	0	0	0	0	9	16	0	0	10	0	0	0	Bacteria	Proteobacteria	Gammaproteobacteria	Moraxella	uncultured bacterium	100	457	0	2	457	1	434	888	0	143.3	35
13c45da6ae6f24f8c9d23e0ab2985e524b85b951_13	JF911371.1.1404	Bacteria;Proteobacteria;Gammaproteobacteria;Pseudomonadales;Pseudomonadaceae;Pseudomonas;Pseudomonas plecoglossicida	12	2	1	4	1	0	3	2	2	0	0	2	0	0	5	0	Bacteria	Proteobacteria	Gammaproteobacteria	Pseudomonas	Pseudomonas plecoglossicida	99.81	544	1	6	543	1	327	865	0	139.6	34
304b3f68af58ccd90e2a6e4358af6d2757917a34_26	AB447751.1.1446	Bacteria;Bacteroidetes;Sphingobacteriia;Sphingobacteriales;uncultured bacterium	3	2	0	3	4	2	1	1	1	2	0	3	3	3	4	2	Bacteria	Bacteroidetes	Sphingobacteriia	Sphingobacteriales	uncultured bacterium	91.01	456	41	0	456	1	435	890	1.8e-270	85.8	34
7b1fd23bf302550cbca6234b5f6732bd6fedb522_20	EF429515.1.1455	Bacteria;Cyanobacteria;Cyanobacteria;SubsectionIII;FamilyI;uncultured;uncultured cyanobacterium	2	3	1	1	1	2	1	0	0	0	1	4	5	3	3	7	Bacteria	Cyanobacteria	Cyanobacteria	uncultured	uncultured cyanobacterium	96.08	52	2	1	52	1	816	866	5.2e-05	28.6	34
d7c01f6ecc2a12ad8f45c2b59dd63716036082b3_9	DQ009270.1.1993	Bacteria;Proteobacteria;Alphaproteobacteria;Rickettsiales;SAR116 clade;Candidatus Puniceispirillum;uncultured marine bacterium	0	2	0	2	4	1	2	4	0	1	3	4	4	3	2	2	Bacteria	Proteobacteria	Alphaproteobacteria	Candidatus Puniceispirillum	uncultured marine bacterium	97.78	90	2	0	90	1	750	839	2.6e-136	65.1	34
ffa4fb867d05ff26792f01d7751955611dc62be9_7	DQ009318.1.2330	Bacteria;Cyanobacteria;Cyanobacteria;SubsectionI;FamilyI;Synechococcus;uncultured marine bacterium	3	4	0	1	2	2	3	0	0	2	0	2	6	1	3	5	Bacteria	Cyanobacteria	Cyanobacteria	Synechococcus	uncultured marine bacterium	95.88	97	4	0	97	1	746	842	5.6e-38	44	34
005a409b8a6faef899db4522fbc6f70c54246af1_13	EF574948.1.1434	Bacteria;Proteobacteria;Deltaproteobacteria;Bdellovibrionales;Bdellovibrionaceae;OM27 clade;uncultured bacterium	2	2	0	0	1	0	0	0	2	4	1	3	6	5	5	2	Bacteria	Proteobacteria	Deltaproteobacteria	OM27 clade	uncultured bacterium	99.22	258	2	0	258	1	601	858	8.9e-161	70.1	33
17425e24efe604d44493aa5cf88c068b686f9618_18	JF179201.1.1342	Bacteria;Actinobacteria;Actinobacteria;Corynebacteriales;Corynebacteriaceae;Corynebacterium;uncultured bacterium	0	0	8	20	1	0	0	2	0	2	0	0	0	0	0	0	Bacteria	Actinobacteria	Actinobacteria	Corynebacterium	uncultured bacterium	100	453	0	2	453	1	427	877	0	122.1	33
53082d62c4a9e083a6cdc1af397165bddcbf70d3_19	EU802782.1.1490	Bacteria;Bacteroidetes;Flavobacteria;Flavobacteriales;Flavobacteriaceae;Sufflavibacter;uncultured bacterium	1	3	0	1	3	1	3	0	2	0	0	4	4	5	3	3	Bacteria	Bacteroidetes	Flavobacteria	Sufflavibacter	uncultured bacterium	97.39	462	12	3	460	1	452	912	0	126.2	33
59ddb0e80ae398756120428d4bc0a90a38fc6c2c_21	CP000097.373319.374797	Bacteria;Cyanobacteria;Cyanobacteria;SubsectionI;FamilyI;Synechococcus;Synechococcus sp. CC9902	1	5	5	5	1	1	1	1	1	0	2	2	0	6	1	1	Bacteria	Cyanobacteria	Cyanobacteria	Synechococcus	Synechococcus sp. CC9902	100	489	0	3	486	1	375	863	2.6e-298	89.2	33
f7892b17873978871e0e07c987157cfbd4b8ee2f_16	FR686005.1.1446	Bacteria;Cyanobacteria;Cyanobacteria;SubsectionI;FamilyI;Synechococcus;uncultured marine bacterium	2	2	1	3	4	0	0	0	2	0	1	6	6	1	0	5	Bacteria	Cyanobacteria	Cyanobacteria	Synechococcus	uncultured marine bacterium	99.62	526	2	0	526	1	336	861	0	101.8	33
0ae7a90727f35e2660f1df9ffa626e7adf888b12_22	GU647071.1.1383	Bacteria;Bacteroidetes;Flavobacteria;Flavobacteriales;Flavobacteriaceae;Elizabethkingia;uncultured bacterium	4	3	1	1	5	0	3	2	3	1	2	2	2	0	2	1	Bacteria	Bacteroidetes	Flavobacteria	Elizabethkingia	uncultured bacterium	96.43	56	2	0	56	1	852	907	4.7e-14	33.7	32
4b3b22037d40e51a6fb3c447d82822f8a9e3b8af_21	HQ672064.1.1462	Bacteria;Bacteroidetes;Flavobacteria;Flavobacteriales;Cryomorphaceae;NS10 marine group;uncultured bacterium	13	0	0	1	0	8	1	2	1	3	1	0	2	0	0	0	Bacteria	Bacteroidetes	Flavobacteria	NS10 marine group	uncultured bacterium	99.78	461	1	1	461	1	430	889	0	136.8	32
6a774c5727a0c5b06fbde0bd5f915e6cccf2cf34_10	JN233163.1.1404	Bacteria;Cyanobacteria;Cyanobacteria;SubsectionI;FamilyI;Synechococcus;uncultured marine bacterium	4	4	6	8	0	0	0	2	1	0	0	0	1	5	1	0	Bacteria	Cyanobacteria	Cyanobacteria	Synechococcus	uncultured marine bacterium	99.8	507	1	3	504	1	333	839	0	96.6	32
9fcca56f7c364ea2d64aa2c9a8a5c6ee4e0fa23c_28	HQ242477.1.1339	Bacteria;Cyanobacteria;Cyanobacteria;SubsectionI;FamilyI;Synechococcus;uncultured cyanobacterium	2	2	1	3	4	2	1	0	1	1	0	1	5	1	5	3	Bacteria	Cyanobacteria	Cyanobacteria	Synechococcus	uncultured cyanobacterium	99.8	507	1	0	507	1	308	814	0	92	32
bd5f09fe4eafb0f8bacdd2c196c2bcd42d74ba3e_13	DQ396288.1.1534	Bacteria;Proteobacteria;Gammaproteobacteria;Alteromonadales;Alteromonadaceae;uncultured;uncultured organism	7	0	4	3	1	0	0	1	1	1	0	4	6	1	3	0	Bacteria	Proteobacteria	Gammaproteobacteria	uncultured	uncultured organism	93.23	533	36	1	532	1	383	915	0	104.9	32
c49f74752c8fc5c1c2172a8010ea8e0781757a20_16	JF088258.1.1335	Bacteria;Actinobacteria;Actinobacteria;Propionibacteriales;Propionibacteriaceae;Propionibacterium;uncultured bacterium	7	5	4	0	0	2	5	2	3	0	0	0	0	0	3	1	Bacteria	Actinobacteria	Actinobacteria	Propionibacterium	uncultured bacterium	99.81	536	1	2	536	1	346	879	0	130.6	32
237d4c349f768c056d225f04d3d0b934728dee2e_12	JF179201.1.1342	Bacteria;Actinobacteria;Actinobacteria;Corynebacteriales;Corynebacteriaceae;Corynebacterium;uncultured bacterium	0	1	11	10	4	0	0	3	0	2	0	0	0	0	0	0	Bacteria	Actinobacteria	Actinobacteria	Corynebacterium	uncultured bacterium	100	448	0	2	448	1	432	877	0	124.5	31
bae15a38e55cb49e0ad94995ede187aa27e59138_19	EU800057.1.1428	Bacteria;Proteobacteria;Alphaproteobacteria;Rhodobacterales;Rhodobacteraceae;uncultured;uncultured bacterium	0	1	2	0	1	1	2	0	1	3	2	6	7	0	1	4	Bacteria	Proteobacteria	Alphaproteobacteria	uncultured	uncultured bacterium	99.68	315	1	0	315	1	547	861	1.9e-159	70.2	31
c4923ead0c1efe397f1955bb83d878b928f30fc5_11	FJ193821.1.1461	Bacteria;Firmicutes;Bacilli;Bacillales;Staphylococcaceae;Staphylococcus;uncultured Staphylococcus sp.	1	6	2	4	0	3	0	7	1	3	2	0	0	0	2	0	Bacteria	Firmicutes	Bacilli	Staphylococcus	uncultured Staphylococcus sp.	97.75	90	2	1	89	1	787	876	7.5e-120	61.8	31
06b934b8a77030baf82af1eb8a0b4195b57a8dbe_6	FJ382043.1.1322	Bacteria;Cyanobacteria;Cyanobacteria;SubsectionI;FamilyI;Microcystis;uncultured bacterium	3	1	2	4	5	2	0	0	0	0	1	2	4	2	1	3	Bacteria	Cyanobacteria	Cyanobacteria	Microcystis	uncultured bacterium	98.82	85	1	0	85	1	775	859	2e-29	40.3	30
0c0682b7ea4a0d678a509abd0ad94d639e115397_27	AJ880396.1.1481	Bacteria;Proteobacteria;Betaproteobacteria;Burkholderiales;Alcaligenaceae;Achromobacter;Achromobacter xylosoxidans	24	0	1	0	0	0	3	2	0	0	0	0	0	0	0	0	Bacteria	Proteobacteria	Betaproteobacteria	Achromobacter	Achromobacter xylosoxidans	99.81	540	1	2	540	1	435	972	0	115.5	30
2ffb1b3653949ec924364021940fb4fcabcea4bf_23	EF429515.1.1455	Bacteria;Cyanobacteria;Cyanobacteria;SubsectionIII;FamilyI;uncultured;uncultured cyanobacterium	2	0	1	0	6	0	2	0	0	0	1	3	6	1	0	8	Bacteria	Cyanobacteria	Cyanobacteria	uncultured	uncultured cyanobacterium	94	50	3	0	50	1	817	866	9.8e-06	29	30
44920d34b21ef2aa1f1b7e815fe1f9507c9aa37c_20	GQ096231.1.1373	Bacteria;Firmicutes;Bacilli;Bacillales;Staphylococcaceae;Staphylococcus;uncultured bacterium	1	4	1	3	1	1	2	13	0	2	0	0	0	1	1	0	Bacteria	Firmicutes	Bacilli	Staphylococcus	uncultured bacterium	99.44	362	2	2	362	1	549	908	2.9e-218	78.8	30
5ca931f96c67bca36fe98ea2ef855433dd025d34_27	AB051700.1.1442	Bacteria;Proteobacteria;Gammaproteobacteria;Pseudomonadales;Pseudomonadaceae;Pseudomonas;Pseudomonas sp. LAB-26	4	0	0	1	0	0	23	0	0	0	0	1	0	0	1	0	Bacteria	Proteobacteria	Gammaproteobacteria	Pseudomonas	Pseudomonas sp. LAB-26	100	540	0	4	539	1	334	870	0	136.4	30
9afb0b8e6ce4731b2846dc72f00ee9a2e304ff60_7	CP000097.373319.374797	Bacteria;Cyanobacteria;Cyanobacteria;SubsectionI;FamilyI;Synechococcus;Synechococcus sp. CC9902	1	7	1	6	0	0	3	2	1	2	0	0	0	3	4	0	Bacteria	Cyanobacteria	Cyanobacteria	Synechococcus	Synechococcus sp. CC9902	100	520	0	2	518	1	344	863	0	93.8	30
a923c70697604891d61c339dbd2a9aea3b575bf1_13	FJ193821.1.1461	Bacteria;Firmicutes;Bacilli;Bacillales;Staphylococcaceae;Staphylococcus;uncultured Staphylococcus sp.	3	8	0	1	0	2	3	6	0	0	3	0	0	3	1	0	Bacteria	Firmicutes	Bacilli	Staphylococcus	uncultured Staphylococcus sp.	97.44	78	2	0	78	1	799	876	1.5e-217	76.6	30
c7741c1f7f2eda3d3863ff4e1bf59c1eec955e94_11	CP000097.373319.374797	Bacteria;Cyanobacteria;Cyanobacteria;SubsectionI;FamilyI;Synechococcus;Synechococcus sp. CC9902	1	5	3	2	0	1	3	0	0	1	0	0	0	6	8	0	Bacteria	Cyanobacteria	Cyanobacteria	Synechococcus	Synechococcus sp. CC9902	100	507	0	3	504	1	357	863	0	92.3	30
d4466f639742774bcc3fdeb71e1eb6aa589d036d_11	DQ794761.1.1393	Bacteria;Firmicutes;Clostridia;Clostridiales;Lachnospiraceae;Roseburia;uncultured bacterium	4	0	2	3	2	0	3	0	4	2	0	2	2	3	1	2	Bacteria	Firmicutes	Clostridia	Roseburia	uncultured bacterium	96	50	2	0	50	1	862	911	3.3e-09	31.1	30
d89c59be4704a99185573b2b8cbb1658814c3227_20	CP000253.448819.450374	Bacteria;Firmicutes;Bacilli;Bacillales;Staphylococcaceae;Staphylococcus;Staphylococcus aureus subsp. aureus NCTC 8325	2	3	0	2	3	1	2	7	0	0	0	3	0	0	1	6	Bacteria	Firmicutes	Bacilli	Staphylococcus	Staphylococcus aureus subsp. aureus NCTC 8325	97.73	88	2	0	88	1	849	936	1.4e-48	46.4	30
751d0c0377496e382fadf55791d4c90210cf2bc3_10	HQ242477.1.1339	Bacteria;Cyanobacteria;Cyanobacteria;SubsectionI;FamilyI;Synechococcus;uncultured cyanobacterium	0	1	2	1	2	1	0	0	1	1	0	2	7	4	3	4	Bacteria	Cyanobacteria	Cyanobacteria	Synechococcus	uncultured cyanobacterium	99.81	518	1	0	518	1	297	814	0	95.7	29
826682522a3274a8fa4c1ca9e0da1309668733d4_9	EU799463.1.1486	Bacteria;Bacteroidetes;Flavobacteria;Flavobacteriales;Cryomorphaceae;Owenweeksia;uncultured bacterium	3	4	1	0	2	0	3	0	1	0	1	2	5	1	5	1	Bacteria	Bacteroidetes	Flavobacteria	Owenweeksia	uncultured bacterium	97.9	525	11	1	524	1	385	909	0	135.1	29
d3d5b85d61013e3762b8d18cca915b1c6e654635_12	FR686005.1.1446	Bacteria;Cyanobacteria;Cyanobacteria;SubsectionI;FamilyI;Synechococcus;uncultured marine bacterium	1	1	3	2	2	1	1	0	2	0	0	3	10	2	1	0	Bacteria	Cyanobacteria	Cyanobacteria	Synechococcus	uncultured marine bacterium	99.59	487	2	0	487	1	375	861	0	94.1	29
dac637478aaaa4e38b9acdccf48db2e1014c4abd_16	Y18230.1.1375	Bacteria;Proteobacteria;Gammaproteobacteria;Alteromonadales;Alteromonadaceae;Glaciecola;Alteromonas macleodii	0	1	0	0	0	0	0	0	0	0	0	0	23	4	1	0	Bacteria	Proteobacteria	Gammaproteobacteria	Glaciecola	Alteromonas macleodii	66	166	51	16	165	1	713	863	0.0071	28.7	29
5c784449b7d8b04298b1fc6973b5a9ea48ae908f_11	JF179201.1.1342	Bacteria;Actinobacteria;Actinobacteria;Corynebacteriales;Corynebacteriaceae;Corynebacterium;uncultured bacterium	0	0	7	15	2	0	1	2	0	0	1	0	0	0	0	0	Bacteria	Actinobacteria	Actinobacteria	Corynebacterium	uncultured bacterium	100	354	0	2	354	1	526	877	1.3e-243	82	28
bec5e25a9ea09ab972b90e31302c25992a20b07c_22	HM352421.1.1409	Bacteria;Proteobacteria;Gammaproteobacteria;Pseudomonadales;Pseudomonadaceae;Pseudomonas;Pseudomonas sp. SeMC3	0	0	0	2	0	0	0	0	0	0	0	24	0	0	2	0	Bacteria	Proteobacteria	Gammaproteobacteria	Pseudomonas	Pseudomonas sp. SeMC3	100	534	0	2	534	1	335	866	0	146.6	28
c96caed7925e656c19fb3b29187781c0146e5f17_19	CP000097.373319.374797	Bacteria;Cyanobacteria;Cyanobacteria;SubsectionI;FamilyI;Synechococcus;Synechococcus sp. CC9902	0	1	2	6	2	0	1	0	1	1	0	3	5	2	1	3	Bacteria	Cyanobacteria	Cyanobacteria	Synechococcus	Synechococcus sp. CC9902	99.79	482	1	0	482	1	382	863	1.10000000000968e-313	90.9	28
349515e358730904845ef5644ce8f2f6b6481fbf_9	CP000097.373319.374797	Bacteria;Cyanobacteria;Cyanobacteria;SubsectionI;FamilyI;Synechococcus;Synechococcus sp. CC9902	4	4	1	6	0	1	0	1	1	0	0	0	0	3	6	0	Bacteria	Cyanobacteria	Cyanobacteria	Synechococcus	Synechococcus sp. CC9902	100	493	0	3	490	1	371	863	1.7e-286	87.8	27
40a02a38cbbfc8f4d61c47d2f010024c90536eb9_11	DQ009318.1.2330	Bacteria;Cyanobacteria;Cyanobacteria;SubsectionI;FamilyI;Synechococcus;uncultured marine bacterium	0	3	2	2	2	3	0	1	0	0	2	3	3	5	0	1	Bacteria	Cyanobacteria	Cyanobacteria	Synechococcus	uncultured marine bacterium	100	65	0	0	65	1	778	842	7.2e-18	36.2	27
a21e3175ce50a9990cf86cd2aa64786ed1370689_18	JF210260.1.1352	Bacteria;Proteobacteria;Gammaproteobacteria;Pseudomonadales;Moraxellaceae;Moraxella;uncultured bacterium	0	0	0	0	0	0	0	0	7	7	0	0	12	1	0	0	Bacteria	Proteobacteria	Gammaproteobacteria	Moraxella	uncultured bacterium	100	464	0	2	464	1	427	888	0	140.2	27
a88ef676cba75a1f71c3642db8363021fbff95e9_17	CP000097.373319.374797	Bacteria;Cyanobacteria;Cyanobacteria;SubsectionI;FamilyI;Synechococcus;Synechococcus sp. CC9902	2	3	1	4	0	0	5	0	3	2	0	0	0	5	2	0	Bacteria	Cyanobacteria	Cyanobacteria	Synechococcus	Synechococcus sp. CC9902	100	485	0	3	482	1	379	863	0	90.4	27
ba86584502995fa75d63aff8680a9013171a6786_9	JN233163.1.1404	Bacteria;Cyanobacteria;Cyanobacteria;SubsectionI;FamilyI;Synechococcus;uncultured marine bacterium	1	4	1	2	1	2	1	0	1	1	0	1	1	4	7	0	Bacteria	Cyanobacteria	Cyanobacteria	Synechococcus	uncultured marine bacterium	99.79	479	1	3	476	1	361	839	0	94.2	27
f2a309768269c1fd68023a3b4fb3a97c939d3f7b_9	DQ009318.1.2330	Bacteria;Cyanobacteria;Cyanobacteria;SubsectionI;FamilyI;Synechococcus;uncultured marine bacterium	3	3	4	2	0	8	1	1	1	0	0	0	0	1	3	0	Bacteria	Cyanobacteria	Cyanobacteria	Synechococcus	uncultured marine bacterium	99.44	534	3	3	531	1	309	842	0	103.5	27
0c2efe82befc9a75ea682ab439e0fd5b5a23aeda_19	DQ396288.1.1534	Bacteria;Proteobacteria;Gammaproteobacteria;Alteromonadales;Alteromonadaceae;uncultured;uncultured organism	0	0	0	3	5	1	1	1	0	0	1	4	6	3	1	0	Bacteria	Proteobacteria	Gammaproteobacteria	uncultured	uncultured organism	92.81	474	34	1	473	1	442	915	3e-299	89.3	26
118f125bd8d462c54e3d53b78ab0efff5daaae86_9	EU802782.1.1490	Bacteria;Bacteroidetes;Flavobacteria;Flavobacteriales;Flavobacteriaceae;Sufflavibacter;uncultured bacterium	1	6	2	2	0	2	2	0	4	0	0	0	0	2	5	0	Bacteria	Bacteroidetes	Flavobacteria	Sufflavibacter	uncultured bacterium	97.22	469	13	2	468	1	445	912	0	119.4	26
1711af9df4904da2ab73d86fb8c2d80d3a81face_17	HQ665008.1.1410	Bacteria;Proteobacteria;Gammaproteobacteria;Pseudomonadales;Pseudomonadaceae;Pseudomonas;Pseudomonas sp. HME6891	9	0	0	1	0	0	11	1	0	0	0	0	0	0	4	0	Bacteria	Proteobacteria	Gammaproteobacteria	Pseudomonas	Pseudomonas sp. HME6891	99.63	544	2	5	543	1	335	874	0	154.1	26
1baea20cd2862abc57ee937a932ffe7516c0bb9d_11	HE589838.1.1411	Bacteria;Cyanobacteria;Cyanobacteria;SubsectionI;FamilyI;Prochlorococcus;uncultured bacterium	1	1	4	4	1	2	0	0	2	2	1	0	2	0	2	4	Bacteria	Cyanobacteria	Cyanobacteria	Prochlorococcus	uncultured bacterium	100	103	0	0	103	1	740	842	1e-89	56.2	26
262c77e8117391afdc068d901207903d0201270d_7	CP000097.373319.374797	Bacteria;Cyanobacteria;Cyanobacteria;SubsectionI;FamilyI;Synechococcus;Synechococcus sp. CC9902	0	1	4	6	0	0	3	0	0	1	1	3	2	2	2	1	Bacteria	Cyanobacteria	Cyanobacteria	Synechococcus	Synechococcus sp. CC9902	99.7	333	1	0	333	1	531	863	3.3e-176	72.9	26
478c558f1bf13776e5fba5f354957e8007b19d7b_16	JN082682.1.1544	Bacteria;Firmicutes;Bacilli;Bacillales;Staphylococcaceae;Staphylococcus;uncultured Staphylococcus sp.	1	6	0	1	1	1	2	8	1	0	0	1	1	0	1	2	Bacteria	Firmicutes	Bacilli	Staphylococcus	uncultured Staphylococcus sp.	100	93	0	0	93	1	833	925	2.8e-90	56.3	26
5e6f400d73e2945f72de3e79c4a55fb607ab27f0_12	FR686005.1.1446	Bacteria;Cyanobacteria;Cyanobacteria;SubsectionI;FamilyI;Synechococcus;uncultured marine bacterium	1	4	2	3	1	2	1	1	3	0	0	3	0	2	2	1	Bacteria	Cyanobacteria	Cyanobacteria	Synechococcus	uncultured marine bacterium	99.57	464	2	0	464	1	398	861	0	92.6	26
c1a0e45a83a1b6c5864a1b628b20d3833be0458d_14	EU768243.1.1369	Bacteria;Firmicutes;Clostridia;Clostridiales;Ruminococcaceae;uncultured;uncultured bacterium	3	1	0	0	0	0	0	0	0	0	0	0	4	17	1	0	Bacteria	Firmicutes	Clostridia	uncultured	uncultured bacterium	62.24	100	37	2	99	1	799	897	0.0065	28	26
d83baa639267599d96ad678bd268ca8309f4aad8_10	HM352421.1.1409	Bacteria;Proteobacteria;Gammaproteobacteria;Pseudomonadales;Pseudomonadaceae;Pseudomonas;Pseudomonas sp. SeMC3	12	0	0	0	0	0	2	0	0	0	0	10	0	1	1	0	Bacteria	Proteobacteria	Gammaproteobacteria	Pseudomonas	Pseudomonas sp. SeMC3	99.62	534	2	2	534	1	335	866	0	142.8	26
df5952b4ffdf6c0c30fde3fda89e6e227e3fa0d2_10	CP000653.4273053.4274584	Bacteria;Proteobacteria;Gammaproteobacteria;Enterobacteriales;Enterobacteriaceae;Raoultella;Enterobacter;Enterobacter sp. 638	18	1	0	0	0	0	6	1	0	0	0	0	0	0	0	0	Bacteria	Proteobacteria	Gammaproteobacteria	Enterobacter	Enterobacter sp. 638	99.23	263	2	3	263	1	658	917	3e-139	66.8	26
498fa0c8681fbc6a8b68729b559d8f28ffc8e067_8	FR684371.1.1471	Bacteria;Proteobacteria;Alphaproteobacteria;SAR11 clade;Surface 1;uncultured marine bacterium	0	2	1	1	3	6	0	2	0	1	1	2	0	2	0	4	Bacteria	Proteobacteria	Alphaproteobacteria	Surface 1	uncultured marine bacterium	99.64	276	1	0	276	1	609	884	2.5e-163	70.7	25
4d1fc703cc44678bd12f2201dd0b08e0731d7607_7	AP006716.2542474.2544027	Bacteria;Firmicutes;Bacilli;Bacillales;Staphylococcaceae;Staphylococcus;Staphylococcus haemolyticus JCSC1435	5	3	0	2	0	3	1	7	1	0	0	0	0	0	3	0	Bacteria	Firmicutes	Bacilli	Staphylococcus	Staphylococcus haemolyticus JCSC1435	99.79	471	1	4	470	1	468	935	0	127.5	25
568a4553f7d7b9c8039ffe069b176c0edc1fe951_9	CP000097.373319.374797	Bacteria;Cyanobacteria;Cyanobacteria;SubsectionI;FamilyI;Synechococcus;Synechococcus sp. CC9902	1	3	4	4	0	0	2	0	1	1	0	0	0	7	2	0	Bacteria	Cyanobacteria	Cyanobacteria	Synechococcus	Synechococcus sp. CC9902	100	450	0	3	447	1	414	863	4.8e-305	89.8	25
70a0b83c7612b5e8b192deb2bc12a67387585638_10	CP000435.529961.531437	Bacteria;Cyanobacteria;Cyanobacteria;SubsectionI;FamilyI;Synechococcus;Synechococcus sp. CC9311	1	1	1	2	6	1	0	0	1	0	0	3	3	2	2	2	Bacteria	Cyanobacteria	Cyanobacteria	Synechococcus	Synechococcus sp. CC9311	99.61	507	2	0	507	1	357	863	0	93.8	25
818fbb69435f2159e82a51af6a76b40476105549_14	FR686005.1.1446	Bacteria;Cyanobacteria;Cyanobacteria;SubsectionI;FamilyI;Synechococcus;uncultured marine bacterium	3	4	2	6	0	0	1	0	2	2	0	0	0	3	2	0	Bacteria	Cyanobacteria	Cyanobacteria	Synechococcus	uncultured marine bacterium	99.79	489	1	3	486	1	373	861	3.1e-298	89.1	25
9f838c2fb91bec7f3ecbf78ed8a8b1a62fe0533d_11	EU800057.1.1428	Bacteria;Proteobacteria;Alphaproteobacteria;Rhodobacterales;Rhodobacteraceae;uncultured;uncultured bacterium	0	2	1	0	3	4	0	0	1	2	1	3	3	4	0	1	Bacteria	Proteobacteria	Alphaproteobacteria	uncultured	uncultured bacterium	99.67	299	1	0	299	1	563	861	2.3e-167	71.3	25
ecd38a6c508df765470c9d79888b9219fded92e4_17	EU801780.1.1449	Bacteria;Proteobacteria;Alphaproteobacteria;SAR11 clade;Surface 1;uncultured bacterium	1	5	4	1	0	0	5	0	2	0	4	0	0	1	2	0	Bacteria	Proteobacteria	Alphaproteobacteria	Surface 1	uncultured bacterium	99.68	313	1	0	313	1	548	860	2e-177	72.9	25
f016ed36077197f8bf70b87647dc7996d6f05151_15	AB447751.1.1446	Bacteria;Bacteroidetes;Sphingobacteriia;Sphingobacteriales;uncultured bacterium	2	1	2	3	6	2	0	0	1	0	1	1	1	2	1	2	Bacteria	Bacteroidetes	Sphingobacteriia	Sphingobacteriales	uncultured bacterium	90.63	459	43	0	459	1	432	890	2.8e-268	85.5	25
f16c575c193bec0dbf0234db5b8da25f7d51a545_7	FJ193821.1.1461	Bacteria;Firmicutes;Bacilli;Bacillales;Staphylococcaceae;Staphylococcus;uncultured Staphylococcus sp.	2	5	1	1	1	3	1	6	0	0	0	0	0	1	0	4	Bacteria	Firmicutes	Bacilli	Staphylococcus	uncultured Staphylococcus sp.	96	101	4	1	100	1	776	876	3e-77	53.6	25
0b9fb6367f24bb5b090dfc29b86456cb3055a098_11	EU800057.1.1428	Bacteria;Proteobacteria;Alphaproteobacteria;Rhodobacterales;Rhodobacteraceae;uncultured;uncultured bacterium	1	0	1	3	3	1	0	1	0	0	5	2	1	1	2	3	Bacteria	Proteobacteria	Alphaproteobacteria	uncultured	uncultured bacterium	99.64	281	1	0	281	1	581	861	1.3e-224	79.3	24
1cd38763b0634faadfbe47f389a041474d44b4e5_8	HE589838.1.1411	Bacteria;Cyanobacteria;Cyanobacteria;SubsectionI;FamilyI;Prochlorococcus;uncultured bacterium	1	1	1	2	0	0	0	0	1	2	0	3	4	4	1	4	Bacteria	Cyanobacteria	Cyanobacteria	Prochlorococcus	uncultured bacterium	98.97	97	1	0	97	1	746	842	4.4e-71	52.1	24
2709cda23f99d6d3ca268f12e8bcd918517d5e78_7	FJ193821.1.1461	Bacteria;Firmicutes;Bacilli;Bacillales;Staphylococcaceae;Staphylococcus;uncultured Staphylococcus sp.	0	5	2	1	2	3	0	4	0	0	0	1	0	0	1	5	Bacteria	Firmicutes	Bacilli	Staphylococcus	uncultured Staphylococcus sp.	94.12	103	6	1	102	1	774	876	1.8e-80	54.3	24
7000662d2ad76d2b2fc8a8d26b204192618cfccf_6	AJ439347.1.1513	Bacteria;Actinobacteria;Actinobacteria;Corynebacteriales;Corynebacteriaceae;Corynebacterium;Corynebacterium fastidiosum	0	1	3	14	1	2	1	2	0	0	0	0	0	0	0	0	Bacteria	Actinobacteria	Actinobacteria	Corynebacterium	Corynebacterium fastidiosum	99.43	533	3	3	532	1	369	899	0	135	24
7c2c696d64153f5c2e0eca49d2850ef8b46d2130_9	HE589838.1.1411	Bacteria;Cyanobacteria;Cyanobacteria;SubsectionI;FamilyI;Prochlorococcus;uncultured bacterium	2	1	1	2	2	0	1	0	0	1	0	3	4	4	2	1	Bacteria	Cyanobacteria	Cyanobacteria	Prochlorococcus	uncultured bacterium	95.88	97	4	0	97	1	746	842	1.4e-60	49.6	24
c32a7e58ec8af9bffcfede40bf28dd110ca26adc_11	GQ026225.1.1340	Bacteria;Actinobacteria;Actinobacteria;Corynebacteriales;Corynebacteriaceae;Corynebacterium;uncultured bacterium	0	0	4	7	0	0	0	3	0	5	5	0	0	0	0	0	Bacteria	Actinobacteria	Actinobacteria	Corynebacterium	uncultured bacterium	99.55	451	2	3	451	1	430	877	0	116.4	24
cc9936d33216eafa997011e8ba6fb73bbeef21a8_16	CP000097.373319.374797	Bacteria;Cyanobacteria;Cyanobacteria;SubsectionI;FamilyI;Synechococcus;Synechococcus sp. CC9902	4	5	2	5	0	1	1	0	1	2	0	0	0	1	2	0	Bacteria	Cyanobacteria	Cyanobacteria	Synechococcus	Synechococcus sp. CC9902	100	487	0	3	484	1	377	863	1.59999999855883e-315	91.1	24
e76dfeacba965214182bb51dfc55072b7bd1a2c9_8	FR686005.1.1446	Bacteria;Cyanobacteria;Cyanobacteria;SubsectionI;FamilyI;Synechococcus;uncultured marine bacterium	0	5	4	2	0	2	0	0	2	2	0	0	0	2	5	0	Bacteria	Cyanobacteria	Cyanobacteria	Synechococcus	uncultured marine bacterium	99.81	520	1	3	517	1	342	861	0	98.5	24
f688aa412226f2ded096dd83c9b7216e3cfc5da8_15	FJ193821.1.1461	Bacteria;Firmicutes;Bacilli;Bacillales;Staphylococcaceae;Staphylococcus;uncultured Staphylococcus sp.	2	6	0	1	0	2	2	5	0	2	0	0	0	2	2	0	Bacteria	Firmicutes	Bacilli	Staphylococcus	uncultured Staphylococcus sp.	96.47	85	3	0	85	1	792	876	5.1e-126	62.8	24
1be6a8a0d798acd208c8ddbf23a8a25a8a9eb47b_9	DQ009318.1.2330	Bacteria;Cyanobacteria;Cyanobacteria;SubsectionI;FamilyI;Synechococcus;uncultured marine bacterium	1	1	1	2	2	1	2	0	1	0	0	10	1	1	0	0	Bacteria	Cyanobacteria	Cyanobacteria	Synechococcus	uncultured marine bacterium	99.61	259	1	0	259	1	584	842	5.2e-188	74.9	23
25a48606c31adac5338d2b14e3ee3c09deb4a647_9	AB298540.1.1290	Bacteria;Proteobacteria;Alphaproteobacteria;Rhizobiales;Rhizobiaceae;Rhizobium;Agrobacterium sp. BK22	1	0	2	3	1	2	1	1	1	1	0	4	2	3	0	1	Bacteria	Proteobacteria	Alphaproteobacteria	Rhizobium	Agrobacterium sp. BK22	98.04	51	1	0	51	1	729	779	2.5e-07	29.9	23
46d0c36fe05f84af31c2a91d504d63029c4a00f7_6	AJ278881.1.1559	Bacteria;Proteobacteria;Gammaproteobacteria;Vibrionales;Vibrionaceae;Vibrio;Vibrio lentus	3	2	1	2	3	0	1	0	2	1	3	0	1	1	3	0	Bacteria	Proteobacteria	Gammaproteobacteria	Vibrio	Vibrio lentus	99.62	260	1	0	260	1	672	931	3.1e-161	70.3	23
509c048912049eeaff3d3b72bdad1d39dd66e5a7_10	CP000097.373319.374797	Bacteria;Cyanobacteria;Cyanobacteria;SubsectionI;FamilyI;Synechococcus;Synechococcus sp. CC9902	0	2	1	2	0	1	0	1	0	1	13	0	0	2	0	0	Bacteria	Cyanobacteria	Cyanobacteria	Synechococcus	Synechococcus sp. CC9902	100	527	0	1	527	1	338	863	0	95.3	23
5796bce39bf5c604bd9d2dd490498e21960a7dce_16	JF215322.1.1358	Bacteria;Proteobacteria;Gammaproteobacteria;Pseudomonadales;Pseudomonadaceae;Pseudomonas;uncultured bacterium	0	0	0	0	3	0	0	0	0	0	0	20	0	0	0	0	Bacteria	Proteobacteria	Gammaproteobacteria	Pseudomonas	uncultured bacterium	99.81	540	1	3	540	1	357	893	0	145.9	23
679f88faba4cd960d7ebdc28c69285bf010535d3_14	DQ009318.1.2330	Bacteria;Cyanobacteria;Cyanobacteria;SubsectionI;FamilyI;Synechococcus;uncultured marine bacterium	2	4	3	1	0	0	1	0	1	1	0	2	1	4	2	1	Bacteria	Cyanobacteria	Cyanobacteria	Synechococcus	uncultured marine bacterium	99.53	427	2	0	427	1	416	842	3.6e-302	90.1	23
74cb7ea51bf92327cdbe23c077939eb2397ea547_23	EF517953.1.1645	Bacteria;Firmicutes;Bacilli;Bacillales;Staphylococcaceae;Staphylococcus;Staphylococcus sp. IGCAR-6/07	1	3	2	1	1	0	0	5	0	1	1	2	1	0	0	5	Bacteria	Firmicutes	Bacilli	Staphylococcus	Staphylococcus sp. IGCAR-6/07	97.56	82	2	0	82	1	1014	1095	5.8e-33	41.7	23
accb21bbf430dbb99fb41019c1d4a4eec69db020_9	GQ337307.1.1517	Bacteria;Proteobacteria;Gammaproteobacteria;Oceanospirillales;ZD0405;uncultured gamma proteobacterium	4	2	0	0	3	1	0	0	0	3	2	4	1	1	2	0	Bacteria	Proteobacteria	Gammaproteobacteria	ZD0405	uncultured gamma proteobacterium	98.95	96	1	1	96	1	838	932	5.2e-35	42.5	23
c41cb2467d5d00385133214c9eb7b323fcfcfa11_17	HE589838.1.1411	Bacteria;Cyanobacteria;Cyanobacteria;SubsectionI;FamilyI;Prochlorococcus;uncultured bacterium	2	2	0	0	3	0	2	0	1	1	3	4	0	1	1	3	Bacteria	Cyanobacteria	Cyanobacteria	Prochlorococcus	uncultured bacterium	100	77	0	0	77	1	766	842	8.4e-31	40.7	23
cc62aa98c581d3f11f9ddca1864c7cc94b0c8b80_9	CP000097.373319.374797	Bacteria;Cyanobacteria;Cyanobacteria;SubsectionI;FamilyI;Synechococcus;Synechococcus sp. CC9902	0	1	2	1	1	1	3	0	2	0	5	1	2	1	0	3	Bacteria	Cyanobacteria	Cyanobacteria	Synechococcus	Synechococcus sp. CC9902	99.67	307	1	0	307	1	557	863	7.5e-193	75.2	23
cd73137474d997eba732bd4dd89e89646c6be9a9_6	GQ100909.1.1263	Bacteria;Actinobacteria;Actinobacteria;Propionibacteriales;Propionibacteriaceae;Propionibacterium;uncultured bacterium	0	2	3	2	0	0	9	2	0	0	4	0	0	0	1	0	Bacteria	Actinobacteria	Actinobacteria	Propionibacterium	uncultured bacterium	99.82	546	1	2	546	1	253	796	0	127.7	23
e3051afec9a193da0c9b6cdf488130b5832fdd5d_15	HQ671936.1.1446	Bacteria;Cyanobacteria;Cyanobacteria;SubsectionI;FamilyI;Synechococcus;uncultured bacterium	0	3	1	1	2	0	0	0	0	0	0	3	4	2	2	5	Bacteria	Cyanobacteria	Cyanobacteria	Synechococcus	uncultured bacterium	99.8	512	1	0	512	1	352	863	0	93	23
09f515ac0f412cc8a967903999ccbe3d2535f1ca_10	EU491219.1.1472	Bacteria;Proteobacteria;Alphaproteobacteria;Rhodospirillales;Rhodospirillaceae;uncultured;uncultured bacterium	0	1	2	1	1	1	3	0	3	0	0	0	1	3	4	2	Bacteria	Proteobacteria	Alphaproteobacteria	uncultured	uncultured bacterium	89.59	513	53	4	509	1	373	885	0	114.7	22
0bfc5674c4226b8712264799d006d27f7699a29b_12	CP000097.373319.374797	Bacteria;Cyanobacteria;Cyanobacteria;SubsectionI;FamilyI;Synechococcus;Synechococcus sp. CC9902	0	3	1	1	4	1	1	0	1	0	0	5	3	1	0	1	Bacteria	Cyanobacteria	Cyanobacteria	Synechococcus	Synechococcus sp. CC9902	100	417	0	0	417	1	447	863	3.7e-294	88.5	22
10207ea2f4a04d053161052e75f5055fdb1e3885_11	EU800057.1.1428	Bacteria;Proteobacteria;Alphaproteobacteria;Rhodobacterales;Rhodobacteraceae;uncultured;uncultured bacterium	1	1	0	1	1	0	3	0	2	2	5	1	2	1	1	1	Bacteria	Proteobacteria	Alphaproteobacteria	uncultured	uncultured bacterium	100	289	0	0	289	1	573	861	3.9e-180	73.2	22
371be1c062d06ba9d0c6c895812e909f52f934af_9	FR686005.1.1446	Bacteria;Cyanobacteria;Cyanobacteria;SubsectionI;FamilyI;Synechococcus;uncultured marine bacterium	2	3	4	2	0	1	1	0	3	1	0	0	0	1	3	1	Bacteria	Cyanobacteria	Cyanobacteria	Synechococcus	uncultured marine bacterium	99.8	493	1	3	490	1	369	861	0	93	22
3cdd42f0ad5a4c5ec4c972028d1fea56be6eacf5_11	EU800057.1.1428	Bacteria;Proteobacteria;Alphaproteobacteria;Rhodobacterales;Rhodobacteraceae;uncultured;uncultured bacterium	0	0	0	4	3	0	1	0	1	2	0	4	3	1	2	1	Bacteria	Proteobacteria	Alphaproteobacteria	uncultured	uncultured bacterium	99.37	318	2	0	318	1	544	861	2.9e-160	70.3	22
46aa447e65f5db31ba29772d6f87e94a81b5ec6a_10	EU617818.1.1448	Bacteria;Proteobacteria;Alphaproteobacteria;Rhodobacterales;Rhodobacteraceae;uncultured;uncultured bacterium	1	4	0	2	0	0	0	1	0	2	2	4	1	1	3	1	Bacteria	Proteobacteria	Alphaproteobacteria	uncultured	uncultured bacterium	100	62	0	1	61	1	802	863	3.2e-12	32.9	22
4a7fcb758c58d56c6f4e6198707441672a90c448_13	HM341645.1.1356	Bacteria;Proteobacteria;Gammaproteobacteria;Pseudomonadales;Moraxellaceae;Moraxella;uncultured bacterium	0	0	0	0	0	0	0	0	9	13	0	0	0	0	0	0	Bacteria	Proteobacteria	Gammaproteobacteria	Moraxella	uncultured bacterium	99.44	538	3	4	537	1	355	889	0	128.5	22
7da90ca4634e671dbe8cfdad6615188fc9b440f8_10	DQ009318.1.2330	Bacteria;Cyanobacteria;Cyanobacteria;SubsectionI;FamilyI;Synechococcus;uncultured marine bacterium	0	2	0	0	2	1	0	0	1	0	1	5	6	1	0	3	Bacteria	Cyanobacteria	Cyanobacteria	Synechococcus	uncultured marine bacterium	97.78	142	3	7	142	1	708	842	6.6e-86	56.6	22
b513b8c1e2ea0222fdd0a2a85523a7ba7946880d_7	FJ744834.1.1355	Bacteria;Proteobacteria;Deltaproteobacteria;Desulfuromonadales;GR-WP33-58;uncultured delta proteobacterium	0	3	1	0	1	0	4	0	1	2	2	1	4	1	2	0	Bacteria	Proteobacteria	Deltaproteobacteria	GR-WP33-58	uncultured delta proteobacterium	97.18	497	14	0	497	1	381	877	0	95.2	22
b791d0704e34ee8b50a336934fd4334573f68d33_9	AJ439346.1.1505	Bacteria;Actinobacteria;Actinobacteria;Corynebacteriales;Corynebacteriaceae;Corynebacterium;Corynebacterium accolens	0	0	4	11	0	0	0	4	1	2	0	0	0	0	0	0	Bacteria	Actinobacteria	Actinobacteria	Corynebacterium	Corynebacterium accolens	99.56	460	2	3	460	1	442	898	0	126.5	22
c939934ec8948ada95456bd481d09e96d4302f12_13	HQ671936.1.1446	Bacteria;Cyanobacteria;Cyanobacteria;SubsectionI;FamilyI;Synechococcus;uncultured bacterium	1	1	1	3	0	2	3	0	0	2	0	0	0	5	4	0	Bacteria	Cyanobacteria	Cyanobacteria	Synechococcus	uncultured bacterium	99.57	469	2	3	466	1	395	863	0	91.8	22
1cba95d9299e9cbc858f7c54cbe294e77542bb9f_5	AJ439347.1.1513	Bacteria;Actinobacteria;Actinobacteria;Corynebacteriales;Corynebacteriaceae;Corynebacterium;Corynebacterium fastidiosum	0	0	10	6	2	1	0	2	0	0	0	0	0	0	0	0	Bacteria	Actinobacteria	Actinobacteria	Corynebacterium	Corynebacterium fastidiosum	99.24	530	4	3	529	1	372	899	0	125.3	21
1d3893574ca696a69230bde4c39e94633d49dc95_14	CP000097.373319.374797	Bacteria;Cyanobacteria;Cyanobacteria;SubsectionI;FamilyI;Synechococcus;Synechococcus sp. CC9902	0	0	2	2	2	0	0	1	0	3	2	3	0	4	2	0	Bacteria	Cyanobacteria	Cyanobacteria	Synechococcus	Synechococcus sp. CC9902	99.72	359	1	0	359	1	505	863	1.1e-196	75.9	21
26ef3425e330f22976550d57943fe964f3a466e9_18	HM319918.1.1352	Bacteria;Proteobacteria;Gammaproteobacteria;Pseudomonadales;Moraxellaceae;Moraxella;uncultured bacterium	0	0	0	0	0	0	0	0	9	10	0	0	2	0	0	0	Bacteria	Proteobacteria	Gammaproteobacteria	Moraxella	uncultured bacterium	100	438	0	2	438	1	453	888	0	141.1	21
303fe60c8415c476a097024ba7c5f19b0cd797bd_5	CP000097.373319.374797	Bacteria;Cyanobacteria;Cyanobacteria;SubsectionI;FamilyI;Synechococcus;Synechococcus sp. CC9902	0	1	0	0	2	0	2	2	0	0	1	2	2	0	4	5	Bacteria	Cyanobacteria	Cyanobacteria	Synechococcus	Synechococcus sp. CC9902	99.64	281	1	0	281	1	583	863	6.6e-187	74.2	21
523a671963e7fcb33e2351ea0f64e43b5dc18ee2_15	EU802782.1.1490	Bacteria;Bacteroidetes;Flavobacteria;Flavobacteriales;Flavobacteriaceae;Sufflavibacter;uncultured bacterium	0	1	1	1	0	0	2	1	1	0	0	1	3	2	6	2	Bacteria	Bacteroidetes	Flavobacteria	Sufflavibacter	uncultured bacterium	97.19	465	13	3	463	1	449	912	0	124.6	21
609fb88d8a69200eb7d6e5406fc31b451068ef66_15	EU800057.1.1428	Bacteria;Proteobacteria;Alphaproteobacteria;Rhodobacterales;Rhodobacteraceae;uncultured;uncultured bacterium	2	1	0	1	2	0	0	0	0	2	3	4	2	0	3	1	Bacteria	Proteobacteria	Alphaproteobacteria	uncultured	uncultured bacterium	100	316	0	0	316	1	546	861	6.7e-165	71	21
712b7799a55ca7587314532de278f48b3134e03c_8	HQ672155.1.1438	Bacteria;Cyanobacteria;Cyanobacteria;SubsectionI;FamilyI;Synechococcus;uncultured bacterium	1	0	2	3	2	0	0	0	0	0	0	3	3	0	3	4	Bacteria	Cyanobacteria	Cyanobacteria	Synechococcus	uncultured bacterium	100	425	0	0	425	1	439	863	0	92.5	21
a6f680b11990e0919ef320bfa605e28c8ad0a5c3_14	CP001977.1753799.1755305	Bacteria;Actinobacteria;Actinobacteria;Propionibacteriales;Propionibacteriaceae;Propionibacterium;Propionibacterium acnes SK137	1	2	1	0	2	1	8	3	0	0	1	0	0	0	1	1	Bacteria	Actinobacteria	Actinobacteria	Propionibacterium	Propionibacterium acnes SK137	99.81	538	1	2	538	1	374	909	0	131.1	21
bd5bb80be4a0ea457d940fdb121c1465200d70c4_7	DQ009318.1.2330	Bacteria;Cyanobacteria;Cyanobacteria;SubsectionI;FamilyI;Synechococcus;uncultured marine bacterium	2	1	3	1	2	3	0	0	0	0	0	4	0	0	1	4	Bacteria	Cyanobacteria	Cyanobacteria	Synechococcus	uncultured marine bacterium	97.52	121	3	0	121	1	722	842	7.1e-62	50.9	21
daf3ac7cff830e280f6ed87ce828db505381bbe8_9	CP000097.373319.374797	Bacteria;Cyanobacteria;Cyanobacteria;SubsectionI;FamilyI;Synechococcus;Synechococcus sp. CC9902	0	3	2	5	0	1	0	0	0	1	3	2	2	0	0	2	Bacteria	Cyanobacteria	Cyanobacteria	Synechococcus	Synechococcus sp. CC9902	99.64	274	1	0	274	1	590	863	4e-181	73.3	21
045936783542aa3f493eae0b5f79f3e43d9a9bdf_5	EU472793.1.1407	Bacteria;Proteobacteria;Gammaproteobacteria;Enterobacteriales;Enterobacteriaceae;Escherichia-Shigella;uncultured bacterium	5	0	1	1	0	0	1	0	2	3	6	0	0	0	1	0	Bacteria	Proteobacteria	Gammaproteobacteria	Escherichia-Shigella	uncultured bacterium	94.34	54	3	1	54	1	873	925	5.4e-10	31.6	20
4319a9046d9c7f68a7cba52c1f9afa585750a302_10	EU802498.1.1435	Bacteria;Cyanobacteria;Cyanobacteria;SubsectionI;FamilyI;Prochlorococcus;uncultured bacterium	2	4	0	0	2	1	2	1	0	0	1	2	2	1	1	1	Bacteria	Cyanobacteria	Cyanobacteria	Prochlorococcus	uncultured bacterium	100	61	0	0	61	1	789	849	2e-15	34.5	20
82af344a9bd7e7fa58903c3c1239b60dfbaa504c_8	DQ396288.1.1534	Bacteria;Proteobacteria;Gammaproteobacteria;Alteromonadales;Alteromonadaceae;uncultured;uncultured organism	4	1	4	5	0	1	0	0	0	0	0	0	0	3	2	0	Bacteria	Proteobacteria	Gammaproteobacteria	uncultured	uncultured organism	93.06	536	37	3	533	1	380	915	0	100.3	20
aff8581c9da71a2ca72d138fbb11a2d515c8d264_5	HM331900.1.1372	Bacteria;Firmicutes;Bacilli;Bacillales;Staphylococcaceae;Staphylococcus;uncultured bacterium	0	0	0	0	6	0	0	0	0	0	0	4	2	0	0	8	Bacteria	Firmicutes	Bacilli	Staphylococcus	uncultured bacterium	99.81	530	1	2	529	1	379	907	0	136.3	20
c90a1b59111d0826acf1505dfbb81c35d2227afd_8	CP000097.373319.374797	Bacteria;Cyanobacteria;Cyanobacteria;SubsectionI;FamilyI;Synechococcus;Synechococcus sp. CC9902	1	0	3	0	1	1	0	0	1	1	1	2	4	3	1	1	Bacteria	Cyanobacteria	Cyanobacteria	Synechococcus	Synechococcus sp. CC9902	99.57	230	1	0	230	1	634	863	1e-150	68.4	20
cd375436dd0778947efa45438a3f90a2e3db3a9d_11	HM352421.1.1409	Bacteria;Proteobacteria;Gammaproteobacteria;Pseudomonadales;Pseudomonadaceae;Pseudomonas;Pseudomonas sp. SeMC3	0	0	5	6	0	0	3	0	0	0	0	0	0	0	6	0	Bacteria	Proteobacteria	Gammaproteobacteria	Pseudomonas	Pseudomonas sp. SeMC3	99.63	543	2	5	542	1	328	866	0	145.8	20
dbb89cf54656b7988f0d0cb649689b7df8a1cc96_13	CP000097.373319.374797	Bacteria;Cyanobacteria;Cyanobacteria;SubsectionI;FamilyI;Synechococcus;Synechococcus sp. CC9902	3	4	3	0	1	0	0	1	0	2	0	1	1	3	0	1	Bacteria	Cyanobacteria	Cyanobacteria	Synechococcus	Synechococcus sp. CC9902	99.78	459	1	0	459	1	405	863	0	90.4	20
13ec22381da8fb3e90a43e5da3d311eb7f8f5afd_5	GQ080179.1.1372	Bacteria;Firmicutes;Bacilli;Bacillales;Staphylococcaceae;Staphylococcus;uncultured bacterium	0	3	1	2	0	1	0	5	2	1	0	0	0	1	2	1	Bacteria	Firmicutes	Bacilli	Staphylococcus	uncultured bacterium	100	470	0	2	470	1	440	907	0	130.2	19
21fa6b19f7da170197eb2eeb98fd423e378844b2_12	EU472793.1.1407	Bacteria;Proteobacteria;Gammaproteobacteria;Enterobacteriales;Enterobacteriaceae;Escherichia-Shigella;uncultured bacterium	5	0	0	0	0	0	2	0	6	5	1	0	0	0	0	0	Bacteria	Proteobacteria	Gammaproteobacteria	Escherichia-Shigella	uncultured bacterium	93.88	50	3	1	50	1	877	925	3.2e-06	29.3	19
34ba818212b69fec715aee0a8eb84c8b60e05898_10	JF179201.1.1342	Bacteria;Actinobacteria;Actinobacteria;Corynebacteriales;Corynebacteriaceae;Corynebacterium;uncultured bacterium	0	1	4	5	5	0	1	1	0	2	0	0	0	0	0	0	Bacteria	Actinobacteria	Actinobacteria	Corynebacterium	uncultured bacterium	100	442	0	2	442	1	438	877	0	125.2	19
378ec9a219fcd6875a2f1b9685a5d127c03a11ff_11	HM249667.1.1335	Bacteria;Actinobacteria;Actinobacteria;Corynebacteriales;Corynebacteriaceae;Corynebacterium;uncultured bacterium	0	0	2	17	0	0	0	0	0	0	0	0	0	0	0	0	Bacteria	Actinobacteria	Actinobacteria	Corynebacterium	uncultured bacterium	100	539	0	2	538	1	334	871	0	137.1	19
47580ab7b5b7abf9cfe650bcbc286e09d8be07a5_12	CP000097.373319.374797	Bacteria;Cyanobacteria;Cyanobacteria;SubsectionI;FamilyI;Synechococcus;Synechococcus sp. CC9902	2	3	1	4	0	0	4	0	1	0	0	0	0	1	3	0	Bacteria	Cyanobacteria	Cyanobacteria	Synechococcus	Synechococcus sp. CC9902	100	472	0	3	469	1	392	863	1.2e-304	89.9	19
487828983bd29c4afa7fe361d018e8f1668f849f_7	JF495308.1.1507	Bacteria;Proteobacteria;Deltaproteobacteria;Desulfarculales;Desulfarculaceae;uncultured;uncultured bacterium	5	0	0	1	3	0	1	0	4	1	1	1	0	1	0	1	Bacteria	Proteobacteria	Deltaproteobacteria	uncultured	uncultured bacterium	100	69	0	0	69	1	850	918	4.8e-18	35.8	19
56457d85ff6513f16cea62dfc6e1792403a1a13e_6	CP000097.373319.374797	Bacteria;Cyanobacteria;Cyanobacteria;SubsectionI;FamilyI;Synechococcus;Synechococcus sp. CC9902	1	1	1	4	5	0	1	0	0	0	0	1	2	0	1	2	Bacteria	Cyanobacteria	Cyanobacteria	Synechococcus	Synechococcus sp. CC9902	99.78	455	1	0	455	1	409	863	4.2e-299	89.2	19
7bf86d195ab965adc724f262fb21e325c05b97fd_10	HQ672155.1.1438	Bacteria;Cyanobacteria;Cyanobacteria;SubsectionI;FamilyI;Synechococcus;uncultured bacterium	3	0	1	2	2	0	1	0	0	0	0	1	7	1	1	0	Bacteria	Cyanobacteria	Cyanobacteria	Synechococcus	uncultured bacterium	99.78	457	1	0	457	1	407	863	0	96.4	19
8fd6dcdc2a72b0fd07668b4b1c80120514ae39e9_9	EU802782.1.1490	Bacteria;Bacteroidetes;Flavobacteria;Flavobacteriales;Flavobacteriaceae;Sufflavibacter;uncultured bacterium	1	1	0	1	4	0	1	0	1	0	0	1	3	1	3	2	Bacteria	Bacteroidetes	Flavobacteria	Sufflavibacter	uncultured bacterium	97.21	469	13	3	467	1	445	912	0	136	19
94b1608c61892437f49956be6537a4a6fa0faed6_9	Y09158.1.1510	Bacteria;Actinobacteria;Actinobacteria;Pseudonocardiales;Pseudonocardiaceae;Lentzea;Lentzea sp. LM 121	1	0	3	3	9	0	0	0	1	1	0	0	0	0	0	1	Bacteria	Actinobacteria	Actinobacteria	Lentzea	Lentzea sp. LM 121	90.91	56	5	1	55	1	838	893	1.3e-05	29.2	19
9b512b43d0fc6211827b4b7d05de0496ba9832f0_13	DQ009320.1.2348	Bacteria;Cyanobacteria;Cyanobacteria;SubsectionI;FamilyI;Synechococcus;uncultured marine bacterium	0	0	1	3	3	0	0	0	0	0	0	2	4	1	3	2	Bacteria	Cyanobacteria	Cyanobacteria	Synechococcus	uncultured marine bacterium	98.17	110	2	1	110	1	735	843	3e-79	54.8	19
e98da5ffcf1f62ffeddc89c5fbe043208034ea9b_10	HQ242477.1.1339	Bacteria;Cyanobacteria;Cyanobacteria;SubsectionI;FamilyI;Synechococcus;uncultured cyanobacterium	2	2	1	3	0	0	2	2	0	1	0	0	0	1	5	0	Bacteria	Cyanobacteria	Cyanobacteria	Synechococcus	uncultured cyanobacterium	99.62	534	2	3	531	1	281	814	0	99.7	19
00887bba0d48c46c53cc0f38befefed49b20e8c6_6	FR686005.1.1446	Bacteria;Cyanobacteria;Cyanobacteria;SubsectionI;FamilyI;Synechococcus;uncultured marine bacterium	1	3	1	1	0	4	0	0	0	0	0	2	0	1	1	4	Bacteria	Cyanobacteria	Cyanobacteria	Synechococcus	uncultured marine bacterium	99.54	436	2	0	436	1	426	861	0	94.2	18
1199c85c17c66a088e25e2d946fb4531c894f196_18	AJ439347.1.1513	Bacteria;Actinobacteria;Actinobacteria;Corynebacteriales;Corynebacteriaceae;Corynebacterium;Corynebacterium fastidiosum	0	0	1	0	17	0	0	0	0	0	0	0	0	0	0	0	Bacteria	Actinobacteria	Actinobacteria	Corynebacterium	Corynebacterium fastidiosum	99.63	539	2	5	537	1	364	899	0	137.1	18
2291b0ceeeaf44862b0e8ef755fd18afb52c3ac1_11	CP000097.373319.374797	Bacteria;Cyanobacteria;Cyanobacteria;SubsectionI;FamilyI;Synechococcus;Synechococcus sp. CC9902	1	0	3	1	5	1	0	0	0	0	1	2	1	1	1	1	Bacteria	Cyanobacteria	Cyanobacteria	Synechococcus	Synechococcus sp. CC9902	99.6	253	1	0	253	1	611	863	4.1e-175	72.3	18
2ded1aa63abe44d1759ad9cfe25cca4a859d10cd_6	AY135675.1.1413	Bacteria;Cyanobacteria;Cyanobacteria;SubsectionI;FamilyI;Synechococcus;uncultured bacterium	1	1	1	3	2	2	1	1	0	0	0	1	2	1	1	1	Bacteria	Cyanobacteria	Cyanobacteria	Synechococcus	uncultured bacterium	95.9	123	5	1	123	1	733	854	3.1e-79	54.3	18
412154b1331829a081d0279822560c701c728c47_12	AY135675.1.1413	Bacteria;Cyanobacteria;Cyanobacteria;SubsectionI;FamilyI;Synechococcus;uncultured bacterium	0	4	2	4	2	0	0	0	0	0	0	3	1	0	2	0	Bacteria	Cyanobacteria	Cyanobacteria	Synechococcus	uncultured bacterium	97.41	118	3	2	118	1	739	854	2.3e-84	55.3	18
5954087ee72cfd1e35c928c22e9134ef5aade2c3_9	CP002643.2175150.2176711	Bacteria;Firmicutes;Bacilli;Bacillales;Staphylococcaceae;Staphylococcus;Staphylococcus aureus subsp. aureus T0131	4	2	0	1	0	1	0	5	1	0	0	0	0	1	2	1	Bacteria	Firmicutes	Bacilli	Staphylococcus	Staphylococcus aureus subsp. aureus T0131	100	344	0	2	344	1	598	939	2.8e-202	76.7	18
6cb075530edc8b4129a44c7f25a3edb76d01dfc8_14	HQ671808.1.1486	Bacteria;Bacteroidetes;Flavobacteria;Flavobacteriales;Cryomorphaceae;NS10 marine group;uncultured bacterium	0	1	1	1	1	1	4	0	0	0	1	2	2	2	0	2	Bacteria	Bacteroidetes	Flavobacteria	NS10 marine group	uncultured bacterium	99.55	442	2	2	442	1	473	912	0	149.3	18
6d77c362fc114b696b1dcfdec52aba53e1d0000c_9	HM319918.1.1352	Bacteria;Proteobacteria;Gammaproteobacteria;Pseudomonadales;Moraxellaceae;Moraxella;uncultured bacterium	0	0	0	0	0	0	0	0	4	10	0	0	4	0	0	0	Bacteria	Proteobacteria	Gammaproteobacteria	Moraxella	uncultured bacterium	100	428	0	2	428	1	463	888	0	131.2	18
86270d8309be5ff658d4bd72b27bb6ad3691e32c_9	HQ242373.1.1521	Bacteria;Deferribacteres;Deferribacteres;Deferribacterales;SAR406 clade(Marine group A);uncultured marine bacterium	0	2	0	4	0	2	0	0	1	1	2	3	0	2	1	0	Bacteria	Deferribacteres	Deferribacteres	SAR406 clade(Marine group A)	uncultured marine bacterium	99.66	295	1	0	295	1	632	926	8.6e-159	70.1	18
91cb67bbd0ebfebc5ecd382829d667ec95ceecae_8	AJ439344.1.1502	Bacteria;Actinobacteria;Actinobacteria;Corynebacteriales;Corynebacteriaceae;Corynebacterium;Corynebacterium segmentosum	0	1	6	4	4	2	0	1	0	0	0	0	0	0	0	0	Bacteria	Actinobacteria	Actinobacteria	Corynebacterium	Corynebacterium segmentosum	99.78	460	1	2	460	1	442	899	0	133.4	18
94c591d4593e0e3e37c71216ba0e2bc8c62b9a7e_7	JF024596.1.1377	Bacteria;Firmicutes;Bacilli;Bacillales;Staphylococcaceae;Staphylococcus;uncultured bacterium	0	5	1	2	0	1	1	6	1	0	0	0	0	1	0	0	Bacteria	Firmicutes	Bacilli	Staphylococcus	uncultured bacterium	94.85	97	5	0	97	1	816	912	1e-71	52.2	18
9acbf74a5a3cfea1e09c9c82470d199938f47841_18	AB009937.1.1492	Bacteria;Firmicutes;Bacilli;Bacillales;Staphylococcaceae;Staphylococcus;Staphylococcus capitis	4	1	1	0	0	3	2	6	0	0	0	0	0	0	1	0	Bacteria	Firmicutes	Bacilli	Staphylococcus	Staphylococcus capitis	100	534	0	0	534	1	394	927	0	133	18
9fb90786e1f5e668556faffae36cc9c558ac25bc_10	CP000435.529961.531437	Bacteria;Cyanobacteria;Cyanobacteria;SubsectionI;FamilyI;Synechococcus;Synechococcus sp. CC9311	1	2	4	1	0	2	0	0	1	1	0	0	0	4	2	0	Bacteria	Cyanobacteria	Cyanobacteria	Synechococcus	Synechococcus sp. CC9311	99.6	499	2	0	499	1	365	863	0	96.1	18
a370d8b34208b607124d6ed49bed71cb4e7b31a2_12	HE589838.1.1411	Bacteria;Cyanobacteria;Cyanobacteria;SubsectionI;FamilyI;Prochlorococcus;uncultured bacterium	0	1	0	0	0	0	1	0	0	0	3	3	1	3	5	1	Bacteria	Cyanobacteria	Cyanobacteria	Prochlorococcus	uncultured bacterium	98.35	121	2	0	121	1	722	842	2.8e-64	50.8	18
cad38c02d400796423275b510a82580780b5b29e_15	JF210260.1.1352	Bacteria;Proteobacteria;Gammaproteobacteria;Pseudomonadales;Moraxellaceae;Moraxella;uncultured bacterium	0	0	0	0	0	0	0	0	5	9	0	0	4	0	0	0	Bacteria	Proteobacteria	Gammaproteobacteria	Moraxella	uncultured bacterium	100	360	0	2	360	1	531	888	0	91	18
d81cde8f3804bc86096c87563dbde3e7115e477c_7	HM341645.1.1356	Bacteria;Proteobacteria;Gammaproteobacteria;Pseudomonadales;Moraxellaceae;Moraxella;uncultured bacterium	0	0	0	0	0	0	0	0	8	10	0	0	0	0	0	0	Bacteria	Proteobacteria	Gammaproteobacteria	Moraxella	uncultured bacterium	99.37	483	3	4	482	1	410	889	0	130.9	18
e2f5d1c6a68d106ac261dacc2a6bd09e50f29066_9	FJ825917.1.1487	Bacteria;Proteobacteria;Gammaproteobacteria;Oceanospirillales;JL-ETNP-Y6;uncultured marine bacterium	2	1	2	1	0	0	0	2	0	2	1	3	1	0	1	2	Bacteria	Proteobacteria	Gammaproteobacteria	JL-ETNP-Y6	uncultured marine bacterium	97.94	98	2	1	97	1	814	911	3.7e-58	49	18
e50b58ea0f91ddc501b294a55a1ef1aaaa76aad2_10	EU800057.1.1428	Bacteria;Proteobacteria;Alphaproteobacteria;Rhodobacterales;Rhodobacteraceae;uncultured;uncultured bacterium	0	3	1	2	1	1	0	0	1	1	4	1	2	0	1	0	Bacteria	Proteobacteria	Alphaproteobacteria	uncultured	uncultured bacterium	100	283	0	0	283	1	579	861	5.2e-201	76.2	18
f50a72991fed2a0daa47a42cfbe302fe0f36cce5_10	FQ032815.3262.4778	Bacteria;Bacteroidetes;Flavobacteria;Flavobacteriales;Cryomorphaceae;NS10 marine group;uncultured Flavobacteriia bacterium	0	2	0	3	2	0	2	2	1	1	0	0	1	3	0	1	Bacteria	Bacteroidetes	Flavobacteria	NS10 marine group	uncultured Flavobacteriia bacterium	98.43	447	7	2	447	1	469	913	0	129.1	18
faa689f6b66422195d911c2285cab4bab4fe484b_11	CP000097.373319.374797	Bacteria;Cyanobacteria;Cyanobacteria;SubsectionI;FamilyI;Synechococcus;Synechococcus sp. CC9902	2	2	1	1	0	1	1	0	0	2	0	1	2	2	1	2	Bacteria	Cyanobacteria	Cyanobacteria	Synechococcus	Synechococcus sp. CC9902	99.75	394	1	0	394	1	470	863	4.1e-227	80.2	18
0dc77b2f87a393771da8f111794e63beec32ba50_11	FN824481.1.1385	Bacteria;Actinobacteria;Actinobacteria;Propionibacteriales;Propionibacteriaceae;Propionibacterium;Propionibacterium avidum	0	0	6	4	0	0	4	1	2	0	0	0	0	0	0	0	Bacteria	Actinobacteria	Actinobacteria	Propionibacterium	Propionibacterium avidum	98.13	540	11	5	540	1	316	851	0	134.9	17
2b40a661a4c377eee2ea8f3df2e92170c669d4ec_11	EF510348.1.1506	Bacteria;Firmicutes;Bacilli;Bacillales;Staphylococcaceae;Staphylococcus;uncultured bacterium	0	0	1	0	0	2	2	5	0	0	0	1	1	1	3	1	Bacteria	Firmicutes	Bacilli	Staphylococcus	uncultured bacterium	97.96	99	2	1	99	1	839	936	6.8e-128	63.4	17
358db727eae02a449e026f8ce00e0cf4bf93bb11_8	EF646133.1.1452	Bacteria;Proteobacteria;Alphaproteobacteria;SAR11 clade;Surface 1;uncultured bacterium	0	2	1	0	3	2	1	1	0	0	0	1	5	0	1	0	Bacteria	Proteobacteria	Alphaproteobacteria	Surface 1	uncultured bacterium	100	310	0	0	310	1	567	876	3.8e-185	74.1	17
36e5dc90849853bdb497072bed57b661d318c9eb_12	HM319918.1.1352	Bacteria;Proteobacteria;Gammaproteobacteria;Pseudomonadales;Moraxellaceae;Moraxella;uncultured bacterium	0	0	0	0	0	0	0	0	8	9	0	0	0	0	0	0	Bacteria	Proteobacteria	Gammaproteobacteria	Moraxella	uncultured bacterium	100	470	0	2	470	1	421	888	0	135.8	17
4c4599deb2f0c342f44407abca064268e97fe08d_17	EF517953.1.1645	Bacteria;Firmicutes;Bacilli;Bacillales;Staphylococcaceae;Staphylococcus;Staphylococcus sp. IGCAR-6/07	0	4	1	1	0	1	1	4	0	0	0	2	0	1	1	1	Bacteria	Firmicutes	Bacilli	Staphylococcus	Staphylococcus sp. IGCAR-6/07	100	82	0	0	82	1	1014	1095	1.9e-36	42.9	17
5ceb642cc4734299574d38ca73a67045f9a47d74_12	DQ009270.1.1993	Bacteria;Proteobacteria;Alphaproteobacteria;Rickettsiales;SAR116 clade;Candidatus Puniceispirillum;uncultured marine bacterium	1	2	1	0	2	0	0	0	2	2	0	0	2	2	0	3	Bacteria	Proteobacteria	Alphaproteobacteria	Candidatus Puniceispirillum	uncultured marine bacterium	98.7	77	1	0	77	1	763	839	2.8e-253	81.6	17
6051f92464fe443ad4d490ee854530a996a7dc19_7	JF206258.1.1352	Bacteria;Proteobacteria;Gammaproteobacteria;Pseudomonadales;Moraxellaceae;Moraxella;uncultured bacterium	0	0	0	0	0	0	0	0	9	4	0	0	3	1	0	0	Bacteria	Proteobacteria	Gammaproteobacteria	Moraxella	uncultured bacterium	100	435	0	2	435	1	456	888	0	153.2	17
662223c91da8549dba5865cbf4b1b07591021662_8	DQ009318.1.2330	Bacteria;Cyanobacteria;Cyanobacteria;SubsectionI;FamilyI;Synechococcus;uncultured marine bacterium	1	1	1	4	0	1	0	0	1	0	1	1	1	3	2	0	Bacteria	Cyanobacteria	Cyanobacteria	Synechococcus	uncultured marine bacterium	100	314	0	0	314	1	529	842	7.4e-194	76	17
7092f4a0d4de09443b2c5e32f1bac3f8fb0d6dfd_17	DQ009318.1.2330	Bacteria;Cyanobacteria;Cyanobacteria;SubsectionI;FamilyI;Synechococcus;uncultured marine bacterium	0	0	2	1	1	0	1	0	3	1	1	1	3	0	1	2	Bacteria	Cyanobacteria	Cyanobacteria	Synechococcus	uncultured marine bacterium	98.86	88	1	0	88	1	755	842	6e-38	43.9	17
7480961e97ffe037c287397c469591245717091c_17	GQ048164.1.1339	Bacteria;Actinobacteria;Actinobacteria;Corynebacteriales;Corynebacteriaceae;Corynebacterium;uncultured bacterium	3	3	0	0	0	0	0	0	2	0	0	0	0	1	8	0	Bacteria	Actinobacteria	Actinobacteria	Corynebacterium	uncultured bacterium	99.45	547	3	5	545	1	334	877	0	135	17
7e3ead1d04185e5bf9dc103718d0e708ce4c45ac_6	JF182937.1.1359	Bacteria;Actinobacteria;Actinobacteria;Propionibacteriales;Propionibacteriaceae;Propionibacterium;uncultured bacterium	3	2	0	2	0	0	8	0	0	1	0	0	0	0	1	0	Bacteria	Actinobacteria	Actinobacteria	Propionibacterium	uncultured bacterium	99.24	531	4	3	531	1	361	888	0	129.7	17
94b88a8c987e6543b31ca2b54ea035db524b8e30_13	DQ125650.1.1478	Bacteria;Firmicutes;Bacilli;Bacillales;Alicyclobacillaceae;Tumebacillus;uncultured bacterium	1	0	0	0	0	1	2	0	0	0	0	1	3	6	3	0	Bacteria	Firmicutes	Bacilli	Tumebacillus	uncultured bacterium	96.91	520	16	2	520	1	396	913	0	136.3	17
9d96b4f09284ec2d7ebc3209ed8fc2c03119bc32_9	AM990851.1.1471	Bacteria;Proteobacteria;Gammaproteobacteria;Vibrionales;Vibrionaceae;Vibrio;Vibrio sp. MOLA 76	0	1	2	4	1	1	1	1	0	0	0	0	0	6	0	0	Bacteria	Proteobacteria	Gammaproteobacteria	Vibrio	Vibrio sp. MOLA 76	97.42	466	13	1	466	1	439	904	0	107.1	17
dab6c4876ebce9010fd0bd8d06212b4f1c66cee6_14	AJ439347.1.1513	Bacteria;Actinobacteria;Actinobacteria;Corynebacteriales;Corynebacteriaceae;Corynebacterium;Corynebacterium fastidiosum	0	0	2	7	2	1	0	3	0	2	0	0	0	0	0	0	Bacteria	Actinobacteria	Actinobacteria	Corynebacterium	Corynebacterium fastidiosum	99.37	480	3	3	480	1	423	899	0	147.7	17
e6811fc38d31adbbda5ad4749d666f2c2b948a3a_8	DQ396288.1.1534	Bacteria;Proteobacteria;Gammaproteobacteria;Alteromonadales;Alteromonadaceae;uncultured;uncultured organism	2	1	0	1	0	1	0	0	1	2	0	3	2	2	2	0	Bacteria	Proteobacteria	Gammaproteobacteria	uncultured	uncultured organism	93.1	508	35	1	507	1	408	915	0	100.9	17
f10d441b0a5dc0f5794f3672235938b82a3bf7f9_14	HM341645.1.1356	Bacteria;Proteobacteria;Gammaproteobacteria;Pseudomonadales;Moraxellaceae;Moraxella;uncultured bacterium	0	0	0	0	0	0	0	0	9	8	0	0	0	0	0	0	Bacteria	Proteobacteria	Gammaproteobacteria	Moraxella	uncultured bacterium	99.15	471	4	3	470	1	421	889	0	132.6	17
0c0552c57d58ba8a71d48d84bd76e618399d57d2_5	DQ009318.1.2330	Bacteria;Cyanobacteria;Cyanobacteria;SubsectionI;FamilyI;Synechococcus;uncultured marine bacterium	1	3	3	0	0	1	1	0	0	1	0	1	0	2	3	0	Bacteria	Cyanobacteria	Cyanobacteria	Synechococcus	uncultured marine bacterium	99.78	464	1	3	461	1	379	842	7.6e-310	91	16
2506978bcb27826f9c902b162b29f2c6bf07476b_6	CP000097.373319.374797	Bacteria;Cyanobacteria;Cyanobacteria;SubsectionI;FamilyI;Synechococcus;Synechococcus sp. CC9902	2	1	2	2	0	2	1	0	1	0	0	0	0	2	3	0	Bacteria	Cyanobacteria	Cyanobacteria	Synechococcus	Synechococcus sp. CC9902	99.78	463	1	1	463	1	402	863	0	92.3	16
289bf627f67d03c9a0fa160d049595add2eb45f2_8	DQ009318.1.2330	Bacteria;Cyanobacteria;Cyanobacteria;SubsectionI;FamilyI;Synechococcus;uncultured marine bacterium	1	1	0	1	1	0	0	0	1	0	0	3	2	0	0	6	Bacteria	Cyanobacteria	Cyanobacteria	Synechococcus	uncultured marine bacterium	97.86	147	3	7	147	1	703	842	2.6e-76	54.5	16
45f14ccc84e2c1da572d34f9f460331b72f0d17b_8	EU800057.1.1428	Bacteria;Proteobacteria;Alphaproteobacteria;Rhodobacterales;Rhodobacteraceae;uncultured;uncultured bacterium	0	0	1	0	2	0	0	0	0	2	0	4	1	0	2	4	Bacteria	Proteobacteria	Alphaproteobacteria	uncultured	uncultured bacterium	100	312	0	0	312	1	550	861	5.9e-173	72.2	16
5874ce12e53e5958752431f04b072f5423f0e51e_5	GU940727.1.1218	Bacteria;Proteobacteria;Deltaproteobacteria;Bdellovibrionales;Bdellovibrionaceae;OM27 clade;uncultured bacterium	0	0	1	2	0	0	0	0	0	1	1	3	0	3	4	1	Bacteria	Proteobacteria	Deltaproteobacteria	OM27 clade	uncultured bacterium	96.82	283	9	0	283	1	517	799	2.5e-190	74.4	16
5a136c31a939152092a9d24dca0853fd6d2caae0_9	GQ337307.1.1517	Bacteria;Proteobacteria;Gammaproteobacteria;Oceanospirillales;ZD0405;uncultured gamma proteobacterium	3	0	0	1	0	2	0	0	1	1	1	2	0	2	3	0	Bacteria	Proteobacteria	Gammaproteobacteria	ZD0405	uncultured gamma proteobacterium	97.94	99	2	2	99	1	836	932	3.9e-40	44.2	16
6ed3883d9cda4b3e472dc365da050958fc66dd7b_7	EU799463.1.1486	Bacteria;Bacteroidetes;Flavobacteria;Flavobacteriales;Cryomorphaceae;Owenweeksia;uncultured bacterium	0	4	1	5	0	0	2	0	1	0	0	0	0	0	3	0	Bacteria	Bacteroidetes	Flavobacteria	Owenweeksia	uncultured bacterium	98.09	526	10	2	524	1	384	909	0	137.5	16
7a8b59cedf7753f6249f83964f2074d3bc38a48a_9	CP000097.373319.374797	Bacteria;Cyanobacteria;Cyanobacteria;SubsectionI;FamilyI;Synechococcus;Synechococcus sp. CC9902	0	2	1	1	2	0	0	0	1	0	1	0	4	1	1	2	Bacteria	Cyanobacteria	Cyanobacteria	Synechococcus	Synechococcus sp. CC9902	100	305	0	0	305	1	559	863	5.4e-192	75	16
a146d372697d5f3903d81b2ce78f2643381152bb_12	DQ009290.1.2219	Bacteria;Proteobacteria;Alphaproteobacteria;Rhodobacterales;Rhodobacteraceae;uncultured;uncultured marine bacterium	0	0	2	1	1	1	0	0	3	0	0	1	1	1	0	5	Bacteria	Proteobacteria	Alphaproteobacteria	uncultured	uncultured marine bacterium	99.68	308	1	0	308	1	532	839	7.1e-176	73.3	16
b06f1f260fcaec84dde18872f502352cd7ec9ae2_6	DQ009270.1.1993	Bacteria;Proteobacteria;Alphaproteobacteria;Rickettsiales;SAR116 clade;Candidatus Puniceispirillum;uncultured marine bacterium	0	0	1	2	1	0	1	0	3	3	0	2	0	1	1	1	Bacteria	Proteobacteria	Alphaproteobacteria	Candidatus Puniceispirillum	uncultured marine bacterium	100	90	0	1	90	1	751	839	6.5e-97	57.9	16
be5fee747e3bedd462a7bd0cd26a12f990dde181_16	JF111993.1.1351	Bacteria;Actinobacteria;Actinobacteria;Propionibacteriales;Propionibacteriaceae;Propionibacterium;uncultured bacterium	1	2	3	0	0	0	8	0	0	0	1	0	0	0	1	0	Bacteria	Actinobacteria	Actinobacteria	Propionibacterium	uncultured bacterium	99.82	554	1	2	554	1	328	879	0	132.4	16
cb5069be5b651b3a149849d3719a963531ba0d83_11	HM255894.1.1352	Bacteria;Proteobacteria;Gammaproteobacteria;Pseudomonadales;Moraxellaceae;Moraxella;uncultured bacterium	0	0	0	0	0	0	0	0	2	7	0	0	7	0	0	0	Bacteria	Proteobacteria	Gammaproteobacteria	Moraxella	uncultured bacterium	100	445	0	2	445	1	446	888	0	145.2	16
d043fb82731e904f3d622696551c84c8b8b21c9b_7	EF402779.1.1483	Bacteria;Firmicutes;Clostridia;Clostridiales;Ruminococcaceae;Incertae Sedis;uncultured bacterium	0	1	0	0	0	0	0	0	0	0	0	0	9	6	0	0	Bacteria	Firmicutes	Clostridia	Incertae Sedis	uncultured bacterium	60.91	113	43	3	112	1	791	901	0.53	26.7	16
fb1a9545d0906b3b295c96d85db77ac210afd4ab_7	JF196044.1.1373	Bacteria;Firmicutes;Bacilli;Bacillales;Staphylococcaceae;Staphylococcus;uncultured bacterium	0	1	2	0	1	1	0	5	1	0	1	0	0	1	2	1	Bacteria	Firmicutes	Bacilli	Staphylococcus	uncultured bacterium	99.57	242	1	7	241	1	670	905	6.5e-293	87.4	16
00509b00e3dab1634aef0fd5f8a39cc27c9fd932_8	JF213830.1.1337	Bacteria;Actinobacteria;Actinobacteria;Corynebacteriales;Corynebacteriaceae;Corynebacterium;uncultured bacterium	0	0	1	7	0	0	0	0	1	6	0	0	0	0	0	0	Bacteria	Actinobacteria	Actinobacteria	Corynebacterium	uncultured bacterium	99.44	540	3	3	539	1	336	873	0	134.8	15
359b83e522c5ca21dcc89e8b2421e3dd21d9b4c5_6	DQ396288.1.1534	Bacteria;Proteobacteria;Gammaproteobacteria;Alteromonadales;Alteromonadaceae;uncultured;uncultured organism	3	0	1	2	1	1	0	0	1	1	0	1	2	0	2	0	Bacteria	Proteobacteria	Gammaproteobacteria	uncultured	uncultured organism	93.09	494	34	2	492	1	422	915	0	100.3	15
44b515e41b8d7fe75177c50b421b9fabf522668c_5	FJ193821.1.1461	Bacteria;Firmicutes;Bacilli;Bacillales;Staphylococcaceae;Staphylococcus;uncultured Staphylococcus sp.	1	1	1	0	0	1	1	7	0	0	1	0	0	1	1	0	Bacteria	Firmicutes	Bacilli	Staphylococcus	uncultured Staphylococcus sp.	96.81	94	3	0	94	1	783	876	5.6e-137	64.9	15
5e63df608483876b12895578a811b955b705a668_9	EF574532.1.1489	Bacteria;Proteobacteria;Deltaproteobacteria;Desulfuromonadales;GR-WP33-58;uncultured bacterium	0	1	1	0	0	0	0	0	2	0	1	1	1	3	4	1	Bacteria	Proteobacteria	Deltaproteobacteria	GR-WP33-58	uncultured bacterium	98.47	458	7	0	458	1	444	901	0	94.3	15
66d766ece812000480b2b761eecff637bf6930c5_6	GQ503822.1.1562	Bacteria;Proteobacteria;Deltaproteobacteria;Desulfovibrionales;Desulfovibrionaceae;Desulfovibrio;Desulfovibrio sp. enrichment culture clone Ecwsrb006	1	1	0	2	1	1	1	2	0	2	2	1	0	0	0	1	Bacteria	Proteobacteria	Deltaproteobacteria	Desulfovibrio	Desulfovibrio sp. enrichment culture clone Ecwsrb006	98.31	60	1	1	60	1	913	971	3.7e-09	31.4	15
70366783b9ffaf93b4c0e5ce5bf9612a771e345e_6	CP000097.373319.374797	Bacteria;Cyanobacteria;Cyanobacteria;SubsectionI;FamilyI;Synechococcus;Synechococcus sp. CC9902	0	1	0	2	0	1	0	1	1	1	3	0	1	1	1	2	Bacteria	Cyanobacteria	Cyanobacteria	Synechococcus	Synechococcus sp. CC9902	99.65	285	1	0	285	1	579	863	1.1e-225	79.5	15
7f1bd3b422d50ab4d7ec814dbe1520dd2f0de417_8	AJ439347.1.1513	Bacteria;Actinobacteria;Actinobacteria;Corynebacteriales;Corynebacteriaceae;Corynebacterium;Corynebacterium fastidiosum	0	0	8	6	0	0	0	1	0	0	0	0	0	0	0	0	Bacteria	Actinobacteria	Actinobacteria	Corynebacterium	Corynebacterium fastidiosum	99.37	478	3	3	478	1	425	899	0	140	15
7fc3bc3504c96a58d384e2d36bee6fa36aa765b8_9	JF179201.1.1342	Bacteria;Actinobacteria;Actinobacteria;Corynebacteriales;Corynebacteriaceae;Corynebacterium;uncultured bacterium	0	0	6	6	1	0	0	1	0	1	0	0	0	0	0	0	Bacteria	Actinobacteria	Actinobacteria	Corynebacterium	uncultured bacterium	100	363	0	2	363	1	517	877	9.1e-242	81.8	15
81859b8fb5762c401dc7b4e237ac1e6e391794e1_12	EU015871.1.1570	Bacteria;Cyanobacteria;Cyanobacteria;SubsectionI;FamilyI;Synechococcus;uncultured Synechococcus sp.	1	0	0	5	3	0	1	0	0	0	1	0	0	1	0	3	Bacteria	Cyanobacteria	Cyanobacteria	Synechococcus	uncultured Synechococcus sp.	100	118	0	0	118	1	500	617	3.4e-64	50.9	15
8a272bbe0ef9368618c70dfdd82b88805e5030e6_8	CP000097.373319.374797	Bacteria;Cyanobacteria;Cyanobacteria;SubsectionI;FamilyI;Synechococcus;Synechococcus sp. CC9902	0	0	0	1	1	0	2	0	1	0	1	1	3	1	2	2	Bacteria	Cyanobacteria	Cyanobacteria	Synechococcus	Synechococcus sp. CC9902	99.69	324	1	0	324	1	540	863	5.3e-190	74.8	15
8b113de10f736df7c4113009c4ad057eed0aca41_6	HE589838.1.1411	Bacteria;Cyanobacteria;Cyanobacteria;SubsectionI;FamilyI;Prochlorococcus;uncultured bacterium	1	2	0	0	1	1	1	0	0	0	0	2	2	1	1	3	Bacteria	Cyanobacteria	Cyanobacteria	Prochlorococcus	uncultured bacterium	100	72	0	0	72	1	771	842	2e-23	38	15
94e413648c31da5493e642ac659d59c496c17e9d_10	AB185728.1.1545	Bacteria;Firmicutes;Clostridia;Clostridiales;Christensenellaceae;uncultured;uncultured rumen bacterium	3	2	0	1	1	0	0	0	0	0	0	2	1	0	0	5	Bacteria	Firmicutes	Clostridia	uncultured	uncultured rumen bacterium	94	50	3	0	50	1	878	927	6.9e-06	29.2	15
a3845d5ae116be8a008bc5db24a8eeec537547d5_10	CP000097.373319.374797	Bacteria;Cyanobacteria;Cyanobacteria;SubsectionI;FamilyI;Synechococcus;Synechococcus sp. CC9902	3	8	0	1	0	0	1	0	0	0	0	0	0	0	2	0	Bacteria	Cyanobacteria	Cyanobacteria	Synechococcus	Synechococcus sp. CC9902	100	437	0	3	434	1	427	863	0	94.9	15
a7b77b4941dbc2dacbc2b78d1acc82e99f1bf254_4	AB447751.1.1446	Bacteria;Bacteroidetes;Sphingobacteriia;Sphingobacteriales;uncultured bacterium	2	0	0	3	3	0	0	0	0	1	0	2	1	1	1	1	Bacteria	Bacteroidetes	Sphingobacteriia	Sphingobacteriales	uncultured bacterium	90.5	463	44	0	463	1	428	890	1.6e-302	89.6	15
caed36fd8bbd0537122c00436918f2742d4f8d5a_10	JF179201.1.1342	Bacteria;Actinobacteria;Actinobacteria;Corynebacteriales;Corynebacteriaceae;Corynebacterium;uncultured bacterium	0	0	4	2	3	0	0	3	0	2	1	0	0	0	0	0	Bacteria	Actinobacteria	Actinobacteria	Corynebacterium	uncultured bacterium	100	430	0	2	430	1	450	877	0	116.6	15
e06813f211fe87d49537d110ec9e8e282c894cd7_9	CP000097.373319.374797	Bacteria;Cyanobacteria;Cyanobacteria;SubsectionI;FamilyI;Synechococcus;Synechococcus sp. CC9902	0	1	0	3	2	0	0	0	0	0	0	1	1	2	3	2	Bacteria	Cyanobacteria	Cyanobacteria	Synechococcus	Synechococcus sp. CC9902	99.7	336	1	0	336	1	528	863	7.9e-208	77.4	15
e570bf65f0b429f8f8f3195c00659b24ab8996a8_8	FN824481.1.1385	Bacteria;Actinobacteria;Actinobacteria;Propionibacteriales;Propionibacteriaceae;Propionibacterium;Propionibacterium avidum	0	1	4	1	0	4	0	3	1	1	0	0	0	0	0	0	Bacteria	Actinobacteria	Actinobacteria	Propionibacterium	Propionibacterium avidum	97.76	542	13	6	541	1	314	851	0	128.7	15
f8e52bab6f8701a81b3e0cb2b5c5a34c54777004_8	CP000653.4273053.4274584	Bacteria;Proteobacteria;Gammaproteobacteria;Enterobacteriales;Enterobacteriaceae;Raoultella;Enterobacter;Enterobacter sp. 638	13	0	0	1	0	0	1	0	0	0	0	0	0	0	0	0	Bacteria	Proteobacteria	Gammaproteobacteria	Enterobacter	Enterobacter sp. 638	100	263	0	2	263	1	657	917	1.1e-147	68.2	15
fcea77037ac1fa668e6e2f92646c79060ae384d5_10	JN228275.1.1459	Bacteria;Proteobacteria;Gammaproteobacteria;Pseudomonadales;Pseudomonadaceae;Pseudomonas;Pseudomonas sp. A8(2011)	7	0	0	0	0	0	8	0	0	0	0	0	0	0	0	0	Bacteria	Proteobacteria	Gammaproteobacteria	Pseudomonas	Pseudomonas sp. A8(2011)	100	541	0	2	541	1	355	893	0	140.6	15
fe5affe20d81db77e1cbc309e032cc8af6ddd05b_4	GQ349827.1.1370	Bacteria;Bacteroidetes;Flavobacteria;Flavobacteriales;Flavobacteriaceae;uncultured;uncultured Bacteroidetes bacterium	0	0	1	2	3	0	0	1	0	1	0	1	3	1	0	2	Bacteria	Bacteroidetes	Flavobacteria	uncultured	uncultured Bacteroidetes bacterium	99.56	459	2	3	457	1	439	896	0	102.7	15
0d7f69ec8368c22ea2e713ad5e6b438438fe474f_14	AF443790.1.1445	Bacteria;Proteobacteria;Gammaproteobacteria;Pseudomonadales;Moraxellaceae;Moraxella;Moraxella nonliquefaciens	0	0	0	0	0	0	0	0	7	7	0	0	0	0	0	0	Bacteria	Proteobacteria	Gammaproteobacteria	Moraxella	Moraxella nonliquefaciens	99.81	536	1	2	536	1	347	880	0	127.5	14
169d6b8d6cec18f1365eee2de21d88dc24713912_14	JF111993.1.1351	Bacteria;Actinobacteria;Actinobacteria;Propionibacteriales;Propionibacteriaceae;Propionibacterium;uncultured bacterium	3	11	0	0	0	0	0	0	0	0	0	0	0	0	0	0	Bacteria	Actinobacteria	Actinobacteria	Propionibacterium	uncultured bacterium	98	553	11	3	553	1	330	879	0	131.2	14
1da4ec94770c7c30707e7ba91f1ede447a43b995_8	HM341645.1.1356	Bacteria;Proteobacteria;Gammaproteobacteria;Pseudomonadales;Moraxellaceae;Moraxella;uncultured bacterium	0	0	0	0	0	0	0	0	7	7	0	0	0	0	0	0	Bacteria	Proteobacteria	Gammaproteobacteria	Moraxella	uncultured bacterium	99.25	538	4	4	537	1	355	889	0	129.8	14
1e0df860016181c69b96a5cb9a21424377190df1_7	HQ665008.1.1410	Bacteria;Proteobacteria;Gammaproteobacteria;Pseudomonadales;Pseudomonadaceae;Pseudomonas;Pseudomonas sp. HME6891	9	0	0	0	0	0	2	0	0	0	0	0	0	0	3	0	Bacteria	Proteobacteria	Gammaproteobacteria	Pseudomonas	Pseudomonas sp. HME6891	99.81	544	1	5	543	1	335	874	0	148.3	14
32a58e841d4232fad1cbdb883b327b95d65c6556_6	CP000097.373319.374797	Bacteria;Cyanobacteria;Cyanobacteria;SubsectionI;FamilyI;Synechococcus;Synechococcus sp. CC9902	0	1	3	0	0	0	2	0	1	1	1	1	0	0	2	2	Bacteria	Cyanobacteria	Cyanobacteria	Synechococcus	Synechococcus sp. CC9902	100	243	0	0	243	1	621	863	4.7e-214	77.8	14
598ed4285d79946cde6387f76525ba4e2f16d6db_8	EU434595.1.1446	Bacteria;Actinobacteria;Actinobacteria;Corynebacteriales;Corynebacteriaceae;Corynebacterium;Corynebacterium coyleae	0	0	2	11	0	0	0	0	0	1	0	0	0	0	0	0	Bacteria	Actinobacteria	Actinobacteria	Corynebacterium	Corynebacterium coyleae	96.15	79	3	1	79	1	810	887	2.7e-56	48.2	14
68830ae2f916320c41d7aa45b293af6c9cce93e1_9	CP000435.529961.531437	Bacteria;Cyanobacteria;Cyanobacteria;SubsectionI;FamilyI;Synechococcus;Synechococcus sp. CC9311	2	3	1	1	0	3	0	0	0	2	0	0	1	0	0	1	Bacteria	Cyanobacteria	Cyanobacteria	Synechococcus	Synechococcus sp. CC9311	99.59	483	2	0	483	1	381	863	0	91.9	14
748cd721251f65b0ae9efde767a193e3482d20ab_14	AF003932.1.1460	Bacteria;Firmicutes;Bacilli;Lactobacillales;Streptococcaceae;Streptococcus;Streptococcus oralis	8	0	0	0	0	2	0	0	0	1	0	0	0	2	1	0	Bacteria	Firmicutes	Bacilli	Streptococcus	Streptococcus oralis	99.81	542	1	2	542	1	390	929	0	145.2	14
8dcef706cfa2343009cf751300fa95b2dfc6841d_8	DQ009318.1.2330	Bacteria;Cyanobacteria;Cyanobacteria;SubsectionI;FamilyI;Synechococcus;uncultured marine bacterium	0	1	0	1	0	0	1	0	0	0	0	1	3	5	1	1	Bacteria	Cyanobacteria	Cyanobacteria	Synechococcus	uncultured marine bacterium	99.44	359	2	0	359	1	484	842	3.1e-168	72.4	14
a5caef1d3e6f487c8f7532e78ba5d11588e83a21_6	EU800057.1.1428	Bacteria;Proteobacteria;Alphaproteobacteria;Rhodobacterales;Rhodobacteraceae;uncultured;uncultured bacterium	1	2	1	0	0	1	1	0	0	4	1	1	1	1	0	0	Bacteria	Proteobacteria	Alphaproteobacteria	uncultured	uncultured bacterium	100	305	0	0	305	1	557	861	8.3e-160	70.2	14
a7409047c2a8635cf60b149aac373ab7c9ef9b72_7	EF574948.1.1434	Bacteria;Proteobacteria;Deltaproteobacteria;Bdellovibrionales;Bdellovibrionaceae;OM27 clade;uncultured bacterium	0	0	0	2	1	0	0	0	0	0	1	2	0	2	3	3	Bacteria	Proteobacteria	Deltaproteobacteria	OM27 clade	uncultured bacterium	99.21	253	2	0	253	1	606	858	1e-139	66.7	14
a98a5e44a11805740ee4f93127561fc2505cd382_6	EF574532.1.1489	Bacteria;Proteobacteria;Deltaproteobacteria;Desulfuromonadales;GR-WP33-58;uncultured bacterium	0	1	0	0	1	0	1	0	2	2	2	1	1	2	0	1	Bacteria	Proteobacteria	Deltaproteobacteria	GR-WP33-58	uncultured bacterium	98.88	447	5	0	447	1	455	901	0	99.3	14
ab55a95f849f2144a40868c51a0e7a2291ee7057_7	CP000097.373319.374797	Bacteria;Cyanobacteria;Cyanobacteria;SubsectionI;FamilyI;Synechococcus;Synechococcus sp. CC9902	0	1	0	3	1	0	1	1	0	0	0	1	0	1	0	5	Bacteria	Cyanobacteria	Cyanobacteria	Synechococcus	Synechococcus sp. CC9902	99.81	516	1	0	516	1	348	863	0	95.1	14
b09fdb52876e4e26316893ea87160fb461a5ebf6_10	JN180124.1.1529	Bacteria;Proteobacteria;Gammaproteobacteria;Pseudomonadales;Pseudomonadaceae;Pseudomonas;Pseudomonas sp. wust-c	11	1	0	0	0	0	1	0	0	0	0	0	0	1	0	0	Bacteria	Proteobacteria	Gammaproteobacteria	Pseudomonas	Pseudomonas sp. wust-c	99.63	543	2	4	543	1	375	913	0	142	14
bfc33b6fa29a4498da46b0e561b6264950bbd3a1_7	AY135675.1.1413	Bacteria;Cyanobacteria;Cyanobacteria;SubsectionI;FamilyI;Synechococcus;uncultured bacterium	1	2	1	1	1	1	0	0	0	1	0	1	3	0	1	1	Bacteria	Cyanobacteria	Cyanobacteria	Synechococcus	uncultured bacterium	95.97	126	5	2	126	1	731	854	1.3e-47	46.6	14
df34087f893a1865ce34e97fea15ad2098dc572a_5	FR686005.1.1446	Bacteria;Cyanobacteria;Cyanobacteria;SubsectionI;FamilyI;Synechococcus;uncultured marine bacterium	0	3	0	1	1	1	0	0	2	0	0	0	1	1	1	3	Bacteria	Cyanobacteria	Cyanobacteria	Synechococcus	uncultured marine bacterium	99.61	518	2	0	518	1	344	861	0	96.3	14
e3ad610a9ab7e0d79a8d94c324dd29fb330babe6_14	FJ193821.1.1461	Bacteria;Firmicutes;Bacilli;Bacillales;Staphylococcaceae;Staphylococcus;uncultured Staphylococcus sp.	0	2	1	0	0	2	0	5	2	0	0	0	0	1	1	0	Bacteria	Firmicutes	Bacilli	Staphylococcus	uncultured Staphylococcus sp.	96.67	60	2	0	60	1	817	876	9e-42	43.9	14
0a52d1b81db0b793f64ea531f7f3db8f617b8d2a_6	AJ439347.1.1513	Bacteria;Actinobacteria;Actinobacteria;Corynebacteriales;Corynebacteriaceae;Corynebacterium;Corynebacterium fastidiosum	0	0	1	5	0	0	0	3	0	4	0	0	0	0	0	0	Bacteria	Actinobacteria	Actinobacteria	Corynebacterium	Corynebacterium fastidiosum	99.38	486	3	2	486	1	416	899	0	134.2	13
0c53902300365269e4a98d39c633eb8248870ac6_5	CP000253.448819.450374	Bacteria;Firmicutes;Bacilli;Bacillales;Staphylococcaceae;Staphylococcus;Staphylococcus aureus subsp. aureus NCTC 8325	2	5	0	2	0	0	0	4	0	0	0	0	0	0	0	0	Bacteria	Firmicutes	Bacilli	Staphylococcus	Staphylococcus aureus subsp. aureus NCTC 8325	97.92	99	2	3	99	1	841	936	1.1e-113	60.9	13
11ae24e16dcf66d8789f3619940218142dc8e6b9_8	HE589838.1.1411	Bacteria;Cyanobacteria;Cyanobacteria;SubsectionI;FamilyI;Prochlorococcus;uncultured bacterium	3	0	1	1	1	1	0	0	0	0	2	0	0	1	0	3	Bacteria	Cyanobacteria	Cyanobacteria	Prochlorococcus	uncultured bacterium	100	97	0	2	97	1	748	842	2.6e-48	46.4	13
1972cf0f6655bbb35a7e7dc1628f697ba5991dd8_6	GU234835.1.1366	Bacteria;Bacteroidetes;Flavobacteria;Flavobacteriales;NS9 marine group;uncultured marine bacterium	0	1	0	2	0	0	0	1	2	0	1	1	1	1	2	1	Bacteria	Bacteroidetes	Flavobacteria	NS9 marine group	uncultured marine bacterium	98.28	350	6	1	350	1	549	897	8.4e-182	73.7	13
1b76a53c4447eb057f78f31171c229837b03e5e6_8	AJ441241.1.1414	Bacteria;Bacteroidetes;Sphingobacteriia;Sphingobacteriales;WCHB1-69;uncultured Bacteroidetes bacterium	2	2	2	2	0	1	0	0	1	1	0	0	0	1	1	0	Bacteria	Bacteroidetes	Sphingobacteriia	WCHB1-69	uncultured Bacteroidetes bacterium	90.52	517	49	0	517	1	359	875	9.2e-304	89.8	13
266a1564af4ee2b35bef8ff402d96c08dddb7b7d_5	HM341645.1.1356	Bacteria;Proteobacteria;Gammaproteobacteria;Pseudomonadales;Moraxellaceae;Moraxella;uncultured bacterium	0	0	0	0	0	0	0	0	5	8	0	0	0	0	0	0	Bacteria	Proteobacteria	Gammaproteobacteria	Moraxella	uncultured bacterium	99.16	483	4	4	482	1	410	889	0	127.9	13
2a52590802a6ebf5c0eb12c3cd53f641d0ff2879_4	JF196044.1.1373	Bacteria;Firmicutes;Bacilli;Bacillales;Staphylococcaceae;Staphylococcus;uncultured bacterium	1	2	1	0	1	1	1	3	0	0	1	0	0	1	0	1	Bacteria	Firmicutes	Bacilli	Staphylococcus	uncultured bacterium	99.22	261	2	6	260	1	650	905	1.6e-150	68.5	13
2d46ee41c4b7cbb84359b01821d3f3e343110f36_10	EU804851.1.1488	Bacteria;Bacteroidetes;Flavobacteria;Flavobacteriales;NS9 marine group;uncultured bacterium	2	2	1	0	1	0	0	0	0	0	1	1	2	2	1	0	Bacteria	Bacteroidetes	Flavobacteria	NS9 marine group	uncultured bacterium	92.39	461	35	1	461	1	453	912	0	111.9	13
3bef93e750e9774b918c447b36ac4a669e6be56f_10	CP000097.373319.374797	Bacteria;Cyanobacteria;Cyanobacteria;SubsectionI;FamilyI;Synechococcus;Synechococcus sp. CC9902	1	0	1	0	1	0	3	0	1	0	2	2	1	0	0	1	Bacteria	Cyanobacteria	Cyanobacteria	Synechococcus	Synechococcus sp. CC9902	100	249	0	0	249	1	615	863	1.4e-155	69.3	13
4170360be7f78b4936c9e3923510feffdeaf8023_6	DQ125650.1.1478	Bacteria;Firmicutes;Bacilli;Bacillales;Alicyclobacillaceae;Tumebacillus;uncultured bacterium	1	0	0	0	0	1	3	0	0	0	0	0	1	6	1	0	Bacteria	Firmicutes	Bacilli	Tumebacillus	uncultured bacterium	96.73	521	17	1	521	1	394	913	0	118.8	13
4e29295ff25f1ba5b227268c2564d24850f53476_8	HM341645.1.1356	Bacteria;Proteobacteria;Gammaproteobacteria;Pseudomonadales;Moraxellaceae;Moraxella;uncultured bacterium	0	0	0	0	0	0	0	0	6	7	0	0	0	0	0	0	Bacteria	Proteobacteria	Gammaproteobacteria	Moraxella	uncultured bacterium	99.24	533	4	4	532	1	360	889	0	128.2	13
6961d445f30e5558e4d7d6257252b6bd1f1556f2_7	JF196044.1.1373	Bacteria;Firmicutes;Bacilli;Bacillales;Staphylococcaceae;Staphylococcus;uncultured bacterium	2	0	0	0	0	1	0	6	0	1	1	0	0	0	0	2	Bacteria	Firmicutes	Bacilli	Staphylococcus	uncultured bacterium	99.64	279	1	1	279	1	628	905	9.6e-152	68.8	13
8ca6575e9b4450f3813c9fc9b3c0b23731450849_6	DQ009318.1.2330	Bacteria;Cyanobacteria;Cyanobacteria;SubsectionI;FamilyI;Synechococcus;uncultured marine bacterium	1	2	1	1	0	0	1	0	0	0	0	0	0	2	5	0	Bacteria	Cyanobacteria	Cyanobacteria	Synechococcus	uncultured marine bacterium	99.79	469	1	3	466	1	374	842	0	94.6	13
9281d2f6ac4c7680f53afe7375a70418023c64a4_5	FJ826103.1.1442	Bacteria;Proteobacteria;Alphaproteobacteria;Rhodobacterales;Rhodobacteraceae;Roseobacter clade NAC11-7 lineage;uncultured marine bacterium	1	1	1	0	2	0	0	0	0	0	2	1	2	0	2	1	Bacteria	Proteobacteria	Alphaproteobacteria	Roseobacter clade NAC11-7 lineage	uncultured marine bacterium	100	387	0	0	387	1	469	855	1.4e-227	80.2	13
96a90f501ebdf62d3b798d8c553ea7777db42d57_7	HQ671936.1.1446	Bacteria;Cyanobacteria;Cyanobacteria;SubsectionI;FamilyI;Synechococcus;uncultured bacterium	0	1	1	0	1	0	1	0	0	2	0	3	2	0	1	1	Bacteria	Cyanobacteria	Cyanobacteria	Synechococcus	uncultured bacterium	99.8	505	1	0	505	1	359	863	0	95.8	13
af9cd3fbc19a4369540d075cddc9ef99e0c643c0_6	HM128955.1.1411	Bacteria;Cyanobacteria;Cyanobacteria;SubsectionI;FamilyI;Synechococcus;uncultured bacterium	0	1	1	0	0	2	0	0	0	1	1	0	2	2	3	0	Bacteria	Cyanobacteria	Cyanobacteria	Synechococcus	uncultured bacterium	100	122	0	4	121	1	726	844	9e-60	49.7	13
b280fda269364268b666649cfd226d39c6d49606_4	BA000017.530475.532029	Bacteria;Firmicutes;Bacilli;Bacillales;Staphylococcaceae;Staphylococcus;Staphylococcus aureus subsp. aureus Mu50	0	9	0	0	0	0	0	0	0	0	0	0	0	4	0	0	Bacteria	Firmicutes	Bacilli	Staphylococcus	Staphylococcus aureus subsp. aureus Mu50	100	529	0	0	529	1	407	935	0	134.8	13
c2e53ac0fc852cf25c13aa29c28a292f37001bfd_7	HQ672064.1.1462	Bacteria;Bacteroidetes;Flavobacteria;Flavobacteriales;Cryomorphaceae;NS10 marine group;uncultured bacterium	6	0	0	0	0	2	0	2	1	1	0	0	1	0	0	0	Bacteria	Bacteroidetes	Flavobacteria	NS10 marine group	uncultured bacterium	99.78	464	1	1	464	1	427	889	0	129.4	13
c5b1494523ad5472d17a287d043bd298c322f4ec_4	JF127027.1.1354	Bacteria;Actinobacteria;Actinobacteria;Propionibacteriales;Propionibacteriaceae;Propionibacterium;uncultured bacterium	1	0	2	0	0	0	5	1	1	0	2	0	0	0	1	0	Bacteria	Actinobacteria	Actinobacteria	Propionibacterium	uncultured bacterium	99.62	533	2	3	533	1	350	879	0	137.1	13
d4c2c453cad71b5f3565912ab5f8e49a6a77d117_7	FJ744834.1.1355	Bacteria;Proteobacteria;Deltaproteobacteria;Desulfuromonadales;GR-WP33-58;uncultured delta proteobacterium	0	1	1	0	0	0	2	1	2	1	1	0	2	2	0	0	Bacteria	Proteobacteria	Deltaproteobacteria	GR-WP33-58	uncultured delta proteobacterium	97.39	499	13	0	499	1	379	877	0	101	13
dc0caa36c856daf6195389ba47a90e19a7f55489_7	GQ026225.1.1340	Bacteria;Actinobacteria;Actinobacteria;Corynebacteriales;Corynebacteriaceae;Corynebacterium;uncultured bacterium	0	0	4	2	2	0	1	0	0	4	0	0	0	0	0	0	Bacteria	Actinobacteria	Actinobacteria	Corynebacterium	uncultured bacterium	99.35	461	3	2	461	1	419	877	0	127.4	13
ded48f61bea999d894a17938e2d06b5a09383453_7	CP000097.373319.374797	Bacteria;Cyanobacteria;Cyanobacteria;SubsectionI;FamilyI;Synechococcus;Synechococcus sp. CC9902	0	1	3	0	0	1	0	0	1	0	5	0	0	1	0	1	Bacteria	Cyanobacteria	Cyanobacteria	Synechococcus	Synechococcus sp. CC9902	99.72	360	1	1	360	1	505	863	2.8e-192	75.3	13
e93e243651089f3f8e04bb581ea6d90d6d305469_8	HM341645.1.1356	Bacteria;Proteobacteria;Gammaproteobacteria;Pseudomonadales;Moraxellaceae;Moraxella;uncultured bacterium	0	0	0	0	0	0	0	0	3	4	6	0	0	0	0	0	Bacteria	Proteobacteria	Gammaproteobacteria	Moraxella	uncultured bacterium	99.01	305	3	2	305	1	587	889	2.1e-152	69	13
ffb06ec869049bda3434818f375024179db4738d_5	EU777561.1.1390	Bacteria;Firmicutes;Clostridia;Clostridiales;Lachnospiraceae;Blautia;uncultured bacterium	3	0	2	0	2	0	0	1	1	1	0	0	2	0	0	1	Bacteria	Firmicutes	Clostridia	Blautia	uncultured bacterium	94.83	58	3	0	58	1	851	908	3.1e-13	33.3	13
14d0c29531ab4d96fe7497a3c446b1f10a535dc7_3	AE017283.606163.607687	Bacteria;Actinobacteria;Actinobacteria;Propionibacteriales;Propionibacteriaceae;Propionibacterium;Propionibacterium acnes KPA171202	2	2	0	0	0	0	4	1	0	1	0	0	0	1	1	0	Bacteria	Actinobacteria	Actinobacteria	Propionibacterium	Propionibacterium acnes KPA171202	99.81	539	1	2	539	1	363	899	0	132	12
15357c99c15c9fdf8e7a3238314cbb2bb5d90ee0_5	FR686005.1.1446	Bacteria;Cyanobacteria;Cyanobacteria;SubsectionI;FamilyI;Synechococcus;uncultured marine bacterium	0	1	1	0	1	2	0	0	0	0	0	1	2	0	3	1	Bacteria	Cyanobacteria	Cyanobacteria	Synechococcus	uncultured marine bacterium	99.76	417	1	0	417	1	445	861	0	91.4	12
2365534ec642b8a19284e59144f29f70e992fc8d_5	JF196044.1.1373	Bacteria;Firmicutes;Bacilli;Bacillales;Staphylococcaceae;Staphylococcus;uncultured bacterium	1	3	0	2	1	1	1	1	0	0	0	0	0	0	2	0	Bacteria	Firmicutes	Bacilli	Staphylococcus	uncultured bacterium	99.19	256	2	8	254	1	656	905	2e-240	81.2	12
36e28172cf407a9ab78883bc231dbe7775922733_5	CP000097.373319.374797	Bacteria;Cyanobacteria;Cyanobacteria;SubsectionI;FamilyI;Synechococcus;Synechococcus sp. CC9902	2	1	0	1	1	0	0	0	0	1	0	0	3	0	1	2	Bacteria	Cyanobacteria	Cyanobacteria	Synechococcus	Synechococcus sp. CC9902	99.71	346	1	0	346	1	518	863	6.8e-199	76.2	12
386b52c9cabfc3217307e13292c782cdc003385a_6	CP000097.373319.374797	Bacteria;Cyanobacteria;Cyanobacteria;SubsectionI;FamilyI;Synechococcus;Synechococcus sp. CC9902	0	1	1	0	2	0	0	0	0	1	0	2	1	0	0	4	Bacteria	Cyanobacteria	Cyanobacteria	Synechococcus	Synechococcus sp. CC9902	100	251	0	0	251	1	613	863	2.1e-192	74.8	12
3e66eda923f60fe792d733378bec8cfaf0a2a4d4_3	DQ009318.1.2330	Bacteria;Cyanobacteria;Cyanobacteria;SubsectionI;FamilyI;Synechococcus;uncultured marine bacterium	0	0	1	0	0	1	0	0	1	0	1	0	2	0	4	2	Bacteria	Cyanobacteria	Cyanobacteria	Synechococcus	uncultured marine bacterium	99.64	274	1	0	274	1	569	842	1.5e-295	88.7	12
404630fcb6adffe4f9ae6ed6a871303a0b7fbe93_5	CP000097.373319.374797	Bacteria;Cyanobacteria;Cyanobacteria;SubsectionI;FamilyI;Synechococcus;Synechococcus sp. CC9902	1	0	0	1	1	0	0	0	1	2	0	1	2	0	2	1	Bacteria	Cyanobacteria	Cyanobacteria	Synechococcus	Synechococcus sp. CC9902	99.75	407	1	0	407	1	457	863	7.8e-236	81.4	12
55b3b6f0a54970280e37eb55463a4457d7ec9b42_9	EF510348.1.1506	Bacteria;Firmicutes;Bacilli;Bacillales;Staphylococcaceae;Staphylococcus;uncultured bacterium	0	3	0	1	0	1	0	3	0	0	0	1	0	1	1	1	Bacteria	Firmicutes	Bacilli	Staphylococcus	uncultured bacterium	100	98	0	2	98	1	841	936	4.1e-93	56.9	12
67702caff5bc47c2b470da59a05aa36c109afed1_7	DQ009318.1.2330	Bacteria;Cyanobacteria;Cyanobacteria;SubsectionI;FamilyI;Synechococcus;uncultured marine bacterium	0	0	1	3	0	1	1	0	0	0	0	2	1	0	0	3	Bacteria	Cyanobacteria	Cyanobacteria	Synechococcus	uncultured marine bacterium	99.62	266	1	0	266	1	577	842	5.6e-225	80	12
6cf5dadc435965222fbb0dda930cea8e313c13e7_7	EU802782.1.1490	Bacteria;Bacteroidetes;Flavobacteria;Flavobacteriales;Flavobacteriaceae;Sufflavibacter;uncultured bacterium	1	0	1	2	0	0	2	2	1	1	0	0	0	2	0	0	Bacteria	Bacteroidetes	Flavobacteria	Sufflavibacter	uncultured bacterium	97.24	472	13	1	472	1	442	912	0	110.6	12
6f04240c6397a7aeb91fcbcc5e650873d76347e7_9	U10876.1.1511	Bacteria;Proteobacteria;Gammaproteobacteria;Pseudomonadales;Moraxellaceae;Moraxella;Moraxella catarrhalis	0	0	0	0	0	0	0	0	2	9	0	0	1	0	0	0	Bacteria	Proteobacteria	Gammaproteobacteria	Moraxella	Moraxella catarrhalis	100	337	0	2	337	1	573	907	6.7e-203	76.7	12
78b41f9fac757aa6fc0c5dffcdc161ca8f9620de_8	EF574948.1.1434	Bacteria;Proteobacteria;Deltaproteobacteria;Bdellovibrionales;Bdellovibrionaceae;OM27 clade;uncultured bacterium	0	1	0	4	0	0	0	0	0	0	0	1	1	2	2	1	Bacteria	Proteobacteria	Deltaproteobacteria	OM27 clade	uncultured bacterium	99.62	265	1	1	264	1	594	858	5.9e-208	77	12
85b52a3d3eaa0c9e0451197f02d3b1eedec91797_12	EU015871.1.1570	Bacteria;Cyanobacteria;Cyanobacteria;SubsectionI;FamilyI;Synechococcus;uncultured Synechococcus sp.	0	1	1	2	1	0	1	0	1	1	0	0	0	2	2	0	Bacteria	Cyanobacteria	Cyanobacteria	Synechococcus	uncultured Synechococcus sp.	100	89	0	1	89	1	530	617	4.7e-32	41.5	12
89ae10efc794f5f5a5b29d7431b9aa5f4de766d3_7	FR686005.1.1446	Bacteria;Cyanobacteria;Cyanobacteria;SubsectionI;FamilyI;Synechococcus;uncultured marine bacterium	0	2	3	0	0	0	1	2	0	1	0	0	0	1	2	0	Bacteria	Cyanobacteria	Cyanobacteria	Synechococcus	uncultured marine bacterium	99.79	485	1	3	482	1	377	861	0	96.9	12
8d2f8912155ec46748e5eac4e86c4d0d2d7512f8_12	JF165321.1.1374	Bacteria;Firmicutes;Bacilli;Bacillales;Staphylococcaceae;Staphylococcus;uncultured bacterium	0	2	0	1	0	1	0	2	0	2	1	0	0	1	2	0	Bacteria	Firmicutes	Bacilli	Staphylococcus	uncultured bacterium	96.39	83	3	0	83	1	827	909	3.3e-27	39.6	12
93de6e2e2764c44c9e249bd9cd1dda874fa2daa5_6	CP000097.373319.374797	Bacteria;Cyanobacteria;Cyanobacteria;SubsectionI;FamilyI;Synechococcus;Synechococcus sp. CC9902	0	1	0	0	0	0	0	0	0	0	1	0	3	3	4	0	Bacteria	Cyanobacteria	Cyanobacteria	Synechococcus	Synechococcus sp. CC9902	99.67	301	1	0	301	1	563	863	1.5e-210	77.6	12
9708b9c666663a794a88fb723174f41836f5746d_9	FQ032815.3262.4778	Bacteria;Bacteroidetes;Flavobacteria;Flavobacteriales;Cryomorphaceae;NS10 marine group;uncultured Flavobacteriia bacterium	0	2	0	1	0	4	0	0	2	0	1	0	0	1	0	1	Bacteria	Bacteroidetes	Flavobacteria	NS10 marine group	uncultured Flavobacteriia bacterium	97.53	447	11	2	447	1	469	913	0	129.8	12
9c159d836f1e0017f35b403e2b17fc01471f19a1_6	CP000097.373319.374797	Bacteria;Cyanobacteria;Cyanobacteria;SubsectionI;FamilyI;Synechococcus;Synechococcus sp. CC9902	0	1	3	2	0	0	1	1	0	1	0	0	0	0	3	0	Bacteria	Cyanobacteria	Cyanobacteria	Synechococcus	Synechococcus sp. CC9902	100	499	0	3	496	1	365	863	5.30000000000619e-313	90.9	12
9df23c38972ad99fcf6680dff962515b9765607c_5	DQ009318.1.2330	Bacteria;Cyanobacteria;Cyanobacteria;SubsectionI;FamilyI;Synechococcus;uncultured marine bacterium	1	1	0	0	1	1	1	0	0	2	0	1	3	1	0	0	Bacteria	Cyanobacteria	Cyanobacteria	Synechococcus	uncultured marine bacterium	99.52	421	2	0	421	1	422	842	0	90.9	12
a42ad4f37c21f9ed590b431f689a8534296fd9a4_6	HQ754447.1.1355	Bacteria;Actinobacteria;Actinobacteria;Micrococcales;Sanguibacteraceae;Sanguibacter;uncultured organism	1	3	1	0	0	1	4	0	0	1	0	0	0	0	0	1	Bacteria	Actinobacteria	Actinobacteria	Sanguibacter	uncultured organism	94.55	57	3	2	57	1	826	880	8.5e-16	34.5	12
b7517baf236c6fd06e3d264cc50c91f5533e7d89_6	FN824481.1.1385	Bacteria;Actinobacteria;Actinobacteria;Propionibacteriales;Propionibacteriaceae;Propionibacterium;Propionibacterium avidum	1	0	1	2	2	1	3	1	1	0	0	0	0	0	0	0	Bacteria	Actinobacteria	Actinobacteria	Propionibacterium	Propionibacterium avidum	98.12	538	11	5	538	1	318	851	0	129	12
b9c9ce08fcce8f8e0668650e67cd0f5b8c65bb66_4	FR684366.1.1495	Bacteria;Proteobacteria;Gammaproteobacteria;Oceanospirillales;SAR86 clade;uncultured marine bacterium	1	2	2	3	0	0	0	0	1	1	0	0	0	1	1	0	Bacteria	Proteobacteria	Gammaproteobacteria	SAR86 clade	uncultured marine bacterium	100	445	0	1	444	1	468	912	0	105	12
c4fb73e002daf9c211e1412f220f48f39567eb91_12	DQ009270.1.1993	Bacteria;Proteobacteria;Alphaproteobacteria;Rickettsiales;SAR116 clade;Candidatus Puniceispirillum;uncultured marine bacterium	1	0	1	1	2	1	0	1	1	0	0	2	1	1	0	0	Bacteria	Proteobacteria	Alphaproteobacteria	Candidatus Puniceispirillum	uncultured marine bacterium	98.81	84	1	0	84	1	756	839	5.4e-293	86.5	12
c723ce94bf0097e0036b6dd7a6a7fc179f6cee0b_6	HM063025.1.1350	Bacteria;Actinobacteria;Actinobacteria;Pseudonocardiales;Pseudonocardiaceae;Crossiella;uncultured bacterium	1	0	3	6	0	1	0	1	0	0	0	0	0	0	0	0	Bacteria	Actinobacteria	Actinobacteria	Crossiella	uncultured bacterium	95	61	3	1	61	1	805	864	1.2e-98	57.2	12
d00aa00bb0f5862f92b344cbc2b327fd1894c558_8	JF179201.1.1342	Bacteria;Actinobacteria;Actinobacteria;Corynebacteriales;Corynebacteriaceae;Corynebacterium;uncultured bacterium	0	0	0	7	1	0	0	1	0	3	0	0	0	0	0	0	Bacteria	Actinobacteria	Actinobacteria	Corynebacterium	uncultured bacterium	100	425	0	2	425	1	455	877	0	115.4	12
d1b6d91322bbaab760dc2bbc5b36b3f7fca516e3_6	JF196044.1.1373	Bacteria;Firmicutes;Bacilli;Bacillales;Staphylococcaceae;Staphylococcus;uncultured bacterium	3	2	0	0	0	0	0	3	0	0	0	0	0	1	1	2	Bacteria	Firmicutes	Bacilli	Staphylococcus	uncultured bacterium	99.61	259	1	2	258	1	648	905	1.3e-142	67.2	12
f2618b49ad529e14c025fabf5d72a154a0e664f6_9	GQ100909.1.1263	Bacteria;Actinobacteria;Actinobacteria;Propionibacteriales;Propionibacteriaceae;Propionibacterium;uncultured bacterium	1	1	0	1	1	0	7	0	0	0	0	0	0	0	1	0	Bacteria	Actinobacteria	Actinobacteria	Propionibacterium	uncultured bacterium	99.81	524	1	2	524	1	275	796	0	134.2	12
03b7943b90a5b2aa5ac44ee598fa36b0a5840e27_5	DQ009318.1.2330	Bacteria;Cyanobacteria;Cyanobacteria;SubsectionI;FamilyI;Synechococcus;uncultured marine bacterium	0	2	2	1	1	0	0	0	0	0	0	0	2	0	2	1	Bacteria	Cyanobacteria	Cyanobacteria	Synechococcus	uncultured marine bacterium	99.57	230	1	0	230	1	613	842	2.1e-129	65.5	11
0eb81d153ac41a37ef64cc87fecbdbe177d685f6_11	DQ093351.1.1508	Bacteria;Firmicutes;Bacilli;Bacillales;Planococcaceae;Planomicrobium;Staphylococcus kloosii	1	0	1	0	0	1	1	4	1	0	0	0	0	0	0	2	Bacteria	Firmicutes	Bacilli	Planomicrobium	Staphylococcus kloosii	95.88	97	4	0	97	1	831	927	1.3e-106	59.6	11
0f171ac4cd45bb9f0cf62d82e733bafd5c5d430f_11	GU189020.1.1441	Bacteria;Bacteroidetes;Flavobacteria;Flavobacteriales;NS9 marine group;uncultured bacterium	0	0	0	0	5	0	0	0	0	0	0	2	2	0	0	2	Bacteria	Bacteroidetes	Flavobacteria	NS9 marine group	uncultured bacterium	99.61	517	2	1	516	1	372	888	0	114.5	11
121c1e13ce73613e576bb3a8aec491c4c99fad3c_11	HM341645.1.1356	Bacteria;Proteobacteria;Gammaproteobacteria;Pseudomonadales;Moraxellaceae;Moraxella;uncultured bacterium	0	0	0	0	0	0	0	0	6	5	0	0	0	0	0	0	Bacteria	Proteobacteria	Gammaproteobacteria	Moraxella	uncultured bacterium	99.33	449	3	3	448	1	443	889	0	137.5	11
16509caaa0660e39e13d0f1d03faa5144fe96497_5	AY972480.1.1455	Bacteria;Actinobacteria;Actinobacteria;Corynebacteriales;Dietziaceae;Dietzia;Dietzia kunjamensis	0	1	2	3	2	0	0	1	0	0	2	0	0	0	0	0	Bacteria	Actinobacteria	Actinobacteria	Dietzia	Dietzia kunjamensis	95	62	3	2	62	1	826	885	4.3e-48	45.7	11
1e3585ee7c1bf2c8b086771940b548ed3d804ba3_5	HM341645.1.1356	Bacteria;Proteobacteria;Gammaproteobacteria;Pseudomonadales;Moraxellaceae;Moraxella;uncultured bacterium	0	0	0	0	0	0	0	0	2	5	4	0	0	0	0	0	Bacteria	Proteobacteria	Gammaproteobacteria	Moraxella	uncultured bacterium	99.77	437	1	3	436	1	455	889	0	134.8	11
23a8dcf8ff54e568c4234805aabbfed3ee06353e_7	CP000097.373319.374797	Bacteria;Cyanobacteria;Cyanobacteria;SubsectionI;FamilyI;Synechococcus;Synechococcus sp. CC9902	1	0	1	0	2	0	0	0	0	0	0	1	0	1	4	1	Bacteria	Cyanobacteria	Cyanobacteria	Synechococcus	Synechococcus sp. CC9902	99.77	439	1	0	439	1	425	863	8.89999999999998e-310	90.3	11
23b6cd871dbd1296e963fe1398d4c0f12aec0830_8	JN082682.1.1544	Bacteria;Firmicutes;Bacilli;Bacillales;Staphylococcaceae;Staphylococcus;uncultured Staphylococcus sp.	1	1	0	1	0	0	1	1	0	0	0	1	1	1	0	3	Bacteria	Firmicutes	Bacilli	Staphylococcus	uncultured Staphylococcus sp.	98.95	95	1	0	95	1	831	925	9.1e-109	60	11
269186d9fad067e1454045954e424d190eb7fde5_8	HM319918.1.1352	Bacteria;Proteobacteria;Gammaproteobacteria;Pseudomonadales;Moraxellaceae;Moraxella;uncultured bacterium	0	0	0	0	0	0	0	0	7	4	0	0	0	0	0	0	Bacteria	Proteobacteria	Gammaproteobacteria	Moraxella	uncultured bacterium	100	485	0	2	485	1	406	888	0	132.2	11
2fd3faa1b83208b94ea9528ec20e73233433a8ca_6	FN433329.1.1496	Bacteria;Bacteroidetes;Flavobacteria;Flavobacteriales;NS9 marine group;uncultured Flavobacteriia bacterium	0	0	1	2	0	0	1	0	1	0	0	0	3	0	1	2	Bacteria	Bacteroidetes	Flavobacteria	NS9 marine group	uncultured Flavobacteriia bacterium	99.79	484	1	4	482	1	440	921	0	145.3	11
34b2922c024efdb2d0c131bb584001eb750e3f19_7	DQ009318.1.2330	Bacteria;Cyanobacteria;Cyanobacteria;SubsectionI;FamilyI;Synechococcus;uncultured marine bacterium	1	1	1	0	1	1	2	0	0	0	0	0	2	0	0	2	Bacteria	Cyanobacteria	Cyanobacteria	Synechococcus	uncultured marine bacterium	99.15	118	1	0	118	1	725	842	5.3e-70	52.8	11
360842d5330761e2a9b16f386a4db95489c905c6_8	AM990851.1.1471	Bacteria;Proteobacteria;Gammaproteobacteria;Vibrionales;Vibrionaceae;Vibrio;Vibrio sp. MOLA 76	1	0	0	4	1	0	0	0	0	0	0	1	2	1	1	0	Bacteria	Proteobacteria	Gammaproteobacteria	Vibrio	Vibrio sp. MOLA 76	96.88	288	9	0	288	1	617	904	1.7e-183	73.7	11
3da9f02ee5d369a75e95ac7c9e653a24d5f0ac43_5	AJ439347.1.1513	Bacteria;Actinobacteria;Actinobacteria;Corynebacteriales;Corynebacteriaceae;Corynebacterium;Corynebacterium fastidiosum	0	1	4	4	0	1	0	0	0	1	0	0	0	0	0	0	Bacteria	Actinobacteria	Actinobacteria	Corynebacterium	Corynebacterium fastidiosum	99.06	536	5	3	536	1	367	899	0	143.4	11
50f24fc38e7ecce490c9693fc4f33d63a8926422_11	AY135675.1.1413	Bacteria;Cyanobacteria;Cyanobacteria;SubsectionI;FamilyI;Synechococcus;uncultured bacterium	0	1	2	3	0	0	1	0	0	0	1	0	0	1	2	0	Bacteria	Cyanobacteria	Cyanobacteria	Synechococcus	uncultured bacterium	98.08	105	2	1	105	1	751	854	3.2e-51	47.3	11
59b623574c3c9d3f837642d5376a28f10b4c0dc4_7	JN182691.1.1485	Bacteria;Actinobacteria;Actinobacteria;Micrococcales;Microbacteriaceae;Microbacterium;Microbacterium sp. ANIOT07	0	2	3	1	0	0	3	0	1	0	0	0	0	0	1	0	Bacteria	Actinobacteria	Actinobacteria	Microbacterium	Microbacterium sp. ANIOT07	93.55	63	4	1	63	1	832	893	6.2e-71	51.5	11
5eed683e102df453bf10484450607a5e1a17c19a_8	EF574532.1.1489	Bacteria;Proteobacteria;Deltaproteobacteria;Desulfuromonadales;GR-WP33-58;uncultured bacterium	0	0	0	0	0	0	0	0	0	0	1	3	3	0	2	2	Bacteria	Proteobacteria	Deltaproteobacteria	GR-WP33-58	uncultured bacterium	98.83	428	5	1	427	1	474	901	0	100.1	11
67c9aad003ee87284b7662bf3759037d5761c7c8_5	DQ396288.1.1534	Bacteria;Proteobacteria;Gammaproteobacteria;Alteromonadales;Alteromonadaceae;uncultured;uncultured organism	2	1	1	0	0	0	0	0	0	0	0	0	3	3	1	0	Bacteria	Proteobacteria	Gammaproteobacteria	uncultured	uncultured organism	92.99	486	34	1	485	1	430	915	0	97.2	11
68587efc45dd968fba708cfe561e1cc7d1c60899_8	JF210260.1.1352	Bacteria;Proteobacteria;Gammaproteobacteria;Pseudomonadales;Moraxellaceae;Moraxella;uncultured bacterium	0	0	0	0	0	0	0	0	2	3	0	0	6	0	0	0	Bacteria	Proteobacteria	Gammaproteobacteria	Moraxella	uncultured bacterium	100	442	0	2	442	1	449	888	0	136.3	11
69d9cb6d639f3d4d98e41d68448bc78ef2d0aab6_6	JF229828.1.1373	Bacteria;Firmicutes;Bacilli;Bacillales;Staphylococcaceae;Staphylococcus;uncultured bacterium	0	0	0	0	2	0	0	0	0	0	0	1	1	0	0	7	Bacteria	Firmicutes	Bacilli	Staphylococcus	uncultured bacterium	99.79	470	1	3	469	1	440	907	0	126.9	11
6c77d533143fd7506917adc55aaefc02c1b14e3d_8	GU940727.1.1218	Bacteria;Proteobacteria;Deltaproteobacteria;Bdellovibrionales;Bdellovibrionaceae;OM27 clade;uncultured bacterium	0	0	0	1	0	0	0	0	0	1	0	0	1	2	3	3	Bacteria	Proteobacteria	Deltaproteobacteria	OM27 clade	uncultured bacterium	96.72	274	9	0	274	1	526	799	3.5e-157	69.4	11
71ab6a0be0fe3825dfbd9c475f10cb7b8386c5b3_5	DQ125650.1.1478	Bacteria;Firmicutes;Bacilli;Bacillales;Alicyclobacillaceae;Tumebacillus;uncultured bacterium	2	0	0	0	0	0	0	0	1	0	0	0	0	7	1	0	Bacteria	Firmicutes	Bacilli	Tumebacillus	uncultured bacterium	97.12	520	15	0	520	1	394	913	0	106.9	11
835bd522e596761a9aee42e6cc7cb115a9f5d2b8_8	DQ009290.1.2219	Bacteria;Proteobacteria;Alphaproteobacteria;Rhodobacterales;Rhodobacteraceae;uncultured;uncultured marine bacterium	0	0	0	1	0	0	1	1	2	0	0	1	2	1	1	1	Bacteria	Proteobacteria	Alphaproteobacteria	uncultured	uncultured marine bacterium	99.67	306	1	1	306	1	535	839	1.6e-165	71.7	11
869320a0f94fe9b299bffec16f6cf720166147c2_7	CP002643.2175150.2176711	Bacteria;Firmicutes;Bacilli;Bacillales;Staphylococcaceae;Staphylococcus;Staphylococcus aureus subsp. aureus T0131	0	0	1	1	0	1	1	4	0	1	0	0	0	0	1	1	Bacteria	Firmicutes	Bacilli	Staphylococcus	Staphylococcus aureus subsp. aureus T0131	99.42	343	2	1	343	1	598	939	3.9e-191	75.2	11
89e7a6045f5e4121f9e177a4de6922a596ec1428_6	JF154388.1.1367	Bacteria;Firmicutes;Bacilli;Lactobacillales;Streptococcaceae;Streptococcus;uncultured bacterium	6	0	3	0	0	1	0	0	1	0	0	0	0	0	0	0	Bacteria	Firmicutes	Bacilli	Streptococcus	uncultured bacterium	99.82	546	1	3	545	1	361	904	0	134.2	11
8c6d2354c78eb886de0b0712d5a563a45007fd84_7	HM327030.1.1344	Bacteria;Actinobacteria;Actinobacteria;Propionibacteriales;Propionibacteriaceae;Propionibacterium;uncultured bacterium	0	1	0	0	0	3	3	4	0	0	0	0	0	0	0	0	Bacteria	Actinobacteria	Actinobacteria	Propionibacterium	uncultured bacterium	99.81	542	1	2	542	1	337	876	0	130.9	11
8f3ed616787403d41cbc77e554756d675ab874ea_5	CP000097.373319.374797	Bacteria;Cyanobacteria;Cyanobacteria;SubsectionI;FamilyI;Synechococcus;Synechococcus sp. CC9902	0	2	1	1	0	0	0	0	0	0	0	0	3	1	2	1	Bacteria	Cyanobacteria	Cyanobacteria	Synechococcus	Synechococcus sp. CC9902	99.7	331	1	0	331	1	533	863	1.6e-218	78.8	11
9518fc4b0b0ff81ab4d27cbb5b852d9bd00d80c7_6	HM341645.1.1356	Bacteria;Proteobacteria;Gammaproteobacteria;Pseudomonadales;Moraxellaceae;Moraxella;uncultured bacterium	0	0	0	0	0	0	0	0	4	3	2	0	2	0	0	0	Bacteria	Proteobacteria	Gammaproteobacteria	Moraxella	uncultured bacterium	98.72	315	4	2	315	1	577	889	1.5e-188	74.5	11
9bd2d885f0e143524673084c8d0212887e3948c0_11	JF206258.1.1352	Bacteria;Proteobacteria;Gammaproteobacteria;Pseudomonadales;Moraxellaceae;Moraxella;uncultured bacterium	0	0	0	0	0	0	0	0	1	4	0	0	5	1	0	0	Bacteria	Proteobacteria	Gammaproteobacteria	Moraxella	uncultured bacterium	100	462	0	2	462	1	429	888	0	139.5	11
9ec4a2003b988b174691b6985b76b304e62ff9e0_4	GU061307.1.1454	Bacteria;Proteobacteria;Gammaproteobacteria;Alteromonadales;Alteromonadaceae;uncultured;uncultured gamma proteobacterium	1	0	0	1	3	0	0	0	0	0	0	0	2	0	3	1	Bacteria	Proteobacteria	Gammaproteobacteria	uncultured	uncultured gamma proteobacterium	93.3	433	29	0	433	1	457	889	5.8e-303	89.5	11
a2382330ad309211949ff5d5a1b6469999db15e7_7	FR686005.1.1446	Bacteria;Cyanobacteria;Cyanobacteria;SubsectionI;FamilyI;Synechococcus;uncultured marine bacterium	1	2	1	1	1	0	0	0	1	0	0	1	1	0	2	0	Bacteria	Cyanobacteria	Cyanobacteria	Synechococcus	uncultured marine bacterium	99.58	472	2	0	472	1	390	861	5.90000000240544e-315	91	11
aa216d3983798ac70bd5699888c936d7065f81e9_6	GU234835.1.1366	Bacteria;Bacteroidetes;Flavobacteria;Flavobacteriales;NS9 marine group;uncultured marine bacterium	0	0	2	1	3	0	0	0	3	0	0	1	1	0	0	0	Bacteria	Bacteroidetes	Flavobacteria	NS9 marine group	uncultured marine bacterium	98.23	342	6	3	340	1	557	897	9.8e-173	72.3	11
b8aec5a6687b0b7d94f2a7b279be600b5cc8c052_8	JF206258.1.1352	Bacteria;Proteobacteria;Gammaproteobacteria;Pseudomonadales;Moraxellaceae;Moraxella;uncultured bacterium	0	0	0	0	0	0	0	0	4	7	0	0	0	0	0	0	Bacteria	Proteobacteria	Gammaproteobacteria	Moraxella	uncultured bacterium	99.8	495	1	2	495	1	396	888	0	133.4	11
b98fb4c2b85df9ea86c3eb52899bacb66e18ba1c_5	HQ397381.1.1510	Bacteria;Firmicutes;Bacilli;Bacillales;Bacillaceae;Salirhabdus;uncultured Bacillus sp.	0	3	0	2	0	0	0	4	0	0	0	0	0	0	1	1	Bacteria	Firmicutes	Bacilli	Salirhabdus	uncultured Bacillus sp.	98.31	59	1	0	59	1	895	953	8.5e-76	52.5	11
d4aeb29559ef3ed30554b8f549a2632e41c8a711_6	EU802498.1.1435	Bacteria;Cyanobacteria;Cyanobacteria;SubsectionI;FamilyI;Prochlorococcus;uncultured bacterium	0	1	2	2	0	0	1	0	0	1	0	1	0	0	1	2	Bacteria	Cyanobacteria	Cyanobacteria	Prochlorococcus	uncultured bacterium	100	63	0	0	63	1	787	849	2.2e-17	35.4	11
d5d2ba25241418f0ea2cd05a0594d6dd4445320a_8	EF646133.1.1452	Bacteria;Proteobacteria;Alphaproteobacteria;SAR11 clade;Surface 1;uncultured bacterium	0	4	1	1	0	1	3	0	0	1	0	0	0	0	0	0	Bacteria	Proteobacteria	Alphaproteobacteria	Surface 1	uncultured bacterium	99.68	316	1	0	316	1	561	876	1.1e-168	71.6	11
ee045179d184d81668fa17d2899d3967e5b1d630_6	JF150781.1.1352	Bacteria;Proteobacteria;Gammaproteobacteria;Pseudomonadales;Moraxellaceae;Moraxella;uncultured bacterium	0	0	0	0	0	0	0	0	1	4	0	0	6	0	0	0	Bacteria	Proteobacteria	Gammaproteobacteria	Moraxella	uncultured bacterium	100	465	0	1	465	1	425	888	0	138.7	11
f4083d40c0cc73e3a5d44c9bc69e5c518f025b44_8	EU015871.1.1570	Bacteria;Cyanobacteria;Cyanobacteria;SubsectionI;FamilyI;Synechococcus;uncultured Synechococcus sp.	0	0	1	3	0	1	0	0	0	0	0	1	3	1	0	1	Bacteria	Cyanobacteria	Cyanobacteria	Synechococcus	uncultured Synechococcus sp.	99.16	123	1	4	123	1	499	617	3.1e-50	47.4	11
f537e7d87bf0d6ea0489b982fbddb128a3f8d631_8	EF574539.1.1483	Bacteria;Bacteroidetes;Flavobacteria;Flavobacteriales;NS9 marine group;uncultured bacterium	0	2	1	2	0	1	3	1	1	0	0	0	0	0	0	0	Bacteria	Bacteroidetes	Flavobacteria	NS9 marine group	uncultured bacterium	94.42	520	29	0	520	1	389	908	0	121.1	11
f937cfcf0fcfe073d61915d62a09c377e8f79299_6	HM341645.1.1356	Bacteria;Proteobacteria;Gammaproteobacteria;Pseudomonadales;Moraxellaceae;Moraxella;uncultured bacterium	0	0	0	0	0	0	0	0	4	7	0	0	0	0	0	0	Bacteria	Proteobacteria	Gammaproteobacteria	Moraxella	uncultured bacterium	99.36	471	3	3	470	1	421	889	0	136.8	11
0393707cca866e71ce7010f549db4b6fa3e63d64_7	JF196044.1.1373	Bacteria;Firmicutes;Bacilli;Bacillales;Staphylococcaceae;Staphylococcus;uncultured bacterium	0	1	1	1	0	0	0	4	0	0	1	1	0	0	0	1	Bacteria	Firmicutes	Bacilli	Staphylococcus	uncultured bacterium	99.62	262	1	1	262	1	645	905	9.3e-155	69.1	10
0fa0981d09f9940b83263e37fcdbca79ad4f8905_10	CP000097.373319.374797	Bacteria;Cyanobacteria;Cyanobacteria;SubsectionI;FamilyI;Synechococcus;Synechococcus sp. CC9902	0	0	0	0	2	0	0	0	0	0	0	2	5	0	0	1	Bacteria	Cyanobacteria	Cyanobacteria	Synechococcus	Synechococcus sp. CC9902	100	312	0	0	312	1	552	863	4.9e-183	73.8	10
16c6b5ecdbe178957025ff6d69a44d520a824fb6_6	CP000097.373319.374797	Bacteria;Cyanobacteria;Cyanobacteria;SubsectionI;FamilyI;Synechococcus;Synechococcus sp. CC9902	0	0	0	1	2	0	1	0	0	0	1	3	0	1	0	1	Bacteria	Cyanobacteria	Cyanobacteria	Synechococcus	Synechococcus sp. CC9902	99.62	266	1	0	266	1	598	863	1.7e-166	71.1	10
17e465aafa890b29a625b67d1f63d0d5515e77a6_7	FJ826103.1.1442	Bacteria;Proteobacteria;Alphaproteobacteria;Rhodobacterales;Rhodobacteraceae;Roseobacter clade NAC11-7 lineage;uncultured marine bacterium	1	0	1	1	1	1	0	0	1	0	1	0	0	1	1	1	Bacteria	Proteobacteria	Alphaproteobacteria	Roseobacter clade NAC11-7 lineage	uncultured marine bacterium	100	357	0	0	357	1	499	855	5.2e-201	76.5	10
1fecd1e5a8915e729d9f980af9eae047d37ff747_5	GU234835.1.1366	Bacteria;Bacteroidetes;Flavobacteria;Flavobacteriales;NS9 marine group;uncultured marine bacterium	0	0	0	0	2	0	0	0	0	0	1	2	3	0	0	2	Bacteria	Bacteroidetes	Flavobacteria	NS9 marine group	uncultured marine bacterium	97.95	343	7	1	343	1	556	897	1.7e-177	73	10
229bf3616e2af69322445db74d828d16c41508cb_4	FR683834.1.1496	Bacteria;Proteobacteria;Gammaproteobacteria;Oceanospirillales;SAR86 clade;uncultured marine bacterium	0	0	1	1	0	0	1	0	1	0	2	0	0	2	2	0	Bacteria	Proteobacteria	Gammaproteobacteria	SAR86 clade	uncultured marine bacterium	98.93	468	5	0	468	1	445	912	0	97.1	10
294396031e2280a97cd431c089de2f574731d272_10	CP000253.448819.450374	Bacteria;Firmicutes;Bacilli;Bacillales;Staphylococcaceae;Staphylococcus;Staphylococcus aureus subsp. aureus NCTC 8325	0	1	1	1	1	0	0	1	0	0	0	0	0	1	1	3	Bacteria	Firmicutes	Bacilli	Staphylococcus	Staphylococcus aureus subsp. aureus NCTC 8325	100	88	0	0	88	1	849	936	3.9e-52	47.4	10
2b19e1663314a7139d3a8ec0197e7ddad41a13c7_7	FN824481.1.1385	Bacteria;Actinobacteria;Actinobacteria;Propionibacteriales;Propionibacteriaceae;Propionibacterium;Propionibacterium avidum	0	0	1	0	0	2	3	2	1	1	0	0	0	0	0	0	Bacteria	Actinobacteria	Actinobacteria	Propionibacterium	Propionibacterium avidum	98.32	541	10	5	540	1	314	851	0	126.4	10
2e6684969508136b2795985f40c02d5cc9961a4b_7	AJ439347.1.1513	Bacteria;Actinobacteria;Actinobacteria;Corynebacteriales;Corynebacteriaceae;Corynebacterium;Corynebacterium fastidiosum	0	0	5	4	0	0	0	0	0	1	0	0	0	0	0	0	Bacteria	Actinobacteria	Actinobacteria	Corynebacterium	Corynebacterium fastidiosum	99.36	475	3	3	475	1	428	899	0	134.4	10
356dbc62e694c241cfe72cb0f4392a519775a44a_4	CP000097.373319.374797	Bacteria;Cyanobacteria;Cyanobacteria;SubsectionI;FamilyI;Synechococcus;Synechococcus sp. CC9902	0	1	1	2	0	0	0	0	0	0	0	1	2	0	3	0	Bacteria	Cyanobacteria	Cyanobacteria	Synechococcus	Synechococcus sp. CC9902	99.6	260	1	9	260	1	613	863	1.9e-133	65.8	10
3e502ab3e1603f501edac48e54778b96a559bab4_7	FM998977.1.1414	Bacteria;Planctomycetes;Planctomycetacia;Brocadiales;Brocadiaceae;Candidatus Kuenenia;uncultured bacterium	4	2	0	0	0	0	1	1	0	0	1	0	0	0	1	0	Bacteria	Planctomycetes	Planctomycetacia	Candidatus Kuenenia	uncultured bacterium	96.67	62	2	2	62	1	746	805	4.8e-51	46.5	10
4077561bf117575dd827d7dc0156eb661e0b3a2f_5	HM341645.1.1356	Bacteria;Proteobacteria;Gammaproteobacteria;Pseudomonadales;Moraxellaceae;Moraxella;uncultured bacterium	0	0	0	0	0	0	0	0	0	5	5	0	0	0	0	0	Bacteria	Proteobacteria	Gammaproteobacteria	Moraxella	uncultured bacterium	99.05	319	3	2	319	1	573	889	1.8e-153	69.2	10
5bf1cf5d2e9e044602386b66731fce27dcbb6413_10	HQ179055.1.1406	Bacteria;Proteobacteria;Gammaproteobacteria;Pseudomonadales;Pseudomonadaceae;Pseudomonas;bacterium MCF11(2011)	0	0	0	0	1	0	0	0	0	0	0	9	0	0	0	0	Bacteria	Proteobacteria	Gammaproteobacteria	Pseudomonas	bacterium MCF11(2011)	99.63	544	2	6	543	1	338	876	0	146.9	10
5c504f2ae5ee2149b9741721afc86db4cb59112a_4	DQ396288.1.1534	Bacteria;Proteobacteria;Gammaproteobacteria;Alteromonadales;Alteromonadaceae;uncultured;uncultured organism	2	1	1	0	1	1	1	0	1	1	0	1	0	0	0	0	Bacteria	Proteobacteria	Gammaproteobacteria	uncultured	uncultured organism	92.92	467	33	1	466	1	449	915	2.00000000190402e-315	91.1	10
76ce2840a07c7d08912fa360588028e8de24937c_10	CP000097.373319.374797	Bacteria;Cyanobacteria;Cyanobacteria;SubsectionI;FamilyI;Synechococcus;Synechococcus sp. CC9902	0	0	1	3	0	1	1	0	0	0	0	0	0	2	2	0	Bacteria	Cyanobacteria	Cyanobacteria	Synechococcus	Synechococcus sp. CC9902	100	455	0	3	452	1	409	863	3.5e-297	89	10
7858796c9f80208706f0deec8a09e811a0ba66bb_4	EU804851.1.1488	Bacteria;Bacteroidetes;Flavobacteria;Flavobacteriales;NS9 marine group;uncultured bacterium	2	0	0	1	1	0	1	0	0	0	0	1	1	0	2	1	Bacteria	Bacteroidetes	Flavobacteria	NS9 marine group	uncultured bacterium	97.96	444	9	3	442	1	470	912	0	117.4	10
7c5a904abcbbb110727cb81d59e2eacc231efaed_7	CP000097.373319.374797	Bacteria;Cyanobacteria;Cyanobacteria;SubsectionI;FamilyI;Synechococcus;Synechococcus sp. CC9902	0	3	0	1	0	1	0	0	0	0	0	0	2	0	2	1	Bacteria	Cyanobacteria	Cyanobacteria	Synechococcus	Synechococcus sp. CC9902	99.76	410	1	0	410	1	454	863	8.3e-272	85.8	10
7ed0847040ac80c2db03c8988390628a96b9df28_4	CP000435.529961.531437	Bacteria;Cyanobacteria;Cyanobacteria;SubsectionI;FamilyI;Synechococcus;Synechococcus sp. CC9311	0	1	2	2	0	1	0	0	0	0	2	0	0	1	1	0	Bacteria	Cyanobacteria	Cyanobacteria	Synechococcus	Synechococcus sp. CC9311	97.83	149	3	11	149	1	726	863	3e-53	48.4	10
8383127ea79cf562d2089a3f189fc8873bc02075_4	FR683834.1.1496	Bacteria;Proteobacteria;Gammaproteobacteria;Oceanospirillales;SAR86 clade;uncultured marine bacterium	1	2	0	0	0	0	1	1	0	0	0	2	1	2	0	0	Bacteria	Proteobacteria	Gammaproteobacteria	SAR86 clade	uncultured marine bacterium	99.59	483	2	1	482	1	430	912	0	130.8	10
8396d96e910172d8a3ea13d890eb1b4352e33a8d_10	GU647071.1.1383	Bacteria;Bacteroidetes;Flavobacteria;Flavobacteriales;Flavobacteriaceae;Elizabethkingia;uncultured bacterium	1	1	0	0	0	0	0	0	0	2	1	0	4	0	1	0	Bacteria	Bacteroidetes	Flavobacteria	Elizabethkingia	uncultured bacterium	96.3	54	2	0	54	1	854	907	1e-11	32.5	10
90034fe677903c5a3920509a3ba8e4f840a81fff_7	CP000097.373319.374797	Bacteria;Cyanobacteria;Cyanobacteria;SubsectionI;FamilyI;Synechococcus;Synechococcus sp. CC9902	1	1	1	0	0	2	0	0	0	1	0	0	0	1	3	0	Bacteria	Cyanobacteria	Cyanobacteria	Synechococcus	Synechococcus sp. CC9902	100	316	0	0	316	1	548	863	1.9e-206	77.1	10
950e3d73bc849555cc59e5a040a929731594754b_10	JF215322.1.1358	Bacteria;Proteobacteria;Gammaproteobacteria;Pseudomonadales;Pseudomonadaceae;Pseudomonas;uncultured bacterium	4	0	2	0	0	0	2	0	0	0	0	0	0	0	2	0	Bacteria	Proteobacteria	Gammaproteobacteria	Pseudomonas	uncultured bacterium	99.25	541	4	5	540	1	357	893	0	135.2	10
9612c9fcd2982f8cb0277d7ef0df13f939150943_5	DQ396288.1.1534	Bacteria;Proteobacteria;Gammaproteobacteria;Alteromonadales;Alteromonadaceae;uncultured;uncultured organism	3	1	2	3	0	0	0	0	0	0	0	0	0	1	0	0	Bacteria	Proteobacteria	Gammaproteobacteria	uncultured	uncultured organism	93.03	533	37	2	531	1	383	915	0	97.1	10
9685314b90557d6547fc061392f12da4501fd7aa_5	FN668188.1.1485	Bacteria;Bacteroidetes;Flavobacteria;Flavobacteriales;Cryomorphaceae;Fluviicola;uncultured Flexibacter sp.	0	0	0	2	0	0	0	0	3	1	1	1	2	0	0	0	Bacteria	Bacteroidetes	Flavobacteria	Fluviicola	uncultured Flexibacter sp.	96.53	461	16	0	461	1	453	913	0	102.5	10
9b304d62ec16ed5229fb8332b2ecae06d361d1c7_10	HQ665008.1.1410	Bacteria;Proteobacteria;Gammaproteobacteria;Pseudomonadales;Pseudomonadaceae;Pseudomonas;Pseudomonas sp. HME6891	0	0	0	0	5	0	0	0	0	0	0	3	2	0	0	0	Bacteria	Proteobacteria	Gammaproteobacteria	Pseudomonas	Pseudomonas sp. HME6891	99.26	545	4	6	544	1	335	874	0	137.8	10
9d86a58a2d10ffe1ead00a7f44d039ddc5ac1714_10	CP000097.373319.374797	Bacteria;Cyanobacteria;Cyanobacteria;SubsectionI;FamilyI;Synechococcus;Synechococcus sp. CC9902	0	0	0	2	0	1	2	1	1	1	0	0	0	1	1	0	Bacteria	Cyanobacteria	Cyanobacteria	Synechococcus	Synechococcus sp. CC9902	100	446	0	3	443	1	418	863	3.00000019801197e-317	91.2	10
a54f084439450a8ec6262691d50cde536a18b9d6_7	DQ009270.1.1993	Bacteria;Proteobacteria;Alphaproteobacteria;Rickettsiales;SAR116 clade;Candidatus Puniceispirillum;uncultured marine bacterium	0	2	0	0	1	0	1	1	1	0	0	0	3	1	0	0	Bacteria	Proteobacteria	Alphaproteobacteria	Candidatus Puniceispirillum	uncultured marine bacterium	98.63	73	1	0	73	1	767	839	7.2e-117	61.4	10
a6a75d821425cadd60eea355663429ff5351ab5a_7	CP000097.373319.374797	Bacteria;Cyanobacteria;Cyanobacteria;SubsectionI;FamilyI;Synechococcus;Synechococcus sp. CC9902	1	2	0	2	0	0	1	0	0	1	0	0	2	0	0	1	Bacteria	Cyanobacteria	Cyanobacteria	Synechococcus	Synechococcus sp. CC9902	99.72	352	1	0	352	1	512	863	9e-187	74.5	10
aa677783e599bc29d088c3ec367c3b2bfc5c2acb_6	GU940727.1.1218	Bacteria;Proteobacteria;Deltaproteobacteria;Bdellovibrionales;Bdellovibrionaceae;OM27 clade;uncultured bacterium	0	0	0	0	0	0	1	0	2	1	1	1	0	1	3	0	Bacteria	Proteobacteria	Deltaproteobacteria	OM27 clade	uncultured bacterium	97.28	257	7	0	257	1	543	799	6.2e-199	75.5	10
c1749b2b1c31654f1d348e22198c71243b6c2422_10	HQ671936.1.1446	Bacteria;Cyanobacteria;Cyanobacteria;SubsectionI;FamilyI;Synechococcus;uncultured bacterium	0	2	0	0	0	0	3	0	0	0	0	1	2	1	0	1	Bacteria	Cyanobacteria	Cyanobacteria	Synechococcus	uncultured bacterium	99.79	472	1	0	472	1	392	863	0	92.9	10
c5353df7aecfafe6844c2e3f78bdee5b80c79197_4	FJ193821.1.1461	Bacteria;Firmicutes;Bacilli;Bacillales;Staphylococcaceae;Staphylococcus;uncultured Staphylococcus sp.	1	3	0	0	0	2	0	0	0	2	0	0	0	1	1	0	Bacteria	Firmicutes	Bacilli	Staphylococcus	uncultured Staphylococcus sp.	96.15	53	2	1	53	1	825	876	2.6e-07	30.1	10
ce3193db2b37ce5e09a02676059352e82c9c4a15_4	HM341645.1.1356	Bacteria;Proteobacteria;Gammaproteobacteria;Pseudomonadales;Moraxellaceae;Moraxella;uncultured bacterium	0	0	0	0	0	0	0	0	7	3	0	0	0	0	0	0	Bacteria	Proteobacteria	Gammaproteobacteria	Moraxella	uncultured bacterium	99.19	497	4	4	496	1	396	889	0	130.5	10
d2491c233f9a2635a10ff6ac120bdb5e0cf401fb_4	AJ439347.1.1513	Bacteria;Actinobacteria;Actinobacteria;Corynebacteriales;Corynebacteriaceae;Corynebacterium;Corynebacterium fastidiosum	0	1	2	3	1	0	0	1	1	1	0	0	0	0	0	0	Bacteria	Actinobacteria	Actinobacteria	Corynebacterium	Corynebacterium fastidiosum	99.37	481	3	2	481	1	421	899	0	134.4	10
d7045b60054e5e4c5b885dca4feceec407569255_5	EU802498.1.1435	Bacteria;Cyanobacteria;Cyanobacteria;SubsectionI;FamilyI;Prochlorococcus;uncultured bacterium	0	2	3	0	0	0	0	0	1	1	0	0	0	0	2	1	Bacteria	Cyanobacteria	Cyanobacteria	Prochlorococcus	uncultured bacterium	100	53	0	0	53	1	797	849	1.3e-09	31.4	10
d85ee7ffe5e3025cf26b99e0946fc7b459fea030_6	AY135675.1.1413	Bacteria;Cyanobacteria;Cyanobacteria;SubsectionI;FamilyI;Synechococcus;uncultured bacterium	1	0	1	0	1	0	0	1	1	0	1	0	1	2	0	1	Bacteria	Cyanobacteria	Cyanobacteria	Synechococcus	uncultured bacterium	97.12	104	3	0	104	1	751	854	2.5e-74	52.9	10
dc361fc4ba3ce6b149ea8d279be80522f983cf26_6	HM352385.1.1421	Bacteria;Proteobacteria;Gammaproteobacteria;Pseudomonadales;Pseudomonadaceae;Pseudomonas;Pseudomonas sp. PrNA2	6	0	3	1	0	0	0	0	0	0	0	0	0	0	0	0	Bacteria	Proteobacteria	Gammaproteobacteria	Pseudomonas	Pseudomonas sp. PrNA2	99.44	541	3	5	540	1	339	875	0	138.4	10
dd84c686b73ad3d94e974d0b55986dbc80584a82_5	JF179201.1.1342	Bacteria;Actinobacteria;Actinobacteria;Corynebacteriales;Corynebacteriaceae;Corynebacterium;uncultured bacterium	0	1	2	4	1	1	0	1	0	0	0	0	0	0	0	0	Bacteria	Actinobacteria	Actinobacteria	Corynebacterium	uncultured bacterium	100	263	0	2	263	1	617	877	1.6e-146	67.8	10
ebd5c0ca50096aa7f2e4f9e506dfd7fb70c66e8e_6	JN180175.1.1477	Bacteria;Actinobacteria;Actinobacteria;Streptosporangiales;Streptosporangiaceae;Nonomuraea;Nonomuraea turkmeniaca	1	0	2	3	0	0	0	1	0	1	2	0	0	0	0	0	Bacteria	Actinobacteria	Actinobacteria	Nonomuraea	Nonomuraea turkmeniaca	93.33	62	4	2	62	1	811	870	1.7e-71	51.6	10
fc35b735391ef52c55f6962c83870f36a45a05ce_5	HM341645.1.1356	Bacteria;Proteobacteria;Gammaproteobacteria;Pseudomonadales;Moraxellaceae;Moraxella;uncultured bacterium	0	0	0	0	0	0	0	0	4	6	0	0	0	0	0	0	Bacteria	Proteobacteria	Gammaproteobacteria	Moraxella	uncultured bacterium	99.34	458	3	3	457	1	434	889	0	140	10
fe48f87da840995269a1f51d6c045fa72aa5b521_7	JF122157.1.1365	Bacteria;Firmicutes;Bacilli;Lactobacillales;Streptococcaceae;Streptococcus;uncultured bacterium	5	0	0	1	0	2	0	1	0	1	0	0	0	0	0	0	Bacteria	Firmicutes	Bacilli	Streptococcus	uncultured bacterium	99.44	541	3	1	541	1	363	902	0	136.9	10
0d968df347b9c31c6252cb92240ffaf579011395_5	GQ026225.1.1340	Bacteria;Actinobacteria;Actinobacteria;Corynebacteriales;Corynebacteriaceae;Corynebacterium;uncultured bacterium	0	0	1	1	0	0	0	0	0	1	6	0	0	0	0	0	Bacteria	Actinobacteria	Actinobacteria	Corynebacterium	uncultured bacterium	99.82	545	1	3	543	1	334	877	0	118.3	9
0dac85194af6820dd14d6e2899f5af2a4a8a4441_9	JN680663.1.1445	Bacteria;Firmicutes;Clostridia;Clostridiales;Eubacteriaceae;Anaerofustis;uncultured Eubacteriaceae bacterium	0	1	0	2	0	0	0	0	0	0	0	0	2	2	2	0	Bacteria	Firmicutes	Clostridia	Anaerofustis	uncultured Eubacteriaceae bacterium	87.27	56	7	1	55	1	826	881	1.8e-12	32.9	9
1400ac17fa08fe0b74fa21ff6b910a3f2300e7bd_5	EF574539.1.1483	Bacteria;Bacteroidetes;Flavobacteria;Flavobacteriales;NS9 marine group;uncultured bacterium	1	1	1	0	1	1	0	1	1	0	0	0	1	0	1	0	Bacteria	Bacteroidetes	Flavobacteria	NS9 marine group	uncultured bacterium	95.31	258	12	2	258	1	653	908	8.9e-127	64.6	9
14c1906f3e4e568d7cf1b7fb38061817303cbd4b_9	EU507324.1.1388	Bacteria;Firmicutes;Erysipelotrichi;Erysipelotrichales;Erysipelotrichaceae;Allobaculum;uncultured bacterium	1	0	4	1	0	1	0	1	0	1	0	0	0	0	0	0	Bacteria	Firmicutes	Erysipelotrichi	Allobaculum	uncultured bacterium	93.75	50	3	2	50	1	862	909	4.6e-07	29.8	9
1af5dec7eb1ae7eafb0d0924a288d496ce521600_9	GQ100909.1.1263	Bacteria;Actinobacteria;Actinobacteria;Propionibacteriales;Propionibacteriaceae;Propionibacterium;uncultured bacterium	1	4	0	0	0	2	2	0	0	0	0	0	0	0	0	0	Bacteria	Actinobacteria	Actinobacteria	Propionibacterium	uncultured bacterium	97.62	549	13	3	549	1	251	796	0	127.6	9
215d324e34a5e8802678a3cd3555c6e8e9125a90_9	GQ346753.1.1332	Bacteria;Proteobacteria;Deltaproteobacteria;Bdellovibrionales;Bdellovibrionaceae;OM27 clade;uncultured alpha proteobacterium	0	0	0	0	0	0	1	1	0	0	0	0	0	3	4	0	Bacteria	Proteobacteria	Deltaproteobacteria	OM27 clade	uncultured alpha proteobacterium	89.75	522	53	5	519	1	335	854	3.5e-268	85.6	9
216058f4752631b1b55c19c9481af3090bbd53d1_5	GQ096231.1.1373	Bacteria;Firmicutes;Bacilli;Bacillales;Staphylococcaceae;Staphylococcus;uncultured bacterium	1	2	0	0	0	0	0	1	1	0	0	0	0	2	2	0	Bacteria	Firmicutes	Bacilli	Staphylococcus	uncultured bacterium	99.46	374	2	4	374	1	539	908	1.1e-255	83.6	9
26fa883a399010b716fc91fb6e511ce3dc084725_3	JN977308.1.1493	Bacteria;Proteobacteria;Alphaproteobacteria;Rickettsiales;TK34;uncultured bacterium	1	0	0	1	1	0	1	0	0	1	0	1	2	1	0	0	Bacteria	Proteobacteria	Alphaproteobacteria	TK34	uncultured bacterium	89.83	525	53	4	521	1	351	875	0	117.5	9
2b3d1105abc7631a14c73ed349ccfc251dcb14f8_6	EF574539.1.1483	Bacteria;Bacteroidetes;Flavobacteria;Flavobacteriales;NS9 marine group;uncultured bacterium	1	0	1	0	0	0	0	0	2	0	2	0	1	0	1	1	Bacteria	Bacteroidetes	Flavobacteria	NS9 marine group	uncultured bacterium	94.47	506	28	0	506	1	403	908	0	123.8	9
3357399d5488fc6271a9751b846cf15e0b0576c0_5	HQ671936.1.1446	Bacteria;Cyanobacteria;Cyanobacteria;SubsectionI;FamilyI;Synechococcus;uncultured bacterium	2	2	3	1	0	0	0	0	0	0	0	0	0	1	0	0	Bacteria	Cyanobacteria	Cyanobacteria	Synechococcus	uncultured bacterium	99.77	442	1	0	442	1	422	863	0	92.5	9
35322c5d03d344b747ce1a4220a37f196d04894d_6	GU940727.1.1218	Bacteria;Proteobacteria;Deltaproteobacteria;Bdellovibrionales;Bdellovibrionaceae;OM27 clade;uncultured bacterium	0	1	0	1	0	0	0	0	0	1	1	0	2	0	2	1	Bacteria	Proteobacteria	Deltaproteobacteria	OM27 clade	uncultured bacterium	96.97	231	7	0	231	1	569	799	5.2e-146	67.4	9
38a47fee11f499eacfd8025e09f9cad90bffafdc_5	CP000097.373319.374797	Bacteria;Cyanobacteria;Cyanobacteria;SubsectionI;FamilyI;Synechococcus;Synechococcus sp. CC9902	0	1	1	3	0	1	0	0	1	0	0	0	0	2	0	0	Bacteria	Cyanobacteria	Cyanobacteria	Synechococcus	Synechococcus sp. CC9902	100	416	0	4	413	1	449	863	1.5e-243	82.4	9
38d9daaf6e1ddccf69cc1462f0190b10e5df25f3_9	EU802782.1.1490	Bacteria;Bacteroidetes;Flavobacteria;Flavobacteriales;Flavobacteriaceae;Sufflavibacter;uncultured bacterium	0	0	0	0	4	0	0	1	0	0	0	1	1	1	0	1	Bacteria	Bacteroidetes	Flavobacteria	Sufflavibacter	uncultured bacterium	98.38	248	4	1	248	1	666	912	3.8e-131	65.3	9
3a8896f20adb00e1da4679474baf770de864710d_6	CP000097.373319.374797	Bacteria;Cyanobacteria;Cyanobacteria;SubsectionI;FamilyI;Synechococcus;Synechococcus sp. CC9902	0	2	2	1	0	0	0	1	1	0	0	0	0	0	2	0	Bacteria	Cyanobacteria	Cyanobacteria	Synechococcus	Synechococcus sp. CC9902	99.56	461	2	3	458	1	403	863	3.5e-285	87.6	9
3c804052bc04bf69cb3260da6eb0e997bc3e1882_9	HM834990.1.1374	Bacteria;Firmicutes;Bacilli;Bacillales;Staphylococcaceae;Staphylococcus;uncultured bacterium	0	1	1	0	0	1	0	4	0	0	0	1	0	0	1	0	Bacteria	Firmicutes	Bacilli	Staphylococcus	uncultured bacterium	97.73	88	2	0	88	1	822	909	1e-121	62.1	9
41eb7da100bc5371f4085f1735372d18ce4aa56b_3	CP000097.373319.374797	Bacteria;Cyanobacteria;Cyanobacteria;SubsectionI;FamilyI;Synechococcus;Synechococcus sp. CC9902	0	0	1	1	2	2	0	0	1	0	0	0	1	0	1	0	Bacteria	Cyanobacteria	Cyanobacteria	Synechococcus	Synechococcus sp. CC9902	99.45	182	1	0	182	1	682	863	1.3e-112	61.6	9
4438ae533b3ba1729b42c30ec8e7b25f77b135de_5	GQ348129.1.1387	Bacteria;Proteobacteria;Gammaproteobacteria;Oceanospirillales;OM182 clade;uncultured gamma proteobacterium	1	0	0	1	0	0	1	0	0	0	2	0	1	2	1	0	Bacteria	Proteobacteria	Gammaproteobacteria	OM182 clade	uncultured gamma proteobacterium	99.62	265	1	1	264	1	633	897	2.1e-171	71.7	9
52891529e4b93851cb54b64bd457f57a93dee3d8_9	JF092760.1.1341	Bacteria;Actinobacteria;Actinobacteria;Corynebacteriales;Corynebacteriaceae;Corynebacterium;uncultured bacterium	1	1	0	0	0	0	0	0	1	0	0	0	0	0	6	0	Bacteria	Actinobacteria	Actinobacteria	Corynebacterium	uncultured bacterium	100	547	0	5	545	1	334	877	0	134.4	9
5a5aa289986f5adbd7b8c1856b119eec32ce3e74_6	AJ439347.1.1513	Bacteria;Actinobacteria;Actinobacteria;Corynebacteriales;Corynebacteriaceae;Corynebacterium;Corynebacterium fastidiosum	0	0	2	4	2	0	0	1	0	0	0	0	0	0	0	0	Bacteria	Actinobacteria	Actinobacteria	Corynebacterium	Corynebacterium fastidiosum	99.62	527	2	3	526	1	375	899	0	132.3	9
5eefc3dfe3173acca92c614e2e94c53b1c0ddd50_9	FM998977.1.1414	Bacteria;Planctomycetes;Planctomycetacia;Brocadiales;Brocadiaceae;Candidatus Kuenenia;uncultured bacterium	1	1	1	2	0	1	2	1	0	0	0	0	0	0	0	0	Bacteria	Planctomycetes	Planctomycetacia	Candidatus Kuenenia	uncultured bacterium	98.15	55	1	1	55	1	752	805	2.1e-67	50.4	9
61284be45063001b7739d592926bb271fd8f8bf4_9	AJ308313.1.1371	Bacteria;Proteobacteria;Gammaproteobacteria;Pseudomonadales;Pseudomonadaceae;Pseudomonas;Pseudomonas putida	2	3	1	1	0	0	2	0	0	0	0	0	0	0	0	0	Bacteria	Proteobacteria	Gammaproteobacteria	Pseudomonas	Pseudomonas putida	100	543	0	4	542	1	247	786	0	146.8	9
68b64415f3a1c95d9811a6bbc3a9a6433f25fdbc_5	DQ125650.1.1478	Bacteria;Firmicutes;Bacilli;Bacillales;Alicyclobacillaceae;Tumebacillus;uncultured bacterium	1	0	0	0	0	0	0	0	0	0	0	5	3	0	0	0	Bacteria	Firmicutes	Bacilli	Tumebacillus	uncultured bacterium	96.9	518	16	2	518	1	398	913	0	136	9
6901a98356afbbd253a13db789e16a757183b1b6_5	DQ009318.1.2330	Bacteria;Cyanobacteria;Cyanobacteria;SubsectionI;FamilyI;Synechococcus;uncultured marine bacterium	0	1	0	0	0	0	2	1	0	0	0	0	1	1	3	0	Bacteria	Cyanobacteria	Cyanobacteria	Synechococcus	uncultured marine bacterium	99.76	425	1	0	425	1	418	842	0	96.1	9
69ada33aaadc051a4e5163ce2f65158115e25c12_5	FR686005.1.1446	Bacteria;Cyanobacteria;Cyanobacteria;SubsectionI;FamilyI;Synechococcus;uncultured marine bacterium	1	1	0	1	0	1	0	0	1	0	0	1	0	3	0	0	Bacteria	Cyanobacteria	Cyanobacteria	Synechococcus	uncultured marine bacterium	99.55	446	2	0	446	1	416	861	0	91.8	9
6a3a381215bfb8a8e1d3646d8c79ff150ecf49cd_6	AE017283.606163.607687	Bacteria;Actinobacteria;Actinobacteria;Propionibacteriales;Propionibacteriaceae;Propionibacterium;Propionibacterium acnes KPA171202	2	1	2	0	0	0	4	0	0	0	0	0	0	0	0	0	Bacteria	Actinobacteria	Actinobacteria	Propionibacterium	Propionibacterium acnes KPA171202	99.63	544	2	4	544	1	360	899	0	132.9	9
6bfa181f9b5146803f32e8f45447ab8513ff58c6_9	JF128033.1.1367	Bacteria;Firmicutes;Bacilli;Lactobacillales;Streptococcaceae;Streptococcus;uncultured bacterium	0	0	0	0	0	0	0	0	0	0	0	1	8	0	0	0	Bacteria	Firmicutes	Bacilli	Streptococcus	uncultured bacterium	99.81	541	1	1	541	1	365	904	0	142.6	9
6ed6f6126c364fa71c8599b0fdb63edb52067594_3	FJ820465.1.1446	Bacteria;Cyanobacteria;Cyanobacteria;SubsectionI;FamilyI;Synechococcus;uncultured bacterium	1	1	1	0	1	0	1	0	0	0	0	0	1	1	1	1	Bacteria	Cyanobacteria	Cyanobacteria	Synechococcus	uncultured bacterium	96.25	166	6	6	166	1	705	864	1.3e-70	52.8	9
70a01fff4e24802f412357c690bc9cfffb99a8cd_9	HQ672155.1.1438	Bacteria;Cyanobacteria;Cyanobacteria;SubsectionI;FamilyI;Synechococcus;uncultured bacterium	0	0	0	1	0	0	0	0	2	0	0	1	3	0	1	1	Bacteria	Cyanobacteria	Cyanobacteria	Synechococcus	uncultured bacterium	99.8	503	1	0	503	1	361	863	0	93.5	9
722784580f3e94bcce5bf07989da6e4b128fcc46_5	HQ242373.1.1521	Bacteria;Deferribacteres;Deferribacteres;Deferribacterales;SAR406 clade(Marine group A);uncultured marine bacterium	0	0	0	1	1	1	1	0	0	1	1	1	1	0	0	1	Bacteria	Deferribacteres	Deferribacteres	SAR406 clade(Marine group A)	uncultured marine bacterium	99.65	283	1	0	283	1	644	926	6.4e-160	70.2	9
751f3f19163b20df729d0ba8ed8cd7a2ebfa9bff_3	EU802782.1.1490	Bacteria;Bacteroidetes;Flavobacteria;Flavobacteriales;Flavobacteriaceae;Sufflavibacter;uncultured bacterium	1	2	1	0	0	1	2	0	0	0	0	0	0	2	0	0	Bacteria	Bacteroidetes	Flavobacteria	Sufflavibacter	uncultured bacterium	96.81	472	15	2	471	1	442	912	0	114.1	9
7a1b88e1921b10531729b78deda64845ce2fdfe0_3	AB009937.1.1492	Bacteria;Firmicutes;Bacilli;Bacillales;Staphylococcaceae;Staphylococcus;Staphylococcus capitis	2	0	1	1	0	1	0	2	0	2	0	0	0	0	0	0	Bacteria	Firmicutes	Bacilli	Staphylococcus	Staphylococcus capitis	100	533	0	1	533	1	396	927	0	131.5	9
7db2bc33dfb240bf38dd01dd9da29ca0ad298fba_5	HM341645.1.1356	Bacteria;Proteobacteria;Gammaproteobacteria;Pseudomonadales;Moraxellaceae;Moraxella;uncultured bacterium	0	0	0	0	0	0	0	0	6	3	0	0	0	0	0	0	Bacteria	Proteobacteria	Gammaproteobacteria	Moraxella	uncultured bacterium	99.33	454	3	3	453	1	438	889	0	132	9
813245c008654c841d8bcde7bdf91c4f68a2551e_9	FJ545493.1.1548	Bacteria;Verrucomicrobia;Opitutae;Puniceicoccales;Puniceicoccaceae;Lentimonas;uncultured bacterium	0	1	1	0	0	0	0	0	0	1	0	3	0	0	0	3	Bacteria	Verrucomicrobia	Opitutae	Lentimonas	uncultured bacterium	97.85	93	2	0	93	1	839	931	2.4e-107	59.7	9
89960dbc50b729a5cd69ed99834447592fbc8a3e_5	FR853019.1.1507	Bacteria;Proteobacteria;Gammaproteobacteria;Xanthomonadales;Sinobacteraceae;JTB255 marine benthic group;uncultured bacterium	0	1	2	2	0	0	1	2	0	0	0	0	0	1	0	0	Bacteria	Proteobacteria	Gammaproteobacteria	JTB255 marine benthic group	uncultured bacterium	91.23	539	47	3	537	1	385	922	0	108.7	9
8fa9f3eaba080ac28e1a03edbe85e8c356fda7ee_6	CP000097.373319.374797	Bacteria;Cyanobacteria;Cyanobacteria;SubsectionI;FamilyI;Synechococcus;Synechococcus sp. CC9902	2	0	0	2	0	0	1	0	0	1	0	0	0	1	2	0	Bacteria	Cyanobacteria	Cyanobacteria	Synechococcus	Synechococcus sp. CC9902	99.81	530	1	1	530	1	335	863	1.29999999999998e-311	90.8	9
957457cdd3c6104bb04330d28eb60f97de35b3ce_6	AJ439347.1.1513	Bacteria;Actinobacteria;Actinobacteria;Corynebacteriales;Corynebacteriaceae;Corynebacterium;Corynebacterium fastidiosum	0	0	2	2	0	0	0	1	0	4	0	0	0	0	0	0	Bacteria	Actinobacteria	Actinobacteria	Corynebacterium	Corynebacterium fastidiosum	99.15	472	4	3	472	1	431	899	0	130.1	9
a6642f91c4fa2a4a8639bef026b9de83e77994a3_3	EU804851.1.1488	Bacteria;Bacteroidetes;Flavobacteria;Flavobacteriales;NS9 marine group;uncultured bacterium	0	1	0	0	0	0	3	1	1	0	1	0	0	2	0	0	Bacteria	Bacteroidetes	Flavobacteria	NS9 marine group	uncultured bacterium	97.93	435	9	1	435	1	479	912	0	92.5	9
a9aeaaedcc973385d4b2596b79018f0b0cdbe4f8_3	CP000097.373319.374797	Bacteria;Cyanobacteria;Cyanobacteria;SubsectionI;FamilyI;Synechococcus;Synechococcus sp. CC9902	2	0	0	2	1	0	1	0	0	1	0	0	0	1	1	0	Bacteria	Cyanobacteria	Cyanobacteria	Synechococcus	Synechococcus sp. CC9902	99.59	493	2	3	490	1	371	863	2.89999999999407e-313	90.9	9
ad510f64c47d2c10a5a575ef1771b9006a4d3bd8_9	HM251029.1.1347	Bacteria;Firmicutes;Clostridia;Clostridiales;Family XI Incertae Sedis;Peptoniphilus;uncultured bacterium	0	0	0	0	0	6	2	1	0	0	0	0	0	0	0	0	Bacteria	Firmicutes	Clostridia	Peptoniphilus	uncultured bacterium	99.22	518	4	3	517	1	367	882	0	132	9
ae07e5f8ac3454341877e255f5aa3f119c16274a_9	AJ441241.1.1414	Bacteria;Bacteroidetes;Sphingobacteriia;Sphingobacteriales;WCHB1-69;uncultured Bacteroidetes bacterium	1	0	0	1	0	1	0	0	0	0	0	1	3	2	0	0	Bacteria	Bacteroidetes	Sphingobacteriia	WCHB1-69	uncultured Bacteroidetes bacterium	89.94	477	48	0	477	1	399	875	1.8e-260	84.6	9
c520d3d308465b2f73d7db868a80aa1c9564ac55_6	DQ009318.1.2330	Bacteria;Cyanobacteria;Cyanobacteria;SubsectionI;FamilyI;Synechococcus;uncultured marine bacterium	0	0	0	1	1	3	0	0	0	0	0	0	2	0	0	2	Bacteria	Cyanobacteria	Cyanobacteria	Synechococcus	uncultured marine bacterium	99.52	415	2	0	415	1	428	842	6.5e-273	86.6	9
c86c7e2b44d95550d7c422c48d65ee992b2edf24_5	DQ009270.1.1993	Bacteria;Proteobacteria;Alphaproteobacteria;Rickettsiales;SAR116 clade;Candidatus Puniceispirillum;uncultured marine bacterium	0	1	1	1	0	0	0	0	1	0	0	2	0	2	0	1	Bacteria	Proteobacteria	Alphaproteobacteria	Candidatus Puniceispirillum	uncultured marine bacterium	98.86	89	1	1	89	1	752	839	1.1e-167	70.1	9
cad93fb2feb25a3f6a417a3197b7de9f81691c51_5	FR683452.1.1468	Bacteria;Proteobacteria;Gammaproteobacteria;Oceanospirillales;SAR86 clade;uncultured marine bacterium	1	1	0	0	0	0	1	0	0	0	0	3	2	1	0	0	Bacteria	Proteobacteria	Gammaproteobacteria	SAR86 clade	uncultured marine bacterium	100	440	0	1	439	1	446	885	0	95.8	9
ce6d4f6e68190749d72d3b6a5d534d01b4216689_9	HE589838.1.1411	Bacteria;Cyanobacteria;Cyanobacteria;SubsectionI;FamilyI;Prochlorococcus;uncultured bacterium	0	1	1	5	0	0	0	0	0	0	0	0	2	0	0	0	Bacteria	Cyanobacteria	Cyanobacteria	Prochlorococcus	uncultured bacterium	99.03	107	1	4	107	1	740	842	8.6e-43	45	9
cf339f06eef31dacb7b60438432923692232d5ee_3	CP000097.373319.374797	Bacteria;Cyanobacteria;Cyanobacteria;SubsectionI;FamilyI;Synechococcus;Synechococcus sp. CC9902	0	1	1	0	3	0	0	0	0	0	1	1	0	0	1	1	Bacteria	Cyanobacteria	Cyanobacteria	Synechococcus	Synechococcus sp. CC9902	100	294	0	0	294	1	570	863	1.6e-233	80.6	9
df9942ac659da5710b82dad99c15b76328705c03_6	FR686005.1.1446	Bacteria;Cyanobacteria;Cyanobacteria;SubsectionI;FamilyI;Synechococcus;uncultured marine bacterium	1	0	1	3	1	0	0	0	0	0	0	1	0	0	1	1	Bacteria	Cyanobacteria	Cyanobacteria	Synechococcus	uncultured marine bacterium	99.59	482	2	0	482	1	380	861	6.90002199668968e-319	91.4	9
dfefecbad1ac55aa124e7d0f92dafb12a15d00e2_6	AJ439347.1.1513	Bacteria;Actinobacteria;Actinobacteria;Corynebacteriales;Corynebacteriaceae;Corynebacterium;Corynebacterium fastidiosum	0	0	1	3	1	0	0	1	0	2	1	0	0	0	0	0	Bacteria	Actinobacteria	Actinobacteria	Corynebacterium	Corynebacterium fastidiosum	99.36	474	3	3	473	1	428	899	0	137.5	9
e76b2d2c59f15c7698c9de70281ef1e168832276_6	HQ672155.1.1438	Bacteria;Cyanobacteria;Cyanobacteria;SubsectionI;FamilyI;Synechococcus;uncultured bacterium	1	0	2	0	0	1	0	0	0	0	0	0	0	0	5	0	Bacteria	Cyanobacteria	Cyanobacteria	Synechococcus	uncultured bacterium	99.59	489	2	3	486	1	375	863	0	94.7	9
f177a088460d0a6c22390120035a684fbca8e7a2_9	EF574948.1.1434	Bacteria;Proteobacteria;Deltaproteobacteria;Bdellovibrionales;Bdellovibrionaceae;OM27 clade;uncultured bacterium	0	0	0	1	0	0	0	0	0	0	0	0	4	1	1	2	Bacteria	Proteobacteria	Deltaproteobacteria	OM27 clade	uncultured bacterium	99.61	257	1	0	257	1	602	858	3.3e-192	74.8	9
f1987b9eca5fe0af96c9ac0f80e17f152ce908e1_9	JF232287.1.1352	Bacteria;Proteobacteria;Gammaproteobacteria;Pseudomonadales;Moraxellaceae;Moraxella;uncultured bacterium	0	0	0	0	0	0	0	0	3	6	0	0	0	0	0	0	Bacteria	Proteobacteria	Gammaproteobacteria	Moraxella	uncultured bacterium	99.8	511	1	2	511	1	380	888	0	129	9
f3f5c27affd1d99918bf63f4a33baaae5d9ae8ce_5	JF513194.1.1517	Bacteria;Proteobacteria;Gammaproteobacteria;Enterobacteriales;Enterobacteriaceae;Tatumella;Enterobacter ludwigii	0	0	0	1	0	0	1	0	1	5	1	0	0	0	0	0	Bacteria	Proteobacteria	Gammaproteobacteria	Tatumella	Enterobacter ludwigii	98.08	52	1	0	52	1	878	929	6.3e-47	45.2	9
f5610fe8c08b7d728a01ca51032c5a0cd4600543_9	DQ794761.1.1393	Bacteria;Firmicutes;Clostridia;Clostridiales;Lachnospiraceae;Roseburia;uncultured bacterium	1	0	1	1	2	0	0	0	0	0	1	0	1	2	0	0	Bacteria	Firmicutes	Clostridia	Roseburia	uncultured bacterium	96.15	52	2	0	52	1	860	911	3.1e-10	31.7	9
f8b272dcd97774e247722aa60eb77bc895f29e98_9	CP000253.448819.450374	Bacteria;Firmicutes;Bacilli;Bacillales;Staphylococcaceae;Staphylococcus;Staphylococcus aureus subsp. aureus NCTC 8325	0	2	0	0	0	0	0	3	0	0	0	2	0	0	1	1	Bacteria	Firmicutes	Bacilli	Staphylococcus	Staphylococcus aureus subsp. aureus NCTC 8325	97.83	92	2	0	92	1	845	936	9.1e-77	53.4	9
03a1c6017160e771302ef8332bc5f3971a49e2b2_8	DQ125650.1.1478	Bacteria;Firmicutes;Bacilli;Bacillales;Alicyclobacillaceae;Tumebacillus;uncultured bacterium	0	0	0	0	0	0	0	0	0	0	0	4	4	0	0	0	Bacteria	Firmicutes	Bacilli	Tumebacillus	uncultured bacterium	96.91	521	16	3	521	1	396	913	0	125.8	8
167981026bc7b76263ff1dc3197a74189a96c5fd_4	JN233247.1.1441	Bacteria;Bacteroidetes;Flavobacteria;Flavobacteriales;NS9 marine group;uncultured marine bacterium	3	0	1	0	0	1	0	1	0	0	0	0	0	2	0	0	Bacteria	Bacteroidetes	Flavobacteria	NS9 marine group	uncultured marine bacterium	94.66	526	28	2	526	1	365	888	0	110.2	8
1b05b11e4d4b953b671797d75c23cb6ccfdb3b95_8	AJ439347.1.1513	Bacteria;Actinobacteria;Actinobacteria;Corynebacteriales;Corynebacteriaceae;Corynebacterium;Corynebacterium fastidiosum	0	0	1	0	7	0	0	0	0	0	0	0	0	0	0	0	Bacteria	Actinobacteria	Actinobacteria	Corynebacterium	Corynebacterium fastidiosum	99.44	542	3	4	541	1	361	899	0	137.9	8
208e645dcc84671fc6fa19a43b23587ce1cdd73c_4	AJ439347.1.1513	Bacteria;Actinobacteria;Actinobacteria;Corynebacteriales;Corynebacteriaceae;Corynebacterium;Corynebacterium fastidiosum	0	0	5	2	0	0	1	0	0	0	0	0	0	0	0	0	Bacteria	Actinobacteria	Actinobacteria	Corynebacterium	Corynebacterium fastidiosum	99.05	527	5	3	527	1	376	899	0	134.9	8
21ef836dd5f40aaf26a448b2290b808966d3fff2_8	DQ396288.1.1534	Bacteria;Proteobacteria;Gammaproteobacteria;Alteromonadales;Alteromonadaceae;uncultured;uncultured organism	0	1	0	0	0	0	0	0	0	0	0	1	1	4	1	0	Bacteria	Proteobacteria	Gammaproteobacteria	uncultured	uncultured organism	92.83	461	33	1	460	1	455	915	1.2e-276	86.6	8
2cce8b46613ff995f683e514ac6a52bd9ce4fe9f_4	GU118640.1.1421	Bacteria;Proteobacteria;Alphaproteobacteria;Rickettsiales;Ho(lab);uncultured bacterium	0	1	1	1	1	1	0	0	1	0	1	0	0	0	1	0	Bacteria	Proteobacteria	Alphaproteobacteria	Ho(lab)	uncultured bacterium	99.32	146	1	0	146	1	710	855	2.9e-97	58.3	8
3ff7bb3c43f4f32f9b37e4e2ee5ceb22a4005f1a_5	HQ672155.1.1438	Bacteria;Cyanobacteria;Cyanobacteria;SubsectionI;FamilyI;Synechococcus;uncultured bacterium	0	3	1	0	0	1	0	0	1	0	0	1	0	0	1	0	Bacteria	Cyanobacteria	Cyanobacteria	Synechococcus	uncultured bacterium	99.61	520	2	3	517	1	344	863	0	93.9	8
424a995f218cc42c5fe0cd142f1a1f6b174e5955_4	HQ697673.1.1474	Bacteria;Planctomycetes;Planctomycetacia;Planctomycetales;Planctomycetaceae;Blastopirellula;uncultured bacterium	0	1	1	1	0	2	1	0	1	0	0	0	0	1	0	0	Bacteria	Planctomycetes	Planctomycetacia	Blastopirellula	uncultured bacterium	92.64	523	38	7	522	1	364	880	2.9e-223	80.1	8
4b800e863cf0a9e31cff62cee99a4782e4bc23bc_4	DQ009318.1.2330	Bacteria;Cyanobacteria;Cyanobacteria;SubsectionI;FamilyI;Synechococcus;uncultured marine bacterium	1	3	0	0	0	1	0	0	1	0	0	0	0	1	1	0	Bacteria	Cyanobacteria	Cyanobacteria	Synechococcus	uncultured marine bacterium	99.8	499	1	3	496	1	344	842	5.79999999999999e-311	91.3	8
57494d983e2b619eaee2a27035238480b270cad2_4	AJ439347.1.1513	Bacteria;Actinobacteria;Actinobacteria;Corynebacteriales;Corynebacteriaceae;Corynebacterium;Corynebacterium fastidiosum	0	0	1	4	2	0	0	0	1	0	0	0	0	0	0	0	Bacteria	Actinobacteria	Actinobacteria	Corynebacterium	Corynebacterium fastidiosum	100	340	0	2	340	1	562	899	2.1e-210	77.8	8
5a7c0c3343cf1dc8a54fee1c6d36c6c6f1a98e07_8	JF196044.1.1373	Bacteria;Firmicutes;Bacilli;Bacillales;Staphylococcaceae;Staphylococcus;uncultured bacterium	1	1	1	0	1	0	0	3	0	0	0	0	0	0	0	1	Bacteria	Firmicutes	Bacilli	Staphylococcus	uncultured bacterium	99.64	276	1	1	276	1	631	905	1.7e-153	69	8
5ad2a2ceb5a7fc8db1df8949401f5287d5a961da_4	HM341645.1.1356	Bacteria;Proteobacteria;Gammaproteobacteria;Pseudomonadales;Moraxellaceae;Moraxella;uncultured bacterium	0	0	0	0	0	0	0	0	4	4	0	0	0	0	0	0	Bacteria	Proteobacteria	Gammaproteobacteria	Moraxella	uncultured bacterium	99.18	491	4	4	490	1	402	889	0	125.3	8
67ac4f12c33c3184f6f44d72e307337db61910f4_5	FR686005.1.1446	Bacteria;Cyanobacteria;Cyanobacteria;SubsectionI;FamilyI;Synechococcus;uncultured marine bacterium	1	0	0	0	0	1	1	0	0	0	0	0	0	3	2	0	Bacteria	Cyanobacteria	Cyanobacteria	Synechococcus	uncultured marine bacterium	99.77	437	1	3	434	1	425	861	0	97.4	8
716a41e282de13b0b5fe2cd1f029657376f52e22_8	CP000097.373319.374797	Bacteria;Cyanobacteria;Cyanobacteria;SubsectionI;FamilyI;Synechococcus;Synechococcus sp. CC9902	0	0	1	0	1	1	0	0	1	1	1	0	0	1	1	0	Bacteria	Cyanobacteria	Cyanobacteria	Synechococcus	Synechococcus sp. CC9902	99.67	307	1	0	307	1	557	863	2.2e-193	75.2	8
7798772717a5947e639fad1a066755aab3fd0bf9_8	DQ009318.1.2330	Bacteria;Cyanobacteria;Cyanobacteria;SubsectionI;FamilyI;Synechococcus;uncultured marine bacterium	1	1	1	2	0	1	0	0	0	0	0	0	0	1	1	0	Bacteria	Cyanobacteria	Cyanobacteria	Synechococcus	uncultured marine bacterium	99.43	530	3	2	528	1	313	842	0	98.1	8
790a7e54e335316eef416fa75cb3faacf2d8bcf1_5	HE589838.1.1411	Bacteria;Cyanobacteria;Cyanobacteria;SubsectionI;FamilyI;Prochlorococcus;uncultured bacterium	0	0	0	4	1	1	1	0	0	0	0	0	1	0	0	0	Bacteria	Cyanobacteria	Cyanobacteria	Prochlorococcus	uncultured bacterium	99.16	121	1	2	121	1	724	842	2.5e-77	53.8	8
7dbdab9c5024bf94afb87a79163ac58929c2f6bc_4	FJ479184.1.1437	Bacteria;Chloroflexi;Chloroflexi;Chloroflexales;Chloroflexaceae;Roseiflexus;uncultured bacterium	0	0	0	0	0	0	0	0	0	0	0	0	2	5	1	0	Bacteria	Chloroflexi	Chloroflexi	Roseiflexus	uncultured bacterium	67.74	98	30	5	97	1	777	870	0.63	26.4	8
8090fc1382d3b256875aed020115a890ba06a860_5	GU061307.1.1454	Bacteria;Proteobacteria;Gammaproteobacteria;Alteromonadales;Alteromonadaceae;uncultured;uncultured gamma proteobacterium	0	0	2	0	0	0	0	0	1	0	0	2	1	2	0	0	Bacteria	Proteobacteria	Gammaproteobacteria	uncultured	uncultured gamma proteobacterium	93.32	419	28	0	419	1	471	889	6.5e-262	84.7	8
80fd07e64b9710337b676e878ccda61c0f89b325_5	DQ009318.1.2330	Bacteria;Cyanobacteria;Cyanobacteria;SubsectionI;FamilyI;Synechococcus;uncultured marine bacterium	0	0	2	0	1	0	0	0	0	1	0	1	0	2	0	1	Bacteria	Cyanobacteria	Cyanobacteria	Synechococcus	uncultured marine bacterium	99.67	307	1	0	307	1	536	842	1.7e-178	73.7	8
87986edecb654d471de95ba045feb1c6e84499c8_5	FR686005.1.1446	Bacteria;Cyanobacteria;Cyanobacteria;SubsectionI;FamilyI;Synechococcus;uncultured marine bacterium	0	2	1	2	0	2	0	0	0	0	0	0	0	0	1	0	Bacteria	Cyanobacteria	Cyanobacteria	Synechococcus	uncultured marine bacterium	99.56	459	2	0	459	1	403	861	1.59999997385554e-317	91.2	8
961b41249ccbb129d7a9c9df7f164f5e364acebf_8	HM341645.1.1356	Bacteria;Proteobacteria;Gammaproteobacteria;Pseudomonadales;Moraxellaceae;Moraxella;uncultured bacterium	0	0	0	0	0	0	0	0	2	6	0	0	0	0	0	0	Bacteria	Proteobacteria	Gammaproteobacteria	Moraxella	uncultured bacterium	99.17	487	4	4	486	1	406	889	0	129.3	8
9e3ac48c3bc7fbebabf4b12e40a987a792502aa0_8	GU234835.1.1366	Bacteria;Bacteroidetes;Flavobacteria;Flavobacteriales;NS9 marine group;uncultured marine bacterium	2	1	0	1	0	1	0	0	1	1	0	0	0	1	0	0	Bacteria	Bacteroidetes	Flavobacteria	NS9 marine group	uncultured marine bacterium	98.07	314	6	3	312	1	585	897	2.1e-170	71.8	8
9f19a353ae369bba4897bcca736ec77f5a067508_8	EU795177.12183.13689	Bacteria;Proteobacteria;Deltaproteobacteria;Desulfuromonadales;GR-WP33-58;uncultured bacterium HF0010_08B07	0	0	1	1	0	0	0	1	2	0	0	0	0	2	1	0	Bacteria	Proteobacteria	Deltaproteobacteria	GR-WP33-58	uncultured bacterium HF0010_08B07	98.66	522	7	1	521	1	383	904	0	104.2	8
a21175c3b39eaae73aca52589faa4050a9d66085_8	GQ348129.1.1387	Bacteria;Proteobacteria;Gammaproteobacteria;Oceanospirillales;OM182 clade;uncultured gamma proteobacterium	0	0	1	0	0	0	0	0	1	1	0	1	1	1	1	1	Bacteria	Proteobacteria	Gammaproteobacteria	OM182 clade	uncultured gamma proteobacterium	100	248	0	0	248	1	650	897	1.1e-161	70.2	8
a22c6cebb6a020c6402bc8c3b66aa945ded3d25a_8	JN977308.1.1493	Bacteria;Proteobacteria;Alphaproteobacteria;Rickettsiales;TK34;uncultured bacterium	0	2	1	0	0	1	1	0	0	2	0	0	0	1	0	0	Bacteria	Proteobacteria	Alphaproteobacteria	TK34	uncultured bacterium	89.94	541	54	4	537	1	335	875	0	120.8	8
a3194e5d1d5f0936b4543f758aa3493992e8fc85_8	HQ119947.1.1455	Bacteria;Proteobacteria;Alphaproteobacteria;Rickettsiales;SM2D12;uncultured bacterium	1	0	1	0	0	1	1	0	0	0	0	0	0	1	3	0	Bacteria	Proteobacteria	Alphaproteobacteria	SM2D12	uncultured bacterium	88.19	525	62	0	525	1	340	864	0	124.6	8
a4ba0f2ad649dac6db94d3267f1a5384e121eecf_5	DQ009290.1.2219	Bacteria;Proteobacteria;Alphaproteobacteria;Rhodobacterales;Rhodobacteraceae;uncultured;uncultured marine bacterium	0	1	1	0	0	1	0	0	1	1	0	0	2	0	1	0	Bacteria	Proteobacteria	Alphaproteobacteria	uncultured	uncultured marine bacterium	99.65	283	1	0	283	1	557	839	2e-212	78.3	8
a6668f26e0644151c777df571be36128073fa94c_8	CP000653.4273053.4274584	Bacteria;Proteobacteria;Gammaproteobacteria;Enterobacteriales;Enterobacteriaceae;Raoultella;Enterobacter;Enterobacter sp. 638	5	1	0	0	0	0	2	0	0	0	0	0	0	0	0	0	Bacteria	Proteobacteria	Gammaproteobacteria	Enterobacter	Enterobacter sp. 638	99.22	258	2	3	258	1	663	917	1.7e-167	71.3	8
ac09e8a2cca739e5cf9c6afa737f078ce48ca740_5	JF682230.1.1452	Bacteria;Proteobacteria;Gammaproteobacteria;Enterobacteriales;Enterobacteriaceae;Hafnia-Obesumbacterium;Hafnia alvei	1	0	1	0	1	0	0	0	1	1	0	1	2	0	0	0	Bacteria	Proteobacteria	Gammaproteobacteria	Hafnia-Obesumbacterium	Hafnia alvei	96.15	52	2	0	52	1	862	913	5.2e-09	31	8
b3cbdfdea36ec471253d2752cdefab148504d47b_8	EU434595.1.1446	Bacteria;Actinobacteria;Actinobacteria;Corynebacteriales;Corynebacteriaceae;Corynebacterium;Corynebacterium coyleae	0	0	0	6	0	0	0	0	1	1	0	0	0	0	0	0	Bacteria	Actinobacteria	Actinobacteria	Corynebacterium	Corynebacterium coyleae	98.67	76	1	1	76	1	813	887	7e-130	63.3	8
b56ee92c4de87607d419e83c694caa47e0f03b38_8	FJ674551.1.1470	Bacteria;Firmicutes;Bacilli;Bacillales;Planococcaceae;Kurthia;uncultured bacterium	0	3	0	0	0	0	1	0	0	0	0	1	1	0	1	1	Bacteria	Firmicutes	Bacilli	Kurthia	uncultured bacterium	97.94	97	2	0	97	1	830	926	1.6e-93	57	8
b68b8c6b81471e569444f93baf4647e964f64f81_8	FN668181.1.1494	Bacteria;Bacteroidetes;Flavobacteria;Flavobacteriales;Cryomorphaceae;Fluviicola;uncultured Flexibacter sp.	0	0	0	0	1	0	0	0	0	0	0	3	0	0	0	4	Bacteria	Bacteroidetes	Flavobacteria	Fluviicola	uncultured Flexibacter sp.	99.32	293	2	0	293	1	623	915	9.8e-186	74.1	8
ba0187a79fb676da24f7027f2d70aabccf896aab_4	AJ439347.1.1513	Bacteria;Actinobacteria;Actinobacteria;Corynebacteriales;Corynebacteriaceae;Corynebacterium;Corynebacterium fastidiosum	0	0	2	4	2	0	0	0	0	0	0	0	0	0	0	0	Bacteria	Actinobacteria	Actinobacteria	Corynebacterium	Corynebacterium fastidiosum	99.36	469	3	2	469	1	433	899	0	140	8
beef7a1b5be94188af1f2d6caea1fcc82eb48544_5	JF495308.1.1507	Bacteria;Proteobacteria;Deltaproteobacteria;Desulfarculales;Desulfarculaceae;uncultured;uncultured bacterium	2	1	0	0	1	1	0	0	2	0	0	0	1	0	0	0	Bacteria	Proteobacteria	Deltaproteobacteria	uncultured	uncultured bacterium	99.14	116	1	0	116	1	803	918	1.4e-60	49.9	8
c01f776cf03d2cbabf43d3b598ad88be45687068_5	GQ096231.1.1373	Bacteria;Firmicutes;Bacilli;Bacillales;Staphylococcaceae;Staphylococcus;uncultured bacterium	2	1	1	0	0	1	0	2	0	0	0	0	0	1	0	0	Bacteria	Firmicutes	Bacilli	Staphylococcus	uncultured bacterium	99.45	367	2	2	367	1	544	908	1.2e-241	81.9	8
c35d130666ac05ba33525fad8cdee8ca30d6de01_4	GU234835.1.1366	Bacteria;Bacteroidetes;Flavobacteria;Flavobacteriales;NS9 marine group;uncultured marine bacterium	1	0	0	2	2	0	1	0	0	0	0	0	1	0	0	1	Bacteria	Bacteroidetes	Flavobacteria	NS9 marine group	uncultured marine bacterium	98.25	346	6	3	344	1	553	897	1.8e-174	72.6	8
cb7aec048188ff85e5bf2fca81817d7f9e919ce8_8	FJ648813.1.1357	Bacteria;Proteobacteria;Gammaproteobacteria;Pseudomonadales;Pseudomonadaceae;Pseudomonas;Pseudomonas sp. 1G(2009)	7	0	0	0	0	0	0	0	0	0	0	0	0	0	1	0	Bacteria	Proteobacteria	Gammaproteobacteria	Pseudomonas	Pseudomonas sp. 1G(2009)	100	539	0	2	539	1	296	832	0	145.6	8
cb8ef8c6d2a0c5cad488204130fa1f239546d28d_8	CP000097.373319.374797	Bacteria;Cyanobacteria;Cyanobacteria;SubsectionI;FamilyI;Synechococcus;Synechococcus sp. CC9902	0	0	1	0	1	1	0	0	0	1	0	1	0	2	1	0	Bacteria	Cyanobacteria	Cyanobacteria	Synechococcus	Synechococcus sp. CC9902	99.73	367	1	0	367	1	497	863	1.5e-179	73.5	8
cc57483eecb1d73180fd62a07b3d670db9634a2c_4	DQ396288.1.1534	Bacteria;Proteobacteria;Gammaproteobacteria;Alteromonadales;Alteromonadaceae;uncultured;uncultured organism	3	0	0	1	0	1	1	0	0	0	0	0	1	0	0	1	Bacteria	Proteobacteria	Gammaproteobacteria	uncultured	uncultured organism	93.26	446	30	1	445	1	470	915	3.39999999384959e-316	91.1	8
d6afbb8bb58fdbd20be19bd646a42805dd171818_8	JN520867.1.1382	Bacteria;Bacteroidetes;BD2-2;uncultured organism	0	0	0	2	0	1	1	0	2	0	0	0	0	1	1	0	Bacteria	Bacteroidetes	BD2-2	BD2-2	uncultured organism	91.85	503	41	0	503	1	353	855	0	98.7	8
d76acd4284383ba3dfca4046e076785b3e036e4c_4	EU800057.1.1428	Bacteria;Proteobacteria;Alphaproteobacteria;Rhodobacterales;Rhodobacteraceae;uncultured;uncultured bacterium	0	1	0	0	1	0	0	0	1	1	3	0	0	0	1	0	Bacteria	Proteobacteria	Alphaproteobacteria	uncultured	uncultured bacterium	100	304	0	1	304	1	559	861	5.9e-195	75.4	8
d8f67a9c523ef0720d8ed2aea0776dcf257a89a8_8	HM341645.1.1356	Bacteria;Proteobacteria;Gammaproteobacteria;Pseudomonadales;Moraxellaceae;Moraxella;uncultured bacterium	0	0	0	0	0	0	0	0	3	5	0	0	0	0	0	0	Bacteria	Proteobacteria	Gammaproteobacteria	Moraxella	uncultured bacterium	99.16	480	4	3	479	1	412	889	0	130.3	8
e76cccd4f69286394c42d54d8c5fd1f86b369019_4	EU804851.1.1488	Bacteria;Bacteroidetes;Flavobacteria;Flavobacteriales;NS9 marine group;uncultured bacterium	0	1	1	0	2	1	0	0	0	1	0	2	0	0	0	0	Bacteria	Bacteroidetes	Flavobacteria	NS9 marine group	uncultured bacterium	97.81	459	10	3	457	1	455	912	0	112.7	8
ebafdc85e335ab9bcf0891face9108d6d18d3ab7_5	DQ009318.1.2330	Bacteria;Cyanobacteria;Cyanobacteria;SubsectionI;FamilyI;Synechococcus;uncultured marine bacterium	0	0	0	1	0	0	0	0	1	1	2	0	0	0	1	2	Bacteria	Cyanobacteria	Cyanobacteria	Synechococcus	uncultured marine bacterium	99.64	277	1	0	277	1	566	842	1.1e-244	82.6	8
ebb9a8256a7afb28f89f78e29dbd1d8ed3737447_5	AF173974.1.1502	Bacteria;Proteobacteria;Gammaproteobacteria;Oceanospirillales;SAR86 clade;uncultured proteobacterium OCS44	0	0	0	1	1	1	0	0	1	2	0	1	1	0	0	0	Bacteria	Proteobacteria	Gammaproteobacteria	SAR86 clade	uncultured proteobacterium OCS44	100	472	0	1	471	1	442	913	0	117.7	8
ecf4a1231386d04897e693e91650a057e2db48ee_5	CP000097.373319.374797	Bacteria;Cyanobacteria;Cyanobacteria;SubsectionI;FamilyI;Synechococcus;Synechococcus sp. CC9902	0	0	1	2	0	1	2	0	0	1	0	0	0	0	1	0	Bacteria	Cyanobacteria	Cyanobacteria	Synechococcus	Synechococcus sp. CC9902	99.81	518	1	1	518	1	347	863	0	93.5	8
ef35bd0f546819f92c71d4ebb457e1c1d8da7007_4	DQ395823.1.1463	Bacteria;Proteobacteria;Alphaproteobacteria;Rhodobacterales;Rhodobacteraceae;Roseobacter clade OCT lineage;uncultured organism	1	0	0	0	2	1	0	0	1	0	0	2	0	1	0	0	Bacteria	Proteobacteria	Alphaproteobacteria	Roseobacter clade OCT lineage	uncultured organism	99.72	357	1	2	355	1	504	860	1.4e-199	76.3	8
f2f195e5d60bf20013029790c4c764285afd5d2f_8	CP000653.4273053.4274584	Bacteria;Proteobacteria;Gammaproteobacteria;Enterobacteriales;Enterobacteriaceae;Raoultella;Enterobacter;Enterobacter sp. 638	6	0	1	0	0	0	0	0	0	0	0	1	0	0	0	0	Bacteria	Proteobacteria	Gammaproteobacteria	Enterobacter	Enterobacter sp. 638	100	281	0	2	281	1	639	917	2.8e-144	67.7	8
f30a075aeaa8e5fdaf5cfa7913bdab705bea751e_5	EU800057.1.1428	Bacteria;Proteobacteria;Alphaproteobacteria;Rhodobacterales;Rhodobacteraceae;uncultured;uncultured bacterium	0	0	0	1	0	1	1	0	0	0	1	2	0	1	0	1	Bacteria	Proteobacteria	Alphaproteobacteria	uncultured	uncultured bacterium	100	294	0	1	294	1	569	861	9.5e-179	73	8
fd044e2dbbdc86a806f4ed2f5fb2d2108ed516f9_5	HM341645.1.1356	Bacteria;Proteobacteria;Gammaproteobacteria;Pseudomonadales;Moraxellaceae;Moraxella;uncultured bacterium	0	0	0	0	0	0	0	0	3	5	0	0	0	0	0	0	Bacteria	Proteobacteria	Gammaproteobacteria	Moraxella	uncultured bacterium	99.43	533	3	4	532	1	360	889	0	125.9	8
ff50bd490df652960bf7b3603414905e2b36220c_5	AB051700.1.1442	Bacteria;Proteobacteria;Gammaproteobacteria;Pseudomonadales;Pseudomonadaceae;Pseudomonas;Pseudomonas sp. LAB-26	2	0	0	0	0	0	6	0	0	0	0	0	0	0	0	0	Bacteria	Proteobacteria	Gammaproteobacteria	Pseudomonas	Pseudomonas sp. LAB-26	99.44	543	3	3	543	1	331	870	0	138	8
0363b50067ddff21e6f110318b30782d00a9f6c4_4	JF058085.1.1365	Bacteria;Firmicutes;Bacilli;Lactobacillales;Streptococcaceae;Streptococcus;uncultured bacterium	5	0	0	1	0	0	1	0	0	0	0	0	0	0	0	0	Bacteria	Firmicutes	Bacilli	Streptococcus	uncultured bacterium	99.63	542	2	2	542	1	364	903	0	142.2	7
03d90b62412ab6189c8dd7214129149c156e7e95_4	JF196044.1.1373	Bacteria;Firmicutes;Bacilli;Bacillales;Staphylococcaceae;Staphylococcus;uncultured bacterium	0	1	0	2	0	1	0	1	0	0	0	0	0	0	1	1	Bacteria	Firmicutes	Bacilli	Staphylococcus	uncultured bacterium	99.65	285	1	1	285	1	622	905	6.3e-167	71.2	7
0ee4451083530412a05287bf5a09c02162ed9662_7	DQ125650.1.1478	Bacteria;Firmicutes;Bacilli;Bacillales;Alicyclobacillaceae;Tumebacillus;uncultured bacterium	0	0	0	0	0	1	0	0	0	0	0	1	1	3	1	0	Bacteria	Firmicutes	Bacilli	Tumebacillus	uncultured bacterium	96.86	512	16	2	512	1	404	913	0	130	7
252c87925cd00fcd0e48641ad9635cb9491de517_7	JF111993.1.1351	Bacteria;Actinobacteria;Actinobacteria;Propionibacteriales;Propionibacteriaceae;Propionibacterium;uncultured bacterium	1	1	0	1	0	0	2	0	1	1	0	0	0	0	0	0	Bacteria	Actinobacteria	Actinobacteria	Propionibacterium	uncultured bacterium	99.82	544	1	2	544	1	338	879	0	128.4	7
2720eb6d6b3cff9e8d7bf45b786e7972e2afb062_7	DQ981818.1.1454	Bacteria;Firmicutes;Bacilli;Bacillales;Staphylococcaceae;Staphylococcus;uncultured bacterium	0	0	0	0	1	0	0	0	0	0	0	1	0	0	0	5	Bacteria	Firmicutes	Bacilli	Staphylococcus	uncultured bacterium	99.79	472	1	3	471	1	412	881	0	133.1	7
28f4beebbad415ac9f11f636aec37889f48bf20b_4	FJ744834.1.1355	Bacteria;Proteobacteria;Deltaproteobacteria;Desulfuromonadales;GR-WP33-58;uncultured delta proteobacterium	0	0	0	0	2	0	0	0	0	1	1	0	2	0	1	0	Bacteria	Proteobacteria	Deltaproteobacteria	GR-WP33-58	uncultured delta proteobacterium	97.37	495	13	0	495	1	383	877	0	96.3	7
3072c45086d7c8e03db51e274bc8bd477ce5c227_7	EU537333.1.1377	Bacteria;Actinobacteria;Actinobacteria;Corynebacteriales;Corynebacteriaceae;Corynebacterium;uncultured bacterium	4	0	0	0	0	0	0	0	0	0	0	0	0	0	1	2	Bacteria	Actinobacteria	Actinobacteria	Corynebacterium	uncultured bacterium	99.78	450	1	2	450	1	450	897	0	131.4	7
3130483e35c8c482a85697af85910c1135afa683_7	CP000097.373319.374797	Bacteria;Cyanobacteria;Cyanobacteria;SubsectionI;FamilyI;Synechococcus;Synechococcus sp. CC9902	0	2	1	1	0	0	0	0	0	0	0	1	0	0	1	1	Bacteria	Cyanobacteria	Cyanobacteria	Synechococcus	Synechococcus sp. CC9902	99.74	382	1	0	382	1	482	863	3.2e-203	76.9	7
34279221ed7b859dca826f6a6640c292675158e1_4	EU919854.1.1457	Bacteria;Proteobacteria;Alphaproteobacteria;OCS116 clade;uncultured bacterium	0	0	1	0	2	0	0	1	1	0	0	2	0	0	0	0	Bacteria	Proteobacteria	Alphaproteobacteria	OCS116 clade	uncultured bacterium	99.81	514	1	0	514	1	358	871	0	116.5	7
3aa67440b5e333af35c09b49b1b2b973e444f0c6_4	EF574532.1.1489	Bacteria;Proteobacteria;Deltaproteobacteria;Desulfuromonadales;GR-WP33-58;uncultured bacterium	0	0	0	0	0	0	2	0	1	0	0	2	0	2	0	0	Bacteria	Proteobacteria	Deltaproteobacteria	GR-WP33-58	uncultured bacterium	98.24	455	8	0	455	1	447	901	0	95.7	7
3b254776833517fcbed0cc33f8093397e0eec3ba_7	CP000097.373319.374797	Bacteria;Cyanobacteria;Cyanobacteria;SubsectionI;FamilyI;Synechococcus;Synechococcus sp. CC9902	0	0	1	0	0	0	2	0	0	0	0	0	0	2	2	0	Bacteria	Cyanobacteria	Cyanobacteria	Synechococcus	Synechococcus sp. CC9902	99.79	470	1	1	470	1	395	863	3.10000002345496e-316	91.2	7
4597e29e4328b1ae54fa6c1bbb9903ac707228d3_7	JF162643.1.1352	Bacteria;Proteobacteria;Gammaproteobacteria;Pseudomonadales;Moraxellaceae;Moraxella;uncultured bacterium	0	0	0	0	0	0	0	0	3	4	0	0	0	0	0	0	Bacteria	Proteobacteria	Gammaproteobacteria	Moraxella	uncultured bacterium	99.79	489	1	2	489	1	402	888	0	132.8	7
4dd2341640d48a96bd9cac9edd01fdaa7a233d91_4	GQ061101.1.1342	Bacteria;Actinobacteria;Actinobacteria;Corynebacteriales;Corynebacteriaceae;Corynebacterium;uncultured bacterium	0	0	0	3	1	0	0	1	0	2	0	0	0	0	0	0	Bacteria	Actinobacteria	Actinobacteria	Corynebacterium	uncultured bacterium	100	531	0	3	530	1	350	878	0	126.1	7
4e3330257103dd89251d52bc4689f86dd761e134_4	EU802498.1.1435	Bacteria;Cyanobacteria;Cyanobacteria;SubsectionI;FamilyI;Prochlorococcus;uncultured bacterium	0	0	0	1	2	0	1	0	0	0	0	2	1	0	0	0	Bacteria	Cyanobacteria	Cyanobacteria	Prochlorococcus	uncultured bacterium	100	55	0	0	55	1	795	849	2.4e-11	32.4	7
4eb2cc9071e738a67bf09d560c2f7e2a7d67e296_4	HQ671808.1.1486	Bacteria;Bacteroidetes;Flavobacteria;Flavobacteriales;Cryomorphaceae;NS10 marine group;uncultured bacterium	0	1	0	0	0	2	1	0	0	3	0	0	0	0	0	0	Bacteria	Bacteroidetes	Flavobacteria	NS10 marine group	uncultured bacterium	99.41	511	3	3	511	1	405	912	0	153.2	7
528689f7a40e041431cd1b4e1116f4ce0428f507_7	HM341645.1.1356	Bacteria;Proteobacteria;Gammaproteobacteria;Pseudomonadales;Moraxellaceae;Moraxella;uncultured bacterium	0	0	0	0	0	0	0	0	3	4	0	0	0	0	0	0	Bacteria	Proteobacteria	Gammaproteobacteria	Moraxella	uncultured bacterium	99.55	448	2	2	447	1	443	889	0	142.8	7
59e6b00b4bdb44ec8f05487fb3d5da634262a33d_4	CU466797.1.1324	Bacteria;Proteobacteria;Alphaproteobacteria;Rickettsiales;Rickettsiaceae;Rickettsia;uncultured alpha proteobacterium	0	0	2	0	0	1	0	1	0	1	1	0	0	0	1	0	Bacteria	Proteobacteria	Alphaproteobacteria	Rickettsia	uncultured alpha proteobacterium	93.56	264	17	0	264	1	578	841	8.2e-146	67.7	7
5f89d235b5489dce08ed7adf2fbab7bcfba1495b_4	GU647071.1.1383	Bacteria;Bacteroidetes;Flavobacteria;Flavobacteriales;Flavobacteriaceae;Elizabethkingia;uncultured bacterium	0	0	0	1	1	1	0	0	0	0	0	1	0	1	1	1	Bacteria	Bacteroidetes	Flavobacteria	Elizabethkingia	uncultured bacterium	96.15	52	2	0	52	1	856	907	2.7e-08	30.6	7
62edade0a7f10d5c0b16fcaedec45292102cd824_4	EU581702.1.1475	Bacteria;Bacteroidetes;Flavobacteria;Flavobacteriales;Flavobacteriaceae;Psychroserpens;Psychroserpens sp. MEBiC05023	0	0	0	0	0	0	0	0	1	1	1	1	0	1	2	0	Bacteria	Bacteroidetes	Flavobacteria	Psychroserpens	Psychroserpens sp. MEBiC05023	98.24	285	5	1	285	1	602	885	1.2e-186	74.2	7
638eacb0ad3795f56f6f19a8fc96a521e234ce6e_4	AJ439347.1.1513	Bacteria;Actinobacteria;Actinobacteria;Corynebacteriales;Corynebacteriaceae;Corynebacterium;Corynebacterium fastidiosum	0	0	3	3	0	0	1	0	0	0	0	0	0	0	0	0	Bacteria	Actinobacteria	Actinobacteria	Corynebacterium	Corynebacterium fastidiosum	99.43	354	2	3	354	1	549	899	2.1e-244	82.3	7
663d086c43c436837cec470eef5da93e7a3597b5_7	FJ665188.1.1563	Bacteria;Proteobacteria;Deltaproteobacteria;Myxococcales;Nannocystineae;uncultured;uncultured bacterium	0	1	2	1	0	0	2	1	0	0	0	0	0	0	0	0	Bacteria	Proteobacteria	Deltaproteobacteria	uncultured	uncultured bacterium	93.88	50	3	1	50	1	996	1044	0.0013	27.7	7
665411ef891629e6995c00101aaa9ce6f40b1930_7	EU802782.1.1490	Bacteria;Bacteroidetes;Flavobacteria;Flavobacteriales;Flavobacteriaceae;Sufflavibacter;uncultured bacterium	1	1	0	0	0	0	1	0	1	1	1	0	0	0	1	0	Bacteria	Bacteroidetes	Flavobacteria	Sufflavibacter	uncultured bacterium	97.03	471	14	0	471	1	442	912	0	92.9	7
6fcbfe0613faa5b3f0569f5449ea07a212059196_4	DQ396288.1.1534	Bacteria;Proteobacteria;Gammaproteobacteria;Alteromonadales;Alteromonadaceae;uncultured;uncultured organism	1	0	0	0	0	2	0	0	0	0	0	1	2	0	1	0	Bacteria	Proteobacteria	Gammaproteobacteria	uncultured	uncultured organism	93.3	449	30	1	448	1	467	915	1.1e-266	85.4	7
7583d2b7f828231762fb1c510cd0ca0325660350_4	EF574726.1.1494	Bacteria;Proteobacteria;Deltaproteobacteria;Desulfuromonadales;GR-WP33-58;uncultured bacterium	0	0	0	1	0	0	0	0	0	0	1	1	0	2	0	2	Bacteria	Proteobacteria	Deltaproteobacteria	GR-WP33-58	uncultured bacterium	98.67	451	6	0	451	1	454	904	0	97.6	7
760a77b73dcc217e0ad03e3739c7c92191141603_7	HM341645.1.1356	Bacteria;Proteobacteria;Gammaproteobacteria;Pseudomonadales;Moraxellaceae;Moraxella;uncultured bacterium	1	0	0	0	0	0	0	0	1	2	3	0	0	0	0	0	Bacteria	Proteobacteria	Gammaproteobacteria	Moraxella	uncultured bacterium	99.35	308	2	1	308	1	583	889	3.6e-186	74.1	7
7f18f75c110c9e3ce80a5eea465153101a8638b2_4	AB447751.1.1446	Bacteria;Bacteroidetes;Sphingobacteriia;Sphingobacteriales;uncultured bacterium	1	1	0	2	1	0	0	0	0	0	0	0	1	0	1	0	Bacteria	Bacteroidetes	Sphingobacteriia	Sphingobacteriales	uncultured bacterium	89.98	469	47	0	469	1	422	890	4.6e-275	86.4	7
866d65dd415b2ae972195b6670f84dcc0c9a47ed_7	EU802782.1.1490	Bacteria;Bacteroidetes;Flavobacteria;Flavobacteriales;Flavobacteriaceae;Sufflavibacter;uncultured bacterium	1	1	1	0	0	1	1	0	1	1	0	0	0	0	0	0	Bacteria	Bacteroidetes	Flavobacteria	Sufflavibacter	uncultured bacterium	97.24	474	13	3	472	1	440	912	0	207.9	7
87022fbc3d889a66f4277ababac4df6fcb736a39_4	FR686005.1.1446	Bacteria;Cyanobacteria;Cyanobacteria;SubsectionI;FamilyI;Synechococcus;uncultured marine bacterium	1	1	1	0	0	2	0	1	0	1	0	0	0	0	0	0	Bacteria	Cyanobacteria	Cyanobacteria	Synechococcus	uncultured marine bacterium	99.62	527	2	1	527	1	336	861	0	93.5	7
8ecc479f46f7ac9c62dbc669cb093b41938bc51a_4	EF574539.1.1483	Bacteria;Bacteroidetes;Flavobacteria;Flavobacteriales;NS9 marine group;uncultured bacterium	0	0	0	1	0	0	3	1	1	0	0	0	0	0	0	1	Bacteria	Bacteroidetes	Flavobacteria	NS9 marine group	uncultured bacterium	94.59	314	17	0	314	1	595	908	9.2e-171	72	7
917da572131ae2fd6ca11e11bd4eecc48f50fa57_7	HE589838.1.1411	Bacteria;Cyanobacteria;Cyanobacteria;SubsectionI;FamilyI;Prochlorococcus;uncultured bacterium	2	0	0	1	0	0	0	0	0	0	1	0	0	3	0	0	Bacteria	Cyanobacteria	Cyanobacteria	Prochlorococcus	uncultured bacterium	100	116	0	5	116	1	732	842	9.9e-97	57.8	7
98130e8b682821ac8beecb4943932c4a2ebd695d_7	EU015871.1.1570	Bacteria;Cyanobacteria;Cyanobacteria;SubsectionI;FamilyI;Synechococcus;uncultured Synechococcus sp.	0	1	1	0	1	0	1	0	0	1	1	1	0	0	0	0	Bacteria	Cyanobacteria	Cyanobacteria	Synechococcus	uncultured Synechococcus sp.	98.58	149	2	8	149	1	477	617	3.3e-50	47.7	7
9b17e26658cd6ef6879cba0e76c6caf1ff1af330_4	GU234835.1.1366	Bacteria;Bacteroidetes;Flavobacteria;Flavobacteriales;NS9 marine group;uncultured marine bacterium	0	2	1	0	0	1	1	0	0	0	0	0	0	0	2	0	Bacteria	Bacteroidetes	Flavobacteria	NS9 marine group	uncultured marine bacterium	98.24	342	6	2	341	1	557	897	1.9e-143	67.7	7
a2f4d911c19141aab03c304bd5aa79f1f898ba2b_7	EU802782.1.1490	Bacteria;Bacteroidetes;Flavobacteria;Flavobacteriales;Flavobacteriaceae;Sufflavibacter;uncultured bacterium	0	0	0	0	2	0	0	0	1	0	0	1	1	0	0	2	Bacteria	Bacteroidetes	Flavobacteria	Sufflavibacter	uncultured bacterium	98.23	227	4	1	227	1	687	912	1.5e-140	66.8	7
a80380fa62a5ff95fc4a5da457fc3fff2050d230_4	DQ009318.1.2330	Bacteria;Cyanobacteria;Cyanobacteria;SubsectionI;FamilyI;Synechococcus;uncultured marine bacterium	0	0	0	2	1	1	0	0	0	0	0	0	2	1	0	0	Bacteria	Cyanobacteria	Cyanobacteria	Synechococcus	uncultured marine bacterium	99.15	242	2	7	242	1	608	842	1.3e-126	65.1	7
a831bc18acbfdcce08a626d0700965378aa0cf18_7	EF574539.1.1483	Bacteria;Bacteroidetes;Flavobacteria;Flavobacteriales;NS9 marine group;uncultured bacterium	0	1	1	0	1	0	3	0	1	0	0	0	0	0	0	0	Bacteria	Bacteroidetes	Flavobacteria	NS9 marine group	uncultured bacterium	94.78	517	27	0	517	1	392	908	0	120.7	7
ac4c072cdef7b911adc2ee756010594016fd35b4_4	HQ242477.1.1339	Bacteria;Cyanobacteria;Cyanobacteria;SubsectionI;FamilyI;Synechococcus;uncultured cyanobacterium	3	1	0	1	0	0	0	0	0	1	0	0	0	0	1	0	Bacteria	Cyanobacteria	Cyanobacteria	Synechococcus	uncultured cyanobacterium	99.79	478	1	1	478	1	338	814	0	92.7	7
bbcab990fc0466a04bf8486bb728bd9e392bc9ac_4	FJ193821.1.1461	Bacteria;Firmicutes;Bacilli;Bacillales;Staphylococcaceae;Staphylococcus;uncultured Staphylococcus sp.	0	2	0	0	0	0	0	2	1	0	2	0	0	0	0	0	Bacteria	Firmicutes	Bacilli	Staphylococcus	uncultured Staphylococcus sp.	95.1	103	5	1	102	1	774	876	1.7e-127	63.4	7
bfed696970863e75747674631fbe3a7112788c60_4	GU940727.1.1218	Bacteria;Proteobacteria;Deltaproteobacteria;Bdellovibrionales;Bdellovibrionaceae;OM27 clade;uncultured bacterium	1	0	0	0	0	0	0	0	2	0	0	0	1	2	0	1	Bacteria	Proteobacteria	Deltaproteobacteria	OM27 clade	uncultured bacterium	96.75	277	9	0	277	1	523	799	1.2e-185	73.7	7
c3ed573f5ae98c21d2e9118902f4f4f36475107a_7	JN228275.1.1459	Bacteria;Proteobacteria;Gammaproteobacteria;Pseudomonadales;Pseudomonadaceae;Pseudomonas;Pseudomonas sp. A8(2011)	0	0	0	0	1	0	0	0	0	0	0	6	0	0	0	0	Bacteria	Proteobacteria	Gammaproteobacteria	Pseudomonas	Pseudomonas sp. A8(2011)	99.44	540	3	1	540	1	355	893	0	132.3	7
c6149f8a2422fe478021422a44125c870156a9f7_4	GQ068601.1.1341	Bacteria;Actinobacteria;Actinobacteria;Corynebacteriales;Corynebacteriaceae;Corynebacterium;uncultured bacterium	0	0	3	1	0	0	0	3	0	0	0	0	0	0	0	0	Bacteria	Actinobacteria	Actinobacteria	Corynebacterium	uncultured bacterium	95.08	135	6	13	135	1	757	878	3.7e-61	50.1	7
cde91312471ef8b0d9270a6f5558a1710f754e98_7	AJ441241.1.1414	Bacteria;Bacteroidetes;Sphingobacteriia;Sphingobacteriales;WCHB1-69;uncultured Bacteroidetes bacterium	0	0	0	0	2	0	0	0	0	0	0	2	1	0	0	2	Bacteria	Bacteroidetes	Sphingobacteriia	WCHB1-69	uncultured Bacteroidetes bacterium	90.25	513	50	0	513	1	363	875	5.6e-281	87.2	7
d608acc8c25b26ddab6ef2f8f2b9cd3c710b8a61_4	JF925023.1.1496	Bacteria;Proteobacteria;Gammaproteobacteria;Alteromonadales;Alteromonadaceae;BD1-7 clade;uncultured marine bacterium	0	0	0	0	1	2	0	0	0	3	0	0	0	0	1	0	Bacteria	Proteobacteria	Gammaproteobacteria	BD1-7 clade	uncultured marine bacterium	94.04	436	26	0	436	1	475	910	7.9e-292	88.3	7
dc8656701e6b4d0fcf897ebb1123530a10315140_4	FJ193821.1.1461	Bacteria;Firmicutes;Bacilli;Bacillales;Staphylococcaceae;Staphylococcus;uncultured Staphylococcus sp.	1	0	0	2	0	0	0	3	0	1	0	0	0	0	0	0	Bacteria	Firmicutes	Bacilli	Staphylococcus	uncultured Staphylococcus sp.	95.79	96	4	1	96	1	782	876	3.9e-116	61.3	7
f0dd3204654f97e188263dfc740472019ad320b2_4	DQ396288.1.1534	Bacteria;Proteobacteria;Gammaproteobacteria;Alteromonadales;Alteromonadaceae;uncultured;uncultured organism	2	0	0	0	0	0	0	0	1	0	0	1	1	0	1	1	Bacteria	Proteobacteria	Gammaproteobacteria	uncultured	uncultured organism	92.86	477	34	1	476	1	439	915	0	95.1	7
01d2e41e2b03847839a3a98a297dc58efe7d674a_3	CP000097.373319.374797	Bacteria;Cyanobacteria;Cyanobacteria;SubsectionI;FamilyI;Synechococcus;Synechococcus sp. CC9902	1	0	1	0	0	1	1	0	0	0	0	0	0	0	2	0	Bacteria	Cyanobacteria	Cyanobacteria	Synechococcus	Synechococcus sp. CC9902	100	432	0	4	429	1	433	863	3.3e-275	86.3	6
0471d223317f140e7fdced2a2719392e3e5a999e_6	DQ009318.1.2330	Bacteria;Cyanobacteria;Cyanobacteria;SubsectionI;FamilyI;Synechococcus;uncultured marine bacterium	0	0	0	0	1	1	0	0	0	1	0	1	0	0	0	2	Bacteria	Cyanobacteria	Cyanobacteria	Synechococcus	uncultured marine bacterium	99.6	253	1	0	253	1	590	842	4.4e-203	77	6
0675d2a01c56699e3f83886cb989099d322f0872_6	JF196044.1.1373	Bacteria;Firmicutes;Bacilli;Bacillales;Staphylococcaceae;Staphylococcus;uncultured bacterium	0	2	0	0	0	0	0	2	0	1	0	1	0	0	0	0	Bacteria	Firmicutes	Bacilli	Staphylococcus	uncultured bacterium	99.23	261	2	0	261	1	645	905	9.2e-171	71.6	6
0b8bb99aa81796772ca7e3a6ec9c1d1fd5e178f1_3	FR686005.1.1446	Bacteria;Cyanobacteria;Cyanobacteria;SubsectionI;FamilyI;Synechococcus;uncultured marine bacterium	2	1	0	1	0	1	0	0	0	0	0	0	0	1	0	0	Bacteria	Cyanobacteria	Cyanobacteria	Synechococcus	uncultured marine bacterium	99.55	442	2	0	442	1	420	861	0	93	6
0bd22f6059bb101bcf3a332d081dcead3f3cd7ed_6	DQ395823.1.1463	Bacteria;Proteobacteria;Alphaproteobacteria;Rhodobacterales;Rhodobacteraceae;Roseobacter clade OCT lineage;uncultured organism	0	0	0	0	1	0	0	0	0	0	1	3	1	0	0	0	Bacteria	Proteobacteria	Alphaproteobacteria	Roseobacter clade OCT lineage	uncultured organism	99.72	357	1	0	357	1	504	860	3.5e-182	73.8	6
0e6321bd905886f5a9701ae574766b3cc32667a3_6	FR683452.1.1468	Bacteria;Proteobacteria;Gammaproteobacteria;Oceanospirillales;SAR86 clade;uncultured marine bacterium	0	2	1	0	0	0	2	0	0	0	0	0	0	1	0	0	Bacteria	Proteobacteria	Gammaproteobacteria	SAR86 clade	uncultured marine bacterium	99.16	478	4	1	477	1	408	885	0	116.2	6
122cb9e8a6704a8632d60ffa005c1fe7908c97b9_3	EU460047.1.1395	Bacteria;Firmicutes;Clostridia;Clostridiales;Lachnospiraceae;Coprococcus;uncultured bacterium	0	0	1	0	0	0	0	0	0	1	0	2	1	1	0	0	Bacteria	Firmicutes	Clostridia	Coprococcus	uncultured bacterium	94.12	51	3	0	51	1	862	912	4.1e-06	29.3	6
171376f1b32dfe333489fde9ed1829b37e967248_6	HQ242722.1.1480	Bacteria;Proteobacteria;Gammaproteobacteria;Enterobacteriales;Enterobacteriaceae;Enterobacter;Leclercia adecarboxylata	5	0	0	0	0	0	1	0	0	0	0	0	0	0	0	0	Bacteria	Proteobacteria	Gammaproteobacteria	Enterobacter	Leclercia adecarboxylata	99.82	550	1	4	549	1	347	893	0	162.9	6
1797612dbf41d5c908ca643b7c66ae61adaa0747_3	FR686005.1.1446	Bacteria;Cyanobacteria;Cyanobacteria;SubsectionI;FamilyI;Synechococcus;uncultured marine bacterium	1	0	1	0	0	3	1	0	0	0	0	0	0	0	0	0	Bacteria	Cyanobacteria	Cyanobacteria	Synechococcus	uncultured marine bacterium	99.42	520	3	3	517	1	342	861	0	96.5	6
188c1c7bb922750e45996df79fcb704b536eb0f9_3	EU802782.1.1490	Bacteria;Bacteroidetes;Flavobacteria;Flavobacteriales;Flavobacteriaceae;Sufflavibacter;uncultured bacterium	0	1	3	1	0	0	0	0	0	0	0	0	0	1	0	0	Bacteria	Bacteroidetes	Flavobacteria	Sufflavibacter	uncultured bacterium	97.1	484	14	2	484	1	431	912	0	120.8	6
1f0871e6c1725feea2c1c45f0ff214707ced1507_3	AM990851.1.1471	Bacteria;Proteobacteria;Gammaproteobacteria;Vibrionales;Vibrionaceae;Vibrio;Vibrio sp. MOLA 76	0	0	1	1	0	0	1	0	0	0	0	0	0	3	0	0	Bacteria	Proteobacteria	Gammaproteobacteria	Vibrio	Vibrio sp. MOLA 76	97.4	308	8	0	308	1	597	904	4.8e-170	71.8	6
231d8977a296a2ce30f8a42a86cbad47ddcad611_6	CP000435.529961.531437	Bacteria;Cyanobacteria;Cyanobacteria;SubsectionI;FamilyI;Synechococcus;Synechococcus sp. CC9311	0	0	1	1	0	0	0	0	0	0	0	0	3	0	1	0	Bacteria	Cyanobacteria	Cyanobacteria	Synechococcus	Synechococcus sp. CC9311	99.14	121	1	5	121	1	748	863	3.3e-59	49.6	6
252119f2cc5572d77d602b36ddd2cc3945f2f0ef_3	JF196044.1.1373	Bacteria;Firmicutes;Bacilli;Bacillales;Staphylococcaceae;Staphylococcus;uncultured bacterium	0	1	1	0	0	1	0	0	0	1	0	0	0	0	2	0	Bacteria	Firmicutes	Bacilli	Staphylococcus	uncultured bacterium	99.21	260	2	7	259	1	652	905	6.9e-224	79.1	6
2544f7959bc43cfb3d023a9d17934196a54889c8_3	JF196044.1.1373	Bacteria;Firmicutes;Bacilli;Bacillales;Staphylococcaceae;Staphylococcus;uncultured bacterium	1	0	0	0	0	1	0	1	0	0	0	0	0	1	1	1	Bacteria	Firmicutes	Bacilli	Staphylococcus	uncultured bacterium	99.63	270	1	1	270	1	637	905	3.6e-143	67.3	6
269c1923052919d2fe540ee801fab100d6787d19_3	EU804851.1.1488	Bacteria;Bacteroidetes;Flavobacteria;Flavobacteriales;NS9 marine group;uncultured bacterium	0	0	2	0	1	0	0	0	1	0	0	0	0	0	2	0	Bacteria	Bacteroidetes	Flavobacteria	NS9 marine group	uncultured bacterium	97.56	453	11	3	451	1	461	912	0	128.4	6
291cedd07f7bb5f1c1ce61164dd0c44993d6506f_6	JF421201.1.1523	Bacteria;Verrucomicrobia;Opitutae;Puniceicoccales;Puniceicoccaceae;Pelagicoccus;uncultured Pelagicoccus sp.	0	2	1	0	0	0	0	0	0	1	0	0	0	1	1	0	Bacteria	Verrucomicrobia	Opitutae	Pelagicoccus	uncultured Pelagicoccus sp.	93.45	460	30	2	458	1	478	937	0	96.5	6
2989213e0218d1466e59166554be05a65c18339c_6	GU061307.1.1454	Bacteria;Proteobacteria;Gammaproteobacteria;Alteromonadales;Alteromonadaceae;uncultured;uncultured gamma proteobacterium	1	0	0	1	0	0	0	0	0	1	0	1	0	2	0	0	Bacteria	Proteobacteria	Gammaproteobacteria	uncultured	uncultured gamma proteobacterium	92.74	358	26	0	358	1	532	889	6.7e-167	71.6	6
2cc8ad6ca8c4ba296de1b3d5bbb6c04ce31930ca_6	JF232287.1.1352	Bacteria;Proteobacteria;Gammaproteobacteria;Pseudomonadales;Moraxellaceae;Moraxella;uncultured bacterium	0	0	0	0	0	0	0	0	1	5	0	0	0	0	0	0	Bacteria	Proteobacteria	Gammaproteobacteria	Moraxella	uncultured bacterium	100	432	0	2	432	1	459	888	0	150.6	6
2d3d7e1607428b2473e3b85171cb4384b3b7c18c_6	GQ056448.1.1339	Bacteria;Actinobacteria;Actinobacteria;Corynebacteriales;Corynebacteriaceae;Corynebacterium;uncultured bacterium	3	0	0	0	0	0	0	0	0	0	0	0	0	0	3	0	Bacteria	Actinobacteria	Actinobacteria	Corynebacterium	uncultured bacterium	99.81	532	1	4	531	1	349	877	0	132.8	6
313368a5b4081a4a61b3661892ae30c42fa4250f_6	HE589838.1.1411	Bacteria;Cyanobacteria;Cyanobacteria;SubsectionI;FamilyI;Prochlorococcus;uncultured bacterium	0	1	1	0	1	0	1	0	0	0	0	0	1	1	0	0	Bacteria	Cyanobacteria	Cyanobacteria	Prochlorococcus	uncultured bacterium	100	114	0	5	114	1	734	842	5.6e-101	58.6	6
34ceea29bf35c52e2813a571ae312d3ce965f823_3	FJ826103.1.1442	Bacteria;Proteobacteria;Alphaproteobacteria;Rhodobacterales;Rhodobacteraceae;Roseobacter clade NAC11-7 lineage;uncultured marine bacterium	0	0	0	1	0	0	0	0	0	0	0	0	2	1	0	2	Bacteria	Proteobacteria	Alphaproteobacteria	Roseobacter clade NAC11-7 lineage	uncultured marine bacterium	100	360	0	0	360	1	496	855	1.7e-200	76.4	6
373ab2bd2fa23c05518eaa232e58b6c7809a046c_3	AJ278881.1.1559	Bacteria;Proteobacteria;Gammaproteobacteria;Vibrionales;Vibrionaceae;Vibrio;Vibrio lentus	0	1	0	0	1	0	0	0	1	0	1	0	1	1	0	0	Bacteria	Proteobacteria	Gammaproteobacteria	Vibrio	Vibrio lentus	100	255	0	0	255	1	677	931	5e-178	72.8	6
3c93de980d20808315714897146aff599216a15c_6	FR684366.1.1495	Bacteria;Proteobacteria;Gammaproteobacteria;Oceanospirillales;SAR86 clade;uncultured marine bacterium	0	0	0	0	0	0	0	0	0	0	0	3	1	0	0	2	Bacteria	Proteobacteria	Gammaproteobacteria	SAR86 clade	uncultured marine bacterium	99.14	468	4	1	467	1	445	912	0	103.6	6
46746d9a7329bb8f38bd80894606b4060c8d245b_6	U10876.1.1511	Bacteria;Proteobacteria;Gammaproteobacteria;Pseudomonadales;Moraxellaceae;Moraxella;Moraxella catarrhalis	0	0	0	0	0	0	0	0	2	4	0	0	0	0	0	0	Bacteria	Proteobacteria	Gammaproteobacteria	Moraxella	Moraxella catarrhalis	99.8	509	1	2	509	1	401	907	0	129.4	6
4ea254d3e88fda6bfacda300f037e5d0d3fc380a_6	CP000097.373319.374797	Bacteria;Cyanobacteria;Cyanobacteria;SubsectionI;FamilyI;Synechococcus;Synechococcus sp. CC9902	0	0	0	1	0	0	0	0	0	1	0	0	0	1	1	2	Bacteria	Cyanobacteria	Cyanobacteria	Synechococcus	Synechococcus sp. CC9902	99.77	433	1	0	433	1	431	863	1.9e-293	88.5	6
531793d064a06199d54331a91c2c462f3164615a_6	DQ396288.1.1534	Bacteria;Proteobacteria;Gammaproteobacteria;Alteromonadales;Alteromonadaceae;uncultured;uncultured organism	0	0	2	0	0	0	0	0	1	0	0	0	0	0	3	0	Bacteria	Proteobacteria	Gammaproteobacteria	uncultured	uncultured organism	92.57	474	35	3	471	1	442	915	2e-267	85.6	6
5357cea8af85023149b8e5856f3cd417b8ab7cdc_6	DQ009290.1.2219	Bacteria;Proteobacteria;Alphaproteobacteria;Rhodobacterales;Rhodobacteraceae;uncultured;uncultured marine bacterium	0	0	0	0	0	0	0	0	0	1	1	1	2	1	0	0	Bacteria	Proteobacteria	Alphaproteobacteria	uncultured	uncultured marine bacterium	100	70	0	0	70	1	770	839	2.2e-19	36.9	6
550395a1c38cc2882e5e0ffbe20f8f4d9366314c_6	EU800057.1.1428	Bacteria;Proteobacteria;Alphaproteobacteria;Rhodobacterales;Rhodobacteraceae;uncultured;uncultured bacterium	0	0	1	0	0	0	3	0	0	0	0	0	1	1	0	0	Bacteria	Proteobacteria	Alphaproteobacteria	uncultured	uncultured bacterium	100	271	0	0	271	1	591	861	9.9e-183	73.5	6
561277f7d1979dd1d96f7df9c068009872804b77_3	GU647071.1.1383	Bacteria;Bacteroidetes;Flavobacteria;Flavobacteriales;Flavobacteriaceae;Elizabethkingia;uncultured bacterium	0	0	0	0	1	0	0	0	0	0	1	1	2	1	0	0	Bacteria	Bacteroidetes	Flavobacteria	Elizabethkingia	uncultured bacterium	96.15	52	2	0	52	1	856	907	3.6e-11	32.1	6
56cf78f593ac05a38c5706f45dec14f1083a97c4_3	HQ754447.1.1355	Bacteria;Actinobacteria;Actinobacteria;Micrococcales;Sanguibacteraceae;Sanguibacter;uncultured organism	3	0	0	0	0	0	1	0	0	0	1	0	0	1	0	0	Bacteria	Actinobacteria	Actinobacteria	Sanguibacter	uncultured organism	94.74	60	3	3	60	1	824	880	1e-28	39.6	6
69dc26ccbc0957782edd2e4df22eb36158bcdb40_3	AF173974.1.1502	Bacteria;Proteobacteria;Gammaproteobacteria;Oceanospirillales;SAR86 clade;uncultured proteobacterium OCS44	0	0	0	0	1	0	0	0	0	0	0	2	0	0	0	3	Bacteria	Proteobacteria	Gammaproteobacteria	SAR86 clade	uncultured proteobacterium OCS44	100	468	0	1	467	1	446	913	0	108.4	6
6a0f3bc193f25023074c31954406b3f19d1b08aa_3	GU234835.1.1366	Bacteria;Bacteroidetes;Flavobacteria;Flavobacteriales;NS9 marine group;uncultured marine bacterium	0	0	0	0	3	0	0	0	0	0	0	1	2	0	0	0	Bacteria	Bacteroidetes	Flavobacteria	NS9 marine group	uncultured marine bacterium	97.84	325	7	1	325	1	574	897	4.1e-157	69.8	6
6baa645f6a4c9cea04dc123379e1011c637d9c97_6	CP000653.4273053.4274584	Bacteria;Proteobacteria;Gammaproteobacteria;Enterobacteriales;Enterobacteriaceae;Raoultella;Enterobacter;Enterobacter sp. 638	3	0	1	0	0	0	1	0	0	0	0	0	0	1	0	0	Bacteria	Proteobacteria	Gammaproteobacteria	Enterobacter	Enterobacter sp. 638	99.62	264	1	3	264	1	657	917	4.4e-146	67.9	6
6be586f482689b184021c51766aabc90534a4748_6	GQ284542.1.1473	Bacteria;Proteobacteria;Gammaproteobacteria;Pseudomonadales;Pseudomonadaceae;Pseudomonas;Pseudomonas sp. PCSAS2-22	0	0	0	0	1	0	0	0	0	0	0	5	0	0	0	0	Bacteria	Proteobacteria	Gammaproteobacteria	Pseudomonas	Pseudomonas sp. PCSAS2-22	100	534	0	2	534	1	387	918	0	147.7	6
6bef1f56368a3dba9e6ee9c2b6d0d7a2c8c2f08f_6	JF196044.1.1373	Bacteria;Firmicutes;Bacilli;Bacillales;Staphylococcaceae;Staphylococcus;uncultured bacterium	0	1	1	0	0	0	0	1	0	0	0	1	0	0	0	2	Bacteria	Firmicutes	Bacilli	Staphylococcus	uncultured bacterium	99.3	284	2	0	284	1	622	905	1.8e-179	73	6
70cb72ed6ce15aee173b54bb5b265a585cba9b50_6	HQ671936.1.1446	Bacteria;Cyanobacteria;Cyanobacteria;SubsectionI;FamilyI;Synechococcus;uncultured bacterium	0	0	0	0	0	0	1	0	0	0	5	0	0	0	0	0	Bacteria	Cyanobacteria	Cyanobacteria	Synechococcus	uncultured bacterium	99.81	521	1	0	521	1	343	863	0	93.8	6
784749d21765be0232ad268e84cea3d612a5d8f1_6	HQ749454.1.1435	Bacteria;Actinobacteria;Actinobacteria;Propionibacteriales;Propionibacteriaceae;Propionibacterium;uncultured organism	0	0	0	0	0	0	0	0	1	0	0	0	0	0	5	0	Bacteria	Actinobacteria	Actinobacteria	Propionibacterium	uncultured organism	99.64	551	2	1	551	1	318	867	0	133.5	6
7bcf87676e522ccdc09487e680bde022f93100ed_6	HM341645.1.1356	Bacteria;Proteobacteria;Gammaproteobacteria;Pseudomonadales;Moraxellaceae;Moraxella;uncultured bacterium	0	0	0	0	0	0	0	0	5	1	0	0	0	0	0	0	Bacteria	Proteobacteria	Gammaproteobacteria	Moraxella	uncultured bacterium	99.31	439	3	3	438	1	453	889	0	137.2	6
7d5383dfb5a149caaa76629f2eb0a535107a2846_6	JF495308.1.1507	Bacteria;Proteobacteria;Deltaproteobacteria;Desulfarculales;Desulfarculaceae;uncultured;uncultured bacterium	1	1	0	0	1	0	1	0	2	0	0	0	0	0	0	0	Bacteria	Proteobacteria	Deltaproteobacteria	uncultured	uncultured bacterium	98.48	66	1	0	66	1	853	918	8.2e-21	36.9	6
81c08864596c6d3a84becc465a004ed618046822_6	HQ672155.1.1438	Bacteria;Cyanobacteria;Cyanobacteria;SubsectionI;FamilyI;Synechococcus;uncultured bacterium	0	0	0	1	1	0	0	0	0	0	0	2	0	0	0	2	Bacteria	Cyanobacteria	Cyanobacteria	Synechococcus	uncultured bacterium	99.8	509	1	0	509	1	355	863	0	92.6	6
81cb509a4bba55802c94b2eb47f18e785c68d767_6	EU802782.1.1490	Bacteria;Bacteroidetes;Flavobacteria;Flavobacteriales;Flavobacteriaceae;Sufflavibacter;uncultured bacterium	0	0	1	0	0	0	1	0	1	0	0	0	0	2	1	0	Bacteria	Bacteroidetes	Flavobacteria	Sufflavibacter	uncultured bacterium	97.97	446	9	3	444	1	468	912	0	112.7	6
86596a72ebf32aa82aaa68e84daee08bedd3d424_6	AJ278881.1.1559	Bacteria;Proteobacteria;Gammaproteobacteria;Vibrionales;Vibrionaceae;Vibrio;Vibrio lentus	1	0	0	0	0	1	1	1	0	2	0	0	0	0	0	0	Bacteria	Proteobacteria	Gammaproteobacteria	Vibrio	Vibrio lentus	99.62	267	1	1	266	1	665	931	7.5e-183	73.6	6
8a2ee0efe2988e37926aaa8a6744936429313029_6	CU466797.1.1324	Bacteria;Proteobacteria;Alphaproteobacteria;Rickettsiales;Rickettsiaceae;Rickettsia;uncultured alpha proteobacterium	0	0	0	1	0	0	0	1	0	0	1	0	0	2	1	0	Bacteria	Proteobacteria	Alphaproteobacteria	Rickettsia	uncultured alpha proteobacterium	94.01	267	16	0	267	1	575	841	4.5e-130	65.1	6
8d2a4d50165660b75fc1bae9988897e3780f5f54_6	AJ439347.1.1513	Bacteria;Actinobacteria;Actinobacteria;Corynebacteriales;Corynebacteriaceae;Corynebacterium;Corynebacterium fastidiosum	0	0	2	3	0	0	0	0	0	1	0	0	0	0	0	0	Bacteria	Actinobacteria	Actinobacteria	Corynebacterium	Corynebacterium fastidiosum	99.35	463	3	2	463	1	439	899	0	131.6	6
8d62f5434a4bc11adac5eb9dd759b5792fc9cd3f_6	JF215322.1.1358	Bacteria;Proteobacteria;Gammaproteobacteria;Pseudomonadales;Pseudomonadaceae;Pseudomonas;uncultured bacterium	0	0	0	0	1	0	0	0	0	0	0	5	0	0	0	0	Bacteria	Proteobacteria	Gammaproteobacteria	Pseudomonas	uncultured bacterium	99.81	539	1	2	539	1	357	893	0	130.2	6
915dfb011cc5d407eb5ae4a22e4b4363ac9f0a57_6	JF159049.1.1373	Bacteria;Firmicutes;Bacilli;Bacillales;Staphylococcaceae;Staphylococcus;uncultured bacterium	0	5	1	0	0	0	0	0	0	0	0	0	0	0	0	0	Bacteria	Firmicutes	Bacilli	Staphylococcus	uncultured bacterium	99.62	530	2	1	530	1	379	907	0	142.3	6
97911caac54ad403ac025e5795e0d794e0d29789_6	FR684223.1.1445	Bacteria;Proteobacteria;Gammaproteobacteria;Oceanospirillales;SAR86 clade;uncultured marine bacterium	0	0	0	0	0	0	0	1	0	1	0	2	0	1	1	0	Bacteria	Proteobacteria	Gammaproteobacteria	SAR86 clade	uncultured marine bacterium	100	84	0	0	84	1	779	862	1.6e-52	47.3	6
97a8ffbbd78ff001b2d48f25e6155179bbfe3896_6	AJ439347.1.1513	Bacteria;Actinobacteria;Actinobacteria;Corynebacteriales;Corynebacteriaceae;Corynebacterium;Corynebacterium fastidiosum	0	0	4	2	0	0	0	0	0	0	0	0	0	0	0	0	Bacteria	Actinobacteria	Actinobacteria	Corynebacterium	Corynebacterium fastidiosum	99.44	542	3	4	541	1	361	899	0	144.5	6
98fdd8155af475baee52721751a3e4856cde6ddb_3	EU802782.1.1490	Bacteria;Bacteroidetes;Flavobacteria;Flavobacteriales;Flavobacteriaceae;Sufflavibacter;uncultured bacterium	2	0	0	0	0	1	0	0	0	1	0	0	0	0	2	0	Bacteria	Bacteroidetes	Flavobacteria	Sufflavibacter	uncultured bacterium	96.79	469	15	2	468	1	445	912	0	115.9	6
9dc43dcb8f670fbed66be6d9ca22fca50c367317_6	FJ946562.1.1290	Bacteria;Proteobacteria;Deltaproteobacteria;Myxococcales;Nannocystineae;uncultured;uncultured delta proteobacterium	0	0	1	0	2	0	0	0	0	1	0	0	0	1	1	0	Bacteria	Proteobacteria	Deltaproteobacteria	uncultured	uncultured delta proteobacterium	88.02	361	43	2	361	1	555	913	7.2e-133	65.9	6
9e49825707d1e81cb2472945d694e52c81dddedf_3	HM341645.1.1356	Bacteria;Proteobacteria;Gammaproteobacteria;Pseudomonadales;Moraxellaceae;Moraxella;uncultured bacterium	0	0	0	0	0	0	0	0	2	4	0	0	0	0	0	0	Bacteria	Proteobacteria	Gammaproteobacteria	Moraxella	uncultured bacterium	99.56	454	2	3	453	1	438	889	0	134.5	6
a149c58da0f43be4d3dba470004490650bc4274a_6	GU230416.1.1482	Bacteria;Bacteroidetes;Flavobacteria;Flavobacteriales;Flavobacteriaceae;Formosa;uncultured Flavobacterium sp.	0	0	1	0	0	0	1	0	0	1	0	0	0	1	2	0	Bacteria	Bacteroidetes	Flavobacteria	Formosa	uncultured Flavobacterium sp.	97.59	501	12	4	498	1	413	912	0	122.8	6
a760d4841d306c24148c99d9363b32888390cfb1_3	FR686005.1.1446	Bacteria;Cyanobacteria;Cyanobacteria;SubsectionI;FamilyI;Synechococcus;uncultured marine bacterium	1	0	1	0	0	0	0	0	1	1	0	0	1	0	0	1	Bacteria	Cyanobacteria	Cyanobacteria	Synechococcus	uncultured marine bacterium	99.61	509	2	0	509	1	353	861	0	94.5	6
abca231596459495202ae6d858f248c8c7d2fc6e_6	GU234835.1.1366	Bacteria;Bacteroidetes;Flavobacteria;Flavobacteriales;NS9 marine group;uncultured marine bacterium	0	0	0	0	0	1	0	1	0	1	0	0	0	3	0	0	Bacteria	Bacteroidetes	Flavobacteria	NS9 marine group	uncultured marine bacterium	97.56	288	7	1	288	1	611	897	2.7e-165	70.9	6
b272346921e464bdf2baa199c8747c95f06c8771_6	FR686005.1.1446	Bacteria;Cyanobacteria;Cyanobacteria;SubsectionI;FamilyI;Synechococcus;uncultured marine bacterium	0	1	2	0	0	1	0	0	0	0	0	0	1	0	0	1	Bacteria	Cyanobacteria	Cyanobacteria	Synechococcus	uncultured marine bacterium	99.56	457	2	0	457	1	405	861	0	92.3	6
b7c9dfca32c563f4c91386f2dae07ef147afc0d5_6	EU802782.1.1490	Bacteria;Bacteroidetes;Flavobacteria;Flavobacteriales;Flavobacteriaceae;Sufflavibacter;uncultured bacterium	1	0	0	1	0	0	2	0	0	0	0	0	0	0	2	0	Bacteria	Bacteroidetes	Flavobacteria	Sufflavibacter	uncultured bacterium	97.01	468	14	0	468	1	445	912	0	94.7	6
bc3cf31eb7ea14cfec8ffae831e2f38dbc16bfa7_3	FQ032815.3262.4778	Bacteria;Bacteroidetes;Flavobacteria;Flavobacteriales;Cryomorphaceae;NS10 marine group;uncultured Flavobacteriia bacterium	0	0	0	1	2	0	0	0	2	0	0	0	0	0	1	0	Bacteria	Bacteroidetes	Flavobacteria	NS10 marine group	uncultured Flavobacteriia bacterium	97.63	510	12	3	510	1	407	913	0	138.9	6
bd7df1bd3a5eea29d7f9f8ea81f612bd145da3c6_6	HQ242722.1.1480	Bacteria;Proteobacteria;Gammaproteobacteria;Enterobacteriales;Enterobacteriaceae;Enterobacter;Leclercia adecarboxylata	4	0	0	0	0	0	1	0	0	0	0	1	0	0	0	0	Bacteria	Proteobacteria	Gammaproteobacteria	Enterobacter	Leclercia adecarboxylata	100	547	0	3	546	1	349	893	0	143.4	6
bdb87886b8f1ec5b1d9aa507cd1d5ad2ddc43d02_3	GQ068601.1.1341	Bacteria;Actinobacteria;Actinobacteria;Corynebacteriales;Corynebacteriaceae;Corynebacterium;uncultured bacterium	0	0	4	0	0	0	0	1	0	0	1	0	0	0	0	0	Bacteria	Actinobacteria	Actinobacteria	Corynebacterium	uncultured bacterium	96.23	118	4	12	118	1	773	878	8.5e-50	47	6
beacd3878ff88a56457c7ea1e88870e1dd3d064a_3	FR686005.1.1446	Bacteria;Cyanobacteria;Cyanobacteria;SubsectionI;FamilyI;Synechococcus;uncultured marine bacterium	1	0	1	0	1	0	0	0	0	0	0	1	1	1	0	0	Bacteria	Cyanobacteria	Cyanobacteria	Synechococcus	uncultured marine bacterium	99.6	505	2	0	505	1	357	861	0	94	6
bfb4ae6962e79cf92fd67ae344405f6f13312bc5_6	DQ009266.1.1952	Bacteria;Proteobacteria;Alphaproteobacteria;Rickettsiales;SAR116 clade;uncultured marine bacterium	1	0	1	1	0	1	1	0	0	1	0	0	0	0	0	0	Bacteria	Proteobacteria	Alphaproteobacteria	SAR116 clade	uncultured marine bacterium	99.8	502	1	2	500	1	339	840	0	103.2	6
c15b7c9d2b87572e7698013216bee8f32ba67949_6	U10876.1.1511	Bacteria;Proteobacteria;Gammaproteobacteria;Pseudomonadales;Moraxellaceae;Moraxella;Moraxella catarrhalis	0	0	0	0	0	0	0	0	1	2	0	0	2	1	0	0	Bacteria	Proteobacteria	Gammaproteobacteria	Moraxella	Moraxella catarrhalis	100	323	0	2	323	1	587	907	2.9e-159	70.3	6
c2cadae315bcd8015028c20d9715855f79e86dae_3	FJ826490.1.1479	Bacteria;Bacteroidetes;Flavobacteria;Flavobacteriales;NS9 marine group;uncultured marine bacterium	1	0	0	1	0	0	1	1	0	2	0	0	0	0	0	0	Bacteria	Bacteroidetes	Flavobacteria	NS9 marine group	uncultured marine bacterium	99.8	493	1	3	491	1	414	905	0	138.6	6
c4d5a92e6a9bc688108c13d4bbcc97977b332ea7_6	HM327030.1.1344	Bacteria;Actinobacteria;Actinobacteria;Propionibacteriales;Propionibacteriaceae;Propionibacterium;uncultured bacterium	0	0	0	0	0	1	3	1	1	0	0	0	0	0	0	0	Bacteria	Actinobacteria	Actinobacteria	Propionibacterium	uncultured bacterium	99.45	545	3	2	545	1	334	876	0	135.8	6
d1a0bc6d5ebed42964265de50af353077f816adc_6	HM341645.1.1356	Bacteria;Proteobacteria;Gammaproteobacteria;Pseudomonadales;Moraxellaceae;Moraxella;uncultured bacterium	0	0	0	0	0	0	0	0	5	1	0	0	0	0	0	0	Bacteria	Proteobacteria	Gammaproteobacteria	Moraxella	uncultured bacterium	98.95	480	5	3	479	1	412	889	0	125.1	6
d5bb4623b92ab62bf4a3ea72879102a9ff7afa1b_3	JN180175.1.1477	Bacteria;Actinobacteria;Actinobacteria;Streptosporangiales;Streptosporangiaceae;Nonomuraea;Nonomuraea turkmeniaca	0	0	0	3	1	0	0	0	1	0	0	0	0	0	1	0	Bacteria	Actinobacteria	Actinobacteria	Nonomuraea	Nonomuraea turkmeniaca	98.31	60	1	1	59	1	811	870	5.8e-29	39.8	6
d6177df6171ef78af9494efd854e653b4282eabc_3	CP000435.529961.531437	Bacteria;Cyanobacteria;Cyanobacteria;SubsectionI;FamilyI;Synechococcus;Synechococcus sp. CC9311	1	1	0	1	0	0	0	0	0	1	0	0	0	0	2	0	Bacteria	Cyanobacteria	Cyanobacteria	Synechococcus	Synechococcus sp. CC9311	99.05	530	5	2	528	1	334	863	0	96	6
d74d8053c442ba83d9b27c597ef6000bb6203cf6_6	JN182691.1.1485	Bacteria;Actinobacteria;Actinobacteria;Micrococcales;Microbacteriaceae;Microbacterium;Microbacterium sp. ANIOT07	0	0	0	0	0	1	2	1	1	0	0	0	0	0	1	0	Bacteria	Actinobacteria	Actinobacteria	Microbacterium	Microbacterium sp. ANIOT07	90.32	63	6	1	63	1	832	893	5.2e-62	49.4	6
e2e71fc0c684c760e2fe10d9d7c47d0f9b7fc8bb_6	EU802782.1.1490	Bacteria;Bacteroidetes;Flavobacteria;Flavobacteriales;Flavobacteriaceae;Sufflavibacter;uncultured bacterium	0	0	0	0	0	0	0	0	0	1	0	0	0	3	2	0	Bacteria	Bacteroidetes	Flavobacteria	Sufflavibacter	uncultured bacterium	92.52	469	35	1	469	1	445	912	0	121.9	6
e347e112ec27c19d9cbb53eecc736d98621842b6_6	HM251029.1.1347	Bacteria;Firmicutes;Clostridia;Clostridiales;Family XI Incertae Sedis;Peptoniphilus;uncultured bacterium	0	0	0	0	0	2	4	0	0	0	0	0	0	0	0	0	Bacteria	Firmicutes	Clostridia	Peptoniphilus	uncultured bacterium	99.05	528	5	2	527	1	356	882	0	136.6	6
e495d35eb3f43f32de2704291fc9f95f83f9a06b_6	EU800057.1.1428	Bacteria;Proteobacteria;Alphaproteobacteria;Rhodobacterales;Rhodobacteraceae;uncultured;uncultured bacterium	0	1	0	0	1	1	0	0	0	1	0	0	0	1	1	0	Bacteria	Proteobacteria	Alphaproteobacteria	uncultured	uncultured bacterium	100	295	0	0	295	1	567	861	4.3e-150	68.6	6
e707b6dfdb6caa4f6a67b49b3b1c5af9e0e10ef7_6	DQ396288.1.1534	Bacteria;Proteobacteria;Gammaproteobacteria;Alteromonadales;Alteromonadaceae;uncultured;uncultured organism	1	0	0	0	1	0	0	0	0	1	0	1	1	0	0	1	Bacteria	Proteobacteria	Gammaproteobacteria	uncultured	uncultured organism	93.19	500	34	1	499	1	416	915	0	100.3	6
e840b46d8a59c081247cf79d34660037ebefd3dd_6	EU799457.1.1510	Bacteria;Proteobacteria;Betaproteobacteria;Methylophilales;Methylophilaceae;OM43 clade;uncultured bacterium	0	0	0	0	1	0	0	0	0	0	0	2	2	1	0	0	Bacteria	Proteobacteria	Betaproteobacteria	OM43 clade	uncultured bacterium	99.62	261	1	0	261	1	658	918	8.3e-199	75.8	6
e99cb1950f74de90ae913887de86ad4db61b26c5_3	EU804851.1.1488	Bacteria;Bacteroidetes;Flavobacteria;Flavobacteriales;NS9 marine group;uncultured bacterium	3	0	0	0	0	0	1	0	0	0	0	0	0	1	1	0	Bacteria	Bacteroidetes	Flavobacteria	NS9 marine group	uncultured bacterium	97.51	443	11	2	442	1	471	912	0	105.4	6
e9c7fe8bbf90279e597d5eb09913910f38b0020b_3	JF136714.1.1374	Bacteria;Firmicutes;Bacilli;Lactobacillales;Streptococcaceae;Streptococcus;uncultured bacterium	2	0	1	0	0	0	0	0	1	2	0	0	0	0	0	0	Bacteria	Firmicutes	Bacilli	Streptococcus	uncultured bacterium	99.63	545	2	2	544	1	363	906	0	139.3	6
ea583387e153e29fe819595d5c2b937988d6e6d1_6	AJ439347.1.1513	Bacteria;Actinobacteria;Actinobacteria;Corynebacteriales;Corynebacteriaceae;Corynebacterium;Corynebacterium fastidiosum	0	0	1	4	0	0	0	0	0	1	0	0	0	0	0	0	Bacteria	Actinobacteria	Actinobacteria	Corynebacterium	Corynebacterium fastidiosum	99.05	534	5	6	534	1	372	899	0	134.8	6
ef33aa7ab40c5f76d8995c7094c0e8629996f242_3	JF196044.1.1373	Bacteria;Firmicutes;Bacilli;Bacillales;Staphylococcaceae;Staphylococcus;uncultured bacterium	0	3	0	0	0	2	0	1	0	0	0	0	0	0	0	0	Bacteria	Firmicutes	Bacilli	Staphylococcus	uncultured bacterium	100	261	0	8	260	1	652	905	8.5e-213	77.6	6
f314026f0cea8b416fdcc98bbe769d7c419f9e38_6	JF210260.1.1352	Bacteria;Proteobacteria;Gammaproteobacteria;Pseudomonadales;Moraxellaceae;Moraxella;uncultured bacterium	0	0	0	0	0	0	0	0	3	2	0	0	1	0	0	0	Bacteria	Proteobacteria	Gammaproteobacteria	Moraxella	uncultured bacterium	100	468	0	2	468	1	423	888	0	139.6	6
f3c981cb82e308482e9df279ee7f6eaa29f679aa_3	U10876.1.1511	Bacteria;Proteobacteria;Gammaproteobacteria;Pseudomonadales;Moraxellaceae;Moraxella;Moraxella catarrhalis	0	0	0	0	0	0	0	0	2	3	0	0	1	0	0	0	Bacteria	Proteobacteria	Gammaproteobacteria	Moraxella	Moraxella catarrhalis	100	311	0	2	311	1	599	907	2.2e-186	74.3	6
f8e46c71dba684c8277c770dc24bf8d2ff2d43dc_3	FJ826103.1.1442	Bacteria;Proteobacteria;Alphaproteobacteria;Rhodobacterales;Rhodobacteraceae;Roseobacter clade NAC11-7 lineage;uncultured marine bacterium	1	0	0	0	0	0	0	0	1	1	1	1	0	0	1	0	Bacteria	Proteobacteria	Alphaproteobacteria	Roseobacter clade NAC11-7 lineage	uncultured marine bacterium	99.73	377	1	0	377	1	479	855	1.5e-225	79.9	6
fe0dd819d8ccf482a57f9d3373f475217f808075_6	AJ439347.1.1513	Bacteria;Actinobacteria;Actinobacteria;Corynebacteriales;Corynebacteriaceae;Corynebacterium;Corynebacterium fastidiosum	0	0	0	1	0	0	0	0	0	0	5	0	0	0	0	0	Bacteria	Actinobacteria	Actinobacteria	Corynebacterium	Corynebacterium fastidiosum	100	545	0	3	544	1	357	899	0	140.4	6
00915b84cbbb9fb2c2730ee1381f072e59225c12_5	FR686005.1.1446	Bacteria;Cyanobacteria;Cyanobacteria;SubsectionI;FamilyI;Synechococcus;uncultured marine bacterium	0	1	1	1	0	0	0	0	1	0	0	0	0	0	1	0	Bacteria	Cyanobacteria	Cyanobacteria	Synechococcus	uncultured marine bacterium	99.8	511	1	3	508	1	351	861	0	92	5
0f9e8d5c40f69b8f66352a9122f067e14b63dafd_5	EF574532.1.1489	Bacteria;Proteobacteria;Deltaproteobacteria;Desulfuromonadales;GR-WP33-58;uncultured bacterium	0	0	0	0	0	0	1	0	0	1	1	1	0	1	0	0	Bacteria	Proteobacteria	Deltaproteobacteria	GR-WP33-58	uncultured bacterium	98.07	466	9	0	466	1	436	901	0	97.8	5
17a924658d80d5c1a1c55c0faeab4bc6b0ffa30f_5	JF232287.1.1352	Bacteria;Proteobacteria;Gammaproteobacteria;Pseudomonadales;Moraxellaceae;Moraxella;uncultured bacterium	0	0	0	0	0	0	0	0	2	3	0	0	0	0	0	0	Bacteria	Proteobacteria	Gammaproteobacteria	Moraxella	uncultured bacterium	99.81	532	1	2	532	1	359	888	0	128.7	5
1b3bbc20ab1db281a2a04b71b4a87b890c3062a1_5	AF173974.1.1502	Bacteria;Proteobacteria;Gammaproteobacteria;Oceanospirillales;SAR86 clade;uncultured proteobacterium OCS44	0	1	0	0	0	0	1	0	0	1	0	0	0	1	1	0	Bacteria	Proteobacteria	Gammaproteobacteria	SAR86 clade	uncultured proteobacterium OCS44	100	468	0	1	467	1	446	913	0	105.1	5
1d02dcab48cf5faba190b26807465ee15929c1c9_5	FJ545493.1.1548	Bacteria;Verrucomicrobia;Opitutae;Puniceicoccales;Puniceicoccaceae;Lentimonas;uncultured bacterium	0	0	0	0	0	0	0	0	0	1	0	1	0	0	0	3	Bacteria	Verrucomicrobia	Opitutae	Lentimonas	uncultured bacterium	100	88	0	0	88	1	844	931	2.9e-60	49.5	5
20671ae47f907b32172cebdca22cf9f986826ed6_5	AJ441241.1.1414	Bacteria;Bacteroidetes;Sphingobacteriia;Sphingobacteriales;WCHB1-69;uncultured Bacteroidetes bacterium	1	0	1	0	0	0	0	0	0	0	0	1	0	0	1	1	Bacteria	Bacteroidetes	Sphingobacteriia	WCHB1-69	uncultured Bacteroidetes bacterium	90.04	482	48	0	482	1	394	875	8.4e-290	88.1	5
20f32249b8b49b4c5359036e51b6bbfd4348602a_5	CP000097.373319.374797	Bacteria;Cyanobacteria;Cyanobacteria;SubsectionI;FamilyI;Synechococcus;Synechococcus sp. CC9902	2	0	0	0	0	3	0	0	0	0	0	0	0	0	0	0	Bacteria	Cyanobacteria	Cyanobacteria	Synechococcus	Synechococcus sp. CC9902	99.58	479	2	2	477	1	385	863	0	93.6	5
2ab4d987cc65cbd731ec4f776bbe90ffc8d0d56d_5	AAYK01000203.2563.4077	Bacteria;Actinobacteria;Actinobacteria;Corynebacteriales;Mycobacteriaceae;Mycobacterium;Mycobacterium tuberculosis H37Ra	1	1	1	0	0	0	0	0	0	1	1	0	0	0	0	0	Bacteria	Actinobacteria	Actinobacteria	Mycobacterium	Mycobacterium tuberculosis H37Ra	98.15	56	1	2	56	1	857	910	1.6e-06	29.8	5
2e0231cbc91af1110fa79d42c327a14e1d94253f_5	JF215322.1.1358	Bacteria;Proteobacteria;Gammaproteobacteria;Pseudomonadales;Pseudomonadaceae;Pseudomonas;uncultured bacterium	1	0	0	0	0	0	0	0	0	0	0	4	0	0	0	0	Bacteria	Proteobacteria	Gammaproteobacteria	Pseudomonas	uncultured bacterium	100	446	0	1	446	1	449	893	0	110.4	5
2f96bec532d4d5052f62fae8eba42a100f3a0063_5	CU466797.1.1324	Bacteria;Proteobacteria;Alphaproteobacteria;Rickettsiales;Rickettsiaceae;Rickettsia;uncultured alpha proteobacterium	0	0	0	1	0	1	0	0	0	0	0	0	0	0	3	0	Bacteria	Proteobacteria	Alphaproteobacteria	Rickettsia	uncultured alpha proteobacterium	92.88	379	27	0	379	1	463	841	3.6e-171	72.2	5
318125cd9d8e7149004e95d6596433161977b1ec_5	EU642891.1.1381	Bacteria;Firmicutes;Bacilli;Bacillales;Staphylococcaceae;Staphylococcus;uncultured Staphylococcus sp.	1	0	0	0	0	0	0	0	1	0	0	0	0	0	1	2	Bacteria	Firmicutes	Bacilli	Staphylococcus	uncultured Staphylococcus sp.	100	99	0	1	98	1	800	898	6.4e-125	62.8	5
318702ea6f084ab6877aa4068d6b087e0052605c_5	AJ439347.1.1513	Bacteria;Actinobacteria;Actinobacteria;Corynebacteriales;Corynebacteriaceae;Corynebacterium;Corynebacterium fastidiosum	0	0	3	1	0	0	1	0	0	0	0	0	0	0	0	0	Bacteria	Actinobacteria	Actinobacteria	Corynebacterium	Corynebacterium fastidiosum	99.62	527	2	3	526	1	375	899	0	122.6	5
336efa32b8328883b0f985c8cebaa60af26998b1_5	CP000097.373319.374797	Bacteria;Cyanobacteria;Cyanobacteria;SubsectionI;FamilyI;Synechococcus;Synechococcus sp. CC9902	0	0	1	0	0	1	0	0	0	0	0	0	0	1	2	0	Bacteria	Cyanobacteria	Cyanobacteria	Synechococcus	Synechococcus sp. CC9902	99.59	487	2	3	484	1	377	863	7.3e-275	86.4	5
35bdb55fdb19f957828a02c25b1c52ee1bde11d5_5	FQ032815.3262.4778	Bacteria;Bacteroidetes;Flavobacteria;Flavobacteriales;Cryomorphaceae;NS10 marine group;uncultured Flavobacteriia bacterium	0	0	0	0	3	0	0	0	0	0	0	0	2	0	0	0	Bacteria	Bacteroidetes	Flavobacteria	NS10 marine group	uncultured Flavobacteriia bacterium	98.18	441	8	1	441	1	474	913	0	135.9	5
40f880b30d8250891ad18ecb4127b45ab2e1929f_5	GQ337307.1.1517	Bacteria;Proteobacteria;Gammaproteobacteria;Oceanospirillales;ZD0405;uncultured gamma proteobacterium	2	0	1	0	0	0	0	0	0	0	0	1	0	1	0	0	Bacteria	Proteobacteria	Gammaproteobacteria	ZD0405	uncultured gamma proteobacterium	98.78	82	1	0	82	1	851	932	2.1e-32	41.4	5
40febb45ed68f4400d80c12b244d5bcec12c1f46_5	EU800057.1.1428	Bacteria;Proteobacteria;Alphaproteobacteria;Rhodobacterales;Rhodobacteraceae;uncultured;uncultured bacterium	0	0	0	0	1	0	0	0	0	0	0	1	0	1	1	1	Bacteria	Proteobacteria	Alphaproteobacteria	uncultured	uncultured bacterium	99.66	293	1	0	293	1	569	861	1.1e-184	73.9	5
41f4020b5b7f76d5e96ac1fdcb30c44371626f52_5	JF742763.1.1500	Bacteria;Firmicutes;Bacilli;Lactobacillales;Enterococcaceae;Enterococcus;Enterococcus faecalis	1	0	1	0	0	0	0	2	0	0	0	0	0	0	0	1	Bacteria	Firmicutes	Bacilli	Enterococcus	Enterococcus faecalis	96.61	59	2	0	59	1	846	904	4.8e-14	33.8	5
4612bdd5fb4f48c74696e39740b84176e6eb8dea_5	GQ026225.1.1340	Bacteria;Actinobacteria;Actinobacteria;Corynebacteriales;Corynebacteriaceae;Corynebacterium;uncultured bacterium	0	0	1	3	0	0	0	0	0	1	0	0	0	0	0	0	Bacteria	Actinobacteria	Actinobacteria	Corynebacterium	uncultured bacterium	99.53	432	2	3	432	1	449	877	0	112.6	5
4794a69bb73476b4f31715bb781308d78cd056e7_5	JN591775.1.1428	Bacteria;Proteobacteria;Alphaproteobacteria;Rhodobacterales;Rhodobacteraceae;Roseobacter clade NAC11-7 lineage;uncultured Rhodobacteraceae bacterium	0	0	1	1	1	0	0	0	0	0	0	0	0	1	1	0	Bacteria	Proteobacteria	Alphaproteobacteria	Roseobacter clade NAC11-7 lineage	uncultured Rhodobacteraceae bacterium	100	517	0	0	517	1	345	861	0	118.1	5
481c16d9932281319dd85dcdb6e143a41199d72a_5	HQ242373.1.1521	Bacteria;Deferribacteres;Deferribacteres;Deferribacterales;SAR406 clade(Marine group A);uncultured marine bacterium	0	2	1	1	0	0	0	0	0	0	0	0	0	1	0	0	Bacteria	Deferribacteres	Deferribacteres	SAR406 clade(Marine group A)	uncultured marine bacterium	99.68	311	1	3	309	1	617	926	2.9e-177	73	5
49fb38418cbf65ba76f06a31de2e43ec692905db_5	JF179201.1.1342	Bacteria;Actinobacteria;Actinobacteria;Corynebacteriales;Corynebacteriaceae;Corynebacterium;uncultured bacterium	0	0	4	0	0	0	0	1	0	0	0	0	0	0	0	0	Bacteria	Actinobacteria	Actinobacteria	Corynebacterium	uncultured bacterium	100	375	0	4	375	1	507	877	3.2e-302	89.1	5
4a08585f839782925b600ddc586991ef63c9a0f0_5	AJ439344.1.1502	Bacteria;Actinobacteria;Actinobacteria;Corynebacteriales;Corynebacteriaceae;Corynebacterium;Corynebacterium segmentosum	0	0	0	1	0	0	0	0	0	0	4	0	0	0	0	0	Bacteria	Actinobacteria	Actinobacteria	Corynebacterium	Corynebacterium segmentosum	100	450	0	2	450	1	452	899	0	109.7	5
523080e3dda2fc22b2f2744bc1b154c3e33ade1b_5	FN668181.1.1494	Bacteria;Bacteroidetes;Flavobacteria;Flavobacteriales;Cryomorphaceae;Fluviicola;uncultured Flexibacter sp.	0	0	0	0	2	0	0	0	0	0	0	2	0	0	0	1	Bacteria	Bacteroidetes	Flavobacteria	Fluviicola	uncultured Flexibacter sp.	99.32	296	2	0	296	1	620	915	4.3e-217	78.5	5
54192d56eeda3a8d38e2c15c9f86f2c67b8c5843_5	HQ672155.1.1438	Bacteria;Cyanobacteria;Cyanobacteria;SubsectionI;FamilyI;Synechococcus;uncultured bacterium	0	0	0	0	0	0	0	0	0	0	4	0	0	0	1	0	Bacteria	Cyanobacteria	Cyanobacteria	Synechococcus	uncultured bacterium	99.8	507	1	0	507	1	357	863	0	95.1	5
5586a2e8171cba2f07fda52c0357e34ef862044f_5	DQ396288.1.1534	Bacteria;Proteobacteria;Gammaproteobacteria;Alteromonadales;Alteromonadaceae;uncultured;uncultured organism	0	0	0	1	0	1	0	0	0	0	0	0	0	2	1	0	Bacteria	Proteobacteria	Gammaproteobacteria	uncultured	uncultured organism	92.87	508	36	3	505	1	408	915	0	93.6	5
558fcd2b2567e3538d75e36767f60c353c128556_5	AM420005.1.1523	Bacteria;Firmicutes;Bacilli;Bacillales;Family XI Incertae Sedis;Gemella;uncultured Gemella sp.	1	0	0	0	0	0	0	1	0	0	0	1	0	1	0	1	Bacteria	Firmicutes	Bacilli	Gemella	uncultured Gemella sp.	98.65	75	1	1	75	1	857	930	6.6e-100	57.9	5
56707e39535ef71b36ececc564f97b38915eaa6a_5	GQ100909.1.1263	Bacteria;Actinobacteria;Actinobacteria;Propionibacteriales;Propionibacteriaceae;Propionibacterium;uncultured bacterium	3	2	0	0	0	0	0	0	0	0	0	0	0	0	0	0	Bacteria	Actinobacteria	Actinobacteria	Propionibacterium	uncultured bacterium	98.16	547	10	3	547	1	253	796	0	130.1	5
59f060212af3c6efc12fc19b8e7bcd667d3cf0c7_5	FR683452.1.1468	Bacteria;Proteobacteria;Gammaproteobacteria;Oceanospirillales;SAR86 clade;uncultured marine bacterium	1	1	0	0	0	0	0	0	0	0	0	0	0	2	1	0	Bacteria	Proteobacteria	Gammaproteobacteria	SAR86 clade	uncultured marine bacterium	100	443	0	1	442	1	443	885	0	97.4	5
5a2e8e9c93cd83ba1d4fd544536daec7986d5572_5	EU802782.1.1490	Bacteria;Bacteroidetes;Flavobacteria;Flavobacteriales;Flavobacteriaceae;Sufflavibacter;uncultured bacterium	1	0	0	1	1	0	0	0	0	1	0	0	1	0	0	0	Bacteria	Bacteroidetes	Flavobacteria	Sufflavibacter	uncultured bacterium	98.31	60	1	1	60	1	854	912	2.2e-14	34	5
5b3eaa2af0fda680e22248fa980ff598871ffb78_5	DQ009104.1.2076	Bacteria;Bacteroidetes;Flavobacteria;Flavobacteriales;Flavobacteriaceae;NS2b marine group;uncultured marine bacterium	0	0	0	0	2	0	0	0	0	0	0	1	1	0	0	1	Bacteria	Bacteroidetes	Flavobacteria	NS2b marine group	uncultured marine bacterium	99.79	469	1	2	468	1	423	890	0	120.7	5
5ca0b3e3a6090c03905bd2f4f36a13e2d818f1f3_5	HM249667.1.1335	Bacteria;Actinobacteria;Actinobacteria;Corynebacteriales;Corynebacteriaceae;Corynebacterium;uncultured bacterium	0	0	2	3	0	0	0	0	0	0	0	0	0	0	0	0	Bacteria	Actinobacteria	Actinobacteria	Corynebacterium	uncultured bacterium	99.63	543	2	6	541	1	333	871	0	137.4	5
5dcd8c9473a4d03cf3ce6c661e98b3f99dbd7160_5	EU800057.1.1428	Bacteria;Proteobacteria;Alphaproteobacteria;Rhodobacterales;Rhodobacteraceae;uncultured;uncultured bacterium	0	0	0	0	0	0	0	0	0	1	1	0	3	0	0	0	Bacteria	Proteobacteria	Alphaproteobacteria	uncultured	uncultured bacterium	99.36	312	2	0	312	1	550	861	4.2e-159	70.1	5
5eb1f7025848916e81b1f012cada55f71ff8c591_5	AB547676.1.1493	Bacteria;Bacteroidetes;Bacteroidia;Bacteroidales;Prevotellaceae;Prevotella;Prevotella buccalis	0	0	0	0	0	1	4	0	0	0	0	0	0	0	0	0	Bacteria	Bacteroidetes	Bacteroidia	Prevotella	Prevotella buccalis	99.22	517	4	1	517	1	402	917	0	145.6	5
610515705ad7d7e53455c38cba9e81a2d59270b8_5	GQ337307.1.1517	Bacteria;Proteobacteria;Gammaproteobacteria;Oceanospirillales;ZD0405;uncultured gamma proteobacterium	0	0	0	0	0	1	0	0	1	1	0	0	1	0	0	1	Bacteria	Proteobacteria	Gammaproteobacteria	ZD0405	uncultured gamma proteobacterium	98.72	78	1	0	78	1	855	932	1.1e-29	40.5	5
62de59e46b37059dc55abedd1196946dd418f2d2_5	FJ825917.1.1487	Bacteria;Proteobacteria;Gammaproteobacteria;Oceanospirillales;JL-ETNP-Y6;uncultured marine bacterium	2	0	0	0	0	0	0	0	0	0	0	2	0	1	0	0	Bacteria	Proteobacteria	Gammaproteobacteria	JL-ETNP-Y6	uncultured marine bacterium	100	95	0	0	95	1	817	911	8e-71	52.1	5
65b5231fd17deb7994bd64e788a61a6fca16b1a3_5	HE589838.1.1411	Bacteria;Cyanobacteria;Cyanobacteria;SubsectionI;FamilyI;Prochlorococcus;uncultured bacterium	2	0	1	0	0	0	0	0	0	0	0	0	0	0	1	1	Bacteria	Cyanobacteria	Cyanobacteria	Prochlorococcus	uncultured bacterium	100	151	0	0	151	1	692	842	2.6e-91	57.1	5
70eb0663fbbb3de01b3b3c15befdebab2bd7822a_5	EU800057.1.1428	Bacteria;Proteobacteria;Alphaproteobacteria;Rhodobacterales;Rhodobacteraceae;uncultured;uncultured bacterium	0	1	0	1	0	1	0	0	0	1	0	0	0	1	0	0	Bacteria	Proteobacteria	Alphaproteobacteria	uncultured	uncultured bacterium	99.36	313	2	0	313	1	549	861	1.8e-157	69.9	5
70eb9eb7e8131d900a64e0a91d335633d6593bb3_5	HM341645.1.1356	Bacteria;Proteobacteria;Gammaproteobacteria;Pseudomonadales;Moraxellaceae;Moraxella;uncultured bacterium	0	0	0	0	0	0	0	0	2	3	0	0	0	0	0	0	Bacteria	Proteobacteria	Gammaproteobacteria	Moraxella	uncultured bacterium	99.44	535	3	3	534	1	357	889	0	130.5	5
75e24de56a6921febb8d82d76e8aa063a78df33a_5	JF111993.1.1351	Bacteria;Actinobacteria;Actinobacteria;Propionibacteriales;Propionibacteriaceae;Propionibacterium;uncultured bacterium	0	0	0	0	0	0	1	0	0	0	4	0	0	0	0	0	Bacteria	Actinobacteria	Actinobacteria	Propionibacterium	uncultured bacterium	99.82	557	1	1	557	1	324	879	0	129	5
7b02bfe20e3730a76abbc2aacdc96d74e2f5b39c_5	JN233163.1.1404	Bacteria;Cyanobacteria;Cyanobacteria;SubsectionI;FamilyI;Synechococcus;uncultured marine bacterium	1	2	1	0	0	0	0	0	0	0	0	0	0	0	1	0	Bacteria	Cyanobacteria	Cyanobacteria	Synechococcus	uncultured marine bacterium	99.81	531	1	4	528	1	310	839	0	98.5	5
7fcb8e3ecbe91efd3878a2ce6383602b4ed65ddb_5	DQ009275.1.1995	Bacteria;Proteobacteria;Alphaproteobacteria;Rickettsiales;SAR116 clade;uncultured marine bacterium	0	0	1	0	1	0	0	0	0	0	2	0	1	0	0	0	Bacteria	Proteobacteria	Alphaproteobacteria	SAR116 clade	uncultured marine bacterium	98.89	90	1	0	90	1	748	837	1.8e-64	50.9	5
82503ab1879137e8073da1face0941707672cce2_5	DQ009290.1.2219	Bacteria;Proteobacteria;Alphaproteobacteria;Rhodobacterales;Rhodobacteraceae;uncultured;uncultured marine bacterium	1	1	0	0	0	0	0	0	0	0	0	0	1	0	1	1	Bacteria	Proteobacteria	Alphaproteobacteria	uncultured	uncultured marine bacterium	100	51	0	0	51	1	789	839	8.6e-08	30.8	5
837948b5fbcf4fdbf9b2adeac3f38f41e01eb239_5	U10876.1.1511	Bacteria;Proteobacteria;Gammaproteobacteria;Pseudomonadales;Moraxellaceae;Moraxella;Moraxella catarrhalis	0	0	0	0	0	0	0	0	1	1	0	0	3	0	0	0	Bacteria	Proteobacteria	Gammaproteobacteria	Moraxella	Moraxella catarrhalis	100	314	0	2	314	1	596	907	5.2e-153	69.3	5
83c6f8368bd6743af194f2cd7f827dd899f81436_5	HQ665008.1.1410	Bacteria;Proteobacteria;Gammaproteobacteria;Pseudomonadales;Pseudomonadaceae;Pseudomonas;Pseudomonas sp. HME6891	0	0	0	0	1	0	0	0	0	0	0	4	0	0	0	0	Bacteria	Proteobacteria	Gammaproteobacteria	Pseudomonas	Pseudomonas sp. HME6891	99.44	542	3	3	542	1	336	874	0	148.4	5
85b3954ab91c547fb35d53ae14d35637c42c2207_5	JN233163.1.1404	Bacteria;Cyanobacteria;Cyanobacteria;SubsectionI;FamilyI;Synechococcus;uncultured marine bacterium	0	0	0	0	1	0	0	0	0	0	0	2	2	0	0	0	Bacteria	Cyanobacteria	Cyanobacteria	Synechococcus	uncultured marine bacterium	99.81	533	1	1	533	1	308	839	0	95	5
891e5c8085afd7849fcee959f024d1bad590a143_5	HM341645.1.1356	Bacteria;Proteobacteria;Gammaproteobacteria;Pseudomonadales;Moraxellaceae;Moraxella;uncultured bacterium	0	0	0	0	0	0	0	0	2	3	0	0	0	0	0	0	Bacteria	Proteobacteria	Gammaproteobacteria	Moraxella	uncultured bacterium	99.15	474	4	3	473	1	418	889	0	132.3	5
8af1b703724fe55e360e2f800f6a5f95df699403_5	GU230416.1.1482	Bacteria;Bacteroidetes;Flavobacteria;Flavobacteriales;Flavobacteriaceae;Formosa;uncultured Flavobacterium sp.	0	0	0	0	0	0	0	0	0	0	0	0	0	3	2	0	Bacteria	Bacteroidetes	Flavobacteria	Formosa	uncultured Flavobacterium sp.	97.71	527	12	4	524	1	387	912	0	129	5
9368f9e7b37f5dbad6968ccbbed44f593d640b9e_5	DQ009318.1.2330	Bacteria;Cyanobacteria;Cyanobacteria;SubsectionI;FamilyI;Synechococcus;uncultured marine bacterium	0	0	0	0	1	0	0	0	0	1	2	0	0	0	0	1	Bacteria	Cyanobacteria	Cyanobacteria	Synechococcus	uncultured marine bacterium	100	246	0	0	246	1	597	842	2.1e-192	75.4	5
94be3b584fb3872a89a7e8ff5b5533aefeecd727_5	FR683834.1.1496	Bacteria;Proteobacteria;Gammaproteobacteria;Oceanospirillales;SAR86 clade;uncultured marine bacterium	0	0	0	0	1	0	0	0	0	0	0	0	0	0	0	4	Bacteria	Proteobacteria	Gammaproteobacteria	SAR86 clade	uncultured marine bacterium	99.16	478	4	1	477	1	435	912	0	117.4	5
959f8242d71eebf4e951febb903b33657d3ea1bf_5	DQ009270.1.1993	Bacteria;Proteobacteria;Alphaproteobacteria;Rickettsiales;SAR116 clade;Candidatus Puniceispirillum;uncultured marine bacterium	0	0	0	1	1	0	0	0	0	0	0	1	0	0	2	0	Bacteria	Proteobacteria	Alphaproteobacteria	Candidatus Puniceispirillum	uncultured marine bacterium	97.65	86	2	1	86	1	755	839	3.9e-213	76.6	5
9922319376e5fe235cec9a1a1973344817cbba2d_5	HQ672155.1.1438	Bacteria;Cyanobacteria;Cyanobacteria;SubsectionI;FamilyI;Synechococcus;uncultured bacterium	1	0	1	0	0	3	0	0	0	0	0	0	0	0	0	0	Bacteria	Cyanobacteria	Cyanobacteria	Synechococcus	uncultured bacterium	100	441	0	3	438	1	423	863	0	93.6	5
9a32108004f34b4b8d4c406abca156066f3ab943_5	JF196044.1.1373	Bacteria;Firmicutes;Bacilli;Bacillales;Staphylococcaceae;Staphylococcus;uncultured bacterium	0	0	0	0	0	1	1	2	0	1	0	0	0	0	0	0	Bacteria	Firmicutes	Bacilli	Staphylococcus	uncultured bacterium	99.15	243	2	9	241	1	670	905	0	94.7	5
9a44d47f75fdae3311331f9b424583b75615b84d_5	JN977308.1.1493	Bacteria;Proteobacteria;Alphaproteobacteria;Rickettsiales;TK34;uncultured bacterium	0	1	0	1	0	0	0	0	1	1	0	0	0	0	0	1	Bacteria	Proteobacteria	Alphaproteobacteria	TK34	uncultured bacterium	89.53	510	53	4	506	1	366	875	0	116	5
9beaf0eee1625c606718b2513adeece6e725f3a4_5	CP000097.373319.374797	Bacteria;Cyanobacteria;Cyanobacteria;SubsectionI;FamilyI;Synechococcus;Synechococcus sp. CC9902	1	0	0	0	1	0	1	0	0	0	0	0	0	0	1	1	Bacteria	Cyanobacteria	Cyanobacteria	Synechococcus	Synechococcus sp. CC9902	99.74	388	1	0	388	1	476	863	8.6e-198	76.2	5
9c00bdde440038df9cc2de9459e3bdc5f90ddd0a_5	FJ744834.1.1355	Bacteria;Proteobacteria;Deltaproteobacteria;Desulfuromonadales;GR-WP33-58;uncultured delta proteobacterium	0	0	1	0	0	0	0	0	0	1	0	0	2	0	1	0	Bacteria	Proteobacteria	Deltaproteobacteria	GR-WP33-58	uncultured delta proteobacterium	97.39	383	10	0	383	1	495	877	0	89.9	5
9c06d6217373ddd1e78f0ed670ad564157f20d34_5	DQ009104.1.2076	Bacteria;Bacteroidetes;Flavobacteria;Flavobacteriales;Flavobacteriaceae;NS2b marine group;uncultured marine bacterium	0	0	0	0	2	0	0	0	0	0	0	3	0	0	0	0	Bacteria	Bacteroidetes	Flavobacteria	NS2b marine group	uncultured marine bacterium	99.78	460	1	2	459	1	432	890	0	116.4	5
9c233ad7de97b170e061d128e12e81b32a7fdecc_5	FR683834.1.1496	Bacteria;Proteobacteria;Gammaproteobacteria;Oceanospirillales;SAR86 clade;uncultured marine bacterium	1	0	2	0	0	0	0	0	0	0	0	0	0	1	1	0	Bacteria	Proteobacteria	Gammaproteobacteria	SAR86 clade	uncultured marine bacterium	99.56	455	2	1	454	1	458	912	0	104.6	5
9cb76549ca34509f06af6567d3589433914429eb_5	AJ439347.1.1513	Bacteria;Actinobacteria;Actinobacteria;Corynebacteriales;Corynebacteriaceae;Corynebacterium;Corynebacterium fastidiosum	0	0	2	2	0	0	1	0	0	0	0	0	0	0	0	0	Bacteria	Actinobacteria	Actinobacteria	Corynebacterium	Corynebacterium fastidiosum	99.05	530	5	3	530	1	373	899	0	145.3	5
a30718530c4da715ada36a1874cd4ec6552c8f69_5	HQ242331.1.1425	Bacteria;Proteobacteria;Alphaproteobacteria;Rhodobacterales;Rhodobacteraceae;uncultured;uncultured Rhodobacteraceae bacterium	0	0	0	0	0	0	0	0	0	0	0	4	1	0	0	0	Bacteria	Proteobacteria	Alphaproteobacteria	uncultured	uncultured Rhodobacteraceae bacterium	99.21	381	3	1	381	1	481	860	3.5e-214	78.4	5
a31be29ad5f9601e7b64c774d60db8e80e109947_5	HM057730.1.1472	Bacteria;Proteobacteria;Deltaproteobacteria;Bdellovibrionales;Bdellovibrionaceae;OM27 clade;uncultured bacterium	0	0	0	0	0	1	0	1	1	1	0	0	0	1	0	0	Bacteria	Proteobacteria	Deltaproteobacteria	OM27 clade	uncultured bacterium	94.2	518	30	1	517	1	367	884	0	97.4	5
a4f948192c94a6989e7343cb8b187c272cdca5e3_5	EU581702.1.1475	Bacteria;Bacteroidetes;Flavobacteria;Flavobacteriales;Flavobacteriaceae;Psychroserpens;Psychroserpens sp. MEBiC05023	0	0	0	0	1	0	0	0	0	0	0	4	0	0	0	0	Bacteria	Bacteroidetes	Flavobacteria	Psychroserpens	Psychroserpens sp. MEBiC05023	98.28	291	5	1	291	1	596	885	1.8e-192	75	5
a784a2e17384a205fb7f551c791f971bcdc56cba_5	EF646133.1.1452	Bacteria;Proteobacteria;Alphaproteobacteria;SAR11 clade;Surface 1;uncultured bacterium	0	0	0	0	2	0	0	0	0	0	0	3	0	0	0	0	Bacteria	Proteobacteria	Alphaproteobacteria	Surface 1	uncultured bacterium	100	321	0	0	321	1	556	876	1.3e-159	70.3	5
a9740caeaa9a9dcd51d30288e2c9b063ef8bfd55_5	HM341645.1.1356	Bacteria;Proteobacteria;Gammaproteobacteria;Pseudomonadales;Moraxellaceae;Moraxella;uncultured bacterium	0	0	0	0	0	0	0	0	0	1	4	0	0	0	0	0	Bacteria	Proteobacteria	Gammaproteobacteria	Moraxella	uncultured bacterium	99.45	544	3	3	544	1	349	889	0	132.1	5
a9c160d91469ed2d9bfb7c0d52950aabdb00bec4_5	HQ754401.1.1411	Bacteria;Firmicutes;Bacilli;Bacillales;Staphylococcaceae;Staphylococcus;uncultured organism	0	0	0	0	1	0	0	0	0	0	0	0	0	0	0	4	Bacteria	Firmicutes	Bacilli	Staphylococcus	uncultured organism	98.84	345	4	1	344	1	566	910	3.5e-244	82.1	5
b6f18e40f6715ec7a6d27e8cb776fa0d53fecff5_5	CP000097.373319.374797	Bacteria;Cyanobacteria;Cyanobacteria;SubsectionI;FamilyI;Synechococcus;Synechococcus sp. CC9902	1	1	0	0	1	0	0	0	0	0	0	0	2	0	0	0	Bacteria	Cyanobacteria	Cyanobacteria	Synechococcus	Synechococcus sp. CC9902	99.67	303	1	0	303	1	561	863	6.4e-218	78.6	5
b775724537c577ba0d50c9de8dc41eab79e31b50_5	AY485602.1.1471	Bacteria;Firmicutes;Bacilli;Lactobacillales;Streptococcaceae;Streptococcus;Streptococcus oralis	0	0	0	0	2	0	0	0	0	0	0	1	2	0	0	0	Bacteria	Firmicutes	Bacilli	Streptococcus	Streptococcus oralis	99.81	537	1	1	537	1	371	906	0	132.5	5
b91ebd0cd3f7e965266ea02fcfa3084eafdc31c9_5	EU802875.1.1449	Bacteria;Proteobacteria;Alphaproteobacteria;SAR11 clade;Surface 3;uncultured bacterium	0	0	3	0	1	0	0	0	0	0	0	0	0	1	0	0	Bacteria	Proteobacteria	Alphaproteobacteria	Surface 3	uncultured bacterium	99.64	274	1	0	274	1	587	860	7.7e-191	74.7	5
ba188877de6cc3be7c27a85969898882f0e1463c_5	HE589838.1.1411	Bacteria;Cyanobacteria;Cyanobacteria;SubsectionI;FamilyI;Prochlorococcus;uncultured bacterium	0	0	0	0	0	1	1	1	1	0	1	0	0	0	0	0	Bacteria	Cyanobacteria	Cyanobacteria	Prochlorococcus	uncultured bacterium	100	120	0	4	120	1	727	842	1.2e-89	56.4	5
bbce4ad23b4347ab0994058017021ed6e044bd89_5	EU307936.1.1444	Bacteria;Proteobacteria;Gammaproteobacteria;Pseudomonadales;Pseudomonadaceae;Pseudomonas;Pseudomonas sp. F4-3	4	0	0	0	0	0	1	0	0	0	0	0	0	0	0	0	Bacteria	Proteobacteria	Gammaproteobacteria	Pseudomonas	Pseudomonas sp. F4-3	99.63	542	2	3	541	1	350	889	0	119.8	5
c083f67b40a793d6cde3483e17c41c7cd2e4b873_5	FR686005.1.1446	Bacteria;Cyanobacteria;Cyanobacteria;SubsectionI;FamilyI;Synechococcus;uncultured marine bacterium	0	1	0	0	0	0	0	0	1	0	0	0	0	2	1	0	Bacteria	Cyanobacteria	Cyanobacteria	Synechococcus	uncultured marine bacterium	99.79	487	1	3	484	1	375	861	0	91.8	5
c71fd00c8ded30e8efa652193138e6597ac93710_5	DQ009327.1.2181	Bacteria;Cyanobacteria;Cyanobacteria;SubsectionI;FamilyI;Prochlorococcus;uncultured marine bacterium	0	0	0	1	0	1	0	0	0	0	0	0	2	1	0	0	Bacteria	Cyanobacteria	Cyanobacteria	Prochlorococcus	uncultured marine bacterium	100	101	0	0	101	1	742	842	6.2e-73	53.2	5
ca0ed8a57cb6c205d9ae01357724ec6983f27ecd_5	HM341645.1.1356	Bacteria;Proteobacteria;Gammaproteobacteria;Pseudomonadales;Moraxellaceae;Moraxella;uncultured bacterium	0	0	0	0	0	0	0	0	1	4	0	0	0	0	0	0	Bacteria	Proteobacteria	Gammaproteobacteria	Moraxella	uncultured bacterium	98.75	323	4	2	323	1	569	889	4.9e-165	71	5
cce3412fc9e43ce59d267eb81ca06f79bf11b972_5	FJ826325.1.1419	Bacteria;Proteobacteria;Alphaproteobacteria;Rhodobacterales;Rhodobacteraceae;Roseobacter clade OCT lineage;uncultured marine bacterium	1	0	0	0	2	0	0	0	0	0	0	0	0	0	1	1	Bacteria	Proteobacteria	Alphaproteobacteria	Roseobacter clade OCT lineage	uncultured marine bacterium	100	299	0	0	299	1	557	855	3.3e-183	73.7	5
d094064f277bc5224f7daeac1c28a87de1980e3e_5	DQ234122.1.1561	Bacteria;Proteobacteria;Gammaproteobacteria;Oceanospirillales;Oceanospirillaceae;Pseudospirillum;uncultured gamma proteobacterium	0	0	1	1	1	0	0	0	0	0	1	0	1	0	0	0	Bacteria	Proteobacteria	Gammaproteobacteria	Pseudospirillum	uncultured gamma proteobacterium	99.6	252	1	0	252	1	677	928	2e-179	73	5
d34e34847f5da15b6e5c639a2e8c58a9c9c5eb51_5	JF179201.1.1342	Bacteria;Actinobacteria;Actinobacteria;Corynebacteriales;Corynebacteriaceae;Corynebacterium;uncultured bacterium	0	0	0	3	0	0	0	1	0	1	0	0	0	0	0	0	Bacteria	Actinobacteria	Actinobacteria	Corynebacterium	uncultured bacterium	100	367	0	2	367	1	513	877	6.1e-221	79.1	5
d3a91f75b55064f596eb7813b4a85c970851b83e_5	HM187399.1.1369	Bacteria;Bacteroidetes;Sphingobacteriia;Sphingobacteriales;WCHB1-69;uncultured bacterium	0	0	0	0	0	1	0	0	1	1	1	0	0	0	1	0	Bacteria	Bacteroidetes	Sphingobacteriia	WCHB1-69	uncultured bacterium	92.55	443	33	0	443	1	453	895	1.2e-240	82	5
d948e128896a06c2ac372c2027e2b7501c66411b_5	CP000097.373319.374797	Bacteria;Cyanobacteria;Cyanobacteria;SubsectionI;FamilyI;Synechococcus;Synechococcus sp. CC9902	0	0	2	1	0	0	0	0	1	0	0	0	0	0	1	0	Bacteria	Cyanobacteria	Cyanobacteria	Synechococcus	Synechococcus sp. CC9902	100	505	0	3	502	1	359	863	3.59999999999991e-311	90.7	5
e4ec0d4cbaf1bd48e4802d5c0902db62036b68e4_5	CP000097.373319.374797	Bacteria;Cyanobacteria;Cyanobacteria;SubsectionI;FamilyI;Synechococcus;Synechococcus sp. CC9902	0	1	2	0	1	1	0	0	0	0	0	0	0	0	0	0	Bacteria	Cyanobacteria	Cyanobacteria	Synechococcus	Synechococcus sp. CC9902	99.75	400	1	0	400	1	464	863	2.6e-237	81.5	5
e69d0006e5c80fdb3f59d26983fa9322dc914064_5	DQ396288.1.1534	Bacteria;Proteobacteria;Gammaproteobacteria;Alteromonadales;Alteromonadaceae;uncultured;uncultured organism	1	0	0	0	0	0	0	0	1	0	0	1	1	0	1	0	Bacteria	Proteobacteria	Gammaproteobacteria	uncultured	uncultured organism	93.2	502	34	2	500	1	414	915	0	103.1	5
e727e8fbea171f7f1ab6abdfa9ec96343cd8a272_5	GU234835.1.1366	Bacteria;Bacteroidetes;Flavobacteria;Flavobacteriales;NS9 marine group;uncultured marine bacterium	0	1	0	0	0	0	1	1	0	0	0	0	0	1	1	0	Bacteria	Bacteroidetes	Flavobacteria	NS9 marine group	uncultured marine bacterium	98.08	315	6	2	314	1	584	897	1.2e-176	72.8	5
e72c9df22f8dd938d116e199c25713b1c0f979ec_5	FM998977.1.1414	Bacteria;Planctomycetes;Planctomycetacia;Brocadiales;Brocadiaceae;Candidatus Kuenenia;uncultured bacterium	1	2	1	0	0	0	0	0	0	1	0	0	0	0	0	0	Bacteria	Planctomycetes	Planctomycetacia	Candidatus Kuenenia	uncultured bacterium	96.97	70	2	4	70	1	740	805	5.8e-75	52.5	5
e7f8f024adb5b7fe5af3cb95c3c9e3235d3bfe24_5	DQ125650.1.1478	Bacteria;Firmicutes;Bacilli;Bacillales;Alicyclobacillaceae;Tumebacillus;uncultured bacterium	3	0	0	0	1	0	0	0	0	0	0	0	0	1	0	0	Bacteria	Firmicutes	Bacilli	Tumebacillus	uncultured bacterium	96.84	508	16	2	508	1	408	913	0	131.7	5
e9d9eb4148330b355a68f7dda7c7bc99c8c4c7d4_5	GQ340162.1.1372	Bacteria;Actinobacteria;Actinobacteria;Micrococcales;Microbacteriaceae;Candidatus Planktoluna;uncultured bacterium	0	0	2	2	0	0	0	0	0	0	1	0	0	0	0	0	Bacteria	Actinobacteria	Actinobacteria	Candidatus Planktoluna	uncultured bacterium	90.74	55	5	1	55	1	837	890	0.00043	28	5
eaaa7f9ecba48d1b8856b697faf28a8665cb985d_5	CP000097.373319.374797	Bacteria;Cyanobacteria;Cyanobacteria;SubsectionI;FamilyI;Synechococcus;Synechococcus sp. CC9902	0	2	0	1	0	0	0	0	0	0	0	0	0	2	0	0	Bacteria	Cyanobacteria	Cyanobacteria	Synechococcus	Synechococcus sp. CC9902	99.8	494	1	1	494	1	371	863	6.10000125900478e-318	91.4	5
eb1ec1d499528bae48235b1b070a7da32efe403d_5	CP000097.373319.374797	Bacteria;Cyanobacteria;Cyanobacteria;SubsectionI;FamilyI;Synechococcus;Synechococcus sp. CC9902	0	0	0	0	0	0	0	0	0	0	0	2	1	0	0	2	Bacteria	Cyanobacteria	Cyanobacteria	Synechococcus	Synechococcus sp. CC9902	99.69	325	1	0	325	1	539	863	1.4e-198	76.1	5
eed7ae1b496e7ea98881bc753a9c0fa7a0d1c4b2_5	FJ193821.1.1461	Bacteria;Firmicutes;Bacilli;Bacillales;Staphylococcaceae;Staphylococcus;uncultured Staphylococcus sp.	0	2	0	0	0	1	1	0	0	0	0	0	0	0	1	0	Bacteria	Firmicutes	Bacilli	Staphylococcus	uncultured Staphylococcus sp.	96.94	98	3	0	98	1	779	876	1.9e-117	61.5	5
f1ee366fcec006633f9a4f5a633cdff0d7a0f5a9_5	HQ242373.1.1521	Bacteria;Deferribacteres;Deferribacteres;Deferribacterales;SAR406 clade(Marine group A);uncultured marine bacterium	0	1	1	0	0	1	1	1	0	0	0	0	0	0	0	0	Bacteria	Deferribacteres	Deferribacteres	SAR406 clade(Marine group A)	uncultured marine bacterium	100	301	0	0	301	1	626	926	1.7e-160	70.4	5
f2f73f0cb82bdc37dad529672e524bab443e2915_5	EF574532.1.1489	Bacteria;Proteobacteria;Deltaproteobacteria;Desulfuromonadales;GR-WP33-58;uncultured bacterium	0	0	0	0	0	0	0	0	0	0	0	2	1	0	0	2	Bacteria	Proteobacteria	Deltaproteobacteria	GR-WP33-58	uncultured bacterium	98.65	447	6	1	446	1	455	901	0	94.9	5
f74bce39ad4e9560faf78ac598ce5d30da572f87_5	AY135675.1.1413	Bacteria;Cyanobacteria;Cyanobacteria;SubsectionI;FamilyI;Synechococcus;uncultured bacterium	0	0	0	0	1	0	0	0	0	0	0	2	0	0	1	1	Bacteria	Cyanobacteria	Cyanobacteria	Synechococcus	uncultured bacterium	94.17	105	6	2	104	1	751	854	2.6e-70	52	5
fa6805f646d552b75f52126c8e02e3708b6f579a_5	JN180175.1.1477	Bacteria;Actinobacteria;Actinobacteria;Streptosporangiales;Streptosporangiaceae;Nonomuraea;Nonomuraea turkmeniaca	0	0	2	1	0	0	1	0	0	0	1	0	0	0	0	0	Bacteria	Actinobacteria	Actinobacteria	Nonomuraea	Nonomuraea turkmeniaca	91.07	57	5	1	57	1	815	870	2.8e-59	48.5	5
fc20538eaa8689f3434a78a9a4c528875b06dab0_5	DQ009318.1.2330	Bacteria;Cyanobacteria;Cyanobacteria;SubsectionI;FamilyI;Synechococcus;uncultured marine bacterium	0	0	0	0	1	0	0	0	0	0	0	0	3	0	0	1	Bacteria	Cyanobacteria	Cyanobacteria	Synechococcus	uncultured marine bacterium	99.78	450	1	0	450	1	393	842	3.4e-308	90.8	5
fca3c5c822bde55ac1aa5ac9e447c675db8e9b41_5	DQ009318.1.2330	Bacteria;Cyanobacteria;Cyanobacteria;SubsectionI;FamilyI;Synechococcus;uncultured marine bacterium	0	0	0	0	2	0	0	0	0	0	0	0	2	0	0	1	Bacteria	Cyanobacteria	Cyanobacteria	Synechococcus	uncultured marine bacterium	99.77	428	1	0	428	1	415	842	1.3e-287	88.4	5
0051571b4d5a77289bb3d6209ca34f5079d26cd3_4	AM697559.1.1505	Bacteria;Firmicutes;Bacilli;Bacillales;Staphylococcaceae;Staphylococcus;uncultured bacterium	0	0	0	0	0	1	1	1	0	0	0	0	0	0	1	0	Bacteria	Firmicutes	Bacilli	Staphylococcus	uncultured bacterium	100	427	0	2	427	1	483	907	0	108.5	4
01a84cb68ff64fe0c4865049cc2f646952efe9b1_4	GQ348129.1.1387	Bacteria;Proteobacteria;Gammaproteobacteria;Oceanospirillales;OM182 clade;uncultured gamma proteobacterium	0	0	0	0	2	0	0	0	0	0	0	2	0	0	0	0	Bacteria	Proteobacteria	Gammaproteobacteria	OM182 clade	uncultured gamma proteobacterium	100	255	0	0	255	1	643	897	8.5e-167	71	4
021364933169f9c6ac57f6f1c80bf01ca2e44139_4	DQ009318.1.2330	Bacteria;Cyanobacteria;Cyanobacteria;SubsectionI;FamilyI;Synechococcus;uncultured marine bacterium	0	0	0	1	0	0	0	0	0	0	0	0	1	1	0	1	Bacteria	Cyanobacteria	Cyanobacteria	Synechococcus	uncultured marine bacterium	99.6	251	1	0	251	1	592	842	5.2e-194	75.7	4
0345bd107080d45f0b5d3f664458254d46e31036_4	HQ672155.1.1438	Bacteria;Cyanobacteria;Cyanobacteria;SubsectionI;FamilyI;Synechococcus;uncultured bacterium	0	1	1	1	0	0	0	0	0	0	0	0	0	0	1	0	Bacteria	Cyanobacteria	Cyanobacteria	Synechococcus	uncultured bacterium	100	512	0	3	509	1	352	863	0	97.5	4
051070624a484782918991f853684be1d2cd9491_4	HQ672155.1.1438	Bacteria;Cyanobacteria;Cyanobacteria;SubsectionI;FamilyI;Synechococcus;uncultured bacterium	2	0	0	0	0	0	0	0	0	0	0	0	0	0	2	0	Bacteria	Cyanobacteria	Cyanobacteria	Synechococcus	uncultured bacterium	100	527	0	4	524	1	338	863	0	95.2	4
05ae32331decab9c3096068aafe8b5c2ed950da3_4	HQ672113.1.1451	Bacteria;Proteobacteria;Alphaproteobacteria;SAR11 clade;uncultured bacterium	0	0	0	0	0	0	0	0	0	0	0	0	3	1	0	0	Bacteria	Proteobacteria	Alphaproteobacteria	SAR11 clade	uncultured bacterium	70.3	206	49	41	170	1	675	875	0.009	28.7	4
0cda299480788cdb32d33d744ace9dd9a321a2a2_4	GQ337307.1.1517	Bacteria;Proteobacteria;Gammaproteobacteria;Oceanospirillales;ZD0405;uncultured gamma proteobacterium	1	0	0	0	0	1	0	0	0	0	1	1	0	0	0	0	Bacteria	Proteobacteria	Gammaproteobacteria	ZD0405	uncultured gamma proteobacterium	96.84	96	3	1	96	1	838	932	1.7e-34	42.4	4
0d275aa61245d0f79bc0bc267d309107560765f6_4	FR686005.1.1446	Bacteria;Cyanobacteria;Cyanobacteria;SubsectionI;FamilyI;Synechococcus;uncultured marine bacterium	0	0	0	0	0	0	0	0	0	0	0	1	0	0	0	3	Bacteria	Cyanobacteria	Cyanobacteria	Synechococcus	uncultured marine bacterium	99.78	452	1	0	452	1	410	861	1.6e-303	89.6	4
0d811b15cf873b7ed5c9c4c54eaf34f638ad79e6_4	FR686005.1.1446	Bacteria;Cyanobacteria;Cyanobacteria;SubsectionI;FamilyI;Synechococcus;uncultured marine bacterium	0	0	0	2	0	1	1	0	0	0	0	0	0	0	0	0	Bacteria	Cyanobacteria	Cyanobacteria	Synechococcus	uncultured marine bacterium	99.7	333	1	0	333	1	529	861	1.1e-179	73.4	4
0d8ae1b139db184b2c64233c811564f05025b2b1_4	GU189020.1.1441	Bacteria;Bacteroidetes;Flavobacteria;Flavobacteriales;NS9 marine group;uncultured bacterium	0	0	0	0	2	0	0	0	0	0	0	1	1	0	0	0	Bacteria	Bacteroidetes	Flavobacteria	NS9 marine group	uncultured bacterium	99.81	519	1	2	518	1	371	888	0	120.3	4
0e02559f68284183f5ba592a63bc7864d973cb68_4	EU812961.1.1413	Bacteria;Synergistetes;Synergistia;Synergistales;Synergistaceae;uncultured;uncultured Deferribacterales bacterium	0	0	0	0	0	0	0	0	0	0	0	0	3	1	0	0	Bacteria	Synergistetes	Synergistia	uncultured	uncultured Deferribacterales bacterium	63.43	145	49	11	145	1	721	854	0.0026	28.9	4
0e8f11ee5af063276abcc8fac293db2624572ef2_4	GU234835.1.1366	Bacteria;Bacteroidetes;Flavobacteria;Flavobacteriales;NS9 marine group;uncultured marine bacterium	0	0	0	1	0	0	0	0	0	1	0	0	0	1	1	0	Bacteria	Bacteroidetes	Flavobacteria	NS9 marine group	uncultured marine bacterium	98.22	339	6	2	338	1	560	897	8e-158	70	4
0f35e4eddee44eed36e85eab28ebc1f61fbab4f8_4	GQ044110.1.1239	Bacteria;Actinobacteria;Actinobacteria;Corynebacteriales;Corynebacteriaceae;Corynebacterium;uncultured bacterium	3	1	0	0	0	0	0	0	0	0	0	0	0	0	0	0	Bacteria	Actinobacteria	Actinobacteria	Corynebacterium	uncultured bacterium	99.26	542	4	2	542	1	237	776	0	139.4	4
0f85f014058858ffe1ae98306c0bfeb16d8c6ca5_4	CP000097.373319.374797	Bacteria;Cyanobacteria;Cyanobacteria;SubsectionI;FamilyI;Synechococcus;Synechococcus sp. CC9902	0	0	1	0	0	0	1	0	1	0	0	0	0	0	0	1	Bacteria	Cyanobacteria	Cyanobacteria	Synechococcus	Synechococcus sp. CC9902	99.62	269	1	3	269	1	598	863	1.2e-148	68.3	4
0faaa44416a237947b433c56cad012d284b80614_4	AJ439347.1.1513	Bacteria;Actinobacteria;Actinobacteria;Corynebacteriales;Corynebacteriaceae;Corynebacterium;Corynebacterium fastidiosum	0	0	2	2	0	0	0	0	0	0	0	0	0	0	0	0	Bacteria	Actinobacteria	Actinobacteria	Corynebacterium	Corynebacterium fastidiosum	100	262	0	1	262	1	639	899	1.7e-196	75.5	4
0fdd1b5428c917a8c8b9f45e3dce43082cfc7864_4	HQ672019.1.1489	Bacteria;Proteobacteria;Gammaproteobacteria;Alteromonadales;Alteromonadaceae;SAR92 clade;uncultured bacterium	0	0	0	0	0	0	1	0	1	0	0	0	0	1	1	0	Bacteria	Proteobacteria	Gammaproteobacteria	SAR92 clade	uncultured bacterium	99.79	472	1	1	471	1	439	910	0	124.5	4
121843dd795c50b984a935eb7a0b4420705743d9_4	AM990851.1.1471	Bacteria;Proteobacteria;Gammaproteobacteria;Vibrionales;Vibrionaceae;Vibrio;Vibrio sp. MOLA 76	0	1	0	3	0	0	0	0	0	0	0	0	0	0	0	0	Bacteria	Proteobacteria	Gammaproteobacteria	Vibrio	Vibrio sp. MOLA 76	96.81	282	9	0	282	1	623	904	6e-162	70.5	4
12c68a87201a4d63b808faf4cae16be2ad828d3a_4	DQ396288.1.1534	Bacteria;Proteobacteria;Gammaproteobacteria;Alteromonadales;Alteromonadaceae;uncultured;uncultured organism	2	0	0	1	0	0	0	0	0	0	0	0	0	0	1	0	Bacteria	Proteobacteria	Gammaproteobacteria	uncultured	uncultured organism	93.06	450	31	3	447	1	466	915	9.7e-270	85.8	4
14146f29e49ebd091c3f05c4415780005a2a9cd0_4	CP000653.4273053.4274584	Bacteria;Proteobacteria;Gammaproteobacteria;Enterobacteriales;Enterobacteriaceae;Raoultella;Enterobacter;Enterobacter sp. 638	3	0	0	1	0	0	0	0	0	0	0	0	0	0	0	0	Bacteria	Proteobacteria	Gammaproteobacteria	Enterobacter	Enterobacter sp. 638	100	278	0	2	278	1	642	917	4.8e-151	68.8	4
147937aed864c681b37111b795db4ea55d3b44c8_4	CP001977.1753799.1755305	Bacteria;Actinobacteria;Actinobacteria;Propionibacteriales;Propionibacteriaceae;Propionibacterium;Propionibacterium acnes SK137	1	0	0	0	0	1	1	0	0	0	1	0	0	0	0	0	Bacteria	Actinobacteria	Actinobacteria	Propionibacterium	Propionibacterium acnes SK137	99.81	526	1	2	526	1	386	909	0	129.4	4
14d5391b1d412336accc65834f7f96e5b8379bbd_4	DQ009323.1.2348	Bacteria;Cyanobacteria;Cyanobacteria;SubsectionI;FamilyI;Synechococcus;uncultured marine bacterium	0	1	0	0	1	0	1	0	0	0	0	0	1	0	0	0	Bacteria	Cyanobacteria	Cyanobacteria	Synechococcus	uncultured marine bacterium	100	119	0	4	119	1	729	843	1.1e-60	50.6	4
1538f4a50b2f53b4c7c6c6de401d614b227452b4_4	EU799463.1.1486	Bacteria;Bacteroidetes;Flavobacteria;Flavobacteriales;Cryomorphaceae;Owenweeksia;uncultured bacterium	0	0	0	0	0	0	0	0	0	0	0	2	1	0	0	1	Bacteria	Bacteroidetes	Flavobacteria	Owenweeksia	uncultured bacterium	97.89	522	11	0	522	1	388	909	0	135.2	4
16077a479273cfc4a0fa4dcfbd60c7e8547d265a_4	FJ745011.1.1316	Bacteria;Proteobacteria;Alphaproteobacteria;Rhodobacterales;Rhodobacteraceae;Roseovarius;uncultured alpha proteobacterium	0	1	0	1	0	0	0	1	0	0	0	0	0	0	1	0	Bacteria	Proteobacteria	Alphaproteobacteria	Roseovarius	uncultured alpha proteobacterium	100	308	0	0	308	1	531	838	5e-170	71.7	4
17dc3b8db56026e3515483f3e22802f01f945b22_4	AB447751.1.1446	Bacteria;Bacteroidetes;Sphingobacteriia;Sphingobacteriales;uncultured bacterium	0	0	1	0	1	0	0	0	0	0	0	0	1	0	1	0	Bacteria	Bacteroidetes	Sphingobacteriia	Sphingobacteriales	uncultured bacterium	89.83	472	48	0	472	1	419	890	3.3e-254	83.9	4
1831386fbd35a65ff2339b177549669efef3bbde_4	HM341645.1.1356	Bacteria;Proteobacteria;Gammaproteobacteria;Pseudomonadales;Moraxellaceae;Moraxella;uncultured bacterium	0	0	0	0	0	0	0	0	2	2	0	0	0	0	0	0	Bacteria	Proteobacteria	Gammaproteobacteria	Moraxella	uncultured bacterium	99.24	529	4	4	528	1	364	889	0	129.4	4
190313cd270f35e13ccab1ae567ee05883e8da8f_4	GU234835.1.1366	Bacteria;Bacteroidetes;Flavobacteria;Flavobacteriales;NS9 marine group;uncultured marine bacterium	1	0	1	0	0	0	2	0	0	0	0	0	0	0	0	0	Bacteria	Bacteroidetes	Flavobacteria	NS9 marine group	uncultured marine bacterium	97.92	435	9	3	433	1	464	897	0	109.8	4
19db387923d9582fed0f07ee8f5b50e596f020e4_4	HM834990.1.1374	Bacteria;Firmicutes;Bacilli;Bacillales;Staphylococcaceae;Staphylococcus;uncultured bacterium	0	2	0	1	0	0	1	0	0	0	0	0	0	0	0	0	Bacteria	Firmicutes	Bacilli	Staphylococcus	uncultured bacterium	97.65	85	2	0	85	1	825	909	1.2e-84	54.8	4
1f8249ecd9cdef87dc52c4d21d20d135a3d61303_4	EF574532.1.1489	Bacteria;Proteobacteria;Deltaproteobacteria;Desulfuromonadales;GR-WP33-58;uncultured bacterium	0	0	0	0	0	0	0	0	0	0	1	0	1	2	0	0	Bacteria	Proteobacteria	Deltaproteobacteria	GR-WP33-58	uncultured bacterium	99.07	428	4	0	428	1	474	901	0	105.3	4
1f9d447e7e5ab89a2899a5fdfef2413ca1472749_4	JF513194.1.1517	Bacteria;Proteobacteria;Gammaproteobacteria;Enterobacteriales;Enterobacteriaceae;Tatumella;Enterobacter ludwigii	0	0	0	0	0	0	0	0	1	1	1	0	0	1	0	0	Bacteria	Proteobacteria	Gammaproteobacteria	Tatumella	Enterobacter ludwigii	98.25	60	1	3	59	1	872	929	1.1e-41	43.9	4
22b1e7e14914e90bc74b83cbb07be3a9a36fffe0_4	CU466797.1.1324	Bacteria;Proteobacteria;Alphaproteobacteria;Rickettsiales;Rickettsiaceae;Rickettsia;uncultured alpha proteobacterium	0	0	0	1	1	0	0	0	0	0	0	1	0	0	1	0	Bacteria	Proteobacteria	Alphaproteobacteria	Rickettsia	uncultured alpha proteobacterium	93.89	262	16	0	262	1	580	841	7.5e-145	67.5	4
2470c0dd5e5ec9580954d7b79a21c2f7547c77ca_4	CP000097.373319.374797	Bacteria;Cyanobacteria;Cyanobacteria;SubsectionI;FamilyI;Synechococcus;Synechococcus sp. CC9902	0	0	0	0	0	0	0	0	0	0	1	0	2	0	0	1	Bacteria	Cyanobacteria	Cyanobacteria	Synechococcus	Synechococcus sp. CC9902	100	326	0	0	326	1	538	863	5.8e-217	78.6	4
24f972265c21b9246ae1870e24177ec6479b043b_4	DQ009318.1.2330	Bacteria;Cyanobacteria;Cyanobacteria;SubsectionI;FamilyI;Synechococcus;uncultured marine bacterium	1	1	0	0	0	0	0	0	0	0	0	0	0	0	2	0	Bacteria	Cyanobacteria	Cyanobacteria	Synechococcus	uncultured marine bacterium	99.81	518	1	3	515	1	325	842	0	95.7	4
269caca611201b0f61e54c7a3d43583690b09db2_4	JF127027.1.1354	Bacteria;Actinobacteria;Actinobacteria;Propionibacteriales;Propionibacteriaceae;Propionibacterium;uncultured bacterium	2	2	0	0	0	0	0	0	0	0	0	0	0	0	0	0	Bacteria	Actinobacteria	Actinobacteria	Propionibacterium	uncultured bacterium	98.17	549	10	3	549	1	334	879	0	128	4
26be7e10da1a1244fcd5b99432f30b54dad3f9e9_4	DQ009318.1.2330	Bacteria;Cyanobacteria;Cyanobacteria;SubsectionI;FamilyI;Synechococcus;uncultured marine bacterium	0	0	0	0	0	0	2	0	0	0	0	0	1	0	0	1	Bacteria	Cyanobacteria	Cyanobacteria	Synechococcus	uncultured marine bacterium	99.56	452	2	0	452	1	391	842	2e-297	89.6	4
289c94e28e71f9454524a8293dc8be33c13be203_4	HQ242722.1.1480	Bacteria;Proteobacteria;Gammaproteobacteria;Enterobacteriales;Enterobacteriaceae;Enterobacter;Leclercia adecarboxylata	3	0	0	0	0	0	1	0	0	0	0	0	0	0	0	0	Bacteria	Proteobacteria	Gammaproteobacteria	Enterobacter	Leclercia adecarboxylata	99.63	550	2	5	548	1	347	893	0	162.7	4
2c5c379cf511ad193be40ba19c66196e36004e1c_4	DQ009290.1.2219	Bacteria;Proteobacteria;Alphaproteobacteria;Rhodobacterales;Rhodobacteraceae;uncultured;uncultured marine bacterium	0	0	0	0	1	0	0	0	0	0	0	0	2	0	0	1	Bacteria	Proteobacteria	Alphaproteobacteria	uncultured	uncultured marine bacterium	99.72	361	1	0	361	1	479	839	1.4e-193	76.1	4
2ecf2f3316294671bfbb2feebff14ef01d3dff7b_4	EF574532.1.1489	Bacteria;Proteobacteria;Deltaproteobacteria;Desulfuromonadales;GR-WP33-58;uncultured bacterium	0	0	0	0	0	0	0	0	0	0	0	1	1	0	0	2	Bacteria	Proteobacteria	Deltaproteobacteria	GR-WP33-58	uncultured bacterium	97.85	466	10	1	465	1	436	901	0	100.1	4
2f09976dac8b9691f583b6be0424509b8acfe10f_4	HM341645.1.1356	Bacteria;Proteobacteria;Gammaproteobacteria;Pseudomonadales;Moraxellaceae;Moraxella;uncultured bacterium	0	0	0	0	0	0	0	0	1	3	0	0	0	0	0	0	Bacteria	Proteobacteria	Gammaproteobacteria	Moraxella	uncultured bacterium	99.36	469	3	3	468	1	423	889	0	135.9	4
2f0bd0a6c57da3d4e4d190e7678db85c2f30083e_4	GU234835.1.1366	Bacteria;Bacteroidetes;Flavobacteria;Flavobacteriales;NS9 marine group;uncultured marine bacterium	0	0	1	0	0	0	0	0	0	0	0	0	0	1	2	0	Bacteria	Bacteroidetes	Flavobacteria	NS9 marine group	uncultured marine bacterium	98.26	346	6	1	346	1	553	897	2.1e-192	75.2	4
305d993fb7a5f4b54528d007d3d10f56e681801d_4	DQ009318.1.2330	Bacteria;Cyanobacteria;Cyanobacteria;SubsectionI;FamilyI;Synechococcus;uncultured marine bacterium	2	1	0	0	0	0	0	0	0	0	0	0	0	0	1	0	Bacteria	Cyanobacteria	Cyanobacteria	Synechococcus	uncultured marine bacterium	99.6	255	1	4	255	1	592	842	2.9e-150	69.1	4
3095a68a649cf9fa93cf39d865060088e5fee068_4	CP000097.373319.374797	Bacteria;Cyanobacteria;Cyanobacteria;SubsectionI;FamilyI;Synechococcus;Synechococcus sp. CC9902	0	0	0	0	0	0	1	0	0	0	0	1	1	0	0	1	Bacteria	Cyanobacteria	Cyanobacteria	Synechococcus	Synechococcus sp. CC9902	100	300	0	0	300	1	564	863	2.6e-190	74.8	4
3337177091c1b5d15edc66aec44aa6b8e7a79cb7_4	EU802782.1.1490	Bacteria;Bacteroidetes;Flavobacteria;Flavobacteriales;Flavobacteriaceae;Sufflavibacter;uncultured bacterium	0	0	0	0	0	0	0	0	0	0	0	0	0	2	2	0	Bacteria	Bacteroidetes	Flavobacteria	Sufflavibacter	uncultured bacterium	97.93	437	9	3	435	1	477	912	0	116.4	4
3613263e60878c17e6885738e4289bc2817a8c61_4	HM352385.1.1421	Bacteria;Proteobacteria;Gammaproteobacteria;Pseudomonadales;Pseudomonadaceae;Pseudomonas;Pseudomonas sp. PrNA2	1	0	0	0	0	0	0	0	0	0	0	3	0	0	0	0	Bacteria	Proteobacteria	Gammaproteobacteria	Pseudomonas	Pseudomonas sp. PrNA2	100	448	0	2	448	1	430	875	0	119.4	4
3825afc24d03ca65716f6d356f27e7866745cb74_4	HM341645.1.1356	Bacteria;Proteobacteria;Gammaproteobacteria;Pseudomonadales;Moraxellaceae;Moraxella;uncultured bacterium	1	0	0	0	0	0	0	0	2	1	0	0	0	0	0	0	Bacteria	Proteobacteria	Gammaproteobacteria	Moraxella	uncultured bacterium	98.94	286	3	2	286	1	606	889	1e-153	69.1	4
38b1366605b50015e3acdd3c7becb6f69c23a9b5_4	CP002824.2536976.2538529	Bacteria;Proteobacteria;Gammaproteobacteria;Enterobacteriales;Enterobacteriaceae;Enterobacter;Enterobacter aerogenes KCTC 2190	0	0	0	0	0	0	0	0	0	0	1	1	0	0	1	1	Bacteria	Proteobacteria	Gammaproteobacteria	Enterobacter	Enterobacter aerogenes KCTC 2190	98.82	255	3	0	255	1	674	928	8.1e-153	69	4
395a903e37e72e6b680bd695e0cea41646878258_4	HM319918.1.1352	Bacteria;Proteobacteria;Gammaproteobacteria;Pseudomonadales;Moraxellaceae;Moraxella;uncultured bacterium	0	0	0	0	0	0	0	0	3	1	0	0	0	0	0	0	Bacteria	Proteobacteria	Gammaproteobacteria	Moraxella	uncultured bacterium	100	478	0	2	478	1	413	888	0	133	4
3a2c70ce95bbe415eb971ef657cc7c9b277d888b_4	HE589838.1.1411	Bacteria;Cyanobacteria;Cyanobacteria;SubsectionI;FamilyI;Prochlorococcus;uncultured bacterium	1	0	1	1	0	0	0	0	0	0	0	0	1	0	0	0	Bacteria	Cyanobacteria	Cyanobacteria	Prochlorococcus	uncultured bacterium	99.08	111	1	2	111	1	734	842	9e-76	53.3	4
3a89eba082d086062cbc6d66dad228d4d4ae8f9c_4	EF574948.1.1434	Bacteria;Proteobacteria;Deltaproteobacteria;Bdellovibrionales;Bdellovibrionaceae;OM27 clade;uncultured bacterium	0	0	1	0	0	0	0	0	0	2	1	0	0	0	0	0	Bacteria	Proteobacteria	Deltaproteobacteria	OM27 clade	uncultured bacterium	99.19	248	2	0	248	1	611	858	1.2e-164	70.7	4
3abf6b8f303c0a7b2e12effdb9cdd01a91dfed11_4	JN520867.1.1382	Bacteria;Bacteroidetes;BD2-2;uncultured organism	0	0	1	1	0	1	1	0	0	0	0	0	0	0	0	0	Bacteria	Bacteroidetes	BD2-2	BD2-2	uncultured organism	91.3	517	45	0	517	1	339	855	0	108.2	4
3b72da643f635205848f886cc0daf559b1b888f3_4	FR686005.1.1446	Bacteria;Cyanobacteria;Cyanobacteria;SubsectionI;FamilyI;Synechococcus;uncultured marine bacterium	0	1	0	0	0	1	0	0	1	0	0	0	0	0	1	0	Bacteria	Cyanobacteria	Cyanobacteria	Synechococcus	uncultured marine bacterium	99.81	526	1	3	523	1	336	861	0	98.6	4
3d1f8827e690ff8c2e455218dfe130ddf81641f6_4	CP000097.373319.374797	Bacteria;Cyanobacteria;Cyanobacteria;SubsectionI;FamilyI;Synechococcus;Synechococcus sp. CC9902	0	0	0	2	0	0	0	1	1	0	0	0	0	0	0	0	Bacteria	Cyanobacteria	Cyanobacteria	Synechococcus	Synechococcus sp. CC9902	99.21	507	4	2	505	1	357	863	1.2e-298	89.3	4
3d233ebcad9b51dcff4b3bbeabbf0e4dc210decb_4	HM249667.1.1335	Bacteria;Actinobacteria;Actinobacteria;Corynebacteriales;Corynebacteriaceae;Corynebacterium;uncultured bacterium	0	0	2	2	0	0	0	0	0	0	0	0	0	0	0	0	Bacteria	Actinobacteria	Actinobacteria	Corynebacterium	uncultured bacterium	99.44	535	3	3	534	1	339	871	0	137.2	4
3d3825ac7882d51b4abcd0ad5ec120ce1a5ba8cd_4	FR686005.1.1446	Bacteria;Cyanobacteria;Cyanobacteria;SubsectionI;FamilyI;Synechococcus;uncultured marine bacterium	0	0	2	0	0	0	1	0	0	0	0	0	0	0	1	0	Bacteria	Cyanobacteria	Cyanobacteria	Synechococcus	uncultured marine bacterium	99.78	463	1	4	460	1	400	861	0	93.1	4
3e0b038d5c3ec463642a09fd26dfe982abf11c08_4	FR683834.1.1496	Bacteria;Proteobacteria;Gammaproteobacteria;Oceanospirillales;SAR86 clade;uncultured marine bacterium	0	0	2	0	0	0	2	0	0	0	0	0	0	0	0	0	Bacteria	Proteobacteria	Gammaproteobacteria	SAR86 clade	uncultured marine bacterium	99.78	465	1	0	465	1	448	912	0	96.6	4
3f353d372b92691bb6fccc6dbc4dbb56c08c35a7_4	GQ350570.1.1364	Bacteria;Bacteroidetes;Flavobacteria;Flavobacteriales;NS9 marine group;uncultured Bacteroidetes bacterium	1	0	0	1	0	0	0	0	0	0	0	0	2	0	0	0	Bacteria	Bacteroidetes	Flavobacteria	NS9 marine group	uncultured Bacteroidetes bacterium	99.4	504	3	1	504	1	387	889	0	173.2	4
3ff8cce851306074b0e63ffbaee531aa6325a209_4	JF179201.1.1342	Bacteria;Actinobacteria;Actinobacteria;Corynebacteriales;Corynebacteriaceae;Corynebacterium;uncultured bacterium	0	0	0	3	1	0	0	0	0	0	0	0	0	0	0	0	Bacteria	Actinobacteria	Actinobacteria	Corynebacterium	uncultured bacterium	100	308	0	2	308	1	572	877	2.5e-162	70.5	4
408c95c6325f21b2bc433e65943539f2a4d98881_4	GU647071.1.1383	Bacteria;Bacteroidetes;Flavobacteria;Flavobacteriales;Flavobacteriaceae;Elizabethkingia;uncultured bacterium	0	0	0	0	0	0	1	0	1	0	0	2	0	0	0	0	Bacteria	Bacteroidetes	Flavobacteria	Elizabethkingia	uncultured bacterium	100	51	0	0	51	1	857	907	1.9e-11	32.2	4
40984753aac28a7a720db56e49c5e2d966f2d5f1_4	HQ671808.1.1486	Bacteria;Bacteroidetes;Flavobacteria;Flavobacteriales;Cryomorphaceae;NS10 marine group;uncultured bacterium	0	0	0	0	0	2	0	1	0	0	0	0	0	1	0	0	Bacteria	Bacteroidetes	Flavobacteria	NS10 marine group	uncultured bacterium	99.57	471	2	3	471	1	445	912	0	154.9	4
424b56c28ad09a5fb07c62f8ab5ce80bf2892454_4	FJ545493.1.1548	Bacteria;Verrucomicrobia;Opitutae;Puniceicoccales;Puniceicoccaceae;Lentimonas;uncultured bacterium	0	0	0	0	0	0	0	0	0	0	0	0	1	1	2	0	Bacteria	Verrucomicrobia	Opitutae	Lentimonas	uncultured bacterium	97.94	98	2	1	97	1	834	931	5.7e-144	66.1	4
4253c81e555636bc479f72df8a626d23d4aa9ae0_4	AJ439347.1.1513	Bacteria;Actinobacteria;Actinobacteria;Corynebacteriales;Corynebacteriaceae;Corynebacterium;Corynebacterium fastidiosum	0	1	0	1	1	0	0	1	0	0	0	0	0	0	0	0	Bacteria	Actinobacteria	Actinobacteria	Corynebacterium	Corynebacterium fastidiosum	99.05	531	5	3	531	1	372	899	0	140.8	4
430bd48a9dd5ac526a206fccfc9b03e43d906bf4_4	AM990851.1.1471	Bacteria;Proteobacteria;Gammaproteobacteria;Vibrionales;Vibrionaceae;Vibrio;Vibrio sp. MOLA 76	0	0	1	1	0	0	1	0	1	0	0	0	0	0	0	0	Bacteria	Proteobacteria	Gammaproteobacteria	Vibrio	Vibrio sp. MOLA 76	97.03	474	15	2	474	1	432	904	0	108.9	4
4421711354c64908140d75459fd0858c9f7093ad_4	DQ009318.1.2330	Bacteria;Cyanobacteria;Cyanobacteria;SubsectionI;FamilyI;Synechococcus;uncultured marine bacterium	0	0	1	1	0	0	0	0	0	0	0	0	0	1	1	0	Bacteria	Cyanobacteria	Cyanobacteria	Synechococcus	uncultured marine bacterium	99.46	367	2	0	367	1	476	842	7.7e-181	74.3	4
447799507c24fd74cd5ae3528c6fbd495aeb91c7_4	FJ744834.1.1355	Bacteria;Proteobacteria;Deltaproteobacteria;Desulfuromonadales;GR-WP33-58;uncultured delta proteobacterium	0	0	0	0	0	0	1	0	0	0	0	0	0	1	2	0	Bacteria	Proteobacteria	Deltaproteobacteria	GR-WP33-58	uncultured delta proteobacterium	97.71	481	11	0	481	1	397	877	0	99.4	4
44b8698164358b71e57777852a81e5ee60d2c78b_4	GU189020.1.1441	Bacteria;Bacteroidetes;Flavobacteria;Flavobacteriales;NS9 marine group;uncultured bacterium	0	0	1	0	0	0	0	0	0	1	0	0	1	1	0	0	Bacteria	Bacteroidetes	Flavobacteria	NS9 marine group	uncultured bacterium	99.61	518	2	1	517	1	371	888	0	119.4	4
44cfbe8201e94c896dc8736b243621c524804ae9_4	DQ009290.1.2219	Bacteria;Proteobacteria;Alphaproteobacteria;Rhodobacterales;Rhodobacteraceae;uncultured;uncultured marine bacterium	0	0	0	1	1	0	1	0	0	0	0	0	0	0	0	1	Bacteria	Proteobacteria	Alphaproteobacteria	uncultured	uncultured marine bacterium	99.68	316	1	0	316	1	524	839	1.5e-190	75.4	4
45b54fcfd035e782620d5f1563e129070bb32a39_4	EU804851.1.1488	Bacteria;Bacteroidetes;Flavobacteria;Flavobacteriales;NS9 marine group;uncultured bacterium	2	1	0	0	0	0	1	0	0	0	0	0	0	0	0	0	Bacteria	Bacteroidetes	Flavobacteria	NS9 marine group	uncultured bacterium	97.4	462	12	1	462	1	452	912	0	101	4
46368427df252e6c393f5879d7579b24593b7c80_4	DQ125650.1.1478	Bacteria;Firmicutes;Bacilli;Bacillales;Alicyclobacillaceae;Tumebacillus;uncultured bacterium	0	0	0	0	1	0	0	0	0	0	0	3	0	0	0	0	Bacteria	Firmicutes	Bacilli	Tumebacillus	uncultured bacterium	98.11	426	8	3	426	1	491	913	0	114.6	4
468e3207e23030318467dfa891a41e320c2f2729_4	DQ125650.1.1478	Bacteria;Firmicutes;Bacilli;Bacillales;Alicyclobacillaceae;Tumebacillus;uncultured bacterium	0	0	0	0	0	0	1	0	0	0	0	1	0	0	2	0	Bacteria	Firmicutes	Bacilli	Tumebacillus	uncultured bacterium	96.81	504	16	2	504	1	412	913	0	128.1	4
4740be865e2746bbedb62f676ef4be4944f7b272_4	EF646133.1.1452	Bacteria;Proteobacteria;Alphaproteobacteria;SAR11 clade;Surface 1;uncultured bacterium	1	0	0	0	0	0	0	0	0	0	0	0	3	0	0	0	Bacteria	Proteobacteria	Alphaproteobacteria	Surface 1	uncultured bacterium	100	323	0	0	323	1	554	876	9.8e-168	71.5	4
476d2e976bb18868283850eb447856e39ab4aac7_4	EF574532.1.1489	Bacteria;Proteobacteria;Deltaproteobacteria;Desulfuromonadales;GR-WP33-58;uncultured bacterium	0	0	0	0	0	0	1	0	0	0	1	0	0	2	0	0	Bacteria	Proteobacteria	Deltaproteobacteria	GR-WP33-58	uncultured bacterium	98.84	432	5	0	432	1	470	901	0	99.4	4
4a67b6ef7488e2c614ff7966b5825516b1d29e63_4	EU050879.1.1432	Bacteria;Acidobacteria;Holophagae;NS72;uncultured bacterium	1	1	0	0	1	1	0	0	0	0	0	0	0	0	0	0	Bacteria	Acidobacteria	Holophagae	NS72	uncultured bacterium	96.72	62	2	1	62	1	859	919	6.6e-11	32.3	4
4c66fb7b3c62af3359bd8854ea49bee7ca02de74_4	FR686005.1.1446	Bacteria;Cyanobacteria;Cyanobacteria;SubsectionI;FamilyI;Synechococcus;uncultured marine bacterium	0	0	0	0	0	0	0	0	1	0	2	0	1	0	0	0	Bacteria	Cyanobacteria	Cyanobacteria	Synechococcus	uncultured marine bacterium	100	277	0	0	277	1	585	861	3.7e-249	82.5	4
4c8401103ee6ef5b1bdcc5dcebac36c537099b10_4	AM110952.1.1531	Bacteria;Proteobacteria;Gammaproteobacteria;Alteromonadales;Pseudoalteromonadaceae;Pseudoalteromonas;Pseudoalteromonas sp. 1006	0	0	0	0	0	0	0	0	2	1	0	0	0	1	0	0	Bacteria	Proteobacteria	Gammaproteobacteria	Pseudoalteromonas	Pseudoalteromonas sp. 1006	96.72	63	2	2	62	1	866	927	8.7e-85	54.6	4
4ccf1f55dc8ee63a43daa8c550e23f76091faebb_4	AP008971.197837.199361	Bacteria;Firmicutes;Clostridia;Clostridiales;Family XI Incertae Sedis;Finegoldia;Finegoldia magna ATCC 29328	0	0	0	0	0	1	1	1	0	0	0	0	0	0	1	0	Bacteria	Firmicutes	Clostridia	Finegoldia	Finegoldia magna ATCC 29328	97.75	91	2	2	91	1	823	911	4.9e-114	60.9	4
4dd169d4a6f14968d14b6f8afd001947857d2615_4	JF179201.1.1342	Bacteria;Actinobacteria;Actinobacteria;Corynebacteriales;Corynebacteriaceae;Corynebacterium;uncultured bacterium	0	0	2	1	0	0	0	0	0	1	0	0	0	0	0	0	Bacteria	Actinobacteria	Actinobacteria	Corynebacterium	uncultured bacterium	100	438	0	2	438	1	442	877	0	122.5	4
4f617304e494afc4a43200371ee28566ac0d1e5c_4	HQ242404.1.1491	Bacteria;Bacteroidetes;Flavobacteria;Flavobacteriales;Flavobacteriaceae;NS4 marine group;uncultured Bacteroidetes/Chlorobi group bacterium	0	0	1	0	0	1	1	1	0	0	0	0	0	0	0	0	Bacteria	Bacteroidetes	Flavobacteria	NS4 marine group	uncultured Bacteroidetes/Chlorobi group bacterium	98.21	504	9	0	504	1	415	918	0	94.8	4
4fd77aeb7bebf41c5627370632c8b9180170e136_4	GU647071.1.1383	Bacteria;Bacteroidetes;Flavobacteria;Flavobacteriales;Flavobacteriaceae;Elizabethkingia;uncultured bacterium	0	1	1	0	0	0	0	0	1	1	0	0	0	0	0	0	Bacteria	Bacteroidetes	Flavobacteria	Elizabethkingia	uncultured bacterium	98.11	54	1	1	54	1	855	907	8.5e-09	30.9	4
512e883c01b7d505cbe49ffe07b82c45bf914939_4	FJ193821.1.1461	Bacteria;Firmicutes;Bacilli;Bacillales;Staphylococcaceae;Staphylococcus;uncultured Staphylococcus sp.	1	1	0	0	0	0	0	1	0	0	1	0	0	0	0	0	Bacteria	Firmicutes	Bacilli	Staphylococcus	uncultured Staphylococcus sp.	95	61	3	1	61	1	817	876	1.9e-81	53.8	4
51b174c5a7d93c8edcd9cfb4a1ed30aefa4d45d2_4	DQ396288.1.1534	Bacteria;Proteobacteria;Gammaproteobacteria;Alteromonadales;Alteromonadaceae;uncultured;uncultured organism	1	0	1	0	0	0	0	0	1	1	0	0	0	0	0	0	Bacteria	Proteobacteria	Gammaproteobacteria	uncultured	uncultured organism	92.89	494	35	2	492	1	422	915	0	99.4	4
5216d39c394da8502751f7c81feac7c39afccbc1_4	HM341645.1.1356	Bacteria;Proteobacteria;Gammaproteobacteria;Pseudomonadales;Moraxellaceae;Moraxella;uncultured bacterium	0	0	0	0	0	0	0	0	3	1	0	0	0	0	0	0	Bacteria	Proteobacteria	Gammaproteobacteria	Moraxella	uncultured bacterium	99.3	429	3	3	428	1	463	889	0	128.1	4
5d50d39171af55e14b25fefe40b5ad2b6c87ffc1_4	DQ009318.1.2330	Bacteria;Cyanobacteria;Cyanobacteria;SubsectionI;FamilyI;Synechococcus;uncultured marine bacterium	0	0	0	2	0	0	0	0	0	0	0	0	1	1	0	0	Bacteria	Cyanobacteria	Cyanobacteria	Synechococcus	uncultured marine bacterium	99.64	281	1	1	281	1	563	842	4.2e-188	75	4
5ed8372d314dddbf7579789777439c3643e35229_4	EU617885.1.1519	Bacteria;Verrucomicrobia;Opitutae;Puniceicoccales;Puniceicoccaceae;Lentimonas;uncultured bacterium	0	0	0	0	0	0	0	0	0	0	0	2	1	0	1	0	Bacteria	Verrucomicrobia	Opitutae	Lentimonas	uncultured bacterium	96.23	107	4	1	106	1	826	932	1.9e-115	61.3	4
6042ab95b5b43a21584c96cde7de47c08e338eff_4	HM341645.1.1356	Bacteria;Proteobacteria;Gammaproteobacteria;Pseudomonadales;Moraxellaceae;Moraxella;uncultured bacterium	0	0	0	0	0	0	0	0	2	2	0	0	0	0	0	0	Bacteria	Proteobacteria	Gammaproteobacteria	Moraxella	uncultured bacterium	99.43	533	3	3	532	1	359	889	0	127.3	4
60c7ec1694d9a772fc4f31c7b50715e1fc5df1b2_4	GU235587.1.1367	Bacteria;Proteobacteria;Gammaproteobacteria;Oceanospirillales;SAR86 clade;uncultured marine bacterium	0	0	0	0	2	0	0	0	0	0	0	1	1	0	0	0	Bacteria	Proteobacteria	Gammaproteobacteria	SAR86 clade	uncultured marine bacterium	99.79	477	1	1	476	1	418	894	0	109.5	4
64263ea1d9c8fb102c5acbb9831ff0f2c66bbab8_4	JF206258.1.1352	Bacteria;Proteobacteria;Gammaproteobacteria;Pseudomonadales;Moraxellaceae;Moraxella;uncultured bacterium	0	0	0	0	0	0	0	0	2	2	0	0	0	0	0	0	Bacteria	Proteobacteria	Gammaproteobacteria	Moraxella	uncultured bacterium	99.81	529	1	2	529	1	362	888	0	127.1	4
6470ed68f9225f1b6a67eba54f736e9be276ed3a_4	HQ586059.21855.23247	Bacteria;Proteobacteria;Alphaproteobacteria;Rickettsiales;mitochondria;Gracilariophila oryzoides	0	0	0	0	0	0	0	0	0	0	0	0	3	1	0	0	Bacteria	Proteobacteria	Alphaproteobacteria	mitochondria	Gracilariophila oryzoides	68.45	224	59	37	195	1	619	834	0.013	28.8	4
66949b70f60e9c57258e763d7f0e14989524c578_4	CP000097.373319.374797	Bacteria;Cyanobacteria;Cyanobacteria;SubsectionI;FamilyI;Synechococcus;Synechococcus sp. CC9902	1	0	0	0	0	0	0	0	0	0	2	0	0	1	0	0	Bacteria	Cyanobacteria	Cyanobacteria	Synechococcus	Synechococcus sp. CC9902	100	291	0	1	291	1	574	863	2.1e-225	79.5	4
694387985e35d6fae6cd1d4b81e06548b96e47aa_4	FQ032815.3262.4778	Bacteria;Bacteroidetes;Flavobacteria;Flavobacteriales;Cryomorphaceae;NS10 marine group;uncultured Flavobacteriia bacterium	0	2	1	0	0	0	0	0	0	0	0	0	0	0	1	0	Bacteria	Bacteroidetes	Flavobacteria	NS10 marine group	uncultured Flavobacteriia bacterium	97.34	453	12	2	453	1	463	913	0	138.2	4
6970a9ee231cb06eb89cb418bf7cb360e8f4e663_4	FR683452.1.1468	Bacteria;Proteobacteria;Gammaproteobacteria;Oceanospirillales;SAR86 clade;uncultured marine bacterium	0	0	0	0	0	0	0	0	0	0	0	2	2	0	0	0	Bacteria	Proteobacteria	Gammaproteobacteria	SAR86 clade	uncultured marine bacterium	99.56	455	2	1	454	1	431	885	0	102.2	4
69b785dbcd6a4c0fd1abc628d5423732d961cb25_4	ABYQ02000007.68757.70262	Bacteria;Actinobacteria;Actinobacteria;Corynebacteriales;Corynebacteriaceae;Corynebacterium;Corynebacterium pseudogenitalium ATCC 33035	0	2	0	0	0	0	0	0	0	0	0	0	0	0	1	1	Bacteria	Actinobacteria	Actinobacteria	Corynebacterium	Corynebacterium pseudogenitalium ATCC 33035	99.79	471	1	3	471	1	430	897	0	138.4	4
6ab4d7c8f6ed4282bdf288c9b5f3c30464c1a2a1_4	EF574539.1.1483	Bacteria;Bacteroidetes;Flavobacteria;Flavobacteriales;NS9 marine group;uncultured bacterium	0	1	0	0	1	0	0	0	0	1	0	0	1	0	0	0	Bacteria	Bacteroidetes	Flavobacteria	NS9 marine group	uncultured bacterium	94.5	473	26	0	473	1	436	908	0	113.6	4
6de6c7918623d4478e1b605c4d6e851a020806c1_4	DQ009318.1.2330	Bacteria;Cyanobacteria;Cyanobacteria;SubsectionI;FamilyI;Synechococcus;uncultured marine bacterium	0	1	0	0	1	0	0	0	0	0	1	0	0	0	1	0	Bacteria	Cyanobacteria	Cyanobacteria	Synechococcus	uncultured marine bacterium	100	73	0	0	73	1	770	842	2.3e-23	38.6	4
6ead126c33f23f9ac1ddcd2ac4be597a014e3a21_4	AJ439346.1.1505	Bacteria;Actinobacteria;Actinobacteria;Corynebacteriales;Corynebacteriaceae;Corynebacterium;Corynebacterium accolens	0	0	1	2	0	0	0	1	0	0	0	0	0	0	0	0	Bacteria	Actinobacteria	Actinobacteria	Corynebacterium	Corynebacterium accolens	99.55	443	2	3	443	1	459	898	0	121.9	4
712f1d4fe3545babf4d543b69808ed3678e2627d_4	CP000097.373319.374797	Bacteria;Cyanobacteria;Cyanobacteria;SubsectionI;FamilyI;Synechococcus;Synechococcus sp. CC9902	0	1	0	0	0	0	0	0	0	0	0	0	0	2	1	0	Bacteria	Cyanobacteria	Cyanobacteria	Synechococcus	Synechococcus sp. CC9902	100	319	0	0	319	1	545	863	7.9e-196	75.6	4
7186c441a027748e518ec94f403de87dafed1c10_4	HM341645.1.1356	Bacteria;Proteobacteria;Gammaproteobacteria;Pseudomonadales;Moraxellaceae;Moraxella;uncultured bacterium	0	0	0	0	0	0	0	0	2	2	0	0	0	0	0	0	Bacteria	Proteobacteria	Gammaproteobacteria	Moraxella	uncultured bacterium	99.34	305	2	2	305	1	587	889	4.3e-157	69.7	4
7555897f13ba4ad9ef8358f1f8cb4756afa4772c_4	AJ278881.1.1559	Bacteria;Proteobacteria;Gammaproteobacteria;Vibrionales;Vibrionaceae;Vibrio;Vibrio lentus	0	0	0	0	0	0	0	1	0	0	0	3	0	0	0	0	Bacteria	Proteobacteria	Gammaproteobacteria	Vibrio	Vibrio lentus	100	252	0	0	252	1	680	931	3.8e-158	69.8	4
76a9189ef02260a9538fbd44eb1a9e0583d81d26_4	CP000097.373319.374797	Bacteria;Cyanobacteria;Cyanobacteria;SubsectionI;FamilyI;Synechococcus;Synechococcus sp. CC9902	0	0	0	0	1	1	0	0	0	0	0	1	0	0	0	1	Bacteria	Cyanobacteria	Cyanobacteria	Synechococcus	Synechococcus sp. CC9902	99.61	257	1	0	257	1	607	863	3.7e-181	73.2	4
76efad54a4e71d48ffba4ef9fedddd1093ab3df8_4	FR683834.1.1496	Bacteria;Proteobacteria;Gammaproteobacteria;Oceanospirillales;SAR86 clade;uncultured marine bacterium	0	0	0	0	0	0	0	0	0	0	0	1	0	0	0	3	Bacteria	Proteobacteria	Gammaproteobacteria	SAR86 clade	uncultured marine bacterium	100	447	0	1	446	1	466	912	0	102.3	4
7884a4d216d2baa0359530acc4b8f0ea125c374d_4	CP002167.767066.768619	Bacteria;Proteobacteria;Gammaproteobacteria;Enterobacteriales;Enterobacteriaceae;Escherichia-Shigella;Escherichia coli UM146	0	0	0	0	0	0	1	1	0	0	0	0	0	0	2	0	Bacteria	Proteobacteria	Gammaproteobacteria	Escherichia-Shigella	Escherichia coli UM146	99.23	264	2	3	264	1	666	926	2.2e-150	68.6	4
79885212feb7029da8d6ac3c467f9aa80e5e6f18_4	AB447751.1.1446	Bacteria;Bacteroidetes;Sphingobacteriia;Sphingobacteriales;uncultured bacterium	2	0	0	1	0	0	0	0	0	0	0	0	0	0	1	0	Bacteria	Bacteroidetes	Sphingobacteriia	Sphingobacteriales	uncultured bacterium	90.21	470	46	0	470	1	421	890	1.1e-253	83.8	4
79b939a90449a0eecc2c9776aa292c93a31df7b1_4	AF353215.1.1440	Bacteria;Proteobacteria;Alphaproteobacteria;SAR11 clade;uncultured alpha proteobacterium	0	0	0	1	0	1	1	0	0	0	0	0	0	1	0	0	Bacteria	Proteobacteria	Alphaproteobacteria	SAR11 clade	uncultured alpha proteobacterium	99.68	314	1	0	314	1	527	840	5.9e-211	77.7	4
7c7bb1dd753bae4d5c17733bbe328c375ec44cd7_4	HM341645.1.1356	Bacteria;Proteobacteria;Gammaproteobacteria;Pseudomonadales;Moraxellaceae;Moraxella;uncultured bacterium	0	0	0	0	0	0	0	0	2	2	0	0	0	0	0	0	Bacteria	Proteobacteria	Gammaproteobacteria	Moraxella	uncultured bacterium	99.4	503	3	4	502	1	390	889	0	133.6	4
7d9e117a3b761940098dfe7d796ad22e105004d5_4	JN581367.1.1301	Bacteria;Proteobacteria;Alphaproteobacteria;Rickettsiales;Anaplasmataceae;uncultured;uncultured Anaplasmataceae bacterium	0	0	0	0	0	0	1	0	0	0	0	0	1	1	1	0	Bacteria	Proteobacteria	Alphaproteobacteria	uncultured	uncultured Anaplasmataceae bacterium	89.88	247	25	0	247	1	579	825	3.1e-89	57.3	4
81d810c8c27ae60709df2be88d9faa2ab113edc0_4	HQ397381.1.1510	Bacteria;Firmicutes;Bacilli;Bacillales;Bacillaceae;Salirhabdus;uncultured Bacillus sp.	1	2	0	0	0	0	0	1	0	0	0	0	0	0	0	0	Bacteria	Firmicutes	Bacilli	Salirhabdus	uncultured Bacillus sp.	98.18	55	1	0	55	1	899	953	2.7e-46	45.1	4
820147d84f00a969ef488f32056aa34c89793abc_4	HM341645.1.1356	Bacteria;Proteobacteria;Gammaproteobacteria;Pseudomonadales;Moraxellaceae;Moraxella;uncultured bacterium	0	0	0	0	0	0	0	0	1	3	0	0	0	0	0	0	Bacteria	Proteobacteria	Gammaproteobacteria	Moraxella	uncultured bacterium	99.32	446	3	3	445	1	446	889	0	138.5	4
829327565b46e5cc531947713bf95f6ae03e8e5c_4	FR686005.1.1446	Bacteria;Cyanobacteria;Cyanobacteria;SubsectionI;FamilyI;Synechococcus;uncultured marine bacterium	0	1	0	0	0	1	2	0	0	0	0	0	0	0	0	0	Bacteria	Cyanobacteria	Cyanobacteria	Synechococcus	uncultured marine bacterium	99.37	479	3	3	476	1	383	861	0	93.2	4
83e692b1917f70f356e455db5a6ad3b17ee1ae5a_4	EF574726.1.1494	Bacteria;Proteobacteria;Deltaproteobacteria;Desulfuromonadales;GR-WP33-58;uncultured bacterium	0	0	1	1	0	0	0	0	1	0	0	0	0	1	0	0	Bacteria	Proteobacteria	Deltaproteobacteria	GR-WP33-58	uncultured bacterium	98.7	463	6	0	463	1	442	904	0	98.8	4
843c59ae6cb96d6add7f456158503a433a9574d8_4	DQ396288.1.1534	Bacteria;Proteobacteria;Gammaproteobacteria;Alteromonadales;Alteromonadaceae;uncultured;uncultured organism	0	0	0	0	2	0	0	0	1	0	0	0	1	0	0	0	Bacteria	Proteobacteria	Gammaproteobacteria	uncultured	uncultured organism	92.86	463	33	1	462	1	453	915	0	92.9	4
843e7a23154a95aa4211a14122206767b9d47148_4	JN228275.1.1459	Bacteria;Proteobacteria;Gammaproteobacteria;Pseudomonadales;Pseudomonadaceae;Pseudomonas;Pseudomonas sp. A8(2011)	1	0	0	0	0	0	3	0	0	0	0	0	0	0	0	0	Bacteria	Proteobacteria	Gammaproteobacteria	Pseudomonas	Pseudomonas sp. A8(2011)	99.45	546	3	3	546	1	351	893	0	159.9	4
860f3871f8387fbb14e7ea88bf4ac9c7be378569_4	JF162643.1.1352	Bacteria;Proteobacteria;Gammaproteobacteria;Pseudomonadales;Moraxellaceae;Moraxella;uncultured bacterium	0	0	0	0	0	0	0	0	0	2	0	0	1	1	0	0	Bacteria	Proteobacteria	Gammaproteobacteria	Moraxella	uncultured bacterium	100	376	0	5	376	1	518	888	0	97	4
865967a7267218d61252347ef887f3559bda4b16_4	HM128955.1.1411	Bacteria;Cyanobacteria;Cyanobacteria;SubsectionI;FamilyI;Synechococcus;uncultured bacterium	0	1	0	0	1	0	0	0	0	0	0	0	2	0	0	0	Bacteria	Cyanobacteria	Cyanobacteria	Synechococcus	uncultured bacterium	96.24	141	5	8	136	1	707	844	4.5e-59	49.7	4
86d6a060d1cb9401b0d88adde7680d3ba7a6bd21_4	HM341645.1.1356	Bacteria;Proteobacteria;Gammaproteobacteria;Pseudomonadales;Moraxellaceae;Moraxella;uncultured bacterium	0	0	0	0	0	0	0	0	2	2	0	0	0	0	0	0	Bacteria	Proteobacteria	Gammaproteobacteria	Moraxella	uncultured bacterium	99.11	449	4	2	449	1	443	889	0	137.6	4
87bdd45c273b0fd01037637675709b61525708d4_4	AF173974.1.1502	Bacteria;Proteobacteria;Gammaproteobacteria;Oceanospirillales;SAR86 clade;uncultured proteobacterium OCS44	0	1	0	1	0	0	0	0	0	0	1	0	0	1	0	0	Bacteria	Proteobacteria	Gammaproteobacteria	SAR86 clade	uncultured proteobacterium OCS44	99.13	462	4	0	462	1	452	913	0	97.2	4
87c97a51e91de75bdd2c8820a97c1a8c76131769_4	EU802782.1.1490	Bacteria;Bacteroidetes;Flavobacteria;Flavobacteriales;Flavobacteriaceae;Sufflavibacter;uncultured bacterium	0	1	1	0	0	2	0	0	0	0	0	0	0	0	0	0	Bacteria	Bacteroidetes	Flavobacteria	Sufflavibacter	uncultured bacterium	97.08	483	14	3	481	1	431	912	0	188.9	4
883c4c861b3a2988f902d3482e0d9625f63186ff_4	FR683778.1.1492	Bacteria;Proteobacteria;Gammaproteobacteria;Oceanospirillales;SAR86 clade;uncultured marine bacterium	1	0	0	0	0	0	0	0	2	0	0	0	0	0	1	0	Bacteria	Proteobacteria	Gammaproteobacteria	SAR86 clade	uncultured marine bacterium	99.15	472	4	1	471	1	438	909	0	106.6	4
8d1c848fdf4cb250e0bf979a28762e8c657342ea_4	GU061307.1.1454	Bacteria;Proteobacteria;Gammaproteobacteria;Alteromonadales;Alteromonadaceae;uncultured;uncultured gamma proteobacterium	1	0	0	0	1	0	0	0	1	0	0	0	1	0	0	0	Bacteria	Proteobacteria	Gammaproteobacteria	uncultured	uncultured gamma proteobacterium	92.73	454	33	0	454	1	436	889	1.7e-276	86.5	4
8d48ab6355b9d1cb8a648e9fcb6d950ffcb956de_4	GU235587.1.1367	Bacteria;Proteobacteria;Gammaproteobacteria;Oceanospirillales;SAR86 clade;uncultured marine bacterium	1	0	1	0	0	0	1	0	0	0	0	0	0	0	1	0	Bacteria	Proteobacteria	Gammaproteobacteria	SAR86 clade	uncultured marine bacterium	99.57	466	2	1	465	1	429	894	0	98.2	4
8df1f1091f1aff2d98f01ce8e9906983eaaa3870_4	JF122157.1.1365	Bacteria;Firmicutes;Bacilli;Lactobacillales;Streptococcaceae;Streptococcus;uncultured bacterium	3	0	0	1	0	0	0	0	0	0	0	0	0	0	0	0	Bacteria	Firmicutes	Bacilli	Streptococcus	uncultured bacterium	99.81	540	1	0	540	1	363	902	0	131.1	4
8e8eca071ecc3d3a54294f9e75c7d9cad9b2e83d_4	DQ234122.1.1561	Bacteria;Proteobacteria;Gammaproteobacteria;Oceanospirillales;Oceanospirillaceae;Pseudospirillum;uncultured gamma proteobacterium	0	0	0	0	0	0	0	0	1	0	1	0	0	1	1	0	Bacteria	Proteobacteria	Gammaproteobacteria	Pseudospirillum	uncultured gamma proteobacterium	99.23	260	2	0	260	1	669	928	5.5e-168	71.4	4
92b385a2fefe4d7774766f73e2efc4b8fe63b2bb_4	CU466797.1.1324	Bacteria;Proteobacteria;Alphaproteobacteria;Rickettsiales;Rickettsiaceae;Rickettsia;uncultured alpha proteobacterium	0	0	0	0	0	0	0	0	0	0	0	0	0	1	3	0	Bacteria	Proteobacteria	Alphaproteobacteria	Rickettsia	uncultured alpha proteobacterium	92.82	376	27	0	376	1	466	841	6e-161	70.6	4
9322b231259eb793a62b4a90bce3c6e65fd979ff_4	FR686005.1.1446	Bacteria;Cyanobacteria;Cyanobacteria;SubsectionI;FamilyI;Synechococcus;uncultured marine bacterium	1	1	1	1	0	0	0	0	0	0	0	0	0	0	0	0	Bacteria	Cyanobacteria	Cyanobacteria	Synechococcus	uncultured marine bacterium	99.78	451	1	4	448	1	412	861	1.5e-306	90	4
95c398e4762cb423df28def1013915bcdc7ed633_4	AB447751.1.1446	Bacteria;Bacteroidetes;Sphingobacteriia;Sphingobacteriales;uncultured bacterium	0	0	0	1	0	0	0	0	2	0	0	0	0	0	1	0	Bacteria	Bacteroidetes	Sphingobacteriia	Sphingobacteriales	uncultured bacterium	90.15	468	46	1	467	1	423	890	1.3e-296	88.9	4
9704973fc27b1186c49378cb0fc7a5c51656db30_4	DQ310738.1.1397	Bacteria;Cyanobacteria;Cyanobacteria;SubsectionIII;FamilyI;Phormidium;uncultured bacterium	0	0	1	1	0	0	0	0	0	0	0	1	0	0	0	1	Bacteria	Cyanobacteria	Cyanobacteria	Phormidium	uncultured bacterium	94	50	3	0	50	1	816	865	1.7e-06	29.5	4
97ec892082467fcede43af70fa36437691063a42_4	AACY020159143.753.2263	Bacteria;Proteobacteria;Betaproteobacteria;Burkholderiales;Alcaligenaceae;MWH-UniP1 aquatic group;marine metagenome	0	0	0	0	2	0	0	0	0	0	0	0	0	2	0	0	Bacteria	Proteobacteria	Betaproteobacteria	MWH-UniP1 aquatic group	marine metagenome	96.9	258	8	0	258	1	655	912	1.6e-198	75.7	4
9c4659f16a460e68ef5cfc3b07fc5ddcd7609358_4	FR853019.1.1507	Bacteria;Proteobacteria;Gammaproteobacteria;Xanthomonadales;Sinobacteraceae;JTB255 marine benthic group;uncultured bacterium	0	0	0	1	0	0	0	0	1	0	0	0	0	1	1	0	Bacteria	Proteobacteria	Gammaproteobacteria	JTB255 marine benthic group	uncultured bacterium	91.1	530	47	2	528	1	393	922	0	107.8	4
9da326ddf4cf7aac8450ec7e455b2ced0b738a09_4	JN529047.1.1435	Bacteria;Bacteroidetes;BD2-2;uncultured organism	0	0	0	0	1	0	0	0	0	1	0	0	0	2	0	0	Bacteria	Bacteroidetes	BD2-2	BD2-2	uncultured organism	91.61	465	39	0	465	1	429	893	0	92.9	4
9e1a7812d8a9e3c56df923df8dda225ecf00e33e_4	DQ009290.1.2219	Bacteria;Proteobacteria;Alphaproteobacteria;Rhodobacterales;Rhodobacteraceae;uncultured;uncultured marine bacterium	0	1	0	0	0	1	0	0	1	1	0	0	0	0	0	0	Bacteria	Proteobacteria	Alphaproteobacteria	uncultured	uncultured marine bacterium	100	325	0	0	325	1	515	839	3.8e-182	74.3	4
9e92118233fbb77520d15cfa7e534fb77e958257_4	HQ672113.1.1451	Bacteria;Proteobacteria;Alphaproteobacteria;SAR11 clade;uncultured bacterium	0	0	0	0	0	0	0	0	0	0	0	0	3	1	0	0	Bacteria	Proteobacteria	Alphaproteobacteria	SAR11 clade	uncultured bacterium	69.07	239	60	45	201	1	644	875	0.00056	29.9	4
a0d32263b6b9da3e883a25bbdb1d388febb83903_4	GU940727.1.1218	Bacteria;Proteobacteria;Deltaproteobacteria;Bdellovibrionales;Bdellovibrionaceae;OM27 clade;uncultured bacterium	0	0	0	0	0	0	0	0	0	1	0	0	1	0	2	0	Bacteria	Proteobacteria	Deltaproteobacteria	OM27 clade	uncultured bacterium	97.45	235	6	0	235	1	565	799	2.5e-169	71.1	4
a2d80fd150662795e6625a1efdaccb3301fcc452_4	HQ672155.1.1438	Bacteria;Cyanobacteria;Cyanobacteria;SubsectionI;FamilyI;Synechococcus;uncultured bacterium	1	0	1	0	0	0	0	0	1	1	0	0	0	0	0	0	Bacteria	Cyanobacteria	Cyanobacteria	Synechococcus	uncultured bacterium	100	509	0	3	506	1	355	863	0	92.8	4
a35da4f9ba7c8b37ed65416c0ab39b644146de59_4	HM187399.1.1369	Bacteria;Bacteroidetes;Sphingobacteriia;Sphingobacteriales;WCHB1-69;uncultured bacterium	1	1	0	0	0	0	0	0	0	0	1	0	0	1	0	0	Bacteria	Bacteroidetes	Sphingobacteriia	WCHB1-69	uncultured bacterium	93	443	31	0	443	1	453	895	1.1e-262	84.7	4
a42b10f9aaa15e151886a1f9f82c646c89a48d01_4	HM341645.1.1356	Bacteria;Proteobacteria;Gammaproteobacteria;Pseudomonadales;Moraxellaceae;Moraxella;uncultured bacterium	0	0	0	0	0	0	0	0	2	2	0	0	0	0	0	0	Bacteria	Proteobacteria	Gammaproteobacteria	Moraxella	uncultured bacterium	99.57	462	2	2	461	1	429	889	0	139.3	4
a453fb44d6303b90115bdcacbe7eb64926873434_4	EU617818.1.1448	Bacteria;Proteobacteria;Alphaproteobacteria;Rhodobacterales;Rhodobacteraceae;uncultured;uncultured bacterium	0	0	0	0	0	1	0	0	0	0	1	0	0	1	0	1	Bacteria	Proteobacteria	Alphaproteobacteria	uncultured	uncultured bacterium	100	55	0	0	55	1	809	863	5.3e-10	31.7	4
a5bc8ed685929b2b4460a0c5771f371459c468b1_4	AJ441241.1.1414	Bacteria;Bacteroidetes;Sphingobacteriia;Sphingobacteriales;WCHB1-69;uncultured Bacteroidetes bacterium	0	0	0	2	0	0	0	0	1	0	0	1	0	0	0	0	Bacteria	Bacteroidetes	Sphingobacteriia	WCHB1-69	uncultured Bacteroidetes bacterium	90.45	492	47	0	492	1	384	875	3.8e-286	87.7	4
a9e1df717e6e61ad8a87a82c4285bbae45891e1d_4	DQ009266.1.1952	Bacteria;Proteobacteria;Alphaproteobacteria;Rickettsiales;SAR116 clade;uncultured marine bacterium	0	0	0	1	0	1	0	0	0	0	0	0	0	0	2	0	Bacteria	Proteobacteria	Alphaproteobacteria	SAR116 clade	uncultured marine bacterium	99.81	527	1	2	525	1	314	840	0	113.4	4
ab050a5c54d57f09cb75a117f705503939574d55_4	CP001977.1753799.1755305	Bacteria;Actinobacteria;Actinobacteria;Propionibacteriales;Propionibacteriaceae;Propionibacterium;Propionibacterium acnes SK137	2	2	0	0	0	0	0	0	0	0	0	0	0	0	0	0	Bacteria	Actinobacteria	Actinobacteria	Propionibacterium	Propionibacterium acnes SK137	98.29	530	9	3	530	1	383	909	0	126.7	4
ab6eb2a9062f908e4a73853f4798968e99cb539f_4	FR686005.1.1446	Bacteria;Cyanobacteria;Cyanobacteria;SubsectionI;FamilyI;Synechococcus;uncultured marine bacterium	0	0	0	0	0	0	0	0	0	0	0	1	2	0	0	1	Bacteria	Cyanobacteria	Cyanobacteria	Synechococcus	uncultured marine bacterium	99.81	534	1	2	534	1	330	861	0	97.2	4
ab8b8c568f8d703c9fbb4a2007111e740056cd18_4	GQ014605.1.1316	Bacteria;Firmicutes;Clostridia;Clostridiales;Veillonellaceae;Dialister;uncultured bacterium	0	0	0	0	0	1	3	0	0	0	0	0	0	0	0	0	Bacteria	Firmicutes	Clostridia	Dialister	uncultured bacterium	99.45	546	3	2	546	1	306	849	0	138.2	4
adf4aa69a69357ce77203dc0f3fab99f5589a3c0_4	EU801780.1.1449	Bacteria;Proteobacteria;Alphaproteobacteria;SAR11 clade;Surface 1;uncultured bacterium	1	0	1	0	0	1	0	0	0	0	1	0	0	0	0	0	Bacteria	Proteobacteria	Alphaproteobacteria	Surface 1	uncultured bacterium	99.68	310	1	0	310	1	551	860	8.1e-196	75.6	4
b1096f61a705aca0bb563c507e3f90e1272f381e_4	EU919854.1.1457	Bacteria;Proteobacteria;Alphaproteobacteria;OCS116 clade;uncultured bacterium	1	1	0	0	0	1	0	0	1	0	0	0	0	0	0	0	Bacteria	Proteobacteria	Alphaproteobacteria	OCS116 clade	uncultured bacterium	99.8	514	1	2	512	1	358	871	0	108.7	4
b1a7ea974714ed7ba990777af7779c6a1cbd55e1_4	GU061307.1.1454	Bacteria;Proteobacteria;Gammaproteobacteria;Alteromonadales;Alteromonadaceae;uncultured;uncultured gamma proteobacterium	0	0	1	0	1	0	0	0	0	0	0	0	0	2	0	0	Bacteria	Proteobacteria	Gammaproteobacteria	uncultured	uncultured gamma proteobacterium	93.17	410	28	0	410	1	480	889	1e-224	79.9	4
b37906b77c1eb02c13b2cc33ccaf8f4ec17fb365_4	GU234835.1.1366	Bacteria;Bacteroidetes;Flavobacteria;Flavobacteriales;NS9 marine group;uncultured marine bacterium	0	1	0	0	0	0	1	0	0	1	0	0	0	0	1	0	Bacteria	Bacteroidetes	Flavobacteria	NS9 marine group	uncultured marine bacterium	98.45	391	6	3	389	1	508	897	2.9e-191	75.2	4
b509aba874c6535bb8b258bf2a732cbd5359ef8d_4	DQ009104.1.2076	Bacteria;Bacteroidetes;Flavobacteria;Flavobacteriales;Flavobacteriaceae;NS2b marine group;uncultured marine bacterium	2	0	0	0	0	0	2	0	0	0	0	0	0	0	0	0	Bacteria	Bacteroidetes	Flavobacteria	NS2b marine group	uncultured marine bacterium	99.78	460	1	2	459	1	432	890	0	112.8	4
b5175f6bbee0f8f80c5a0d073f3d1ff2ffaafc5e_4	FJ193821.1.1461	Bacteria;Firmicutes;Bacilli;Bacillales;Staphylococcaceae;Staphylococcus;uncultured Staphylococcus sp.	0	1	0	1	0	0	0	2	0	0	0	0	0	0	0	0	Bacteria	Firmicutes	Bacilli	Staphylococcus	uncultured Staphylococcus sp.	94.95	100	5	1	100	1	778	876	2.9e-126	63.1	4
b5d6c029a2c442e57102d22eff05efe63ff80bff_4	DQ009290.1.2219	Bacteria;Proteobacteria;Alphaproteobacteria;Rhodobacterales;Rhodobacteraceae;uncultured;uncultured marine bacterium	0	0	0	3	0	1	0	0	0	0	0	0	0	0	0	0	Bacteria	Proteobacteria	Alphaproteobacteria	uncultured	uncultured marine bacterium	100	337	0	2	335	1	503	839	4e-189	75.3	4
b6b6c9dbeaabd4c72ef8d707b4a85763d55fd1f5_4	JF175494.1.1372	Bacteria;Firmicutes;Bacilli;Bacillales;Staphylococcaceae;Staphylococcus;uncultured bacterium	1	0	0	0	0	1	0	1	0	0	0	0	0	0	1	0	Bacteria	Firmicutes	Bacilli	Staphylococcus	uncultured bacterium	99.79	479	1	5	478	1	433	907	0	136.8	4
b82daaaa8aac877ee6ab6efc5d09f7002d14e61a_4	JN873960.1.1479	Bacteria;Bacteroidetes;Flavobacteria;Flavobacteriales;NS9 marine group;uncultured bacterium	0	1	1	1	0	0	0	0	0	1	0	0	0	0	0	0	Bacteria	Bacteroidetes	Flavobacteria	NS9 marine group	uncultured bacterium	97.2	465	13	1	465	1	446	909	0	124.5	4
b9bf40dd426aa0cf37597039abd6874c9b8f61aa_4	CP000097.373319.374797	Bacteria;Cyanobacteria;Cyanobacteria;SubsectionI;FamilyI;Synechococcus;Synechococcus sp. CC9902	0	0	0	2	0	1	0	0	0	0	0	0	0	1	0	0	Bacteria	Cyanobacteria	Cyanobacteria	Synechococcus	Synechococcus sp. CC9902	99.55	450	2	3	447	1	414	863	3e-308	90.2	4
ba461ef7d15616bc69d878ba998c2750e4a10f08_4	DQ009206.1.1977	Bacteria;Proteobacteria;Alphaproteobacteria;SAR11 clade;Surface 1;uncultured marine bacterium	0	0	1	0	0	0	1	0	0	0	0	2	0	0	0	0	Bacteria	Proteobacteria	Alphaproteobacteria	Surface 1	uncultured marine bacterium	100	58	0	0	58	1	783	840	2.6e-114	60.6	4
ba494c812684dc820f2748bca87ad9a072dce4b5_4	EU537333.1.1377	Bacteria;Actinobacteria;Actinobacteria;Corynebacteriales;Corynebacteriaceae;Corynebacterium;uncultured bacterium	0	2	0	0	0	0	0	0	1	0	0	0	0	0	1	0	Bacteria	Actinobacteria	Actinobacteria	Corynebacterium	uncultured bacterium	99.33	450	3	3	449	1	450	897	0	125.8	4
be98d453b4dfc27ac269612f4cd108fc58af67cf_4	U10876.1.1511	Bacteria;Proteobacteria;Gammaproteobacteria;Pseudomonadales;Moraxellaceae;Moraxella;Moraxella catarrhalis	0	0	0	0	0	0	0	0	0	1	0	0	3	0	0	0	Bacteria	Proteobacteria	Gammaproteobacteria	Moraxella	Moraxella catarrhalis	100	303	0	1	303	1	606	907	1.9e-183	73.8	4
bee6972fa70ddffa3b556b2c3ca72bb7f74da987_4	JF179201.1.1342	Bacteria;Actinobacteria;Actinobacteria;Corynebacteriales;Corynebacteriaceae;Corynebacterium;uncultured bacterium	0	0	3	1	0	0	0	0	0	0	0	0	0	0	0	0	Bacteria	Actinobacteria	Actinobacteria	Corynebacterium	uncultured bacterium	100	357	0	2	357	1	523	877	3e-237	81.2	4
bfae481cee5ac50d09a03914ade624e493754159_4	DQ009318.1.2330	Bacteria;Cyanobacteria;Cyanobacteria;SubsectionI;FamilyI;Synechococcus;uncultured marine bacterium	1	1	1	0	0	0	0	0	0	0	0	0	0	0	1	0	Bacteria	Cyanobacteria	Cyanobacteria	Synechococcus	uncultured marine bacterium	99.77	437	1	0	437	1	406	842	2.50000000015673e-314	91.5	4
c0161071dd705d20cc7484df9cab3c3be1b19530_4	FJ744834.1.1355	Bacteria;Proteobacteria;Deltaproteobacteria;Desulfuromonadales;GR-WP33-58;uncultured delta proteobacterium	0	0	0	0	0	0	0	0	2	1	0	0	0	0	1	0	Bacteria	Proteobacteria	Deltaproteobacteria	GR-WP33-58	uncultured delta proteobacterium	96.99	531	16	0	531	1	347	877	0	95.2	4
c02de0d8d30be687e7896ca5e70099b5c46a9088_4	AE017283.606163.607687	Bacteria;Actinobacteria;Actinobacteria;Propionibacteriales;Propionibacteriaceae;Propionibacterium;Propionibacterium acnes KPA171202	1	0	0	0	0	1	2	0	0	0	0	0	0	0	0	0	Bacteria	Actinobacteria	Actinobacteria	Propionibacterium	Propionibacterium acnes KPA171202	99.79	478	1	2	478	1	424	899	0	135.6	4
c06ce2cc28f481baaed3292dc73c8dbdc481a70a_4	AB547677.1.1479	Bacteria;Bacteroidetes;Bacteroidia;Bacteroidales;Prevotellaceae;Prevotella;Prevotella corporis	0	0	0	0	0	3	1	0	0	0	0	0	0	0	0	0	Bacteria	Bacteroidetes	Bacteroidia	Prevotella	Prevotella corporis	99.81	516	1	2	516	1	391	904	0	145	4
c430118cb23745f745e63e6cf04e7acd4ee7a9c0_4	CU466797.1.1324	Bacteria;Proteobacteria;Alphaproteobacteria;Rickettsiales;Rickettsiaceae;Rickettsia;uncultured alpha proteobacterium	0	0	0	1	0	1	0	1	0	0	0	0	0	1	0	0	Bacteria	Proteobacteria	Alphaproteobacteria	Rickettsia	uncultured alpha proteobacterium	92.58	364	27	0	364	1	478	841	8.1e-152	69.1	4
c69d2ad53427c5cb0167b719ae7c04259ccd5e22_4	HQ671808.1.1486	Bacteria;Bacteroidetes;Flavobacteria;Flavobacteriales;Cryomorphaceae;NS10 marine group;uncultured bacterium	0	1	0	1	0	0	0	1	1	0	0	0	0	0	0	0	Bacteria	Bacteroidetes	Flavobacteria	NS10 marine group	uncultured bacterium	99.02	510	5	2	510	1	405	912	0	154.2	4
cad2751ee33637505192aaf0697c63c965d2a2bb_4	CP000097.373319.374797	Bacteria;Cyanobacteria;Cyanobacteria;SubsectionI;FamilyI;Synechococcus;Synechococcus sp. CC9902	1	1	0	1	0	0	0	0	0	1	0	0	0	0	0	0	Bacteria	Cyanobacteria	Cyanobacteria	Synechococcus	Synechococcus sp. CC9902	99.55	448	2	3	445	1	416	863	7.8e-276	86.4	4
cc2a2918983dc984906ae023b9c6ac08144ae4ed_4	HM127576.1.1415	Bacteria;Cyanobacteria;Cyanobacteria;SubsectionI;FamilyI;Synechococcus;uncultured bacterium	0	0	0	0	0	0	0	0	0	0	0	0	1	2	0	1	Bacteria	Cyanobacteria	Cyanobacteria	Synechococcus	uncultured bacterium	98.65	228	3	6	228	1	628	849	3.8e-127	64.4	4
ce24b578357eb5e4f6e57086cd93815280133bb8_4	EF510348.1.1506	Bacteria;Firmicutes;Bacilli;Bacillales;Staphylococcaceae;Staphylococcus;uncultured bacterium	0	0	1	0	0	1	0	1	0	0	1	0	0	0	0	0	Bacteria	Firmicutes	Bacilli	Staphylococcus	uncultured bacterium	96	102	4	2	102	1	837	936	3.7e-86	55.6	4
ce411a40083b9a0348970d00df99e1bcf8d40320_4	GQ348836.1.1378	Bacteria;Proteobacteria;Gammaproteobacteria;Oceanospirillales;ZD0405;uncultured gamma proteobacterium	0	2	0	1	0	0	0	0	0	0	0	0	0	0	1	0	Bacteria	Proteobacteria	Gammaproteobacteria	ZD0405	uncultured gamma proteobacterium	99.78	445	1	0	445	1	456	900	0	95.6	4
cf9a4d2468b9c5253f31c8fa8e6786b82a9e9025_4	AM420005.1.1523	Bacteria;Firmicutes;Bacilli;Bacillales;Family XI Incertae Sedis;Gemella;uncultured Gemella sp.	3	1	0	0	0	0	0	0	0	0	0	0	0	0	0	0	Bacteria	Firmicutes	Bacilli	Gemella	uncultured Gemella sp.	98.57	71	1	1	71	1	861	930	4.3e-143	65.5	4
d092e50f9575a3fe29d0501500718a1159ad2ca0_4	GU234835.1.1366	Bacteria;Bacteroidetes;Flavobacteria;Flavobacteriales;NS9 marine group;uncultured marine bacterium	0	1	0	0	0	0	1	0	1	1	0	0	0	0	0	0	Bacteria	Bacteroidetes	Flavobacteria	NS9 marine group	uncultured marine bacterium	98.52	408	6	3	406	1	491	897	4.6e-303	89.4	4
d0d9d8d3f55c497937646504a93cad0d4140476e_4	AB447751.1.1446	Bacteria;Bacteroidetes;Sphingobacteriia;Sphingobacteriales;uncultured bacterium	0	1	0	1	0	0	0	0	1	0	0	0	0	1	0	0	Bacteria	Bacteroidetes	Sphingobacteriia	Sphingobacteriales	uncultured bacterium	90.24	493	48	1	493	1	399	890	1.3e-297	89.1	4
d1ddb29b96b6cfbd6f4b2bb48e90abac35c59b76_4	GQ061101.1.1342	Bacteria;Actinobacteria;Actinobacteria;Corynebacteriales;Corynebacteriaceae;Corynebacterium;uncultured bacterium	0	0	2	1	0	0	0	1	0	0	0	0	0	0	0	0	Bacteria	Actinobacteria	Actinobacteria	Corynebacterium	uncultured bacterium	100	526	0	3	525	1	355	878	0	141.3	4
d1f73c50393429e09af7db71c87f8f71b45dd346_4	HQ672155.1.1438	Bacteria;Cyanobacteria;Cyanobacteria;SubsectionI;FamilyI;Synechococcus;uncultured bacterium	0	0	0	0	1	0	0	0	0	0	0	1	2	0	0	0	Bacteria	Cyanobacteria	Cyanobacteria	Synechococcus	uncultured bacterium	100	431	0	0	431	1	433	863	0	93.6	4
d5dcdc0e0fbb90289dc1b64db6d82545e88ed6ac_4	FN668188.1.1485	Bacteria;Bacteroidetes;Flavobacteria;Flavobacteriales;Cryomorphaceae;Fluviicola;uncultured Flexibacter sp.	0	1	0	0	0	0	0	0	0	1	1	0	0	1	0	0	Bacteria	Bacteroidetes	Flavobacteria	Fluviicola	uncultured Flexibacter sp.	96.58	468	16	0	468	1	446	913	0	110.7	4
d69128fd5429ec26c77961cb62bd2dfc54f42c5e_4	JN520867.1.1382	Bacteria;Bacteroidetes;BD2-2;uncultured organism	0	1	2	0	0	0	0	0	1	0	0	0	0	0	0	0	Bacteria	Bacteroidetes	BD2-2	BD2-2	uncultured organism	91.97	498	40	0	498	1	358	855	0	94.6	4
db43292950ddc145fd46502e42c3fc0106e3c590_4	HQ242373.1.1521	Bacteria;Deferribacteres;Deferribacteres;Deferribacterales;SAR406 clade(Marine group A);uncultured marine bacterium	0	0	0	1	0	0	0	0	0	0	1	1	0	0	0	1	Bacteria	Deferribacteres	Deferribacteres	SAR406 clade(Marine group A)	uncultured marine bacterium	99.65	285	1	0	285	1	642	926	6.9e-160	70.2	4
dd933483c2e1e5cfd0218b5821df0d8feb1a6080_4	JF179201.1.1342	Bacteria;Actinobacteria;Actinobacteria;Corynebacteriales;Corynebacteriaceae;Corynebacterium;uncultured bacterium	0	0	1	1	0	0	0	1	0	1	0	0	0	0	0	0	Bacteria	Actinobacteria	Actinobacteria	Corynebacterium	uncultured bacterium	100	409	0	2	409	1	471	877	0	97.8	4
ddcffabfce6cf22d64f27f2f570230bd80a8472a_4	DQ009318.1.2330	Bacteria;Cyanobacteria;Cyanobacteria;SubsectionI;FamilyI;Synechococcus;uncultured marine bacterium	0	1	0	1	0	0	0	0	0	1	0	0	0	0	0	1	Bacteria	Cyanobacteria	Cyanobacteria	Synechococcus	uncultured marine bacterium	99.4	336	2	0	336	1	507	842	3.2e-210	78.3	4
e1ca2554a3c02bc5aae59f96ae7cc61324522d77_4	DQ009318.1.2330	Bacteria;Cyanobacteria;Cyanobacteria;SubsectionI;FamilyI;Synechococcus;uncultured marine bacterium	0	2	0	0	0	1	0	0	0	0	1	0	0	0	0	0	Bacteria	Cyanobacteria	Cyanobacteria	Synechococcus	uncultured marine bacterium	99.34	151	1	0	151	1	692	842	5e-80	55.4	4
e20ece7591b85b30a65ac2dabae3e32cf30b9828_4	FJ193821.1.1461	Bacteria;Firmicutes;Bacilli;Bacillales;Staphylococcaceae;Staphylococcus;uncultured Staphylococcus sp.	0	2	0	0	0	0	0	1	0	0	1	0	0	0	0	0	Bacteria	Firmicutes	Bacilli	Staphylococcus	uncultured Staphylococcus sp.	92.31	52	4	0	52	1	825	876	8.4e-19	35.7	4
e3450418f3debef08f5d1c801e8ada345506ae1e_4	FJ744834.1.1355	Bacteria;Proteobacteria;Deltaproteobacteria;Desulfuromonadales;GR-WP33-58;uncultured delta proteobacterium	1	0	0	0	0	1	1	0	0	0	0	0	0	0	1	0	Bacteria	Proteobacteria	Deltaproteobacteria	GR-WP33-58	uncultured delta proteobacterium	97.91	383	8	1	382	1	495	877	3.8e-298	88.7	4
e4a8e01ec91a3a47855d9aa97e0d9d05c1613e91_4	FR683452.1.1468	Bacteria;Proteobacteria;Gammaproteobacteria;Oceanospirillales;SAR86 clade;uncultured marine bacterium	0	0	0	0	0	0	1	1	1	0	0	0	0	1	0	0	Bacteria	Proteobacteria	Gammaproteobacteria	SAR86 clade	uncultured marine bacterium	98.94	472	5	0	472	1	414	885	0	105.5	4
e4cab48d7b7be3906c83e7c95acde1b53baaab13_4	JF172015.1.1361	Bacteria;Bacteroidetes;Bacteroidia;Bacteroidales;Prevotellaceae;Prevotella;uncultured bacterium	0	0	0	0	0	1	3	0	0	0	0	0	0	0	0	0	Bacteria	Bacteroidetes	Bacteroidia	Prevotella	uncultured bacterium	99.22	517	4	2	516	1	382	897	0	125.6	4
e4ee5c2b16f356e7bb5b404bcfdb9f196c3ff429_4	HQ671936.1.1446	Bacteria;Cyanobacteria;Cyanobacteria;SubsectionI;FamilyI;Synechococcus;uncultured bacterium	1	0	0	0	0	0	1	0	0	0	0	0	0	2	0	0	Bacteria	Cyanobacteria	Cyanobacteria	Synechococcus	uncultured bacterium	99.56	455	2	3	452	1	409	863	0	92.5	4
e5121c58c0714f2e6ac48e4c9f6ece07a1657a3a_4	HM341645.1.1356	Bacteria;Proteobacteria;Gammaproteobacteria;Pseudomonadales;Moraxellaceae;Moraxella;uncultured bacterium	0	0	0	0	0	0	0	0	1	3	0	0	0	0	0	0	Bacteria	Proteobacteria	Gammaproteobacteria	Moraxella	uncultured bacterium	99.3	433	3	3	432	1	459	889	0	133.8	4
e56edc9aff0babf09ccbae7e5e3ebe11c9e6bf9d_4	HQ754447.1.1355	Bacteria;Actinobacteria;Actinobacteria;Micrococcales;Sanguibacteraceae;Sanguibacter;uncultured organism	0	0	1	1	0	0	2	0	0	0	0	0	0	0	0	0	Bacteria	Actinobacteria	Actinobacteria	Sanguibacter	uncultured organism	91.23	59	5	2	59	1	824	880	1.6e-31	40.5	4
e7fc08f920db51639757bf00391fea2c52ca1783_4	CP000097.373319.374797	Bacteria;Cyanobacteria;Cyanobacteria;SubsectionI;FamilyI;Synechococcus;Synechococcus sp. CC9902	0	0	1	0	0	0	0	0	1	0	0	0	0	2	0	0	Bacteria	Cyanobacteria	Cyanobacteria	Synechococcus	Synechococcus sp. CC9902	100	452	0	3	449	1	412	863	1.4e-289	88.1	4
e7fe2dafc6916b84041f0ac2d69c219712ee18e0_4	CP000097.373319.374797	Bacteria;Cyanobacteria;Cyanobacteria;SubsectionI;FamilyI;Synechococcus;Synechococcus sp. CC9902	0	0	0	1	1	0	0	0	0	2	0	0	0	0	0	0	Bacteria	Cyanobacteria	Cyanobacteria	Synechococcus	Synechococcus sp. CC9902	99.58	239	1	0	239	1	625	863	2.2e-171	71.7	4
e85ec68843d59d2e841aebe6e3da383c3d7d7f48_4	AJ439347.1.1513	Bacteria;Actinobacteria;Actinobacteria;Corynebacteriales;Corynebacteriaceae;Corynebacterium;Corynebacterium fastidiosum	0	0	1	3	0	0	0	0	0	0	0	0	0	0	0	0	Bacteria	Actinobacteria	Actinobacteria	Corynebacterium	Corynebacterium fastidiosum	99.24	532	4	3	531	1	370	899	0	133.9	4
e8840d0e87cdc40f964f5fa7ab4a609a389e196f_4	HM341645.1.1356	Bacteria;Proteobacteria;Gammaproteobacteria;Pseudomonadales;Moraxellaceae;Moraxella;uncultured bacterium	0	0	0	0	0	0	0	0	1	3	0	0	0	0	0	0	Bacteria	Proteobacteria	Gammaproteobacteria	Moraxella	uncultured bacterium	99.54	436	2	2	435	1	455	889	0	126.1	4
efb36c85aa85bbf05633ed045c9a25596bbc3f9c_4	DQ009318.1.2330	Bacteria;Cyanobacteria;Cyanobacteria;SubsectionI;FamilyI;Synechococcus;uncultured marine bacterium	1	1	0	0	0	0	0	0	0	1	0	1	0	0	0	0	Bacteria	Cyanobacteria	Cyanobacteria	Synechococcus	uncultured marine bacterium	99.77	439	1	0	439	1	404	842	2.9e-300	89.9	4
f0876258959b041c337796ec38a71d049dc368a1_4	DQ009266.1.1952	Bacteria;Proteobacteria;Alphaproteobacteria;Rickettsiales;SAR116 clade;uncultured marine bacterium	0	1	0	1	0	0	1	0	0	0	0	0	0	1	0	0	Bacteria	Proteobacteria	Alphaproteobacteria	SAR116 clade	uncultured marine bacterium	97.53	162	4	0	162	1	679	840	9.4e-123	63.6	4
f0c03b0c84225cb1a58d69bcf890ecf30aaec37e_4	DQ125650.1.1478	Bacteria;Firmicutes;Bacilli;Bacillales;Alicyclobacillaceae;Tumebacillus;uncultured bacterium	0	0	0	0	0	0	0	0	0	0	0	3	1	0	0	0	Bacteria	Firmicutes	Bacilli	Tumebacillus	uncultured bacterium	96.72	521	17	3	521	1	396	913	0	130.9	4
f1396fcbf482a4fe904b89edc484f1115bfd10a6_4	CP000097.373319.374797	Bacteria;Cyanobacteria;Cyanobacteria;SubsectionI;FamilyI;Synechococcus;Synechococcus sp. CC9902	0	0	0	0	1	0	0	0	0	0	0	0	2	0	0	1	Bacteria	Cyanobacteria	Cyanobacteria	Synechococcus	Synechococcus sp. CC9902	100	411	0	0	411	1	453	863	4.6e-290	88	4
f239613f80e9ff00ff7bcc9027b1d726cf358c5f_4	JF833537.1.1443	Bacteria;Proteobacteria;Deltaproteobacteria;Myxococcales;Nannocystineae;uncultured;uncultured delta proteobacterium	0	0	0	1	0	0	0	1	0	0	0	0	0	2	0	0	Bacteria	Proteobacteria	Deltaproteobacteria	uncultured	uncultured delta proteobacterium	89.79	432	44	1	431	1	456	887	2.1e-273	86.1	4
f3691e37d20b069102fcb03bfdbebc3470b74a2d_4	JF495308.1.1507	Bacteria;Proteobacteria;Deltaproteobacteria;Desulfarculales;Desulfarculaceae;uncultured;uncultured bacterium	0	0	0	0	1	0	0	0	1	0	1	0	1	0	0	0	Bacteria	Proteobacteria	Deltaproteobacteria	uncultured	uncultured bacterium	98.18	55	1	0	55	1	864	918	1.3e-09	31.5	4
f4c53ec5a5b0cc13ddeac087598dfa4e78ba4a4a_4	AJ439346.1.1505	Bacteria;Actinobacteria;Actinobacteria;Corynebacteriales;Corynebacteriaceae;Corynebacterium;Corynebacterium accolens	0	0	2	0	0	0	0	1	0	1	0	0	0	0	0	0	Bacteria	Actinobacteria	Actinobacteria	Corynebacterium	Corynebacterium accolens	99.62	533	2	4	532	1	369	898	0	137.1	4
f5000b73e6faf02f725c42e7102c52eb0877c562_4	JN700130.1.1438	Bacteria;Proteobacteria;Gammaproteobacteria;Pseudomonadales;Pseudomonadaceae;Pseudomonas;Pseudomonas plecoglossicida	0	0	0	0	1	0	0	0	0	0	0	3	0	0	0	0	Bacteria	Proteobacteria	Gammaproteobacteria	Pseudomonas	Pseudomonas plecoglossicida	99.81	534	1	2	534	1	354	885	0	143.8	4
f69236a4b386dfaf8ecdad883496680072e63c26_4	HM341645.1.1356	Bacteria;Proteobacteria;Gammaproteobacteria;Pseudomonadales;Moraxellaceae;Moraxella;uncultured bacterium	0	0	0	0	0	0	0	0	2	2	0	0	0	0	0	0	Bacteria	Proteobacteria	Gammaproteobacteria	Moraxella	uncultured bacterium	99.16	361	3	3	360	1	531	889	9.2e-199	76.1	4
f6969b71c0622ce6364e3814aec0f6b6412fd709_4	DQ009104.1.2076	Bacteria;Bacteroidetes;Flavobacteria;Flavobacteriales;Flavobacteriaceae;NS2b marine group;uncultured marine bacterium	0	0	0	0	0	0	0	0	0	0	0	1	1	0	0	2	Bacteria	Bacteroidetes	Flavobacteria	NS2b marine group	uncultured marine bacterium	99.78	457	1	2	456	1	435	890	0	114.7	4
f6c2ffef7360cd1531ec8779746864834fa35b0e_4	EU642891.1.1381	Bacteria;Firmicutes;Bacilli;Bacillales;Staphylococcaceae;Staphylococcus;uncultured Staphylococcus sp.	0	0	1	0	0	0	0	2	0	0	0	0	1	0	0	0	Bacteria	Firmicutes	Bacilli	Staphylococcus	uncultured Staphylococcus sp.	99	101	1	1	100	1	798	898	6.2e-109	59.9	4
f7082ed8f5fadf106d9e5202484000e911d123d5_4	HM251029.1.1347	Bacteria;Firmicutes;Clostridia;Clostridiales;Family XI Incertae Sedis;Peptoniphilus;uncultured bacterium	0	0	0	0	0	1	1	2	0	0	0	0	0	0	0	0	Bacteria	Firmicutes	Clostridia	Peptoniphilus	uncultured bacterium	99.07	536	5	1	536	1	348	882	0	135.8	4
f8403420b96e58c177f54c9a4532b63b05ce9b44_4	DQ395823.1.1463	Bacteria;Proteobacteria;Alphaproteobacteria;Rhodobacterales;Rhodobacteraceae;Roseobacter clade OCT lineage;uncultured organism	0	1	0	0	0	0	1	0	0	0	0	0	0	0	2	0	Bacteria	Proteobacteria	Alphaproteobacteria	Roseobacter clade OCT lineage	uncultured organism	100	283	0	0	283	1	578	860	2.4e-172	72.1	4
f8a6930094bd2bb5c5e3d823b5b1a152f0514108_4	EF573277.1.1497	Bacteria;Proteobacteria;Gammaproteobacteria;KI89A clade;uncultured bacterium	0	0	0	0	0	2	1	1	0	0	0	0	0	0	0	0	Bacteria	Proteobacteria	Gammaproteobacteria	KI89A clade	uncultured bacterium	96.74	552	18	0	552	1	359	910	0	102.9	4
f8cccd11081d3cef1ba46c4139962bf15b313aad_4	AF173974.1.1502	Bacteria;Proteobacteria;Gammaproteobacteria;Oceanospirillales;SAR86 clade;uncultured proteobacterium OCS44	0	1	0	0	0	0	0	0	0	0	1	1	0	0	0	1	Bacteria	Proteobacteria	Gammaproteobacteria	SAR86 clade	uncultured proteobacterium OCS44	100	280	0	0	280	1	634	913	1.6e-201	76.3	4
f942a54d2edf049611a280075124f8bd74764bdc_4	JF179201.1.1342	Bacteria;Actinobacteria;Actinobacteria;Corynebacteriales;Corynebacteriaceae;Corynebacterium;uncultured bacterium	0	0	1	2	0	0	0	0	0	1	0	0	0	0	0	0	Bacteria	Actinobacteria	Actinobacteria	Corynebacterium	uncultured bacterium	100	445	0	2	445	1	435	877	0	120.1	4
fcd03c65583ce702cdfdc0056048e5e2e24a981c_4	EU768243.1.1369	Bacteria;Firmicutes;Clostridia;Clostridiales;Ruminococcaceae;uncultured;uncultured bacterium	1	0	0	0	0	0	0	0	0	0	0	0	1	1	1	0	Bacteria	Firmicutes	Clostridia	uncultured	uncultured bacterium	64.89	96	33	2	95	1	803	897	0.0074	27.9	4
fd5ec92be6f87d355121a453f977eb8245abbbc1_4	CP000097.373319.374797	Bacteria;Cyanobacteria;Cyanobacteria;SubsectionI;FamilyI;Synechococcus;Synechococcus sp. CC9902	0	0	1	1	0	1	0	0	0	0	0	0	1	0	0	0	Bacteria	Cyanobacteria	Cyanobacteria	Synechococcus	Synechococcus sp. CC9902	99.78	452	1	0	452	1	412	863	2.40000001018988e-316	91.1	4
fe9fbabfa7a03373de881106278dc8cfa78df721_4	CP000097.373319.374797	Bacteria;Cyanobacteria;Cyanobacteria;SubsectionI;FamilyI;Synechococcus;Synechococcus sp. CC9902	1	2	0	0	0	0	0	0	0	0	0	0	0	1	0	0	Bacteria	Cyanobacteria	Cyanobacteria	Synechococcus	Synechococcus sp. CC9902	99.54	437	2	3	434	1	427	863	7.89999999442816e-316	91	4
ff8b29528821e1dd404ee859c46ed48f13bf1efe_4	DQ009318.1.2330	Bacteria;Cyanobacteria;Cyanobacteria;SubsectionI;FamilyI;Synechococcus;uncultured marine bacterium	0	0	0	0	2	0	0	0	0	0	0	0	2	0	0	0	Bacteria	Cyanobacteria	Cyanobacteria	Synechococcus	uncultured marine bacterium	99.75	405	1	0	405	1	438	842	2.9e-268	86	4
005cab63fc342e1f5e171477e59037ee2023e2f2_3	EU015871.1.1570	Bacteria;Cyanobacteria;Cyanobacteria;SubsectionI;FamilyI;Synechococcus;uncultured Synechococcus sp.	0	0	0	0	0	0	0	0	0	0	0	2	1	0	0	0	Bacteria	Cyanobacteria	Cyanobacteria	Synechococcus	uncultured Synechococcus sp.	95.35	136	6	7	136	1	489	617	7.2e-48	46.9	3
005df5187c6ef926a5d8d07abe5ccb4e279c8f83_3	EF574539.1.1483	Bacteria;Bacteroidetes;Flavobacteria;Flavobacteriales;NS9 marine group;uncultured bacterium	0	0	1	0	0	0	0	0	0	0	0	0	0	1	1	0	Bacteria	Bacteroidetes	Flavobacteria	NS9 marine group	uncultured bacterium	94.04	520	31	0	520	1	389	908	0	122.3	3
005ea68d9bfe317fd9e15f5cb3db4a6714a1bc94_3	AJ439344.1.1502	Bacteria;Actinobacteria;Actinobacteria;Corynebacteriales;Corynebacteriaceae;Corynebacterium;Corynebacterium segmentosum	0	0	2	0	0	0	0	0	0	1	0	0	0	0	0	0	Bacteria	Actinobacteria	Actinobacteria	Corynebacterium	Corynebacterium segmentosum	99.53	426	2	3	426	1	477	899	0	100	3
00be32c0f148488d115add61af21826c506b671c_3	HM341645.1.1356	Bacteria;Proteobacteria;Gammaproteobacteria;Pseudomonadales;Moraxellaceae;Moraxella;uncultured bacterium	0	0	0	0	0	0	0	0	1	2	0	0	0	0	0	0	Bacteria	Proteobacteria	Gammaproteobacteria	Moraxella	uncultured bacterium	99.38	487	3	3	486	1	405	889	0	133.2	3
0121eb30bfaff39670fcd23e335126b7a7c8dd92_3	FJ193821.1.1461	Bacteria;Firmicutes;Bacilli;Bacillales;Staphylococcaceae;Staphylococcus;uncultured Staphylococcus sp.	0	0	0	0	0	0	0	1	0	0	2	0	0	0	0	0	Bacteria	Firmicutes	Bacilli	Staphylococcus	uncultured Staphylococcus sp.	97.7	88	2	1	87	1	789	876	2e-94	57	3
02133397b3bb3e914c7b5b91af63b0e9ec63af83_3	HQ672019.1.1489	Bacteria;Proteobacteria;Gammaproteobacteria;Alteromonadales;Alteromonadaceae;SAR92 clade;uncultured bacterium	1	0	0	0	0	0	1	0	0	0	0	0	0	0	0	1	Bacteria	Proteobacteria	Gammaproteobacteria	SAR92 clade	uncultured bacterium	100	472	0	0	472	1	439	910	0	138.3	3
02b3eef583024d80f823f3abbdef52a79340c0e4_3	GQ348554.1.1372	Bacteria;Proteobacteria;SPOTSOCT00m83;uncultured gamma proteobacterium	0	0	0	0	1	0	0	1	0	0	0	1	0	0	0	0	Bacteria	Proteobacteria	SPOTSOCT00m83	SPOTSOCT00m83	uncultured gamma proteobacterium	96.02	527	21	0	527	1	361	887	0	103.7	3
02c253b96ec5065ef4b46451a7ffaa559871566d_3	HQ673682.1.1487	Bacteria;Bacteroidetes;Flavobacteria;Flavobacteriales;NS9 marine group;uncultured bacterium	0	0	0	0	0	1	0	1	0	0	0	1	0	0	0	0	Bacteria	Bacteroidetes	Flavobacteria	NS9 marine group	uncultured bacterium	100	228	0	1	228	1	688	914	4.3e-110	61.4	3
02ce5d679533f7594cb17e7f29d1c9e49fb4381f_3	CP000097.373319.374797	Bacteria;Cyanobacteria;Cyanobacteria;SubsectionI;FamilyI;Synechococcus;Synechococcus sp. CC9902	0	0	0	0	0	1	0	0	0	0	0	0	0	2	0	0	Bacteria	Cyanobacteria	Cyanobacteria	Synechococcus	Synechococcus sp. CC9902	100	456	0	5	452	1	409	863	5e-241	82.2	3
03c265b2ec8efbb48a20f5a0ac239cd31c6c8f92_3	EF429515.1.1455	Bacteria;Cyanobacteria;Cyanobacteria;SubsectionIII;FamilyI;uncultured;uncultured cyanobacterium	0	0	0	0	1	0	0	0	0	0	1	0	0	0	0	1	Bacteria	Cyanobacteria	Cyanobacteria	uncultured	uncultured cyanobacterium	91.07	56	5	0	56	1	811	866	1.6e-07	30.3	3
03e8331b0edf6ceda89762210e7a7a4cf0aca076_3	JF179201.1.1342	Bacteria;Actinobacteria;Actinobacteria;Corynebacteriales;Corynebacteriaceae;Corynebacterium;uncultured bacterium	0	0	0	1	0	0	0	0	0	0	2	0	0	0	0	0	Bacteria	Actinobacteria	Actinobacteria	Corynebacterium	uncultured bacterium	99.63	544	2	3	543	1	336	877	0	142.1	3
051bb6d7f9b420e189e38629c012252ec4cebf46_3	AM990851.1.1471	Bacteria;Proteobacteria;Gammaproteobacteria;Vibrionales;Vibrionaceae;Vibrio;Vibrio sp. MOLA 76	0	0	0	2	0	1	0	0	0	0	0	0	0	0	0	0	Bacteria	Proteobacteria	Gammaproteobacteria	Vibrio	Vibrio sp. MOLA 76	97.86	420	9	0	420	1	485	904	0	93	3
05ebc7c5d28f967094ccc562d21ff1b8bc41bd68_3	EU768243.1.1369	Bacteria;Firmicutes;Clostridia;Clostridiales;Ruminococcaceae;uncultured;uncultured bacterium	0	0	0	0	0	0	0	0	0	0	1	0	1	1	0	0	Bacteria	Firmicutes	Clostridia	uncultured	uncultured bacterium	66.25	81	27	1	81	1	818	897	0.00017	28.9	3
060cf0f91a9016eb24c3601096956bef54ed02ae_3	FJ820465.1.1446	Bacteria;Cyanobacteria;Cyanobacteria;SubsectionI;FamilyI;Synechococcus;uncultured bacterium	0	0	0	0	1	0	0	0	1	0	0	0	1	0	0	0	Bacteria	Cyanobacteria	Cyanobacteria	Synechococcus	uncultured bacterium	96.88	164	5	4	164	1	705	864	4.2e-93	57.6	3
064c9abebb7f48fdf7e00ee507f62af02482047a_3	CP000097.373319.374797	Bacteria;Cyanobacteria;Cyanobacteria;SubsectionI;FamilyI;Synechococcus;Synechococcus sp. CC9902	0	0	0	0	0	0	0	0	0	0	0	0	2	0	0	1	Bacteria	Cyanobacteria	Cyanobacteria	Synechococcus	Synechococcus sp. CC9902	100	385	0	0	385	1	479	863	1.6e-198	76.3	3
067d875fc3474150f54d45ad91838f81ec086f38_3	FR684223.1.1445	Bacteria;Proteobacteria;Gammaproteobacteria;Oceanospirillales;SAR86 clade;uncultured marine bacterium	0	0	0	1	0	0	0	0	0	0	0	0	0	2	0	0	Bacteria	Proteobacteria	Gammaproteobacteria	SAR86 clade	uncultured marine bacterium	100	88	0	0	88	1	775	862	4.3e-84	54.9	3
06960c88c9e721252747c80872b284479e02e395_3	FQ032809.3870.5383	Bacteria;Bacteroidetes;Flavobacteria;Flavobacteriales;Cryomorphaceae;Owenweeksia;uncultured Flavobacteriia bacterium	0	0	0	1	0	0	0	0	0	1	0	0	0	0	1	0	Bacteria	Bacteroidetes	Flavobacteria	Owenweeksia	uncultured Flavobacteriia bacterium	99.38	324	2	0	324	1	587	910	1.5e-209	77.6	3
06e1fbe40c83147f8826085f7052199799366217_3	FN646071.1.1368	Bacteria;Firmicutes;Bacilli;Bacillales;Bacillaceae;Bacillus;Staphylococcus sciuri	0	1	0	0	0	0	0	0	0	0	0	0	0	0	2	0	Bacteria	Firmicutes	Bacilli	Bacillus	Staphylococcus sciuri	84.91	53	8	0	53	1	719	771	1.7e-17	35.1	3
070078e71b1f2ba0c8a583371e52f9374e134172_3	EU909967.1.1202	Bacteria;Cyanobacteria;MLE1-12;uncultured cyanobacterium	0	1	0	0	0	0	0	0	0	0	0	0	2	0	0	0	Bacteria	Cyanobacteria	MLE1-12	MLE1-12	uncultured cyanobacterium	67.28	188	53	26	165	1	599	783	0.0065	28.6	3
086908178ae99b82b875adb38b19a01efdc27351_3	HM341645.1.1356	Bacteria;Proteobacteria;Gammaproteobacteria;Pseudomonadales;Moraxellaceae;Moraxella;uncultured bacterium	0	0	0	0	0	0	0	0	0	2	0	0	1	0	0	0	Bacteria	Proteobacteria	Gammaproteobacteria	Moraxella	uncultured bacterium	98.66	301	4	2	301	1	591	889	2.3e-157	69.7	3
08d0ce7a7837af6a44f78044d6a2e906e8901cd5_3	GQ346753.1.1332	Bacteria;Proteobacteria;Deltaproteobacteria;Bdellovibrionales;Bdellovibrionaceae;OM27 clade;uncultured alpha proteobacterium	0	0	0	1	0	0	0	0	0	1	0	0	0	0	1	0	Bacteria	Proteobacteria	Deltaproteobacteria	OM27 clade	uncultured alpha proteobacterium	94.81	270	14	0	270	1	585	854	5.6e-140	66.8	3
08e1bea06b0a7e66aa1d8635e6925bd5a6cf4035_3	EU804851.1.1488	Bacteria;Bacteroidetes;Flavobacteria;Flavobacteriales;NS9 marine group;uncultured bacterium	0	2	0	0	0	0	1	0	0	0	0	0	0	0	0	0	Bacteria	Bacteroidetes	Flavobacteria	NS9 marine group	uncultured bacterium	97.98	446	9	1	446	1	468	912	0	99.9	3
08f0c7ac3e4e5b6c5100043127a0c530f47ff591_3	AACY020564593.3718.5259	Bacteria;Deferribacteres;Deferribacteres;Deferribacterales;SAR406 clade(Marine group A);marine metagenome	0	0	1	0	0	0	1	0	0	0	1	0	0	0	0	0	Bacteria	Deferribacteres	Deferribacteres	SAR406 clade(Marine group A)	marine metagenome	99.63	268	1	0	268	1	661	928	2.3e-145	67.8	3
094aa8a8dc3c48f9d86dbbe7a3f5ec5ce07f7896_3	JF179201.1.1342	Bacteria;Actinobacteria;Actinobacteria;Corynebacteriales;Corynebacteriaceae;Corynebacterium;uncultured bacterium	0	0	1	2	0	0	0	0	0	0	0	0	0	0	0	0	Bacteria	Actinobacteria	Actinobacteria	Corynebacterium	uncultured bacterium	100	319	0	2	319	1	561	877	1.4e-190	74.8	3
094cf4123e51b27b61aeebb1bf3e607b97746e33_3	HM127576.1.1415	Bacteria;Cyanobacteria;Cyanobacteria;SubsectionI;FamilyI;Synechococcus;uncultured bacterium	0	0	0	0	0	1	0	0	0	0	2	0	0	0	0	0	Bacteria	Cyanobacteria	Cyanobacteria	Synechococcus	uncultured bacterium	98.2	229	4	7	229	1	628	849	1.4e-122	63.6	3
0a0f3ecab6a88ea90a26c63f376e727c9ef453fe_3	AJ439347.1.1513	Bacteria;Actinobacteria;Actinobacteria;Corynebacteriales;Corynebacteriaceae;Corynebacterium;Corynebacterium fastidiosum	0	0	0	1	0	0	2	0	0	0	0	0	0	0	0	0	Bacteria	Actinobacteria	Actinobacteria	Corynebacterium	Corynebacterium fastidiosum	99.07	543	5	3	542	1	359	899	0	136.8	3
0a68ff547346bd777b019ee2c14c782184d1603f_3	FR686005.1.1446	Bacteria;Cyanobacteria;Cyanobacteria;SubsectionI;FamilyI;Synechococcus;uncultured marine bacterium	0	0	0	0	0	0	1	0	1	1	0	0	0	0	0	0	Bacteria	Cyanobacteria	Cyanobacteria	Synechococcus	uncultured marine bacterium	99.58	478	2	1	478	1	385	861	0	91.7	3
0b33854256dd43a2e20dd08fd9ff2351fb19b967_3	FR686005.1.1446	Bacteria;Cyanobacteria;Cyanobacteria;SubsectionI;FamilyI;Synechococcus;uncultured marine bacterium	1	0	0	0	0	2	0	0	0	0	0	0	0	0	0	0	Bacteria	Cyanobacteria	Cyanobacteria	Synechococcus	uncultured marine bacterium	99.43	530	3	2	528	1	332	861	0	95	3
0c4ebaf3325a6e218f6946f12c7460133face1b8_3	FJ879698.1.1602	Bacteria;Firmicutes;Clostridia;Clostridiales;Lachnospiraceae;uncultured;uncultured bacterium	0	0	0	0	0	0	1	0	0	0	2	0	0	0	0	0	Bacteria	Firmicutes	Clostridia	uncultured	uncultured bacterium	98.08	53	1	1	52	1	861	913	4.3e-07	30.1	3
0ca41d0169f005543963d308ec1eaf1efe626803_3	JF179201.1.1342	Bacteria;Actinobacteria;Actinobacteria;Corynebacteriales;Corynebacteriaceae;Corynebacterium;uncultured bacterium	0	0	0	1	1	0	0	0	0	1	0	0	0	0	0	0	Bacteria	Actinobacteria	Actinobacteria	Corynebacterium	uncultured bacterium	100	343	0	2	343	1	537	877	2.4e-213	78	3
0cbcdfb172760283466cf2ff05f149cbc4513f33_3	JN180175.1.1477	Bacteria;Actinobacteria;Actinobacteria;Streptosporangiales;Streptosporangiaceae;Nonomuraea;Nonomuraea turkmeniaca	0	0	0	2	1	0	0	0	0	0	0	0	0	0	0	0	Bacteria	Actinobacteria	Actinobacteria	Nonomuraea	Nonomuraea turkmeniaca	100	62	0	2	61	1	810	870	2.1e-29	40	3
0d7e7bdd2944b3a66fe32f298019d2a8cfe59525_3	GQ348129.1.1387	Bacteria;Proteobacteria;Gammaproteobacteria;Oceanospirillales;OM182 clade;uncultured gamma proteobacterium	0	0	0	0	1	0	1	0	0	0	0	1	0	0	0	0	Bacteria	Proteobacteria	Gammaproteobacteria	OM182 clade	uncultured gamma proteobacterium	98.87	265	3	0	265	1	633	897	3.8e-192	74.8	3
0dffd3e64e1e9dfc56f789e31215108eb4944481_3	JF196044.1.1373	Bacteria;Firmicutes;Bacilli;Bacillales;Staphylococcaceae;Staphylococcus;uncultured bacterium	0	0	0	1	0	0	0	2	0	0	0	0	0	0	0	0	Bacteria	Firmicutes	Bacilli	Staphylococcus	uncultured bacterium	99.22	264	2	7	263	1	648	905	1.8e-228	79.7	3
0e3bc1ab687157439df7387e0e8025d0aa10f786_3	FJ744947.1.1371	Bacteria;Proteobacteria;Gammaproteobacteria;Legionellales;Coxiellaceae;Coxiella;uncultured gamma proteobacterium	0	1	0	0	0	0	1	0	0	0	0	0	0	1	0	0	Bacteria	Proteobacteria	Gammaproteobacteria	Coxiella	uncultured gamma proteobacterium	90.89	472	43	0	472	1	424	895	0	105.9	3
0e490bc2f547d592a264ace702c59b6a635da15d_3	JF150699.1.1352	Bacteria;Proteobacteria;Gammaproteobacteria;Pseudomonadales;Moraxellaceae;Moraxella;uncultured bacterium	0	0	0	0	0	0	0	0	1	2	0	0	0	0	0	0	Bacteria	Proteobacteria	Gammaproteobacteria	Moraxella	uncultured bacterium	100	460	0	2	460	1	431	888	0	132.3	3
0eddbaf237f22bec6ceb2ac649b247e572c01429_3	CP000097.373319.374797	Bacteria;Cyanobacteria;Cyanobacteria;SubsectionI;FamilyI;Synechococcus;Synechococcus sp. CC9902	0	2	0	0	0	0	0	0	0	0	0	0	0	0	1	0	Bacteria	Cyanobacteria	Cyanobacteria	Synechococcus	Synechococcus sp. CC9902	99.71	341	1	0	341	1	523	863	2.2e-206	77.2	3
0f00fac86a0ba286f8978081fd911598593103ad_3	HQ179055.1.1406	Bacteria;Proteobacteria;Gammaproteobacteria;Pseudomonadales;Pseudomonadaceae;Pseudomonas;bacterium MCF11(2011)	1	0	0	0	0	0	1	0	0	0	0	1	0	0	0	0	Bacteria	Proteobacteria	Gammaproteobacteria	Pseudomonas	bacterium MCF11(2011)	100	473	0	2	473	1	406	876	0	139.9	3
0f1ce7d827cb426aa82a86289f61941f94cdffba_3	DQ125650.1.1478	Bacteria;Firmicutes;Bacilli;Bacillales;Alicyclobacillaceae;Tumebacillus;uncultured bacterium	0	0	0	0	0	0	0	0	0	0	0	2	1	0	0	0	Bacteria	Firmicutes	Bacilli	Tumebacillus	uncultured bacterium	96.54	495	17	3	495	1	422	913	0	128.2	3
10881e3a66b6458be194475a5cee435cad5c2c82_3	EU795177.12183.13689	Bacteria;Proteobacteria;Deltaproteobacteria;Desulfuromonadales;GR-WP33-58;uncultured bacterium HF0010_08B07	0	0	0	1	0	0	0	0	0	0	0	0	0	0	2	0	Bacteria	Proteobacteria	Deltaproteobacteria	GR-WP33-58	uncultured bacterium HF0010_08B07	98.85	524	6	0	524	1	381	904	0	103	3
10fd6cc4dbb998dd0408a76ee86917cc6176f579_3	EF402779.1.1483	Bacteria;Firmicutes;Clostridia;Clostridiales;Ruminococcaceae;Incertae Sedis;uncultured bacterium	1	0	0	0	0	0	0	0	0	0	0	0	0	2	0	0	Bacteria	Firmicutes	Clostridia	Incertae Sedis	uncultured bacterium	61.82	112	42	2	111	1	791	901	0.28	27	3
11f242fed2c625a5441c6507aa98b1a24a2da8f6_3	EU768243.1.1369	Bacteria;Firmicutes;Clostridia;Clostridiales;Ruminococcaceae;uncultured;uncultured bacterium	0	0	0	0	0	0	0	0	0	0	0	0	2	1	0	0	Bacteria	Firmicutes	Clostridia	uncultured	uncultured bacterium	67.39	94	30	2	93	1	805	897	0.00052	28.7	3
126b7ab1347c4c183a03562ccfa5d7b705cce7e8_3	HE589838.1.1411	Bacteria;Cyanobacteria;Cyanobacteria;SubsectionI;FamilyI;Prochlorococcus;uncultured bacterium	0	0	1	0	0	0	0	0	0	0	0	0	0	1	1	0	Bacteria	Cyanobacteria	Cyanobacteria	Prochlorococcus	uncultured bacterium	100	129	0	0	129	1	714	842	4.2e-75	53.4	3
12bbcec1e90ccbad5382acc5be57d2e1193e90c4_3	HM127576.1.1415	Bacteria;Cyanobacteria;Cyanobacteria;SubsectionI;FamilyI;Synechococcus;uncultured bacterium	0	0	0	0	0	0	2	0	0	0	1	0	0	0	0	0	Bacteria	Cyanobacteria	Cyanobacteria	Synechococcus	uncultured bacterium	98.73	242	3	6	242	1	614	849	9.3e-124	63.9	3
12fe265c59b43f934c367592088e3eaa63f46e0e_3	FN668188.1.1485	Bacteria;Bacteroidetes;Flavobacteria;Flavobacteriales;Cryomorphaceae;Fluviicola;uncultured Flexibacter sp.	0	0	0	0	1	0	0	0	0	1	0	0	1	0	0	0	Bacteria	Bacteroidetes	Flavobacteria	Fluviicola	uncultured Flexibacter sp.	96.81	470	15	0	470	1	444	913	0	105.2	3
13490b5c5e4bc781c4012e6d2f69b86d48279d6e_3	GU234835.1.1366	Bacteria;Bacteroidetes;Flavobacteria;Flavobacteriales;NS9 marine group;uncultured marine bacterium	0	0	0	0	1	0	0	0	0	0	0	0	0	0	0	2	Bacteria	Bacteroidetes	Flavobacteria	NS9 marine group	uncultured marine bacterium	97.76	314	7	1	314	1	585	897	4.9e-164	70.8	3
14dc74094fcfa4ddfde16a42b2e6b5f248fb7816_3	AJ439347.1.1513	Bacteria;Actinobacteria;Actinobacteria;Corynebacteriales;Corynebacteriaceae;Corynebacterium;Corynebacterium fastidiosum	0	0	2	1	0	0	0	0	0	0	0	0	0	0	0	0	Bacteria	Actinobacteria	Actinobacteria	Corynebacterium	Corynebacterium fastidiosum	99.43	528	3	2	527	1	373	899	0	123	3
1518da2407604c9ec3d1718cd58e4a22d1788133_3	CP000435.529961.531437	Bacteria;Cyanobacteria;Cyanobacteria;SubsectionI;FamilyI;Synechococcus;Synechococcus sp. CC9311	0	0	0	0	0	1	1	0	0	0	0	0	0	1	0	0	Bacteria	Cyanobacteria	Cyanobacteria	Synechococcus	Synechococcus sp. CC9311	99.61	518	2	1	518	1	347	863	0	95.8	3
168e233d0a94f432579a160557dea93b55798d45_3	EU804851.1.1488	Bacteria;Bacteroidetes;Flavobacteria;Flavobacteriales;NS9 marine group;uncultured bacterium	1	1	0	0	0	0	0	0	1	0	0	0	0	0	0	0	Bacteria	Bacteroidetes	Flavobacteria	NS9 marine group	uncultured bacterium	97.94	437	9	1	437	1	477	912	0	93.2	3
1690436dba189f744f78e260c1986ecd1a2ef970_3	FR686005.1.1446	Bacteria;Cyanobacteria;Cyanobacteria;SubsectionI;FamilyI;Synechococcus;uncultured marine bacterium	0	0	0	0	0	1	0	0	0	0	0	0	0	1	1	0	Bacteria	Cyanobacteria	Cyanobacteria	Synechococcus	uncultured marine bacterium	99.66	294	1	0	294	1	568	861	3.5e-204	76.7	3
16a2c5a087794cc2b28cb5467a88ac87b2e6c728_3	CP000097.373319.374797	Bacteria;Cyanobacteria;Cyanobacteria;SubsectionI;FamilyI;Synechococcus;Synechococcus sp. CC9902	0	0	0	0	0	0	1	0	0	0	2	0	0	0	0	0	Bacteria	Cyanobacteria	Cyanobacteria	Synechococcus	Synechococcus sp. CC9902	100	263	0	3	263	1	604	863	2.9e-140	66.9	3
16af11e2f31dee0411c3f92fac56d005d07b35ae_3	DQ009290.1.2219	Bacteria;Proteobacteria;Alphaproteobacteria;Rhodobacterales;Rhodobacteraceae;uncultured;uncultured marine bacterium	0	1	0	0	0	0	0	0	0	0	0	1	1	0	0	0	Bacteria	Proteobacteria	Alphaproteobacteria	uncultured	uncultured marine bacterium	99.35	154	1	0	154	1	686	839	3.1e-85	56.5	3
16b509e4e2866a0a59e2728dbb07f5869d08890c_3	DQ396288.1.1534	Bacteria;Proteobacteria;Gammaproteobacteria;Alteromonadales;Alteromonadaceae;uncultured;uncultured organism	1	0	1	0	0	1	0	0	0	0	0	0	0	0	0	0	Bacteria	Proteobacteria	Gammaproteobacteria	uncultured	uncultured organism	92.57	474	35	3	471	1	442	915	9.4e-287	87.9	3
16d825440f5edee328ba706d7932745662048b54_3	HE589838.1.1411	Bacteria;Cyanobacteria;Cyanobacteria;SubsectionI;FamilyI;Prochlorococcus;uncultured bacterium	0	0	0	0	0	0	0	0	0	0	1	0	0	1	1	0	Bacteria	Cyanobacteria	Cyanobacteria	Prochlorococcus	uncultured bacterium	97	101	3	1	101	1	743	842	1e-70	52.1	3
170fab1b1266c4dc17129ff84ffebb206eed41c5_3	AJ278881.1.1559	Bacteria;Proteobacteria;Gammaproteobacteria;Vibrionales;Vibrionaceae;Vibrio;Vibrio lentus	0	0	0	0	1	0	0	0	0	0	0	0	2	0	0	0	Bacteria	Proteobacteria	Gammaproteobacteria	Vibrio	Vibrio lentus	100	247	0	0	247	1	685	931	1.1e-196	75.5	3
174a9a7699c8c27c1f4998db9a51efca9e9194ec_3	FR685725.1.1484	Bacteria;Bacteroidetes;Sphingobacteriia;Sphingobacteriales;Saprospiraceae;uncultured;uncultured marine bacterium	0	0	0	0	0	0	1	0	0	1	0	0	0	0	0	1	Bacteria	Bacteroidetes	Sphingobacteriia	uncultured	uncultured marine bacterium	99.78	458	1	1	458	1	451	907	0	98.9	3
1785eef48b378152eb1953e7c84860cad678a0a6_3	FJ826103.1.1442	Bacteria;Proteobacteria;Alphaproteobacteria;Rhodobacterales;Rhodobacteraceae;Roseobacter clade NAC11-7 lineage;uncultured marine bacterium	0	0	0	1	0	0	0	0	0	0	0	0	0	1	1	0	Bacteria	Proteobacteria	Alphaproteobacteria	Roseobacter clade NAC11-7 lineage	uncultured marine bacterium	100	392	0	0	392	1	464	855	3e-226	80	3
182b60a66264670b6c52a5125e1340f5ec89ce31_3	DQ125650.1.1478	Bacteria;Firmicutes;Bacilli;Bacillales;Alicyclobacillaceae;Tumebacillus;uncultured bacterium	1	0	0	0	0	0	0	0	0	1	0	1	0	0	0	0	Bacteria	Firmicutes	Bacilli	Tumebacillus	uncultured bacterium	96.73	492	16	2	492	1	424	913	0	138.5	3
18454a4b37abc4cd966b0a7a810b70f195bdaf90_3	CU466797.1.1324	Bacteria;Proteobacteria;Alphaproteobacteria;Rickettsiales;Rickettsiaceae;Rickettsia;uncultured alpha proteobacterium	0	0	0	0	0	0	0	0	0	0	0	0	0	1	1	1	Bacteria	Proteobacteria	Alphaproteobacteria	Rickettsia	uncultured alpha proteobacterium	94.14	256	15	0	256	1	586	841	2.4e-111	61.7	3
185905d241d7067764fb0d0ce4debbc391b03def_3	CP002167.767066.768619	Bacteria;Proteobacteria;Gammaproteobacteria;Enterobacteriales;Enterobacteriaceae;Escherichia-Shigella;Escherichia coli UM146	0	0	0	0	0	0	0	1	1	0	0	0	0	0	1	0	Bacteria	Proteobacteria	Gammaproteobacteria	Escherichia-Shigella	Escherichia coli UM146	100	263	0	2	263	1	666	926	1.8e-143	67.5	3
18adaeb5c41b349e28bfb7a1cfd95f399784b28b_3	HQ163261.1.1369	Bacteria;Verrucomicrobia;Opitutae;MB11C04 marine group;uncultured Verrucomicrobia bacterium	0	0	0	0	0	2	0	0	0	1	0	0	0	0	0	0	Bacteria	Verrucomicrobia	Opitutae	MB11C04 marine group	uncultured Verrucomicrobia bacterium	99.59	488	2	2	486	1	404	891	0	121.8	3
195869c3cd1c7a92114a9d8c825d1813f8234b70_3	FJ820465.1.1446	Bacteria;Cyanobacteria;Cyanobacteria;SubsectionI;FamilyI;Synechococcus;uncultured bacterium	0	0	1	0	0	0	0	0	0	0	0	0	0	1	1	0	Bacteria	Cyanobacteria	Cyanobacteria	Synechococcus	uncultured bacterium	96.27	166	6	5	166	1	704	864	3.3e-79	54.7	3
19fc1228b0baea9851ecc95bbff6fca160aab5f0_3	EF510348.1.1506	Bacteria;Firmicutes;Bacilli;Bacillales;Staphylococcaceae;Staphylococcus;uncultured bacterium	0	1	0	0	0	0	0	2	0	0	0	0	0	0	0	0	Bacteria	Firmicutes	Bacilli	Staphylococcus	uncultured bacterium	96.04	102	4	1	102	1	836	936	2.3e-125	63	3
1a8f27ae2e5e569dbcdb1b50df7e2cff90240482_3	EU802782.1.1490	Bacteria;Bacteroidetes;Flavobacteria;Flavobacteriales;Flavobacteriaceae;Sufflavibacter;uncultured bacterium	0	1	0	0	0	0	1	0	0	0	0	0	0	0	1	0	Bacteria	Bacteroidetes	Flavobacteria	Sufflavibacter	uncultured bacterium	96.89	482	15	0	482	1	431	912	0	109.4	3
1aa58580698528b88fbc8f097211465e4d6716dd_3	EF645948.1.1485	Bacteria;Bacteroidetes;Flavobacteria;Flavobacteriales;Cryomorphaceae;Owenweeksia;uncultured bacterium	0	0	0	0	0	0	0	0	0	0	2	0	0	0	1	0	Bacteria	Bacteroidetes	Flavobacteria	Owenweeksia	uncultured bacterium	99.62	528	2	1	527	1	385	912	0	127.5	3
1ad7278cd46707bfd6e38a7a26057361a70d30dd_3	EU909989.1.1203	Bacteria;Cyanobacteria;MLE1-12;uncultured cyanobacterium	0	0	0	0	0	0	0	0	0	0	0	0	2	1	0	0	Bacteria	Cyanobacteria	MLE1-12	MLE1-12	uncultured cyanobacterium	70.63	168	42	25	146	1	620	784	0.028	27.9	3
1ae9e5cd187b53814f9e11bd9f5b98d6775f74c0_3	FJ826490.1.1479	Bacteria;Bacteroidetes;Flavobacteria;Flavobacteriales;NS9 marine group;uncultured marine bacterium	1	0	0	0	0	0	0	0	1	0	0	0	0	0	1	0	Bacteria	Bacteroidetes	Flavobacteria	NS9 marine group	uncultured marine bacterium	99.61	509	2	1	509	1	398	905	0	180.9	3
1c3fc5a6427342c8db10392f47622be0f602109f_3	GU118640.1.1421	Bacteria;Proteobacteria;Alphaproteobacteria;Rickettsiales;Ho(lab);uncultured bacterium	0	1	1	0	0	0	0	0	0	0	0	0	0	0	1	0	Bacteria	Proteobacteria	Alphaproteobacteria	Ho(lab)	uncultured bacterium	96.55	523	18	1	522	1	333	855	0	130.3	3
1cec16dfbb273abf2c701cc42817e70bc3af65f9_3	CP000097.373319.374797	Bacteria;Cyanobacteria;Cyanobacteria;SubsectionI;FamilyI;Synechococcus;Synechococcus sp. CC9902	2	0	0	0	0	0	0	0	1	0	0	0	0	0	0	0	Bacteria	Cyanobacteria	Cyanobacteria	Synechococcus	Synechococcus sp. CC9902	99.59	484	2	2	482	1	380	863	0	92.8	3
1d13f74f87da0aa667dba161e2cb65f8f67c77ae_3	EU802498.1.1435	Bacteria;Cyanobacteria;Cyanobacteria;SubsectionI;FamilyI;Prochlorococcus;uncultured bacterium	1	0	0	0	0	0	0	0	0	2	0	0	0	0	0	0	Bacteria	Cyanobacteria	Cyanobacteria	Prochlorococcus	uncultured bacterium	100	84	0	0	84	1	766	849	5.6e-40	43.8	3
1de1c01cf44ab4a185ec365bfb73a210e1314240_3	GQ337307.1.1517	Bacteria;Proteobacteria;Gammaproteobacteria;Oceanospirillales;ZD0405;uncultured gamma proteobacterium	1	0	0	0	0	0	0	0	0	1	0	0	0	0	1	0	Bacteria	Proteobacteria	Gammaproteobacteria	ZD0405	uncultured gamma proteobacterium	100	86	0	0	86	1	847	932	5.7e-32	41.4	3
1e39e1d1e514473270581d53e1dd24755798b712_3	EF574539.1.1483	Bacteria;Bacteroidetes;Flavobacteria;Flavobacteriales;NS9 marine group;uncultured bacterium	0	0	0	0	1	0	0	0	0	0	0	1	1	0	0	0	Bacteria	Bacteroidetes	Flavobacteria	NS9 marine group	uncultured bacterium	94.82	464	24	1	463	1	445	908	0	109.5	3
1ec6d6d7348246b375a60e0e73e77e0ec419f32c_3	EF574532.1.1489	Bacteria;Proteobacteria;Deltaproteobacteria;Desulfuromonadales;GR-WP33-58;uncultured bacterium	0	0	0	0	0	0	0	0	0	0	1	0	0	2	0	0	Bacteria	Proteobacteria	Deltaproteobacteria	GR-WP33-58	uncultured bacterium	98.38	432	7	0	432	1	470	901	0	96	3
1efb71f5a7596d38d1680db235f55a221a1d03af_3	GU234835.1.1366	Bacteria;Bacteroidetes;Flavobacteria;Flavobacteriales;NS9 marine group;uncultured marine bacterium	0	0	0	0	0	0	0	0	0	0	0	2	1	0	0	0	Bacteria	Bacteroidetes	Flavobacteria	NS9 marine group	uncultured marine bacterium	98.14	270	5	1	270	1	629	897	6.4e-144	67.4	3
1f15f41832afc1477427348dc8be671142522764_3	DQ009290.1.2219	Bacteria;Proteobacteria;Alphaproteobacteria;Rhodobacterales;Rhodobacteraceae;uncultured;uncultured marine bacterium	0	0	0	0	0	0	0	0	2	0	0	0	0	1	0	0	Bacteria	Proteobacteria	Alphaproteobacteria	uncultured	uncultured marine bacterium	99.44	357	2	2	355	1	483	839	2e-197	76.6	3
1f4056dc2323bc666e87ec3c6597ea946e819958_3	AF542227.1.1409	Bacteria;Firmicutes;Clostridia;Clostridiales;Family XI Incertae Sedis;Finegoldia;Finegoldia magna	0	1	0	0	0	1	1	0	0	0	0	0	0	0	0	0	Bacteria	Firmicutes	Clostridia	Finegoldia	Finegoldia magna	99.62	524	2	3	523	1	338	859	0	148.5	3
1fa0f0091a0f8780a58cab37ee77cfb7f7a7a327_3	DQ009270.1.1993	Bacteria;Proteobacteria;Alphaproteobacteria;Rickettsiales;SAR116 clade;Candidatus Puniceispirillum;uncultured marine bacterium	1	0	0	0	0	0	0	1	0	0	1	0	0	0	0	0	Bacteria	Proteobacteria	Alphaproteobacteria	Candidatus Puniceispirillum	uncultured marine bacterium	97.75	90	2	1	90	1	751	839	5.8e-95	57.6	3
1fc25976ec233bcae4739ef08140611460830485_3	DQ009318.1.2330	Bacteria;Cyanobacteria;Cyanobacteria;SubsectionI;FamilyI;Synechococcus;uncultured marine bacterium	1	1	0	0	0	0	0	0	0	0	0	0	0	0	1	0	Bacteria	Cyanobacteria	Cyanobacteria	Synechococcus	uncultured marine bacterium	99.6	249	1	0	249	1	594	842	3.2e-160	70.7	3
20aec8fd6b9f6abedaf8879e7e75eff7d4a0d54d_3	JF495308.1.1507	Bacteria;Proteobacteria;Deltaproteobacteria;Desulfarculales;Desulfarculaceae;uncultured;uncultured bacterium	1	0	0	0	1	1	0	0	0	0	0	0	0	0	0	0	Bacteria	Proteobacteria	Deltaproteobacteria	uncultured	uncultured bacterium	100	104	0	0	104	1	815	918	6.3e-48	46.5	3
21686fb757c0eda28ac61b41756a6e7b65a2f8e3_3	EU802782.1.1490	Bacteria;Bacteroidetes;Flavobacteria;Flavobacteriales;Flavobacteriaceae;Sufflavibacter;uncultured bacterium	0	0	0	0	0	0	0	0	1	0	0	1	0	0	0	1	Bacteria	Bacteroidetes	Flavobacteria	Sufflavibacter	uncultured bacterium	93.01	459	32	1	459	1	455	912	0	104.7	3
21e5cecb9b6ce09a5f1429b0a30013ca8fdf163c_3	CP000097.373319.374797	Bacteria;Cyanobacteria;Cyanobacteria;SubsectionI;FamilyI;Synechococcus;Synechococcus sp. CC9902	0	1	0	0	0	0	0	0	0	0	0	0	1	1	0	0	Bacteria	Cyanobacteria	Cyanobacteria	Synechococcus	Synechococcus sp. CC9902	99.62	272	1	6	272	1	598	863	3.7e-144	67.6	3
21fe67113e7db7c88821620759c374cadd21bc2a_3	HM341645.1.1356	Bacteria;Proteobacteria;Gammaproteobacteria;Pseudomonadales;Moraxellaceae;Moraxella;uncultured bacterium	0	0	0	0	0	0	0	0	2	1	0	0	0	0	0	0	Bacteria	Proteobacteria	Gammaproteobacteria	Moraxella	uncultured bacterium	99.02	309	3	2	309	1	583	889	2.2e-147	68.2	3
22352b6f4f388b9faa13e31e0528d12912243af7_3	JN520867.1.1382	Bacteria;Bacteroidetes;BD2-2;uncultured organism	0	1	0	0	0	0	0	0	0	1	1	0	0	0	0	0	Bacteria	Bacteroidetes	BD2-2	BD2-2	uncultured organism	92.21	462	36	0	462	1	394	855	2.5e-286	87.6	3
228406e19b72da7d5742303343949b423f015788_3	GQ096231.1.1373	Bacteria;Firmicutes;Bacilli;Bacillales;Staphylococcaceae;Staphylococcus;uncultured bacterium	0	0	0	0	0	0	0	1	0	0	0	0	0	0	0	2	Bacteria	Firmicutes	Bacilli	Staphylococcus	uncultured bacterium	99.15	355	3	1	355	1	555	908	9.7e-204	76.8	3
22a05df32d9c0129962c5094998883a2d4eafb88_3	HM341645.1.1356	Bacteria;Proteobacteria;Gammaproteobacteria;Pseudomonadales;Moraxellaceae;Moraxella;uncultured bacterium	0	0	0	0	0	0	0	0	2	1	0	0	0	0	0	0	Bacteria	Proteobacteria	Gammaproteobacteria	Moraxella	uncultured bacterium	99.02	307	3	2	307	1	585	889	1.1e-170	71.8	3
233f7fd1492024b5f25609bfe48d72dd4eae254e_3	JF421201.1.1523	Bacteria;Verrucomicrobia;Opitutae;Puniceicoccales;Puniceicoccaceae;Pelagicoccus;uncultured Pelagicoccus sp.	0	0	0	0	0	0	0	0	0	0	0	1	1	0	0	1	Bacteria	Verrucomicrobia	Opitutae	Pelagicoccus	uncultured Pelagicoccus sp.	94.7	437	23	3	434	1	501	937	0	93.5	3
240237f28571a04dbedb82ebc775f2bb2f0719d6_3	EU804058.1.1447	Bacteria;Proteobacteria;Alphaproteobacteria;Rickettsiales;SAR116 clade;uncultured bacterium	0	0	0	0	1	0	0	0	0	0	0	1	1	0	0	0	Bacteria	Proteobacteria	Alphaproteobacteria	SAR116 clade	uncultured bacterium	99.29	421	3	0	421	1	437	857	0	91.5	3
24543bb535aa6c4bbbd2d4e100d54fd36c381767_3	GU234835.1.1366	Bacteria;Bacteroidetes;Flavobacteria;Flavobacteriales;NS9 marine group;uncultured marine bacterium	0	0	0	1	0	0	0	0	0	1	0	0	0	1	0	0	Bacteria	Bacteroidetes	Flavobacteria	NS9 marine group	uncultured marine bacterium	98.29	353	6	3	351	1	546	897	1.2e-164	71.1	3
24cd90988a9dc02db9e037183d8a26db2a57e46d_3	JF179201.1.1342	Bacteria;Actinobacteria;Actinobacteria;Corynebacteriales;Corynebacteriaceae;Corynebacterium;uncultured bacterium	0	0	1	1	0	0	1	0	0	0	0	0	0	0	0	0	Bacteria	Actinobacteria	Actinobacteria	Corynebacterium	uncultured bacterium	100	302	0	2	302	1	578	877	1.8e-195	75.4	3
24fc0cfa4949e29868f9b06c468f634ae0e25c32_3	FR686005.1.1446	Bacteria;Cyanobacteria;Cyanobacteria;SubsectionI;FamilyI;Synechococcus;uncultured marine bacterium	1	0	0	1	0	0	0	0	0	0	0	0	1	0	0	0	Bacteria	Cyanobacteria	Cyanobacteria	Synechococcus	uncultured marine bacterium	100	293	0	0	293	1	569	861	7.7e-226	79.6	3
24fca14466e36ee0fdedc1ad1661415d4ecb5687_3	GU118640.1.1421	Bacteria;Proteobacteria;Alphaproteobacteria;Rickettsiales;Ho(lab);uncultured bacterium	0	0	0	0	0	0	0	0	0	0	0	1	0	0	2	0	Bacteria	Proteobacteria	Alphaproteobacteria	Ho(lab)	uncultured bacterium	92.71	194	14	2	194	1	664	855	1.7e-91	57.5	3
253a770aede138388f6d3e4144ed38b838462e5b_3	HM341645.1.1356	Bacteria;Proteobacteria;Gammaproteobacteria;Pseudomonadales;Moraxellaceae;Moraxella;uncultured bacterium	0	0	0	0	0	0	0	0	2	1	0	0	0	0	0	0	Bacteria	Proteobacteria	Gammaproteobacteria	Moraxella	uncultured bacterium	98.75	481	6	1	481	1	410	889	0	133.2	3
25d2af9baad6186e4539e34a035d03cb8e3893cc_3	AY135675.1.1413	Bacteria;Cyanobacteria;Cyanobacteria;SubsectionI;FamilyI;Synechococcus;uncultured bacterium	0	0	0	1	0	0	0	0	0	0	0	0	0	0	1	1	Bacteria	Cyanobacteria	Cyanobacteria	Synechococcus	uncultured bacterium	94.89	185	9	9	185	1	679	854	4.7e-68	52.3	3
2638ea8266f28d4219044aa8fb4757de58efee89_3	CP000097.373319.374797	Bacteria;Cyanobacteria;Cyanobacteria;SubsectionI;FamilyI;Synechococcus;Synechococcus sp. CC9902	0	1	0	1	0	0	0	0	0	0	0	0	1	0	0	0	Bacteria	Cyanobacteria	Cyanobacteria	Synechococcus	Synechococcus sp. CC9902	99.71	341	1	0	341	1	523	863	7.1e-196	75.7	3
2671b5af2b5eb6b9d93a0bdac4cdbb8f28d71845_3	AJ439347.1.1513	Bacteria;Actinobacteria;Actinobacteria;Corynebacteriales;Corynebacteriaceae;Corynebacterium;Corynebacterium fastidiosum	0	0	1	1	1	0	0	0	0	0	0	0	0	0	0	0	Bacteria	Actinobacteria	Actinobacteria	Corynebacterium	Corynebacterium fastidiosum	100	408	0	1	408	1	493	899	3.7e-293	88.4	3
268831e0e74aefb0d487e227455eaf88ab3008c5_3	DQ009318.1.2330	Bacteria;Cyanobacteria;Cyanobacteria;SubsectionI;FamilyI;Synechococcus;uncultured marine bacterium	0	1	0	0	0	0	0	0	0	0	0	0	0	1	0	1	Bacteria	Cyanobacteria	Cyanobacteria	Synechococcus	uncultured marine bacterium	99.41	169	1	0	169	1	674	842	1.2e-92	58.2	3
276a4ba74ddec4ccd74dd2736506c7eab210e8f5_3	CP000653.4273053.4274584	Bacteria;Proteobacteria;Gammaproteobacteria;Enterobacteriales;Enterobacteriaceae;Raoultella;Enterobacter;Enterobacter sp. 638	2	0	0	0	0	0	1	0	0	0	0	0	0	0	0	0	Bacteria	Proteobacteria	Gammaproteobacteria	Enterobacter	Enterobacter sp. 638	99.28	279	2	3	279	1	642	917	2e-151	68.9	3
276e3545db0de14610d699a4946ce71a45895790_3	JF196044.1.1373	Bacteria;Firmicutes;Bacilli;Bacillales;Staphylococcaceae;Staphylococcus;uncultured bacterium	0	0	0	0	0	0	0	2	1	0	0	0	0	0	0	0	Bacteria	Firmicutes	Bacilli	Staphylococcus	uncultured bacterium	99.6	256	1	3	255	1	652	905	1.5e-131	65.3	3
27bc26072844f58ad1cb10fd0e48bbf96e95e6f2_3	JN520867.1.1382	Bacteria;Bacteroidetes;BD2-2;uncultured organism	1	0	0	1	0	1	0	0	0	0	0	0	0	0	0	0	Bacteria	Bacteroidetes	BD2-2	BD2-2	uncultured organism	91.91	482	39	0	482	1	374	855	0	92.6	3
288bd24ddca727de347d30045e73f2ba3398e0dd_3	GQ026551.1.1372	Bacteria;Firmicutes;Bacilli;Bacillales;Staphylococcaceae;Staphylococcus;uncultured bacterium	0	1	0	0	0	0	0	0	1	0	0	0	0	1	0	0	Bacteria	Firmicutes	Bacilli	Staphylococcus	uncultured bacterium	100	516	0	1	516	1	393	907	0	134.9	3
28c6f53000dfeb2e70dc8703538f5accd98697e0_3	GQ056448.1.1339	Bacteria;Actinobacteria;Actinobacteria;Corynebacteriales;Corynebacteriaceae;Corynebacterium;uncultured bacterium	0	0	0	0	0	0	0	0	0	0	0	0	1	0	0	2	Bacteria	Actinobacteria	Actinobacteria	Corynebacterium	uncultured bacterium	99.63	548	2	6	546	1	334	877	0	136.4	3
28d4493548a4fed82b3077dea8d5f10b631e9c8f_3	HM341645.1.1356	Bacteria;Proteobacteria;Gammaproteobacteria;Pseudomonadales;Moraxellaceae;Moraxella;uncultured bacterium	0	0	0	0	0	0	0	0	2	0	1	0	0	0	0	0	Bacteria	Proteobacteria	Gammaproteobacteria	Moraxella	uncultured bacterium	98.85	264	3	2	264	1	628	889	1.9e-124	64.1	3
2a62841b4df936b58424b3a20206990363bd70d5_3	CP000097.373319.374797	Bacteria;Cyanobacteria;Cyanobacteria;SubsectionI;FamilyI;Synechococcus;Synechococcus sp. CC9902	0	1	0	0	0	0	0	0	0	0	0	0	0	1	0	1	Bacteria	Cyanobacteria	Cyanobacteria	Synechococcus	Synechococcus sp. CC9902	100	206	0	0	206	1	658	863	5.2e-125	64	3
2bc499302bc3b599222e4f84b9cd814646329753_3	FJ193821.1.1461	Bacteria;Firmicutes;Bacilli;Bacillales;Staphylococcaceae;Staphylococcus;uncultured Staphylococcus sp.	0	1	0	1	0	0	1	0	0	0	0	0	0	0	0	0	Bacteria	Firmicutes	Bacilli	Staphylococcus	uncultured Staphylococcus sp.	97.06	104	3	2	102	1	773	876	5e-96	57.5	3
2bea39006e5d2e9bd1a97a0452305a7d4e159d40_3	EU800388.1.1465	Bacteria;Proteobacteria;Alphaproteobacteria;SAR11 clade;Surface 1;uncultured bacterium	0	0	0	0	0	1	0	1	0	0	1	0	0	0	0	0	Bacteria	Proteobacteria	Alphaproteobacteria	Surface 1	uncultured bacterium	100	313	0	0	313	1	567	879	3.5e-167	71.4	3
2c756ff862011de94e3e7b342ee09652963b9f03_3	FR686005.1.1446	Bacteria;Cyanobacteria;Cyanobacteria;SubsectionI;FamilyI;Synechococcus;uncultured marine bacterium	1	0	1	0	0	0	0	0	0	0	0	0	0	0	1	0	Bacteria	Cyanobacteria	Cyanobacteria	Synechococcus	uncultured marine bacterium	100	316	0	0	316	1	546	861	9.1e-204	76.7	3
2d5b8dd15bdc7e57230cb2636be343e06c38bb58_3	GU234835.1.1366	Bacteria;Bacteroidetes;Flavobacteria;Flavobacteriales;NS9 marine group;uncultured marine bacterium	0	0	0	2	0	0	0	0	1	0	0	0	0	0	0	0	Bacteria	Bacteroidetes	Flavobacteria	NS9 marine group	uncultured marine bacterium	98.14	325	6	2	324	1	574	897	1.1e-153	69.3	3
2dec34d61740053eb2f7c16c4db13a550a2fe7e1_3	GQ348129.1.1387	Bacteria;Proteobacteria;Gammaproteobacteria;Oceanospirillales;OM182 clade;uncultured gamma proteobacterium	0	0	0	0	0	0	0	0	1	0	1	0	0	0	0	1	Bacteria	Proteobacteria	Gammaproteobacteria	OM182 clade	uncultured gamma proteobacterium	99.62	265	1	1	264	1	633	897	8.2e-205	76.5	3
2e8114271202d167bb46bd7b5ba1109190dbf1dc_3	DQ009104.1.2076	Bacteria;Bacteroidetes;Flavobacteria;Flavobacteriales;Flavobacteriaceae;NS2b marine group;uncultured marine bacterium	0	0	0	0	2	0	0	0	0	0	0	1	0	0	0	0	Bacteria	Bacteroidetes	Flavobacteria	NS2b marine group	uncultured marine bacterium	99.81	521	1	2	520	1	371	890	0	150	3
2f1aaca6972c4f90d3a3f1dfdf81f5cadf90553f_3	DQ794761.1.1393	Bacteria;Firmicutes;Clostridia;Clostridiales;Lachnospiraceae;Roseburia;uncultured bacterium	0	0	1	0	0	0	0	1	1	0	0	0	0	0	0	0	Bacteria	Firmicutes	Clostridia	Roseburia	uncultured bacterium	98.15	55	1	1	54	1	857	911	6.9e-11	32.1	3
2f25b6ecc79b16ad3aebca543c8b857b69125356_3	GQ347793.1.1380	Bacteria;Proteobacteria;Gammaproteobacteria;Thiotrichales;Francisellaceae;Francisella;uncultured gamma proteobacterium	0	0	1	2	0	0	0	0	0	0	0	0	0	0	0	0	Bacteria	Proteobacteria	Gammaproteobacteria	Francisella	uncultured gamma proteobacterium	90.91	429	39	0	429	1	469	897	0	92.4	3
2f297a6581900b1c5fda8fe90d781c38c5765e7f_3	EU015871.1.1570	Bacteria;Cyanobacteria;Cyanobacteria;SubsectionI;FamilyI;Synechococcus;uncultured Synechococcus sp.	1	0	0	1	0	0	0	0	0	0	0	0	1	0	0	0	Bacteria	Cyanobacteria	Cyanobacteria	Synechococcus	uncultured Synechococcus sp.	100	144	0	0	144	1	474	617	1.4e-73	53.4	3
2f4f42b972a155d3c57cd9886e95588a4a6410dd_3	EU812961.1.1413	Bacteria;Synergistetes;Synergistia;Synergistales;Synergistaceae;uncultured;uncultured Deferribacterales bacterium	0	0	0	0	0	0	0	0	0	0	0	0	1	2	0	0	Bacteria	Synergistetes	Synergistia	uncultured	uncultured Deferribacterales bacterium	62.96	145	50	10	145	1	720	854	0.04	28	3
3079ca476f8bb0f4f2acc797c85731f0e55ec1a7_3	GU118640.1.1421	Bacteria;Proteobacteria;Alphaproteobacteria;Rickettsiales;Ho(lab);uncultured bacterium	0	0	0	0	1	0	1	1	0	0	0	0	0	0	0	0	Bacteria	Proteobacteria	Alphaproteobacteria	Ho(lab)	uncultured bacterium	97.84	278	6	0	278	1	578	855	1.2e-171	71.9	3
3125d17eb12a70c6bc5a70a8a5a7abc4c13a65fd_3	JF421201.1.1523	Bacteria;Verrucomicrobia;Opitutae;Puniceicoccales;Puniceicoccaceae;Pelagicoccus;uncultured Pelagicoccus sp.	0	0	0	1	0	0	0	0	0	0	0	0	0	1	1	0	Bacteria	Verrucomicrobia	Opitutae	Pelagicoccus	uncultured Pelagicoccus sp.	93.33	467	31	2	466	1	472	937	0	103.4	3
31a0f3d1060bb5a22e71391fbd56b37b8f1f5e88_3	FR684371.1.1471	Bacteria;Proteobacteria;Alphaproteobacteria;SAR11 clade;Surface 1;uncultured marine bacterium	0	0	0	0	0	0	0	0	1	0	0	0	1	0	1	0	Bacteria	Proteobacteria	Alphaproteobacteria	Surface 1	uncultured marine bacterium	99.65	285	1	0	285	1	600	884	2.4e-162	70.5	3
32fbf5ba6e7bccf05d2589e833d0674333163905_3	AM990851.1.1471	Bacteria;Proteobacteria;Gammaproteobacteria;Vibrionales;Vibrionaceae;Vibrio;Vibrio sp. MOLA 76	0	0	0	1	0	0	0	0	0	0	0	0	0	2	0	0	Bacteria	Proteobacteria	Gammaproteobacteria	Vibrio	Vibrio sp. MOLA 76	97.17	283	8	0	283	1	622	904	8e-155	69.4	3
337c62aa53cf222baeada67b9538bd0fb27e6ecd_3	EU799463.1.1486	Bacteria;Bacteroidetes;Flavobacteria;Flavobacteriales;Cryomorphaceae;Owenweeksia;uncultured bacterium	0	0	0	0	0	0	0	0	0	0	0	0	1	0	0	2	Bacteria	Bacteroidetes	Flavobacteria	Owenweeksia	uncultured bacterium	97.5	522	13	1	521	1	388	909	0	131.7	3
3530ea40ec2604ae7466a7e49e236a7f2ab06f91_3	JN520867.1.1382	Bacteria;Bacteroidetes;BD2-2;uncultured organism	0	0	0	0	1	0	0	0	0	0	0	0	0	0	0	2	Bacteria	Bacteroidetes	BD2-2	BD2-2	uncultured organism	91.59	465	39	1	464	1	391	855	0	94.3	3
36086e846692cce3e597f7b20b959115a522b575_3	FR686005.1.1446	Bacteria;Cyanobacteria;Cyanobacteria;SubsectionI;FamilyI;Synechococcus;uncultured marine bacterium	0	1	1	0	0	0	0	0	0	0	0	0	0	1	0	0	Bacteria	Cyanobacteria	Cyanobacteria	Synechococcus	uncultured marine bacterium	99.56	455	2	0	455	1	407	861	1.3e-291	88.3	3
363fba58b517ead354846e289fee00acaa739519_3	DQ234122.1.1561	Bacteria;Proteobacteria;Gammaproteobacteria;Oceanospirillales;Oceanospirillaceae;Pseudospirillum;uncultured gamma proteobacterium	0	0	0	0	0	0	0	0	0	0	0	0	0	1	2	0	Bacteria	Proteobacteria	Gammaproteobacteria	Pseudospirillum	uncultured gamma proteobacterium	99.63	270	1	0	270	1	659	928	3.9e-160	70.2	3
36471e09e7c265d4c6b79535efb9dcd64962cbc9_3	CP002643.2175150.2176711	Bacteria;Firmicutes;Bacilli;Bacillales;Staphylococcaceae;Staphylococcus;Staphylococcus aureus subsp. aureus T0131	0	0	0	0	0	0	0	2	0	0	0	0	0	0	0	1	Bacteria	Firmicutes	Bacilli	Staphylococcus	Staphylococcus aureus subsp. aureus T0131	100	291	0	1	291	1	650	939	1.4e-165	71.2	3
3757f6c464bbf6abd6b9649955afa86001ca1c7b_3	JN873960.1.1479	Bacteria;Bacteroidetes;Flavobacteria;Flavobacteriales;NS9 marine group;uncultured bacterium	2	0	0	0	0	0	0	0	0	0	0	0	1	0	0	0	Bacteria	Bacteroidetes	Flavobacteria	NS9 marine group	uncultured bacterium	99.33	450	3	1	450	1	461	909	0	129.9	3
379b810b41fc6bd921e4119aa26552d9e9ce589d_3	HM341645.1.1356	Bacteria;Proteobacteria;Gammaproteobacteria;Pseudomonadales;Moraxellaceae;Moraxella;uncultured bacterium	0	0	0	0	0	0	0	0	1	2	0	0	0	0	0	0	Bacteria	Proteobacteria	Gammaproteobacteria	Moraxella	uncultured bacterium	99.2	507	4	4	506	1	386	889	0	130.3	3
381e8e6ba1b91c05f83fa3f4387fbf5f9adbbc86_3	HM127576.1.1415	Bacteria;Cyanobacteria;Cyanobacteria;SubsectionI;FamilyI;Synechococcus;uncultured bacterium	0	0	0	0	2	0	0	0	0	0	0	0	0	0	1	0	Bacteria	Cyanobacteria	Cyanobacteria	Synechococcus	uncultured bacterium	98.65	227	3	5	227	1	628	849	1.5e-144	67.3	3
383a37a1ad5536d436cf93d0dee480357428b606_3	AB447751.1.1446	Bacteria;Bacteroidetes;Sphingobacteriia;Sphingobacteriales;uncultured bacterium	1	0	0	1	0	0	0	0	0	0	0	0	0	0	1	0	Bacteria	Bacteroidetes	Sphingobacteriia	Sphingobacteriales	uncultured bacterium	90.48	463	44	1	462	1	428	890	2e-291	88.3	3
384abd437548cb013a71b6da69c7d31004dc60c5_3	CP000097.373319.374797	Bacteria;Cyanobacteria;Cyanobacteria;SubsectionI;FamilyI;Synechococcus;Synechococcus sp. CC9902	0	0	0	0	0	0	1	0	0	0	0	0	0	0	1	1	Bacteria	Cyanobacteria	Cyanobacteria	Synechococcus	Synechococcus sp. CC9902	99.75	405	1	0	405	1	459	863	6.6e-220	79.3	3
38db1dfefa999083952a3c02d27df18599c84252_3	GQ347167.1.1333	Bacteria;Proteobacteria;Alphaproteobacteria;Rhodobacterales;Rhodobacteraceae;uncultured;uncultured alpha proteobacterium	1	0	0	0	0	0	1	0	0	0	0	1	0	0	0	0	Bacteria	Proteobacteria	Alphaproteobacteria	uncultured	uncultured alpha proteobacterium	99.72	358	1	0	358	1	518	875	4.3e-211	77.8	3
390507eca8b663045cd592eabe969e5151053747_3	AJ439347.1.1513	Bacteria;Actinobacteria;Actinobacteria;Corynebacteriales;Corynebacteriaceae;Corynebacterium;Corynebacterium fastidiosum	0	0	1	1	0	0	1	0	0	0	0	0	0	0	0	0	Bacteria	Actinobacteria	Actinobacteria	Corynebacterium	Corynebacterium fastidiosum	99.39	495	3	3	495	1	408	899	0	125	3
391b95f2aca56ffa187b38d72acd06ee0aee1207_3	EU015871.1.1570	Bacteria;Cyanobacteria;Cyanobacteria;SubsectionI;FamilyI;Synechococcus;uncultured Synechococcus sp.	0	0	1	0	0	0	0	0	0	0	0	0	0	1	1	0	Bacteria	Cyanobacteria	Cyanobacteria	Synechococcus	uncultured Synechococcus sp.	97.87	150	3	9	150	1	477	617	1.6e-41	45.2	3
39a0ce05a138fe702956d2b9e4a0add21c06899a_3	GQ096231.1.1373	Bacteria;Firmicutes;Bacilli;Bacillales;Staphylococcaceae;Staphylococcus;uncultured bacterium	0	1	1	0	0	0	0	1	0	0	0	0	0	0	0	0	Bacteria	Firmicutes	Bacilli	Staphylococcus	uncultured bacterium	99.72	360	1	0	360	1	549	908	2.3e-204	76.9	3
39f5bad5f3c646a6ecee2eb1df1c34fb023fdca1_3	FR686064.1.1480	Bacteria;Bacteroidetes;Flavobacteria;Flavobacteriales;Flavobacteriaceae;Ulvibacter;uncultured marine bacterium	0	1	0	0	0	0	0	0	0	0	0	0	0	1	1	0	Bacteria	Bacteroidetes	Flavobacteria	Ulvibacter	uncultured marine bacterium	99.81	530	1	1	530	1	379	907	0	127.7	3
3a6c816b5910ca8661b8c6b865bee3d5e9cac943_3	FJ193821.1.1461	Bacteria;Firmicutes;Bacilli;Bacillales;Staphylococcaceae;Staphylococcus;uncultured Staphylococcus sp.	0	1	1	0	0	0	0	1	0	0	0	0	0	0	0	0	Bacteria	Firmicutes	Bacilli	Staphylococcus	uncultured Staphylococcus sp.	96.36	55	2	0	55	1	822	876	1.4e-31	40.6	3
3a8107127ee8356c0a5bb32a12a367dbffe3e402_3	JF196044.1.1373	Bacteria;Firmicutes;Bacilli;Bacillales;Staphylococcaceae;Staphylococcus;uncultured bacterium	0	0	0	0	0	0	1	1	1	0	0	0	0	0	0	0	Bacteria	Firmicutes	Bacilli	Staphylococcus	uncultured bacterium	99.22	258	2	0	258	1	648	905	1e-145	67.7	3
3ac86494db22ef5dab111f59e3525f5f7b03494e_3	AJ278881.1.1559	Bacteria;Proteobacteria;Gammaproteobacteria;Vibrionales;Vibrionaceae;Vibrio;Vibrio lentus	0	2	1	0	0	0	0	0	0	0	0	0	0	0	0	0	Bacteria	Proteobacteria	Gammaproteobacteria	Vibrio	Vibrio lentus	99.6	250	1	0	250	1	682	931	4.8e-176	72.5	3
3b075b8d3045ec23d23e2fd560b2a78c262cfa17_3	AJ278881.1.1559	Bacteria;Proteobacteria;Gammaproteobacteria;Vibrionales;Vibrionaceae;Vibrio;Vibrio lentus	0	0	1	0	1	0	0	0	0	0	0	0	1	0	0	0	Bacteria	Proteobacteria	Gammaproteobacteria	Vibrio	Vibrio lentus	100	288	0	0	288	1	644	931	1e-182	73.7	3
3d0e4507738915cfa259e587d98c765802d8eb52_3	JF058085.1.1365	Bacteria;Firmicutes;Bacilli;Lactobacillales;Streptococcaceae;Streptococcus;uncultured bacterium	0	0	0	0	0	0	0	0	0	0	0	1	2	0	0	0	Bacteria	Firmicutes	Bacilli	Streptococcus	uncultured bacterium	99.63	543	2	3	543	1	364	903	0	139.6	3
3d9f8773432f3c5730f818bd85f32a0844a2a784_3	FR686005.1.1446	Bacteria;Cyanobacteria;Cyanobacteria;SubsectionI;FamilyI;Synechococcus;uncultured marine bacterium	1	0	0	1	0	0	0	0	0	0	0	0	0	0	1	0	Bacteria	Cyanobacteria	Cyanobacteria	Synechococcus	uncultured marine bacterium	99.39	493	3	3	490	1	369	861	0	94.1	3
3ef4d9d7883146a8c2ce885d0f96ec2ea5d282ab_3	EU581702.1.1475	Bacteria;Bacteroidetes;Flavobacteria;Flavobacteriales;Flavobacteriaceae;Psychroserpens;Psychroserpens sp. MEBiC05023	0	0	0	0	1	0	0	0	0	0	1	1	0	0	0	0	Bacteria	Bacteroidetes	Flavobacteria	Psychroserpens	Psychroserpens sp. MEBiC05023	98.21	281	5	1	281	1	606	885	4e-173	72.2	3
3f0390a819cbe4d4e99413df76f1a2fe7dc91ac6_3	FJ820465.1.1446	Bacteria;Cyanobacteria;Cyanobacteria;SubsectionI;FamilyI;Synechococcus;uncultured bacterium	0	0	0	0	0	0	1	0	0	0	0	0	0	1	1	0	Bacteria	Cyanobacteria	Cyanobacteria	Synechococcus	uncultured bacterium	95.98	185	7	11	185	1	691	864	2.7e-62	51	3
3f0d74517625987dcbb4b72bc9fee96150973e37_3	HE589838.1.1411	Bacteria;Cyanobacteria;Cyanobacteria;SubsectionI;FamilyI;Prochlorococcus;uncultured bacterium	0	0	0	1	0	0	0	0	0	0	1	0	0	0	1	0	Bacteria	Cyanobacteria	Cyanobacteria	Prochlorococcus	uncultured bacterium	98.11	163	3	4	163	1	684	842	9e-101	59.1	3
3fb317c0a745e45f87f1b7aadf43d715ec9e182a_3	FJ644613.1.1362	Bacteria;Bacteroidetes;Sphingobacteriia;Sphingobacteriales;NS11-12 marine group;uncultured bacterium	0	1	0	0	0	0	0	0	1	0	0	0	0	1	0	0	Bacteria	Bacteroidetes	Sphingobacteriia	NS11-12 marine group	uncultured bacterium	89.53	517	54	1	516	1	365	881	0	133.2	3
41665f21db810acf414f1fcbce8f0edc3526772a_3	AY135675.1.1413	Bacteria;Cyanobacteria;Cyanobacteria;SubsectionI;FamilyI;Synechococcus;uncultured bacterium	0	0	2	0	0	0	0	0	0	0	0	1	0	0	0	0	Bacteria	Cyanobacteria	Cyanobacteria	Synechococcus	uncultured bacterium	98.1	105	2	0	105	1	750	854	2.8e-51	47.3	3
420540d2f4a73948cd2f7ac393654a0b7d559b21_3	ABYQ02000007.68757.70262	Bacteria;Actinobacteria;Actinobacteria;Corynebacteriales;Corynebacteriaceae;Corynebacterium;Corynebacterium pseudogenitalium ATCC 33035	2	1	0	0	0	0	0	0	0	0	0	0	0	0	0	0	Bacteria	Actinobacteria	Actinobacteria	Corynebacterium	Corynebacterium pseudogenitalium ATCC 33035	99.34	459	3	3	458	1	441	897	0	134.4	3
422343df711ab751ad1c69167b2a6e69c8f63d0b_3	EU652521.1.1597	Bacteria;Proteobacteria;Gammaproteobacteria;Xanthomonadales;Sinobacteraceae;JTB255 marine benthic group;uncultured bacterium	1	1	0	0	0	0	0	0	0	0	0	0	0	0	1	0	Bacteria	Proteobacteria	Gammaproteobacteria	JTB255 marine benthic group	uncultured bacterium	98.72	78	1	0	78	1	933	1010	5.8e-114	60.7	3
42ef49c4d6d29c8f141a322f0150c744503b3442_3	FR683778.1.1492	Bacteria;Proteobacteria;Gammaproteobacteria;Oceanospirillales;SAR86 clade;uncultured marine bacterium	1	0	0	0	0	0	0	0	0	1	0	0	0	0	1	0	Bacteria	Proteobacteria	Gammaproteobacteria	SAR86 clade	uncultured marine bacterium	99.14	468	4	1	467	1	442	909	0	101.3	3
4326a09e86a4aece9c874c51658d8f5f55402597_3	GQ004037.1.1342	Bacteria;Actinobacteria;Actinobacteria;Corynebacteriales;Corynebacteriaceae;uncultured bacterium	2	0	1	0	0	0	0	0	0	0	0	0	0	0	0	0	Bacteria	Actinobacteria	Actinobacteria	Corynebacteriaceae	uncultured bacterium	99.06	536	5	2	536	1	345	878	0	133.1	3
436dbedc1f403fc9eecc89f69ffdab6953cba549_3	AY349375.1.1517	Bacteria;Firmicutes;Clostridia;Clostridiales;Family XIII Incertae Sedis;Incertae Sedis;Eubacterium sp. oral clone HU029	0	0	0	0	0	1	1	0	0	0	0	0	0	1	0	0	Bacteria	Firmicutes	Clostridia	Incertae Sedis	Eubacterium sp. oral clone HU029	96	51	2	1	51	1	860	909	9.4e-50	45.9	3
43758979719432992598c43f04c33e057c4b6fa7_3	FR686005.1.1446	Bacteria;Cyanobacteria;Cyanobacteria;SubsectionI;FamilyI;Synechococcus;uncultured marine bacterium	0	0	0	1	1	0	0	0	0	0	0	0	1	0	0	0	Bacteria	Cyanobacteria	Cyanobacteria	Synechococcus	uncultured marine bacterium	99.64	280	1	0	280	1	582	861	6.2e-244	81.8	3
43b7cfb8488c97037a2f0e40d16ef118329d3d67_3	AJ439347.1.1513	Bacteria;Actinobacteria;Actinobacteria;Corynebacteriales;Corynebacteriaceae;Corynebacterium;Corynebacterium fastidiosum	0	0	0	2	0	0	0	1	0	0	0	0	0	0	0	0	Bacteria	Actinobacteria	Actinobacteria	Corynebacterium	Corynebacterium fastidiosum	99.05	529	5	1	529	1	372	899	0	135.3	3
43e016c85de6f9d3380031a302efd89691e43fe2_3	EU581702.1.1475	Bacteria;Bacteroidetes;Flavobacteria;Flavobacteriales;Flavobacteriaceae;Psychroserpens;Psychroserpens sp. MEBiC05023	0	1	0	0	0	0	0	0	0	0	0	0	0	0	1	1	Bacteria	Bacteroidetes	Flavobacteria	Psychroserpens	Psychroserpens sp. MEBiC05023	98.63	294	4	1	294	1	593	885	5.3e-163	70.7	3
445619aed0e1dff106b34488a057b4ae761fd890_3	AJ439344.1.1502	Bacteria;Actinobacteria;Actinobacteria;Corynebacteriales;Corynebacteriaceae;Corynebacterium;Corynebacterium segmentosum	0	0	2	1	0	0	0	0	0	0	0	0	0	0	0	0	Bacteria	Actinobacteria	Actinobacteria	Corynebacterium	Corynebacterium segmentosum	100	474	0	2	474	1	428	899	0	126.2	3
4484755f2fa985dd2785d72e1925aafdfd1eab24_3	AJ439347.1.1513	Bacteria;Actinobacteria;Actinobacteria;Corynebacteriales;Corynebacteriaceae;Corynebacterium;Corynebacterium fastidiosum	0	0	0	0	2	0	0	1	0	0	0	0	0	0	0	0	Bacteria	Actinobacteria	Actinobacteria	Corynebacterium	Corynebacterium fastidiosum	99.59	485	2	1	485	1	416	899	0	121.7	3
459cff2f04c6943b6073c06e3503360bc05b4136_3	U10876.1.1511	Bacteria;Proteobacteria;Gammaproteobacteria;Pseudomonadales;Moraxellaceae;Moraxella;Moraxella catarrhalis	0	0	0	0	0	0	0	0	1	1	0	0	1	0	0	0	Bacteria	Proteobacteria	Gammaproteobacteria	Moraxella	Moraxella catarrhalis	100	330	0	2	330	1	580	907	2.3e-164	71.1	3
45fe55be57c315ad4d738654934b91d1e5a433eb_3	GQ072410.1.1372	Bacteria;Firmicutes;Bacilli;Bacillales;Staphylococcaceae;Staphylococcus;uncultured bacterium	1	0	0	0	0	0	0	1	0	0	0	0	0	0	1	0	Bacteria	Firmicutes	Bacilli	Staphylococcus	uncultured bacterium	100	473	0	2	473	1	437	907	0	111.9	3
461ed38acae6cfc3da437cd52f9eb4837e4a06b3_3	GQ346753.1.1332	Bacteria;Proteobacteria;Deltaproteobacteria;Bdellovibrionales;Bdellovibrionaceae;OM27 clade;uncultured alpha proteobacterium	0	0	0	0	0	0	0	0	1	1	0	0	0	0	1	0	Bacteria	Proteobacteria	Deltaproteobacteria	OM27 clade	uncultured alpha proteobacterium	90.76	304	28	1	304	1	552	854	1.8e-148	68.3	3
46ca3ced2964f70eae8128e0c146be1da412f8a5_3	HM341645.1.1356	Bacteria;Proteobacteria;Gammaproteobacteria;Pseudomonadales;Moraxellaceae;Moraxella;uncultured bacterium	0	0	0	0	0	0	0	0	0	1	2	0	0	0	0	0	Bacteria	Proteobacteria	Gammaproteobacteria	Moraxella	uncultured bacterium	99.56	453	2	1	453	1	438	889	0	124	3
46fb65f471e175c1dfebb5a07976648fe520ae94_3	EU799337.1.1391	Bacteria;Proteobacteria;Alphaproteobacteria;Rhodobacterales;Rhodobacteraceae;uncultured;uncultured bacterium	1	1	0	0	0	0	0	0	0	0	0	0	0	1	0	0	Bacteria	Proteobacteria	Alphaproteobacteria	uncultured	uncultured bacterium	99.76	419	1	2	417	1	425	843	0	93.9	3
470a1236b93e629451c6844ab348495f78ea3ad9_3	DQ396288.1.1534	Bacteria;Proteobacteria;Gammaproteobacteria;Alteromonadales;Alteromonadaceae;uncultured;uncultured organism	0	0	0	0	0	1	0	0	0	0	0	0	0	1	1	0	Bacteria	Proteobacteria	Gammaproteobacteria	uncultured	uncultured organism	92.78	488	35	3	485	1	428	915	0	92.6	3
478d09ffc6420ac9fbe612a3ee44adbae6c8ab2b_3	EF574539.1.1483	Bacteria;Bacteroidetes;Flavobacteria;Flavobacteriales;NS9 marine group;uncultured bacterium	0	0	0	1	0	0	1	1	0	0	0	0	0	0	0	0	Bacteria	Bacteroidetes	Flavobacteria	NS9 marine group	uncultured bacterium	94.39	481	27	0	481	1	428	908	0	115.8	3
47e32c79da671420967f78207f9a320012e596a5_3	GU061586.1.1437	Bacteria;Cyanobacteria;Cyanobacteria;SubsectionI;FamilyI;Synechococcus;uncultured bacterium	0	0	0	0	0	0	0	0	0	0	0	0	1	0	0	2	Bacteria	Cyanobacteria	Cyanobacteria	Synechococcus	uncultured bacterium	99.62	520	2	0	520	1	344	863	0	99.9	3
4876375194726cf72b4deee359b95dac086cb272_3	EU802782.1.1490	Bacteria;Bacteroidetes;Flavobacteria;Flavobacteriales;Flavobacteriaceae;Sufflavibacter;uncultured bacterium	0	0	0	0	0	0	1	0	0	0	2	0	0	0	0	0	Bacteria	Bacteroidetes	Flavobacteria	Sufflavibacter	uncultured bacterium	97.37	456	12	0	456	1	457	912	3.5e-286	87.7	3
48ba96298066b0e8534c16f97b309ebfd2611658_3	JF179201.1.1342	Bacteria;Actinobacteria;Actinobacteria;Corynebacteriales;Corynebacteriaceae;Corynebacterium;uncultured bacterium	0	0	2	0	1	0	0	0	0	0	0	0	0	0	0	0	Bacteria	Actinobacteria	Actinobacteria	Corynebacterium	uncultured bacterium	100	354	0	2	354	1	526	877	2e-235	81	3
49068b2e90a45a22c942e968cab6709fae1a8bac_3	EU015871.1.1570	Bacteria;Cyanobacteria;Cyanobacteria;SubsectionI;FamilyI;Synechococcus;uncultured Synechococcus sp.	0	0	0	0	0	0	0	0	0	0	0	1	1	0	0	1	Bacteria	Cyanobacteria	Cyanobacteria	Synechococcus	uncultured Synechococcus sp.	99.13	118	1	3	118	1	503	617	1.1e-47	46.6	3
494e3f9efeaafab32b584ba062deb2fb5ec136f8_3	DQ009318.1.2330	Bacteria;Cyanobacteria;Cyanobacteria;SubsectionI;FamilyI;Synechococcus;uncultured marine bacterium	0	1	1	1	0	0	0	0	0	0	0	0	0	0	0	0	Bacteria	Cyanobacteria	Cyanobacteria	Synechococcus	uncultured marine bacterium	99.62	268	1	2	268	1	577	842	6.1e-198	76.3	3
49d477a3124b3edd12fbd2e896787f4f1bcf68d4_3	AB109770.615.2139	Bacteria;Firmicutes;Clostridia;Clostridiales;Family XI Incertae Sedis;Finegoldia;Finegoldia magna	0	0	0	0	0	1	0	2	0	0	0	0	0	0	0	0	Bacteria	Firmicutes	Clostridia	Finegoldia	Finegoldia magna	98.8	85	1	2	85	1	828	910	1.7e-82	54.5	3
4a243f0ae17ed770b417eb3f5165034b33dac87d_3	FJ753785.1.1405	Bacteria;Firmicutes;Bacilli;Bacillales;Staphylococcaceae;Staphylococcus;swine fecal bacterium SD-Pec6	1	0	0	0	0	1	0	1	0	0	0	0	0	0	0	0	Bacteria	Firmicutes	Bacilli	Staphylococcus	swine fecal bacterium SD-Pec6	96.62	160	8	12	158	1	761	913	3e-155	68.5	3
4a88b22d0bc9a1c0d90f6a7696e0fb6a0afb7e78_3	DQ996912.1.1404	Bacteria;Proteobacteria;Gammaproteobacteria;Pseudomonadales;Pseudomonadaceae;Pseudomonas;Pseudomonas sp. EF2-3	0	0	0	0	1	0	0	0	0	0	0	2	0	0	0	0	Bacteria	Proteobacteria	Gammaproteobacteria	Pseudomonas	Pseudomonas sp. EF2-3	99.44	540	3	4	539	1	330	866	0	142.7	3
4ae352976f66af88860614b3a3c6ee2596995a45_3	HM251029.1.1347	Bacteria;Firmicutes;Clostridia;Clostridiales;Family XI Incertae Sedis;Peptoniphilus;uncultured bacterium	0	0	0	0	0	0	0	1	0	1	0	0	0	1	0	0	Bacteria	Firmicutes	Clostridia	Peptoniphilus	uncultured bacterium	99.24	530	4	1	530	1	354	882	0	134.1	3
4ae80a2378b94d44ce9a9ff5753b096244c36ae6_3	HQ242404.1.1491	Bacteria;Bacteroidetes;Flavobacteria;Flavobacteriales;Flavobacteriaceae;NS4 marine group;uncultured Bacteroidetes/Chlorobi group bacterium	0	0	0	0	0	0	0	0	0	0	1	1	0	0	0	1	Bacteria	Bacteroidetes	Flavobacteria	NS4 marine group	uncultured Bacteroidetes/Chlorobi group bacterium	99.65	285	1	0	285	1	634	918	1.7e-187	74.3	3
4c3fed8bea88fee62f2abce0a14ffa3143584d57_3	HE589838.1.1411	Bacteria;Cyanobacteria;Cyanobacteria;SubsectionI;FamilyI;Prochlorococcus;uncultured bacterium	0	0	0	0	0	0	1	0	0	0	0	1	0	0	1	0	Bacteria	Cyanobacteria	Cyanobacteria	Prochlorococcus	uncultured bacterium	100	141	0	0	141	1	702	842	6.1e-86	55.9	3
4cf1f16b7f101c52379ecf3a7f8ff1867c945d69_3	CU466797.1.1324	Bacteria;Proteobacteria;Alphaproteobacteria;Rickettsiales;Rickettsiaceae;Rickettsia;uncultured alpha proteobacterium	0	0	0	0	0	0	0	1	0	0	0	0	0	0	2	0	Bacteria	Proteobacteria	Alphaproteobacteria	Rickettsia	uncultured alpha proteobacterium	93.25	386	26	1	385	1	456	841	6.3e-173	72.4	3
4da75ec0b74f693d298d07aabd6885290a6a97ee_3	AP008971.1445477.1446997	Bacteria;Firmicutes;Clostridia;Clostridiales;Family XI Incertae Sedis;Finegoldia;Finegoldia magna ATCC 29328	0	0	0	0	0	0	1	2	0	0	0	0	0	0	0	0	Bacteria	Firmicutes	Clostridia	Finegoldia	Finegoldia magna ATCC 29328	97.8	91	2	0	91	1	820	910	7.4e-37	43	3
4dad91deb747fab509ed3f531b8838345a8c59d8_3	AE017283.606163.607687	Bacteria;Actinobacteria;Actinobacteria;Propionibacteriales;Propionibacteriaceae;Propionibacterium;Propionibacterium acnes KPA171202	1	0	0	0	0	1	1	0	0	0	0	0	0	0	0	0	Bacteria	Actinobacteria	Actinobacteria	Propionibacterium	Propionibacterium acnes KPA171202	99.81	535	1	2	535	1	367	899	0	127.5	3
4db85d41d1f0c254a0268d2319ed902d01884200_3	GQ020418.1.1371	Bacteria;Firmicutes;Bacilli;Bacillales;Staphylococcaceae;Staphylococcus;uncultured bacterium	0	0	0	0	0	0	0	1	1	0	0	0	0	0	0	1	Bacteria	Firmicutes	Bacilli	Staphylococcus	uncultured bacterium	99.12	346	3	4	346	1	566	907	4.2e-198	76	3
4e22a2f909e3fd18e3cb79d92d5c705d75d2b408_3	JF210260.1.1352	Bacteria;Proteobacteria;Gammaproteobacteria;Pseudomonadales;Moraxellaceae;Moraxella;uncultured bacterium	0	0	0	0	0	0	0	0	1	1	0	0	1	0	0	0	Bacteria	Proteobacteria	Gammaproteobacteria	Moraxella	uncultured bacterium	100	421	0	2	421	1	470	888	0	138.3	3
4ea50d4b78ea76e43d49e585e64b737ebd8fcebf_3	DQ009361.1.2180	Bacteria;Proteobacteria;Betaproteobacteria;Methylophilales;Methylophilaceae;OM43 clade;uncultured marine bacterium	0	0	0	0	2	1	0	0	0	0	0	0	0	0	0	0	Bacteria	Proteobacteria	Betaproteobacteria	OM43 clade	uncultured marine bacterium	100	261	0	0	261	1	638	898	2.5e-165	71.4	3
4f112583ae473e010c17604190283bbe60b73f26_3	AJ439344.1.1502	Bacteria;Actinobacteria;Actinobacteria;Corynebacteriales;Corynebacteriaceae;Corynebacterium;Corynebacterium segmentosum	0	0	1	2	0	0	0	0	0	0	0	0	0	0	0	0	Bacteria	Actinobacteria	Actinobacteria	Corynebacterium	Corynebacterium segmentosum	99.57	473	2	3	473	1	430	899	0	127.7	3
52534382d61470c2407d0f649c00468e8d953aad_3	CP000097.373319.374797	Bacteria;Cyanobacteria;Cyanobacteria;SubsectionI;FamilyI;Synechococcus;Synechococcus sp. CC9902	0	0	0	0	0	1	0	0	0	0	0	1	0	1	0	0	Bacteria	Cyanobacteria	Cyanobacteria	Synechococcus	Synechococcus sp. CC9902	100	223	0	0	223	1	641	863	7.3e-140	66.6	3
5269f821a7920ae8ce2f21bc31ac85c7f3745961_3	EF574948.1.1434	Bacteria;Proteobacteria;Deltaproteobacteria;Bdellovibrionales;Bdellovibrionaceae;OM27 clade;uncultured bacterium	0	0	0	0	0	0	0	0	0	0	0	1	1	1	0	0	Bacteria	Proteobacteria	Deltaproteobacteria	OM27 clade	uncultured bacterium	99.62	263	1	1	262	1	596	858	2.2e-159	69.9	3
5285255024a2faf5473ba4e80f2b1bb6a1d9f57c_3	ABYQ02000007.68757.70262	Bacteria;Actinobacteria;Actinobacteria;Corynebacteriales;Corynebacteriaceae;Corynebacterium;Corynebacterium pseudogenitalium ATCC 33035	1	0	0	0	0	0	0	0	0	0	0	0	0	0	2	0	Bacteria	Actinobacteria	Actinobacteria	Corynebacterium	Corynebacterium pseudogenitalium ATCC 33035	99.78	459	1	2	459	1	441	897	0	131.2	3
528618690179512147b3ac4c60b52a07d2a983b6_3	DQ009206.1.1977	Bacteria;Proteobacteria;Alphaproteobacteria;SAR11 clade;Surface 1;uncultured marine bacterium	0	0	0	0	0	1	1	0	0	0	0	0	0	1	0	0	Bacteria	Proteobacteria	Alphaproteobacteria	Surface 1	uncultured marine bacterium	100	60	0	0	60	1	781	840	8.1e-123	62.2	3
53641564064ec502cd4095dfc77b2dd29b8bdd3b_3	HQ754324.1.1407	Bacteria;Firmicutes;Bacilli;Bacillales;Staphylococcaceae;Staphylococcus;uncultured organism	1	0	0	0	0	1	0	1	0	0	0	0	0	0	0	0	Bacteria	Firmicutes	Bacilli	Staphylococcus	uncultured organism	100	536	0	2	536	1	374	907	0	127.2	3
54810bf414410cbd467eb04acb346dc02d4e1342_3	AACY020159143.753.2263	Bacteria;Proteobacteria;Betaproteobacteria;Burkholderiales;Alcaligenaceae;MWH-UniP1 aquatic group;marine metagenome	0	0	0	0	0	1	1	0	1	0	0	0	0	0	0	0	Bacteria	Proteobacteria	Betaproteobacteria	MWH-UniP1 aquatic group	marine metagenome	96.92	260	8	0	260	1	653	912	6.6e-179	72.9	3
55681217eab3e18fe7bb19dad74c58def969c463_3	EU158316.1.1504	Bacteria;Proteobacteria;Gammaproteobacteria;Pseudomonadales;Pseudomonadaceae;Pseudomonas;Pseudomonas sp. DK2	2	0	0	0	0	0	1	0	0	0	0	0	0	0	0	0	Bacteria	Proteobacteria	Gammaproteobacteria	Pseudomonas	Pseudomonas sp. DK2	98.89	544	6	5	543	1	350	889	0	156.4	3
56760854b60c5a8b458b869d468160faacfe0b2a_3	EU800388.1.1465	Bacteria;Proteobacteria;Alphaproteobacteria;SAR11 clade;Surface 1;uncultured bacterium	0	0	0	1	1	1	0	0	0	0	0	0	0	0	0	0	Bacteria	Proteobacteria	Alphaproteobacteria	Surface 1	uncultured bacterium	99.64	276	1	0	276	1	604	879	2.3e-215	78.1	3
569894634088a2323612ce92dcaab1e57fe2dfd1_3	FR684371.1.1471	Bacteria;Proteobacteria;Alphaproteobacteria;SAR11 clade;Surface 1;uncultured marine bacterium	0	0	2	0	0	0	0	0	0	0	0	0	1	0	0	0	Bacteria	Proteobacteria	Alphaproteobacteria	Surface 1	uncultured marine bacterium	99.64	281	1	0	281	1	604	884	6.4e-198	75.7	3
56f56e3a4fb6eea17436645c5c586d4a462829b8_3	JF215134.1.1358	Bacteria;Proteobacteria;Gammaproteobacteria;Pseudomonadales;Pseudomonadaceae;Pseudomonas;uncultured bacterium	1	1	0	1	0	0	0	0	0	0	0	0	0	0	0	0	Bacteria	Proteobacteria	Gammaproteobacteria	Pseudomonas	uncultured bacterium	99.63	542	2	2	542	1	354	893	0	122.3	3
57c30dfda6b8d538ccdc9223b26617a4bb94bfaf_3	HQ754447.1.1355	Bacteria;Actinobacteria;Actinobacteria;Micrococcales;Sanguibacteraceae;Sanguibacter;uncultured organism	0	0	0	0	0	1	2	0	0	0	0	0	0	0	0	0	Bacteria	Actinobacteria	Actinobacteria	Sanguibacter	uncultured organism	92.86	57	4	1	57	1	825	880	2.8e-61	48.9	3
57e7bc043f9c71d25133d7fd6bf20423eade6990_3	EU800057.1.1428	Bacteria;Proteobacteria;Alphaproteobacteria;Rhodobacterales;Rhodobacteraceae;uncultured;uncultured bacterium	0	0	0	0	0	0	1	0	0	0	0	0	0	1	0	1	Bacteria	Proteobacteria	Alphaproteobacteria	uncultured	uncultured bacterium	99.66	297	1	0	297	1	565	861	4.2e-160	70.2	3
58e2ba560b32ef1cfe48adfbb581cc1df22671c9_3	HQ665008.1.1410	Bacteria;Proteobacteria;Gammaproteobacteria;Pseudomonadales;Pseudomonadaceae;Pseudomonas;Pseudomonas sp. HME6891	0	0	0	0	0	0	1	0	0	0	0	2	0	0	0	0	Bacteria	Proteobacteria	Gammaproteobacteria	Pseudomonas	Pseudomonas sp. HME6891	100	540	0	3	540	1	338	874	0	140.8	3
59eeadc66b5d8b002d7e43b3475beb5c4679e4fe_3	HQ671808.1.1486	Bacteria;Bacteroidetes;Flavobacteria;Flavobacteriales;Cryomorphaceae;NS10 marine group;uncultured bacterium	0	0	0	0	0	0	0	0	0	1	0	0	0	0	2	0	Bacteria	Bacteroidetes	Flavobacteria	NS10 marine group	uncultured bacterium	99.57	467	2	3	467	1	449	912	0	167.2	3
5a1be9d3714a2925aa3c5f3dd5a55119d0bbf32b_3	AF173974.1.1502	Bacteria;Proteobacteria;Gammaproteobacteria;Oceanospirillales;SAR86 clade;uncultured proteobacterium OCS44	0	0	0	0	0	0	1	0	1	0	0	0	0	1	0	0	Bacteria	Proteobacteria	Gammaproteobacteria	SAR86 clade	uncultured proteobacterium OCS44	99.72	358	1	0	358	1	556	913	1.1e-204	77.1	3
5a89723129c91b8028a4e9f736a92a0e30f7bf22_3	HM341645.1.1356	Bacteria;Proteobacteria;Gammaproteobacteria;Pseudomonadales;Moraxellaceae;Moraxella;uncultured bacterium	0	0	0	0	0	0	0	0	1	1	1	0	0	0	0	0	Bacteria	Proteobacteria	Gammaproteobacteria	Moraxella	uncultured bacterium	98.99	299	3	2	299	1	593	889	3.8e-167	71.2	3
5c03f72ea53e442a85207cb5cd178a031da28279_3	DQ009318.1.2330	Bacteria;Cyanobacteria;Cyanobacteria;SubsectionI;FamilyI;Synechococcus;uncultured marine bacterium	0	0	2	0	0	0	0	0	0	0	0	0	0	0	1	0	Bacteria	Cyanobacteria	Cyanobacteria	Synechococcus	uncultured marine bacterium	99.43	352	2	0	352	1	491	842	6.3e-220	79.7	3
5c2b264d89faaefcbd796f7ae3700295eef81a5c_3	EF574948.1.1434	Bacteria;Proteobacteria;Deltaproteobacteria;Bdellovibrionales;Bdellovibrionaceae;OM27 clade;uncultured bacterium	0	0	0	0	1	0	0	0	0	0	0	1	0	0	0	1	Bacteria	Proteobacteria	Deltaproteobacteria	OM27 clade	uncultured bacterium	99.63	272	1	2	271	1	588	858	6.3e-174	72.2	3
5cea1d9f274d1b15bc6cca0a2707d10e081e733d_3	GU940727.1.1218	Bacteria;Proteobacteria;Deltaproteobacteria;Bdellovibrionales;Bdellovibrionaceae;OM27 clade;uncultured bacterium	0	0	0	1	0	0	0	0	0	2	0	0	0	0	0	0	Bacteria	Proteobacteria	Deltaproteobacteria	OM27 clade	uncultured bacterium	96.91	291	9	0	291	1	509	799	2e-214	77.8	3
5d30659a100ec7a2dc4895551118f11bc31fbb67_3	DQ009290.1.2219	Bacteria;Proteobacteria;Alphaproteobacteria;Rhodobacterales;Rhodobacteraceae;uncultured;uncultured marine bacterium	1	0	1	0	0	0	0	1	0	0	0	0	0	0	0	0	Bacteria	Proteobacteria	Alphaproteobacteria	uncultured	uncultured marine bacterium	100	334	0	2	332	1	506	839	1.4e-171	72.7	3
5d31f20d69d9bfa66109aa5717f37d1d58b7f9ba_3	JF197699.1.1345	Bacteria;Firmicutes;Clostridia;Clostridiales;Family XI Incertae Sedis;Finegoldia;uncultured bacterium	0	0	0	0	0	2	1	0	0	0	0	0	0	0	0	0	Bacteria	Firmicutes	Clostridia	Finegoldia	uncultured bacterium	98.92	96	1	3	95	1	785	878	5.3e-109	59.8	3
5d8a06f93d17acd595d56c9933b71f9f69f0da08_3	GU234835.1.1366	Bacteria;Bacteroidetes;Flavobacteria;Flavobacteriales;NS9 marine group;uncultured marine bacterium	0	0	0	0	0	1	0	0	1	1	0	0	0	0	0	0	Bacteria	Bacteroidetes	Flavobacteria	NS9 marine group	uncultured marine bacterium	98.55	417	6	3	415	1	482	897	0	93.9	3
5d9cc27525bd3805d87cb635357bb8feca1e5165_3	AB447751.1.1446	Bacteria;Bacteroidetes;Sphingobacteriia;Sphingobacteriales;uncultured bacterium	0	0	1	0	0	1	0	0	0	0	0	0	1	0	0	0	Bacteria	Bacteroidetes	Sphingobacteriia	Sphingobacteriales	uncultured bacterium	90.69	463	43	1	462	1	428	890	1.9e-230	80.8	3
600955534f958ed40ee16ac54c21115ff0ee8d90_3	JN873960.1.1479	Bacteria;Bacteroidetes;Flavobacteria;Flavobacteriales;NS9 marine group;uncultured bacterium	0	0	0	2	0	0	0	1	0	0	0	0	0	0	0	0	Bacteria	Bacteroidetes	Flavobacteria	NS9 marine group	uncultured bacterium	98.69	460	6	1	460	1	451	909	0	119.4	3
606ad63f2ff3da0683027e911314fd694bd66616_3	JF179201.1.1342	Bacteria;Actinobacteria;Actinobacteria;Corynebacteriales;Corynebacteriaceae;Corynebacterium;uncultured bacterium	0	0	0	2	0	0	0	0	1	0	0	0	0	0	0	0	Bacteria	Actinobacteria	Actinobacteria	Corynebacterium	uncultured bacterium	100	377	0	2	377	1	503	877	2.4e-253	83.3	3
606b09ca437bf6df3549b7c7c37a8098ff91ac3f_3	DQ009266.1.1952	Bacteria;Proteobacteria;Alphaproteobacteria;Rickettsiales;SAR116 clade;uncultured marine bacterium	0	1	1	0	0	0	0	0	0	0	0	1	0	0	0	0	Bacteria	Proteobacteria	Alphaproteobacteria	SAR116 clade	uncultured marine bacterium	99.35	153	1	0	153	1	688	840	2.5e-119	62.9	3
609778c8bbfea352b21096e1e287b1c15adadff2_3	AY135675.1.1413	Bacteria;Cyanobacteria;Cyanobacteria;SubsectionI;FamilyI;Synechococcus;uncultured bacterium	0	0	0	0	0	0	0	0	0	0	0	0	1	0	0	2	Bacteria	Cyanobacteria	Cyanobacteria	Synechococcus	uncultured bacterium	94.23	105	6	1	105	1	751	854	4.7e-36	42.9	3
611f004409f79c2b3a90004a830742d348c2557c_3	EU909989.1.1203	Bacteria;Cyanobacteria;MLE1-12;uncultured cyanobacterium	0	0	0	0	0	0	0	0	0	0	0	0	1	2	0	0	Bacteria	Cyanobacteria	MLE1-12	MLE1-12	uncultured cyanobacterium	71.33	167	41	24	145	1	620	784	0.033	27.9	3
6169931a9cbc809dc587604aa42c2540d8fd533f_3	AJ439344.1.1502	Bacteria;Actinobacteria;Actinobacteria;Corynebacteriales;Corynebacteriaceae;Corynebacterium;Corynebacterium segmentosum	0	0	2	1	0	0	0	0	0	0	0	0	0	0	0	0	Bacteria	Actinobacteria	Actinobacteria	Corynebacterium	Corynebacterium segmentosum	99.78	463	1	2	463	1	439	899	0	125	3
6183e966fce4ad2709fa9fe5d396e688a32eb6b7_3	EU801780.1.1449	Bacteria;Proteobacteria;Alphaproteobacteria;SAR11 clade;Surface 1;uncultured bacterium	0	0	0	2	0	0	0	0	0	1	0	0	0	0	0	0	Bacteria	Proteobacteria	Alphaproteobacteria	Surface 1	uncultured bacterium	99.69	323	1	0	323	1	538	860	1.1e-227	80	3
61ad19814b4eb3fe881ced6f47debb1d7e8eef78_3	HQ754401.1.1411	Bacteria;Firmicutes;Bacilli;Bacillales;Staphylococcaceae;Staphylococcus;uncultured organism	0	0	0	0	0	0	0	0	0	0	0	0	1	0	0	2	Bacteria	Firmicutes	Bacilli	Staphylococcus	uncultured organism	98.78	329	4	1	328	1	582	910	1.5e-224	79.5	3
6221d00ed523e3475d154a9ae1eb45c440eaa72d_3	HM341645.1.1356	Bacteria;Proteobacteria;Gammaproteobacteria;Pseudomonadales;Moraxellaceae;Moraxella;uncultured bacterium	0	0	0	0	0	0	0	0	1	2	0	0	0	0	0	0	Bacteria	Proteobacteria	Gammaproteobacteria	Moraxella	uncultured bacterium	99.22	515	4	4	514	1	378	889	0	126.9	3
623f88b7c4965d176db388ad89e73cf000c95f15_3	EU800057.1.1428	Bacteria;Proteobacteria;Alphaproteobacteria;Rhodobacterales;Rhodobacteraceae;uncultured;uncultured bacterium	0	0	0	0	0	1	0	0	0	1	0	0	0	0	1	0	Bacteria	Proteobacteria	Alphaproteobacteria	uncultured	uncultured bacterium	99.38	325	2	1	324	1	537	861	1.2e-170	72	3
6248a95802a5fa53f5c81cf7e24aa3cee51706a7_3	EU537333.1.1377	Bacteria;Actinobacteria;Actinobacteria;Corynebacteriales;Corynebacteriaceae;Corynebacterium;uncultured bacterium	1	0	0	0	0	0	0	0	0	0	0	0	0	0	2	0	Bacteria	Actinobacteria	Actinobacteria	Corynebacterium	uncultured bacterium	99.81	538	1	3	537	1	362	897	0	138.1	3
635137ceb485b0de411ed78aa7c53af7f02f9e9b_3	AJ439347.1.1513	Bacteria;Actinobacteria;Actinobacteria;Corynebacteriales;Corynebacteriaceae;Corynebacterium;Corynebacterium fastidiosum	0	0	1	2	0	0	0	0	0	0	0	0	0	0	0	0	Bacteria	Actinobacteria	Actinobacteria	Corynebacterium	Corynebacterium fastidiosum	99.45	545	3	3	544	1	357	899	0	134.8	3
63e75c3a9d07d58d07c3f5878adedb2ea83b0704_3	JF000276.1.1349	Bacteria;Actinobacteria;Actinobacteria;Propionibacteriales;Propionibacteriaceae;Propionibacterium;uncultured bacterium	0	1	1	0	0	0	1	0	0	0	0	0	0	0	0	0	Bacteria	Actinobacteria	Actinobacteria	Propionibacterium	uncultured bacterium	93.26	99	6	10	97	1	790	880	6.7e-43	44.8	3
656ec795cc7288c4beaf6b48527c5a22cf03c61c_3	AJ439347.1.1513	Bacteria;Actinobacteria;Actinobacteria;Corynebacteriales;Corynebacteriaceae;Corynebacterium;Corynebacterium fastidiosum	0	0	1	2	0	0	0	0	0	0	0	0	0	0	0	0	Bacteria	Actinobacteria	Actinobacteria	Corynebacterium	Corynebacterium fastidiosum	99.35	466	3	2	466	1	436	899	0	139	3
658f2f1fe6d186a5531373b75b4e675c1b3a97df_3	EU802782.1.1490	Bacteria;Bacteroidetes;Flavobacteria;Flavobacteriales;Flavobacteriaceae;Sufflavibacter;uncultured bacterium	0	1	1	1	0	0	0	0	0	0	0	0	0	0	0	0	Bacteria	Bacteroidetes	Flavobacteria	Sufflavibacter	uncultured bacterium	92.46	465	35	1	465	1	449	912	0	133.4	3
65cdb9f7e5fc193f442b18ab3c2baef3d0b94fd1_3	GU118640.1.1421	Bacteria;Proteobacteria;Alphaproteobacteria;Rickettsiales;Ho(lab);uncultured bacterium	1	0	0	0	0	0	0	1	0	0	0	1	0	0	0	0	Bacteria	Proteobacteria	Alphaproteobacteria	Ho(lab)	uncultured bacterium	98.68	151	2	0	151	1	705	855	2.2e-106	60.1	3
6671252b251da1402174da12bc4d602a66cfe983_3	FN433329.1.1496	Bacteria;Bacteroidetes;Flavobacteria;Flavobacteriales;NS9 marine group;uncultured Flavobacteriia bacterium	0	0	0	0	0	1	1	0	0	0	0	0	0	0	1	0	Bacteria	Bacteroidetes	Flavobacteria	NS9 marine group	uncultured Flavobacteriia bacterium	99.79	479	1	4	477	1	445	921	0	141.8	3
667365215dbaefbd9edf494c91388776cb751755_3	GU061307.1.1454	Bacteria;Proteobacteria;Gammaproteobacteria;Alteromonadales;Alteromonadaceae;uncultured;uncultured gamma proteobacterium	1	0	0	0	0	0	0	0	0	0	0	0	0	1	1	0	Bacteria	Proteobacteria	Gammaproteobacteria	uncultured	uncultured gamma proteobacterium	93.09	405	28	0	405	1	485	889	2.9e-259	84.3	3
66d2f57a5a0179d40ac0fb74321263a741fc3920_3	CP000097.373319.374797	Bacteria;Cyanobacteria;Cyanobacteria;SubsectionI;FamilyI;Synechococcus;Synechococcus sp. CC9902	0	0	1	0	0	0	0	0	0	0	0	0	0	0	2	0	Bacteria	Cyanobacteria	Cyanobacteria	Synechococcus	Synechococcus sp. CC9902	99.71	348	1	3	348	1	519	863	7.5e-178	73.2	3
681effa657dc8da4b8d6b41275bdf102fdb59b68_3	AY850288.1.1482	Bacteria;Proteobacteria;Gammaproteobacteria;Enterobacteriales;Enterobacteriaceae;Raoultella;Enterobacter;uncultured bacterium	0	0	0	0	0	0	0	0	1	2	0	0	0	0	0	0	Bacteria	Proteobacteria	Gammaproteobacteria	Enterobacter	uncultured bacterium	98.18	56	1	1	56	1	862	916	2.7e-08	30.8	3
682dddc86464b61e01293fcffe9dfa4b81e05f47_3	JN233247.1.1441	Bacteria;Bacteroidetes;Flavobacteria;Flavobacteriales;NS9 marine group;uncultured marine bacterium	0	0	0	0	0	0	0	1	0	0	0	0	0	1	1	0	Bacteria	Bacteroidetes	Flavobacteria	NS9 marine group	uncultured marine bacterium	94.64	524	28	2	524	1	367	888	0	121.5	3
691d462a0b49a5d85ae14daffac6fba31ec64b3f_3	CP000097.373319.374797	Bacteria;Cyanobacteria;Cyanobacteria;SubsectionI;FamilyI;Synechococcus;Synechococcus sp. CC9902	0	0	1	1	0	0	1	0	0	0	0	0	0	0	0	0	Bacteria	Cyanobacteria	Cyanobacteria	Synechococcus	Synechococcus sp. CC9902	99.73	369	1	0	369	1	495	863	2.7e-204	77	3
697113223e08481f8fd698447c7754d58172aa8a_3	FR686005.1.1446	Bacteria;Cyanobacteria;Cyanobacteria;SubsectionI;FamilyI;Synechococcus;uncultured marine bacterium	0	1	0	0	0	1	0	0	0	0	0	0	0	0	1	0	Bacteria	Cyanobacteria	Cyanobacteria	Synechococcus	uncultured marine bacterium	99.81	532	1	3	529	1	330	861	0	96.7	3
6999e0e919a4b3c429bafaafebe8d1850940ce78_3	HQ665008.1.1410	Bacteria;Proteobacteria;Gammaproteobacteria;Pseudomonadales;Pseudomonadaceae;Pseudomonas;Pseudomonas sp. HME6891	0	0	0	0	1	0	0	0	0	0	0	2	0	0	0	0	Bacteria	Proteobacteria	Gammaproteobacteria	Pseudomonas	Pseudomonas sp. HME6891	99.63	542	2	5	542	1	338	874	0	143.4	3
699c37c1dff8e11b52955872e18cd8f3e77d24bd_3	HQ242373.1.1521	Bacteria;Deferribacteres;Deferribacteres;Deferribacterales;SAR406 clade(Marine group A);uncultured marine bacterium	0	1	0	0	0	0	0	0	0	0	2	0	0	0	0	0	Bacteria	Deferribacteres	Deferribacteres	SAR406 clade(Marine group A)	uncultured marine bacterium	99.34	301	2	0	301	1	626	926	9.2e-156	69.6	3
6bac65633302445088ad5f41077b86b7a51da9ce_3	JF088258.1.1335	Bacteria;Actinobacteria;Actinobacteria;Propionibacteriales;Propionibacteriaceae;Propionibacterium;uncultured bacterium	2	1	0	0	0	0	0	0	0	0	0	0	0	0	0	0	Bacteria	Actinobacteria	Actinobacteria	Propionibacterium	uncultured bacterium	98.01	556	11	2	556	1	326	879	0	127.8	3
6bc6c3cc05af1bffde89e290a6b063c743b94905_3	JN977308.1.1493	Bacteria;Proteobacteria;Alphaproteobacteria;Rickettsiales;TK34;uncultured bacterium	0	2	1	0	0	0	0	0	0	0	0	0	0	0	0	0	Bacteria	Proteobacteria	Alphaproteobacteria	TK34	uncultured bacterium	89.65	516	53	4	512	1	360	875	0	111.7	3
6bf4d1ce269d76595fb1be123d47497a61064d8f_3	CP000097.373319.374797	Bacteria;Cyanobacteria;Cyanobacteria;SubsectionI;FamilyI;Synechococcus;Synechococcus sp. CC9902	0	0	1	0	0	0	1	0	1	0	0	0	0	0	0	0	Bacteria	Cyanobacteria	Cyanobacteria	Synechococcus	Synechococcus sp. CC9902	100	334	0	4	331	1	531	863	4.6e-189	74.7	3
6c24dfd25004d4b412b9bf99d035cd5eab60e702_3	FJ826325.1.1419	Bacteria;Proteobacteria;Alphaproteobacteria;Rhodobacterales;Rhodobacteraceae;Roseobacter clade OCT lineage;uncultured marine bacterium	0	0	0	2	0	0	0	0	0	0	0	0	0	1	0	0	Bacteria	Proteobacteria	Alphaproteobacteria	Roseobacter clade OCT lineage	uncultured marine bacterium	99.69	318	1	0	318	1	538	855	1.2e-197	75.8	3
6cd5ebd51d214e35dc761c7aa6f5ebde492d2770_3	DQ009290.1.2219	Bacteria;Proteobacteria;Alphaproteobacteria;Rhodobacterales;Rhodobacteraceae;uncultured;uncultured marine bacterium	1	0	0	1	0	0	0	0	0	0	0	0	0	0	1	0	Bacteria	Proteobacteria	Alphaproteobacteria	uncultured	uncultured marine bacterium	100	392	0	1	391	1	448	839	4.1e-215	79.2	3
6cdd12fc8a149a4dd82ff558f6525abeff79e363_3	HQ672155.1.1438	Bacteria;Cyanobacteria;Cyanobacteria;SubsectionI;FamilyI;Synechococcus;uncultured bacterium	0	0	1	0	0	0	0	0	0	1	0	0	0	1	0	0	Bacteria	Cyanobacteria	Cyanobacteria	Synechococcus	uncultured bacterium	99.62	530	2	4	527	1	335	863	0	93.8	3
6ceaa39e3eae86026c3ec2fdd2e4820c6c9a53b3_3	AM990851.1.1471	Bacteria;Proteobacteria;Gammaproteobacteria;Vibrionales;Vibrionaceae;Vibrio;Vibrio sp. MOLA 76	0	2	0	0	0	0	0	0	0	0	0	0	0	0	1	0	Bacteria	Proteobacteria	Gammaproteobacteria	Vibrio	Vibrio sp. MOLA 76	96.85	478	16	2	478	1	428	904	0	121.2	3
6d3f940246a4ece2f8dbb7c3032f8a29af3b6e69_3	EU799463.1.1486	Bacteria;Bacteroidetes;Flavobacteria;Flavobacteriales;Cryomorphaceae;Owenweeksia;uncultured bacterium	0	1	0	0	0	0	0	0	1	0	0	0	0	1	0	0	Bacteria	Bacteroidetes	Flavobacteria	Owenweeksia	uncultured bacterium	98.26	461	8	1	460	1	449	909	0	137.3	3
6d5642524513a455ae77d7c43756c51ba40a3685_3	FJ193821.1.1461	Bacteria;Firmicutes;Bacilli;Bacillales;Staphylococcaceae;Staphylococcus;uncultured Staphylococcus sp.	0	0	0	1	0	0	0	1	0	0	1	0	0	0	0	0	Bacteria	Firmicutes	Bacilli	Staphylococcus	uncultured Staphylococcus sp.	96.05	80	3	4	80	1	801	876	7.9e-84	54.7	3
6de22d58ab28522e9edd47b61a28a85e50be98c8_3	JN180175.1.1477	Bacteria;Actinobacteria;Actinobacteria;Streptosporangiales;Streptosporangiaceae;Nonomuraea;Nonomuraea turkmeniaca	0	0	1	2	0	0	0	0	0	0	0	0	0	0	0	0	Bacteria	Actinobacteria	Actinobacteria	Nonomuraea	Nonomuraea turkmeniaca	98.41	64	1	1	63	1	807	870	2.4e-44	44.7	3
6e2325aff14aad2ef9d3d7b74197787ffd146abf_3	EF645948.1.1485	Bacteria;Bacteroidetes;Flavobacteria;Flavobacteriales;Cryomorphaceae;Owenweeksia;uncultured bacterium	1	1	0	1	0	0	0	0	0	0	0	0	0	0	0	0	Bacteria	Bacteroidetes	Flavobacteria	Owenweeksia	uncultured bacterium	99.62	522	2	1	521	1	391	912	0	132.5	3
6e4cad8a50073c74ece8fb48d1bcb242f048d4c1_3	EF574726.1.1494	Bacteria;Proteobacteria;Deltaproteobacteria;Desulfuromonadales;GR-WP33-58;uncultured bacterium	0	0	0	2	0	0	0	0	0	0	1	0	0	0	0	0	Bacteria	Proteobacteria	Deltaproteobacteria	GR-WP33-58	uncultured bacterium	98.55	484	7	0	484	1	421	904	0	100.6	3
6e8233ae5c107fc66667158829498a85126ee3b2_3	GQ351143.1.1479	Bacteria;Bacteroidetes;Flavobacteria;Flavobacteriales;NS9 marine group;uncultured bacterium	0	0	0	2	0	0	0	1	0	0	0	0	0	0	0	0	Bacteria	Bacteroidetes	Flavobacteria	NS9 marine group	uncultured bacterium	99.77	444	1	1	444	1	464	906	0	98.9	3
6ea54d46f99fde0c0033a2986924409687b8cc45_3	GQ337307.1.1517	Bacteria;Proteobacteria;Gammaproteobacteria;Oceanospirillales;ZD0405;uncultured gamma proteobacterium	1	0	0	0	0	0	0	0	0	1	0	0	0	1	0	0	Bacteria	Proteobacteria	Gammaproteobacteria	ZD0405	uncultured gamma proteobacterium	97.89	97	2	2	96	1	837	932	2.6e-34	42.3	3
6ea8e17f3ad43c7ba55b6f8f6246c0dd33da2cee_3	AY135675.1.1413	Bacteria;Cyanobacteria;Cyanobacteria;SubsectionI;FamilyI;Synechococcus;uncultured bacterium	0	0	0	0	1	1	0	0	0	0	0	0	0	0	0	1	Bacteria	Cyanobacteria	Cyanobacteria	Synechococcus	uncultured bacterium	95.1	105	5	3	103	1	751	854	3.1e-47	46.2	3
6f35b2954faf19918bedeee6aca546199af5e689_3	CP000097.373319.374797	Bacteria;Cyanobacteria;Cyanobacteria;SubsectionI;FamilyI;Synechococcus;Synechococcus sp. CC9902	0	0	0	1	0	0	0	0	0	0	0	0	0	1	1	0	Bacteria	Cyanobacteria	Cyanobacteria	Synechococcus	Synechococcus sp. CC9902	100	448	0	4	444	1	416	863	1e-300	89.3	3
[truncated: 294 more rows]

## Sheet: B
id	besthit	taxonomy	0916_06	0916_10	0916_14	0916_18	0916_22	0917_02	0917_06	0917_10	0917_14	0917_18	0917_22	0918_02	0918_06	0918_10	0918_14	0918_18	domain	phylum	order	family	species	percent_id	alignment_length	mismatches	gap_openings	query_start	query_end	subject_start	subject_end	E_value	bit_score	tot_counts
[truncated: 1,554 more rows]

[truncated: 4 more sheets: C, D, E, F]
