# Supplementary material for: Diel transcriptional response of a California Current plankton microbiome to light, low iron, and enduring viral infection
Source: ISME J. 2019 Jul 18;13(11):2817–33. doi: 10.1038/s41396-019-0472-2 (PMC6794264; doi:10.1038/s41396-019-0472-2)
Supplement: Supplementary file 8 — Supplemental Dataset 5 [file 41396_2019_472_MOESM8_ESM.xlsx]

## Sheet: A
id	besthit	taxonomy	0916_06	0916_10	0916_14	0916_18	0916_22	0917_02	0917_06	0917_10	0917_14	0917_18	0917_22	0918_02	0918_06	0918_10	0918_14	0918_18	domain	phylum	order	family	species	percent_id	alignment_length	mismatches	gap_openings	query_start	query_end	subject_start	subject_end	E_value	bit_score	tot_counts
1ac464b0fe287b6c179db5ef7f923db3b35e088b_147	7335#JX297813	Eukaryota;Stramenopiles;Ochrophyta;Pelagophyceae;Pelagophyceae_X;Pelagophyceae_XX;Pelagophyceae_XXX;Pelagophyceae_XXXX;Pelagophyceae_XXXXX;Pelagophyceae_XXXXX sp.	79	16	11	35	15	49	32	38	25	18	0	11	27	20	13	7	Eukaryota	Stramenopiles	Ochrophyta	Pelagophyceae_XXXXX	Pelagophyceae_XXXXX sp.	99.81	534	1	4	531	1	336	868	1.5e-227	80.4	396
b5e3ea84f1ff845b992850d4c64c03f0a4615049_63	6621#AF001660	Eukaryota;Archaeplastida;Chlorophyta;Mamiellophyceae;Mamiellophyceae_X;Mamiellales;Mamiellales_X;Bathycoccaceae;Bathycoccaceae_X;Bathycoccaceae_X sp.	10	21	27	17	36	16	10	10	8	11	15	26	28	16	15	23	Eukaryota	Archaeplastida	Chlorophyta	Bathycoccaceae_X	Bathycoccaceae_X sp.	100	305	0	0	305	1	573	877	7.4e-225	79.3	289
e180e2004d5931aa1dfadd881fa85356bfe35933_184	956#EU123324	Eukaryota;Hacrobia;Cryptophyta;Cryptophyceae;Cryptophyceae_X;Pyrenomonadales;Pyrenomonadales_X;Pyrenomonadales_XX;Pyrenomonadales_XXX;Pyrenomonadales_XXX sp.	33	39	13	17	5	14	20	17	13	12	4	2	5	25	11	0	Eukaryota	Hacrobia	Cryptophyta	Pyrenomonadales_XXX	Pyrenomonadales_XXX sp.	100	518	0	0	518	1	161	678	1.3e-228	80.3	230
42f3030dc9df5359d4a5e6b38f7c4f3166dff3f3_88	6621#AF001660	Eukaryota;Archaeplastida;Chlorophyta;Mamiellophyceae;Mamiellophyceae_X;Mamiellales;Mamiellales_X;Bathycoccaceae;Bathycoccaceae_X;Bathycoccaceae_X sp.	5	28	15	12	17	7	16	10	8	6	7	12	22	13	13	9	Eukaryota	Archaeplastida	Chlorophyta	Bathycoccaceae_X	Bathycoccaceae_X sp.	100	290	0	0	290	1	588	877	6.5e-181	73.1	200
e63f80db2132fb75c34a5b89f3c61660d5b79d8e_128	4197#AF530387	Eukaryota;Hacrobia;Cryptophyta;Cryptophyceae;Cryptophyceae_X;Pyrenomonadales;Pyrenomonadales_X;Pyrenomonadales_XX;Pyrenomonadales_XXX;Pyrenomonadales_XXX sp.	43	30	11	12	12	3	10	11	7	3	1	2	23	15	7	0	Eukaryota	Hacrobia	Cryptophyta	Pyrenomonadales_XXX	Pyrenomonadales_XXX sp.	99.77	431	1	1	430	1	318	748	0	127.1	190
5c2d0c1c05f0a23acf112788501c96fcd98f488d_37	6621#AF001660	Eukaryota;Archaeplastida;Chlorophyta;Mamiellophyceae;Mamiellophyceae_X;Mamiellales;Mamiellales_X;Bathycoccaceae;Bathycoccaceae_X;Bathycoccaceae_X sp.	3	14	19	5	25	8	10	7	6	6	7	17	17	12	17	11	Eukaryota	Archaeplastida	Chlorophyta	Bathycoccaceae_X	Bathycoccaceae_X sp.	99.66	295	1	0	295	1	583	877	1.4e-194	75.1	184
54b7a7c89f474812b046972a132d704f594b1228_44	6621#AF001660	Eukaryota;Archaeplastida;Chlorophyta;Mamiellophyceae;Mamiellophyceae_X;Mamiellales;Mamiellales_X;Bathycoccaceae;Bathycoccaceae_X;Bathycoccaceae_X sp.	6	12	19	10	18	6	10	3	5	3	8	7	22	11	9	9	Eukaryota	Archaeplastida	Chlorophyta	Bathycoccaceae_X	Bathycoccaceae_X sp.	99.35	307	2	0	307	1	571	877	3.1e-192	74.8	158
5e1de5ac841f75a1fb91b7f6606aa43914c3fba2_33	796#EU123322	Eukaryota;Hacrobia;Cryptophyta;Cryptophyceae;Cryptophyceae_X;Pyrenomonadales;Pyrenomonadales_X;Pyrenomonadales_XX;Pyrenomonadales_XXX;Pyrenomonadales_XXX sp.	36	19	1	11	6	10	9	7	2	1	0	3	18	13	14	2	Eukaryota	Hacrobia	Cryptophyta	Pyrenomonadales_XXX	Pyrenomonadales_XXX sp.	99.81	518	1	2	517	1	162	678	8.6e-246	82.5	152
0d00adfe09bf78dcd8f3fbfc7a823bbcd0172882_23	956#EU123324	Eukaryota;Hacrobia;Cryptophyta;Cryptophyceae;Cryptophyceae_X;Pyrenomonadales;Pyrenomonadales_X;Pyrenomonadales_XX;Pyrenomonadales_XXX;Pyrenomonadales_XXX sp.	30	18	5	6	9	6	3	8	1	4	0	3	24	15	4	2	Eukaryota	Hacrobia	Cryptophyta	Pyrenomonadales_XXX	Pyrenomonadales_XXX sp.	99.77	435	1	1	434	1	244	678	0	95.7	138
1096b84bf4a45849e1855af70398ad4aa152a621_75	6621#AF001660	Eukaryota;Archaeplastida;Chlorophyta;Mamiellophyceae;Mamiellophyceae_X;Mamiellales;Mamiellales_X;Bathycoccaceae;Bathycoccaceae_X;Bathycoccaceae_X sp.	6	12	9	10	20	5	2	4	9	3	2	10	14	5	8	8	Eukaryota	Archaeplastida	Chlorophyta	Bathycoccaceae_X	Bathycoccaceae_X sp.	99.65	286	1	0	286	1	592	877	1.8e-173	72	127
c8cc6c63dedf9cbefe15a79072f247402747ee58_28	6621#AF001660	Eukaryota;Archaeplastida;Chlorophyta;Mamiellophyceae;Mamiellophyceae_X;Mamiellales;Mamiellales_X;Bathycoccaceae;Bathycoccaceae_X;Bathycoccaceae_X sp.	4	13	18	7	9	9	8	9	8	3	4	9	7	7	6	5	Eukaryota	Archaeplastida	Chlorophyta	Bathycoccaceae_X	Bathycoccaceae_X sp.	100	322	0	0	322	1	556	877	2.4e-242	81.6	126
5de01a3c59d5b16692d69be75bc56d6abd0eb542_82	956#EU123324	Eukaryota;Hacrobia;Cryptophyta;Cryptophyceae;Cryptophyceae_X;Pyrenomonadales;Pyrenomonadales_X;Pyrenomonadales_XX;Pyrenomonadales_XXX;Pyrenomonadales_XXX sp.	28	21	5	8	7	1	4	4	2	1	0	2	17	12	9	0	Eukaryota	Hacrobia	Cryptophyta	Pyrenomonadales_XXX	Pyrenomonadales_XXX sp.	99.78	459	1	1	458	1	220	678	0	98	121
2c241f3661373db00518198e67c3c179d33d2f54_23	6621#AF001660	Eukaryota;Archaeplastida;Chlorophyta;Mamiellophyceae;Mamiellophyceae_X;Mamiellales;Mamiellales_X;Bathycoccaceae;Bathycoccaceae_X;Bathycoccaceae_X sp.	7	15	10	4	10	7	11	3	8	3	4	6	11	9	5	6	Eukaryota	Archaeplastida	Chlorophyta	Bathycoccaceae_X	Bathycoccaceae_X sp.	99.68	310	1	1	310	1	569	877	3.9e-201	76.1	119
3d9f12d004fc1c20a0cea59f979fb634cfb28932_51	287#KJ513116	Eukaryota;Hacrobia;Cryptophyta;Cryptophyceae;Cryptophyceae_X;Pyrenomonadales;Pyrenomonadales_X;Geminigeraceae;Teleaulax;Teleaulax sp.	25	20	4	3	11	0	4	8	3	7	1	2	16	11	3	1	Eukaryota	Hacrobia	Cryptophyta	Teleaulax	Teleaulax sp.	99.78	449	1	1	448	1	111	559	0	96.7	119
497b44e965e96dd6b84dccefed5b79ea03bc9515_32	287#KJ513116	Eukaryota;Hacrobia;Cryptophyta;Cryptophyceae;Cryptophyceae_X;Pyrenomonadales;Pyrenomonadales_X;Geminigeraceae;Teleaulax;Teleaulax sp.	26	13	4	5	11	7	1	6	9	3	2	4	13	10	3	0	Eukaryota	Hacrobia	Cryptophyta	Teleaulax	Teleaulax sp.	99.77	428	1	1	427	1	132	559	0	129.4	117
c260f31810879a8e789fb53bb49795d48a260ae4_43	5922#NC_009573	Eukaryota;Hacrobia;Cryptophyta;Cryptophyceae;Cryptophyceae_X;Cryptomonadales;Rhodomonas;Rhodomonas salina	19	13	6	7	2	4	5	6	9	2	2	3	9	10	5	8	Eukaryota	Hacrobia	Cryptophyta	Rhodomonas	Rhodomonas salina	99.31	145	1	0	145	1	731	875	1.6e-98	58.2	110
9fde0d66aa0eb0eb229d3638543c7a0e8bb8a0dd_38	6345#HQ671891	Eukaryota;Stramenopiles;Ochrophyta;Pelagophyceae;Pelagophyceae_X;Pelagophyceae_XX;Pelagophyceae_XXX;Pelagophyceae_XXXX;Pelagophyceae_XXXXX;Pelagophyceae_XXXXX sp.	15	7	5	13	1	20	6	13	9	6	0	0	0	7	4	0	Eukaryota	Stramenopiles	Ochrophyta	Pelagophyceae_XXXXX	Pelagophyceae_XXXXX sp.	100	428	0	1	428	1	442	868	0	113.2	106
913e84cd7971e3495c6879f182faff9494073a57_27	6621#AF001660	Eukaryota;Archaeplastida;Chlorophyta;Mamiellophyceae;Mamiellophyceae_X;Mamiellales;Mamiellales_X;Bathycoccaceae;Bathycoccaceae_X;Bathycoccaceae_X sp.	4	9	15	12	5	6	7	5	5	5	9	1	4	9	6	2	Eukaryota	Archaeplastida	Chlorophyta	Bathycoccaceae_X	Bathycoccaceae_X sp.	100	299	0	0	299	1	579	877	5e-236	80.7	104
892ed10e5622a02b7ac562b7b3d219cf8c153617_39	7630#HQ671892	Eukaryota;Stramenopiles;Ochrophyta;Pelagophyceae;Pelagophyceae_X;Pelagophyceae_XX;Pelagophyceae_XXX;Pelagophyceae_XXXX;Pelagophyceae_XXXXX;Pelagophyceae_XXXXX sp.	14	6	5	7	2	16	10	14	11	7	2	0	2	3	4	0	Eukaryota	Stramenopiles	Ochrophyta	Pelagophyceae_XXXXX	Pelagophyceae_XXXXX sp.	100	459	0	1	459	1	411	868	0	114	103
0a80f9aac17fcdf68c1213c1468ce16015643022_40	6345#HQ671891	Eukaryota;Stramenopiles;Ochrophyta;Pelagophyceae;Pelagophyceae_X;Pelagophyceae_XX;Pelagophyceae_XXX;Pelagophyceae_XXXX;Pelagophyceae_XXXXX;Pelagophyceae_XXXXX sp.	15	5	7	15	0	13	6	12	12	5	0	0	0	7	4	0	Eukaryota	Stramenopiles	Ochrophyta	Pelagophyceae_XXXXX	Pelagophyceae_XXXXX sp.	100	472	0	2	472	1	399	868	0	105.5	101
5e8e211944274f380960500de341f1830176781a_28	7335#JX297813	Eukaryota;Stramenopiles;Ochrophyta;Pelagophyceae;Pelagophyceae_X;Pelagophyceae_XX;Pelagophyceae_XXX;Pelagophyceae_XXXX;Pelagophyceae_XXXXX;Pelagophyceae_XXXXX sp.	18	3	7	7	5	8	9	13	8	5	0	0	6	3	5	0	Eukaryota	Stramenopiles	Ochrophyta	Pelagophyceae_XXXXX	Pelagophyceae_XXXXX sp.	99.81	532	1	4	529	1	338	868	5.4e-223	79.8	97
bda5048986b630ab6a0bc0aeb0a13425d1f0b236_32	7335#JX297813	Eukaryota;Stramenopiles;Ochrophyta;Pelagophyceae;Pelagophyceae_X;Pelagophyceae_XX;Pelagophyceae_XXX;Pelagophyceae_XXXX;Pelagophyceae_XXXXX;Pelagophyceae_XXXXX sp.	18	5	3	6	7	9	4	6	6	4	0	1	5	5	3	1	Eukaryota	Stramenopiles	Ochrophyta	Pelagophyceae_XXXXX	Pelagophyceae_XXXXX sp.	99.81	523	1	4	520	1	347	868	1.1e-209	78	83
f510dd65b25fe1835d203d6cebe2a856a14a4061_26	6952#FJ612431	Eukaryota;Stramenopiles;Stramenopiles_X;Bacillariophyta;Coscinodiscophyceae;Thalassiosirales;Thalassiosirales_X;Thalassiosiraceae;Thalassiosiraceae_X;Thalassiosiraceae_X sp.	15	3	6	7	1	11	8	5	6	3	2	1	4	2	2	4	Eukaryota	Stramenopiles	Stramenopiles_X	Thalassiosiraceae_X	Thalassiosiraceae_X sp.	99.81	532	1	0	532	1	345	876	6e-231	80.9	80
474b212303a15289f147230f940e84dc0554b2f5_42	4637#AB375870	Eukaryota;Hacrobia;Cryptophyta;Cryptophyceae;Cryptophyceae_X;Pyrenomonadales;Pyrenomonadales_X;Pyrenomonadales_XX;Pyrenomonadales_XXX;Pyrenomonadales_XXX sp.	13	13	4	2	0	6	5	3	4	2	8	0	0	8	8	0	Eukaryota	Hacrobia	Cryptophyta	Pyrenomonadales_XXX	Pyrenomonadales_XXX sp.	99.81	521	1	0	521	1	135	655	0	102.3	76
ee3b07f824660c4551205279e5170614cb2702c8_17	7893#GQ472819	Eukaryota;Stramenopiles;Stramenopiles_X;Bacillariophyta;Coscinodiscophyceae;Chaetocerotales;Chaetocerotales_X;Chaetocerotaceae;Chaetocerotaceae_X;Chaetocerotaceae_X sp.	17	2	2	1	2	1	9	3	7	4	6	0	2	10	5	1	Eukaryota	Stramenopiles	Stramenopiles_X	Chaetocerotaceae_X	Chaetocerotaceae_X sp.	100	263	0	0	263	1	607	869	0	95.6	72
7db2838a118a16074a3d8527b34fb23f571e8741_41	7335#JX297813	Eukaryota;Stramenopiles;Ochrophyta;Pelagophyceae;Pelagophyceae_X;Pelagophyceae_XX;Pelagophyceae_XXX;Pelagophyceae_XXXX;Pelagophyceae_XXXXX;Pelagophyceae_XXXXX sp.	15	5	3	8	0	9	5	5	6	5	0	0	0	4	6	0	Eukaryota	Stramenopiles	Ochrophyta	Pelagophyceae_XXXXX	Pelagophyceae_XXXXX sp.	100	522	0	0	522	1	347	868	9.7e-307	90	71
7dd4b7b83df7d909f0f14ea79df9b82f1b3ba257_20	796#EU123322	Eukaryota;Hacrobia;Cryptophyta;Cryptophyceae;Cryptophyceae_X;Pyrenomonadales;Pyrenomonadales_X;Pyrenomonadales_XX;Pyrenomonadales_XXX;Pyrenomonadales_XXX sp.	15	11	1	6	5	5	1	2	3	2	0	1	7	9	0	0	Eukaryota	Hacrobia	Cryptophyta	Pyrenomonadales_XXX	Pyrenomonadales_XXX sp.	99.8	508	1	2	507	1	172	678	1.09999763521387e-318	91.1	68
171622f4ba55aa0cab03691e3ca70946f4d230bd_22	6621#AF001660	Eukaryota;Archaeplastida;Chlorophyta;Mamiellophyceae;Mamiellophyceae_X;Mamiellales;Mamiellales_X;Bathycoccaceae;Bathycoccaceae_X;Bathycoccaceae_X sp.	2	6	6	3	10	2	7	4	2	0	2	1	8	5	6	2	Eukaryota	Archaeplastida	Chlorophyta	Bathycoccaceae_X	Bathycoccaceae_X sp.	99.64	274	1	0	274	1	604	877	2.5e-205	76.5	66
6ef3ff1651efc2f9f602be242b19845afdfea523_32	4637#AB375870	Eukaryota;Hacrobia;Cryptophyta;Cryptophyceae;Cryptophyceae_X;Pyrenomonadales;Pyrenomonadales_X;Pyrenomonadales_XX;Pyrenomonadales_XXX;Pyrenomonadales_XXX sp.	21	9	1	6	4	0	2	5	0	2	0	3	8	2	2	1	Eukaryota	Hacrobia	Cryptophyta	Pyrenomonadales_XXX	Pyrenomonadales_XXX sp.	99.77	441	1	1	440	1	215	655	0	97.4	66
0677f2c5ad10282022da5a0d7b4cf73457d74a27_55	956#EU123324	Eukaryota;Hacrobia;Cryptophyta;Cryptophyceae;Cryptophyceae_X;Pyrenomonadales;Pyrenomonadales_X;Pyrenomonadales_XX;Pyrenomonadales_XXX;Pyrenomonadales_XXX sp.	14	8	5	5	0	9	1	5	4	0	1	0	0	8	4	0	Eukaryota	Hacrobia	Cryptophyta	Pyrenomonadales_XXX	Pyrenomonadales_XXX sp.	99.61	518	2	0	518	1	161	678	4.2e-216	78.7	64
1f0598d6d1a3c415fdbd815790227b2f80927f09_34	7893#GQ472819	Eukaryota;Stramenopiles;Stramenopiles_X;Bacillariophyta;Coscinodiscophyceae;Chaetocerotales;Chaetocerotales_X;Chaetocerotaceae;Chaetocerotaceae_X;Chaetocerotaceae_X sp.	7	4	0	1	3	2	6	3	6	5	0	0	13	2	2	9	Eukaryota	Stramenopiles	Stramenopiles_X	Chaetocerotaceae_X	Chaetocerotaceae_X sp.	99.6	253	1	0	253	1	617	869	0	118.9	63
01921a4014bd51b65a3d176c2832eee30603b0dd_12	7335#JX297813	Eukaryota;Stramenopiles;Ochrophyta;Pelagophyceae;Pelagophyceae_X;Pelagophyceae_XX;Pelagophyceae_XXX;Pelagophyceae_XXXX;Pelagophyceae_XXXXX;Pelagophyceae_XXXXX sp.	17	3	1	4	2	7	6	2	4	3	1	2	2	4	3	1	Eukaryota	Stramenopiles	Ochrophyta	Pelagophyceae_XXXXX	Pelagophyceae_XXXXX sp.	99.66	296	1	0	296	1	573	868	5.2e-256	83.2	62
b424e6778e29e075487b255a5758de2bb13e7e16_22	5397#FJ002170	Eukaryota;Stramenopiles;Stramenopiles_X;Bacillariophyta;Bacillariophyta_X;Radial-centric-basal-Coscinodiscophyceae;Rhizosolenia;Rhizosolenia setigera	10	1	3	4	3	1	5	3	5	10	1	0	4	6	2	3	Eukaryota	Stramenopiles	Stramenopiles_X	Rhizosolenia	Rhizosolenia setigera	99.62	260	1	0	260	1	260	519	0	98.3	61
459cbbb4cd35b778dadffed5e5bdbc40c4e2cb91_26	6697#GU061466	Eukaryota;Stramenopiles;Stramenopiles_X;Bacillariophyta;Coscinodiscophyceae;Chaetocerotales;Chaetocerotales;Chaetocerotaceae;Chaetocerotaceae_X;Chaetocerotaceae_X sp.	10	3	0	0	1	1	9	1	8	7	0	0	11	2	4	2	Eukaryota	Stramenopiles	Stramenopiles_X	Chaetocerotaceae_X	Chaetocerotaceae_X sp.	98.31	532	9	1	531	1	338	869	4.20000000004593e-314	90.9	59
6472414db0115c200cb12a71b131728b9ff3a822_29	6621#AF001660	Eukaryota;Archaeplastida;Chlorophyta;Mamiellophyceae;Mamiellophyceae_X;Mamiellales;Mamiellales_X;Bathycoccaceae;Bathycoccaceae_X;Bathycoccaceae_X sp.	4	7	5	5	12	6	4	3	1	1	2	1	1	2	4	1	Eukaryota	Archaeplastida	Chlorophyta	Bathycoccaceae_X	Bathycoccaceae_X sp.	99.63	270	1	0	270	1	608	877	5.7e-284	86.5	59
ff2234c45c8b754e85adb636e764675bf9317f3c_19	796#EU123322	Eukaryota;Hacrobia;Cryptophyta;Cryptophyceae;Cryptophyceae_X;Pyrenomonadales;Pyrenomonadales_X;Pyrenomonadales_XX;Pyrenomonadales_XXX;Pyrenomonadales_XXX sp.	13	10	4	6	1	4	3	3	1	1	2	1	3	3	2	0	Eukaryota	Hacrobia	Cryptophyta	Pyrenomonadales_XXX	Pyrenomonadales_XXX sp.	99.78	464	1	0	464	1	215	678	0	96.7	57
b4f231a7b1dd77269de809824957b7d7475184dd_18	7335#JX297813	Eukaryota;Stramenopiles;Ochrophyta;Pelagophyceae;Pelagophyceae_X;Pelagophyceae_XX;Pelagophyceae_XXX;Pelagophyceae_XXXX;Pelagophyceae_XXXXX;Pelagophyceae_XXXXX sp.	1	0	0	0	18	3	0	1	0	0	0	7	22	0	0	4	Eukaryota	Stramenopiles	Ochrophyta	Pelagophyceae_XXXXX	Pelagophyceae_XXXXX sp.	99.81	531	1	3	528	1	338	868	1.8e-275	86.4	56
594249010cb1206898b2f61d42a0736ca96350a4_10	5359#FJ493499	Eukaryota;Archaeplastida;Chlorophyta;Pyramimonadales;Pyramimonadales_X;Pyramimonadales_XX;Pyramimonas;Pyramimonas parkeae	3	3	3	4	7	5	5	2	3	4	3	5	2	2	3	1	Eukaryota	Archaeplastida	Chlorophyta	Pyramimonas	Pyramimonas parkeae	98.31	60	1	1	60	1	877	935	8.4e-24	37.3	55
848f3b3df2162bc0c6f618bce2e8e356182f5c26_15	4197#AF530387	Eukaryota;Hacrobia;Cryptophyta;Cryptophyceae;Cryptophyceae_X;Pyrenomonadales;Pyrenomonadales_X;Pyrenomonadales_XX;Pyrenomonadales_XXX;Pyrenomonadales_XXX sp.	10	6	1	4	4	3	5	3	4	1	0	2	4	4	3	0	Eukaryota	Hacrobia	Cryptophyta	Pyrenomonadales_XXX	Pyrenomonadales_XXX sp.	99.79	469	1	1	468	1	280	748	0	95.3	54
3f4dfe421fea5d4974b516e6d5d497575ca43ddb_16	6227#NC_009681	Eukaryota;Archaeplastida;Chlorophyta;Trebouxiophyceae;Ctenocladales;Ctenocladales_X;Leptosira;Leptosira terrestris	5	4	7	2	6	2	6	4	3	3	5	1	0	4	1	0	Eukaryota	Archaeplastida	Chlorophyta	Leptosira	Leptosira terrestris	98.51	67	1	0	67	1	822	888	1.2e-43	44.1	53
690c75efbe44463131929380b417ced57c1bea0b_12	7630#HQ671892	Eukaryota;Stramenopiles;Ochrophyta;Pelagophyceae;Pelagophyceae_X;Pelagophyceae_XX;Pelagophyceae_XXX;Pelagophyceae_XXXX;Pelagophyceae_XXXXX;Pelagophyceae_XXXXX sp.	5	4	2	0	5	5	6	7	5	2	0	0	1	6	2	2	Eukaryota	Stramenopiles	Ochrophyta	Pelagophyceae_XXXXX	Pelagophyceae_XXXXX sp.	99.79	471	1	4	468	1	399	868	0	98.2	52
7e03accd4a6d751c600d3a0d731e459477288b8b_24	7335#JX297813	Eukaryota;Stramenopiles;Ochrophyta;Pelagophyceae;Pelagophyceae_X;Pelagophyceae_XX;Pelagophyceae_XXX;Pelagophyceae_XXXX;Pelagophyceae_XXXXX;Pelagophyceae_XXXXX sp.	17	4	1	3	0	8	2	2	7	3	0	0	0	3	2	0	Eukaryota	Stramenopiles	Ochrophyta	Pelagophyceae_XXXXX	Pelagophyceae_XXXXX sp.	100	535	0	0	535	1	334	868	1.4e-222	79.8	52
ceaa771c5283cd6a3265f4dad9791f6df5ef70be_11	4637#AB375870	Eukaryota;Hacrobia;Cryptophyta;Cryptophyceae;Cryptophyceae_X;Pyrenomonadales;Pyrenomonadales_X;Pyrenomonadales_XX;Pyrenomonadales_XXX;Pyrenomonadales_XXX sp.	11	11	4	2	4	1	2	1	3	1	3	2	4	2	1	0	Eukaryota	Hacrobia	Cryptophyta	Pyrenomonadales_XXX	Pyrenomonadales_XXX sp.	99.78	446	1	1	445	1	210	655	0	95.9	52
9bc36bd35f1e99ccd50151db45d24c31aca79754_15	6621#AF001660	Eukaryota;Archaeplastida;Chlorophyta;Mamiellophyceae;Mamiellophyceae_X;Mamiellales;Mamiellales_X;Bathycoccaceae;Bathycoccaceae_X;Bathycoccaceae_X sp.	1	7	6	5	3	5	3	1	7	4	1	1	1	2	3	0	Eukaryota	Archaeplastida	Chlorophyta	Bathycoccaceae_X	Bathycoccaceae_X sp.	100	330	0	0	330	1	548	877	5.4e-227	79.7	50
59402253036e61dea17af14de40f6364de466774_12	6621#AF001660	Eukaryota;Archaeplastida;Chlorophyta;Mamiellophyceae;Mamiellophyceae_X;Mamiellales;Mamiellales_X;Bathycoccaceae;Bathycoccaceae_X;Bathycoccaceae_X sp.	1	2	3	2	6	5	6	1	2	0	0	3	6	2	6	3	Eukaryota	Archaeplastida	Chlorophyta	Bathycoccaceae_X	Bathycoccaceae_X sp.	99.68	313	1	2	313	1	567	877	6.9e-191	74.7	48
b0eec52945c10a525ef0622bda213380be97b0fb_15	6621#AF001660	Eukaryota;Archaeplastida;Chlorophyta;Mamiellophyceae;Mamiellophyceae_X;Mamiellales;Mamiellales_X;Bathycoccaceae;Bathycoccaceae_X;Bathycoccaceae_X sp.	3	4	5	6	2	4	5	2	2	0	0	0	1	9	2	3	Eukaryota	Archaeplastida	Chlorophyta	Bathycoccaceae_X	Bathycoccaceae_X sp.	99.81	520	1	2	519	1	359	877	2.3e-194	75.9	48
7a0e17618c045b3f15a45b7437e3c0dcd4762096_9	6621#AF001660	Eukaryota;Archaeplastida;Chlorophyta;Mamiellophyceae;Mamiellophyceae_X;Mamiellales;Mamiellales_X;Bathycoccaceae;Bathycoccaceae_X;Bathycoccaceae_X sp.	1	3	5	3	6	5	2	1	3	2	0	0	6	2	8	0	Eukaryota	Archaeplastida	Chlorophyta	Bathycoccaceae_X	Bathycoccaceae_X sp.	99.81	521	1	1	520	1	357	877	7.8e-173	72.7	47
7e65bdca78934e95cc027bc4c52182e265a6535b_21	7335#JX297813	Eukaryota;Stramenopiles;Ochrophyta;Pelagophyceae;Pelagophyceae_X;Pelagophyceae_XX;Pelagophyceae_XXX;Pelagophyceae_XXXX;Pelagophyceae_XXXXX;Pelagophyceae_XXXXX sp.	11	1	5	4	3	4	3	1	2	4	0	1	2	1	4	1	Eukaryota	Stramenopiles	Ochrophyta	Pelagophyceae_XXXXX	Pelagophyceae_XXXXX sp.	99.8	514	1	4	511	1	356	868	3.2e-236	81.5	47
b2dc7cd8a199ee19f2bb54628b7025a6f39de454_16	402#	Eukaryota;Stramenopiles;Stramenopiles_X;Pelagophyceae;Pelagophyceae_X;Pelagophyceae_XX;Pelagomonas;Pelagomonas calceolata	4	1	3	4	6	4	4	2	4	6	0	1	3	3	1	1	Eukaryota	Stramenopiles	Stramenopiles_X	Pelagomonas	Pelagomonas calceolata	99.78	459	1	4	456	1	282	739	0	106.5	47
0ca55b1dd461ce9634a930c6cbf07db08485388f_14	6621#AF001660	Eukaryota;Archaeplastida;Chlorophyta;Mamiellophyceae;Mamiellophyceae_X;Mamiellales;Mamiellales_X;Bathycoccaceae;Bathycoccaceae_X;Bathycoccaceae_X sp.	2	5	8	3	2	5	3	2	6	0	1	0	3	0	5	1	Eukaryota	Archaeplastida	Chlorophyta	Bathycoccaceae_X	Bathycoccaceae_X sp.	100	325	0	1	324	1	553	877	1.9e-206	76.9	46
0e5c38fc1a3cae658a583b8c4d7452108ae1c8d6_31	6621#AF001660	Eukaryota;Archaeplastida;Chlorophyta;Mamiellophyceae;Mamiellophyceae_X;Mamiellales;Mamiellales_X;Bathycoccaceae;Bathycoccaceae_X;Bathycoccaceae_X sp.	2	5	7	2	5	2	4	0	1	1	1	1	3	4	4	1	Eukaryota	Archaeplastida	Chlorophyta	Bathycoccaceae_X	Bathycoccaceae_X sp.	99.64	278	1	0	278	1	600	877	4e-199	75.7	43
c3e83facc3499ae8dc2127383e57806ac9684cfb_25	6621#AF001660	Eukaryota;Archaeplastida;Chlorophyta;Mamiellophyceae;Mamiellophyceae_X;Mamiellales;Mamiellales_X;Bathycoccaceae;Bathycoccaceae_X;Bathycoccaceae_X sp.	1	1	7	3	4	1	2	4	4	1	2	1	1	5	6	0	Eukaryota	Archaeplastida	Chlorophyta	Bathycoccaceae_X	Bathycoccaceae_X sp.	100	283	0	0	283	1	595	877	3.1e-164	70.6	43
d9cab69b50daa6fc57d48eb5c1bc12ad35e7557a_11	6621#AF001660	Eukaryota;Archaeplastida;Chlorophyta;Mamiellophyceae;Mamiellophyceae_X;Mamiellales;Mamiellales_X;Bathycoccaceae;Bathycoccaceae_X;Bathycoccaceae_X sp.	0	4	4	1	8	2	3	2	0	1	2	3	4	2	4	3	Eukaryota	Archaeplastida	Chlorophyta	Bathycoccaceae_X	Bathycoccaceae_X sp.	100	316	0	2	316	1	564	877	2e-203	76.4	43
327fba428b2149e4f565d13e562d9ca7eb26f7f2_14	6621#AF001660	Eukaryota;Archaeplastida;Chlorophyta;Mamiellophyceae;Mamiellophyceae_X;Mamiellales;Mamiellales_X;Bathycoccaceae;Bathycoccaceae_X;Bathycoccaceae_X sp.	0	6	8	4	3	0	2	3	4	2	0	0	4	3	2	0	Eukaryota	Archaeplastida	Chlorophyta	Bathycoccaceae_X	Bathycoccaceae_X sp.	99.81	531	1	1	530	1	347	877	3.6e-168	72.1	41
282f364518b5963d182b4cc4865d12d3cd6d012a_20	7335#JX297813	Eukaryota;Stramenopiles;Ochrophyta;Pelagophyceae;Pelagophyceae_X;Pelagophyceae_XX;Pelagophyceae_XXX;Pelagophyceae_XXXX;Pelagophyceae_XXXXX;Pelagophyceae_XXXXX sp.	7	1	1	2	2	4	5	4	5	4	0	0	1	1	3	0	Eukaryota	Stramenopiles	Ochrophyta	Pelagophyceae_XXXXX	Pelagophyceae_XXXXX sp.	99.81	528	1	4	525	1	342	868	5.4e-284	87.4	40
cee19f4a9142de8993ef86a932ae973b594bcdbc_17	5922#NC_009573	Eukaryota;Hacrobia;Cryptophyta;Cryptophyceae;Cryptophyceae_X;Cryptomonadales;Rhodomonas;Rhodomonas salina	8	6	4	2	4	1	1	1	0	1	0	3	1	5	0	1	Eukaryota	Hacrobia	Cryptophyta	Rhodomonas	Rhodomonas salina	98.74	159	2	0	159	1	717	875	3.2e-86	55.8	38
4a44927c23dd0ea48e558a8a52b7b4749589f03c_18	67#AY702140	Eukaryota;Stramenopiles;Stramenopiles_X;Pelagophyceae;Pelagophyceae_X;Pelagophyceae_XX;Pelagomonas;Pelagomonas calceolata	11	3	1	3	1	3	5	2	2	1	0	0	0	4	1	0	Eukaryota	Stramenopiles	Stramenopiles_X	Pelagomonas	Pelagomonas calceolata	100	421	0	1	421	1	108	527	0	112.9	37
99706c62252842255d9e6c290bb925063cf5f4d8_19	7335#JX297813	Eukaryota;Stramenopiles;Ochrophyta;Pelagophyceae;Pelagophyceae_X;Pelagophyceae_XX;Pelagophyceae_XXX;Pelagophyceae_XXXX;Pelagophyceae_XXXXX;Pelagophyceae_XXXXX sp.	8	1	5	0	1	2	2	2	6	2	0	2	2	2	2	0	Eukaryota	Stramenopiles	Ochrophyta	Pelagophyceae_XXXXX	Pelagophyceae_XXXXX sp.	99.33	451	3	3	449	1	419	868	0	102.9	37
7f7cee01f8141d72da206d1e9deceedf8b17f2b9_21	5922#NC_009573	Eukaryota;Hacrobia;Cryptophyta;Cryptophyceae;Cryptophyceae_X;Cryptomonadales;Rhodomonas;Rhodomonas salina	4	8	2	3	1	1	1	2	0	2	4	1	4	1	1	1	Eukaryota	Hacrobia	Cryptophyta	Rhodomonas	Rhodomonas salina	99.29	141	1	0	141	1	735	875	1.9e-100	58.5	36
dd489838064530274f0ede55fb5d273984269d99_17	4990#JN207220	Eukaryota;Stramenopiles;Stramenopiles_X;Bacillariophyta;Bacillariophyta_X;Polar-centric-Mediophyceae;Chaetoceros;Chaetoceros sp.	5	1	4	1	2	2	4	2	1	2	1	0	3	2	3	3	Eukaryota	Stramenopiles	Stramenopiles_X	Chaetoceros	Chaetoceros sp.	98.88	448	5	1	447	1	229	676	0	101.2	36
67c1b0525671ce47ef061c7386dab846aa08fa5a_16	7630#HQ671892	Eukaryota;Stramenopiles;Ochrophyta;Pelagophyceae;Pelagophyceae_X;Pelagophyceae_XX;Pelagophyceae_XXX;Pelagophyceae_XXXX;Pelagophyceae_XXXXX;Pelagophyceae_XXXXX sp.	4	3	1	2	0	10	3	3	3	1	0	0	0	2	3	0	Eukaryota	Stramenopiles	Ochrophyta	Pelagophyceae_XXXXX	Pelagophyceae_XXXXX sp.	100	451	0	1	451	1	419	868	0	112.7	35
995505b1ab12c264069fba0044a2c296171aa5b4_27	7463#HQ242646	Eukaryota;Hacrobia;Cryptophyta;Cryptophyceae;Cryptophyceae_X;Pyrenomonadales;Pyrenomonadales_X;Pyrenomonadales_XX;Pyrenomonadales_XXX;Pyrenomonadales_XXX sp.	6	2	1	1	0	2	1	1	7	2	3	0	0	4	4	0	Eukaryota	Hacrobia	Cryptophyta	Pyrenomonadales_XXX	Pyrenomonadales_XXX sp.	99.81	518	1	0	518	1	350	867	2.1e-290	88.1	34
af6330044d8bee7b81ea095cd769ffec6344de9f_13	956#EU123324	Eukaryota;Hacrobia;Cryptophyta;Cryptophyceae;Cryptophyceae_X;Pyrenomonadales;Pyrenomonadales_X;Pyrenomonadales_XX;Pyrenomonadales_XXX;Pyrenomonadales_XXX sp.	5	10	1	7	0	0	4	1	1	2	0	0	0	2	0	1	Eukaryota	Hacrobia	Cryptophyta	Pyrenomonadales_XXX	Pyrenomonadales_XXX sp.	99.79	469	1	0	469	1	210	678	0	95	34
24ec89b0d98aaf6842122696cd4f123997bf511e_24	7534#JQ586274	Eukaryota;Stramenopiles;Stramenopiles_X;Bacillariophyta;Bacillariophyceae;Bacillariophyceae_X;Bacillariophyceae_XX;Bacillariophyceae_XXX;Bacillariophyceae_XXXX;Bacillariophyceae_XXXX sp.	2	3	0	1	3	0	1	2	0	5	0	1	5	3	3	4	Eukaryota	Stramenopiles	Stramenopiles_X	Bacillariophyceae_XXXX	Bacillariophyceae_XXXX sp.	99.59	246	1	0	246	1	688	933	1.7e-181	73	33
cb28b01179099df578479b4a434adf7b7c48fca6_16	7828#JQ013176	Eukaryota;Stramenopiles;Stramenopiles_X;Bacillariophyta;Coscinodiscophyceae;Chaetocerotales;Chaetocerotales_X;Chaetocerotaceae;Chaetocerotaceae_X;Chaetocerotaceae_X sp.	3	3	2	0	1	0	1	1	2	4	3	1	3	1	3	3	Eukaryota	Stramenopiles	Stramenopiles_X	Chaetocerotaceae_X	Chaetocerotaceae_X sp.	99.61	256	1	0	256	1	613	868	0	94.4	31
3cef11903de0f402454328ac19666bcf20f7571c_24	7534#JQ586274	Eukaryota;Stramenopiles;Stramenopiles_X;Bacillariophyta;Bacillariophyceae;Bacillariophyceae_X;Bacillariophyceae_XX;Bacillariophyceae_XXX;Bacillariophyceae_XXXX;Bacillariophyceae_XXXX sp.	1	1	1	0	4	0	1	2	2	3	0	1	10	1	1	2	Eukaryota	Stramenopiles	Stramenopiles_X	Bacillariophyceae_XXXX	Bacillariophyceae_XXXX sp.	99.6	248	1	0	248	1	686	933	1.1e-222	78.7	30
3fb6d02f25517208dfeab14ca55ec72b610a4b80_8	6621#AF001660	Eukaryota;Archaeplastida;Chlorophyta;Mamiellophyceae;Mamiellophyceae_X;Mamiellales;Mamiellales_X;Bathycoccaceae;Bathycoccaceae_X;Bathycoccaceae_X sp.	0	5	3	4	3	0	3	0	2	1	0	0	2	4	3	0	Eukaryota	Archaeplastida	Chlorophyta	Bathycoccaceae_X	Bathycoccaceae_X sp.	99.81	533	1	1	532	1	345	877	1.5e-165	71.7	30
4b7d5fe640168ece432fd513ebf3b324663ce600_17	4637#AB375870	Eukaryota;Hacrobia;Cryptophyta;Cryptophyceae;Cryptophyceae_X;Pyrenomonadales;Pyrenomonadales_X;Pyrenomonadales_XX;Pyrenomonadales_XXX;Pyrenomonadales_XXX sp.	4	3	3	1	2	1	1	2	1	1	0	2	4	3	2	0	Eukaryota	Hacrobia	Cryptophyta	Pyrenomonadales_XXX	Pyrenomonadales_XXX sp.	99.78	457	1	1	456	1	199	655	0	99.2	30
73f603ea7e730304271ef0c0197708537fa3376d_19	67#AY702140	Eukaryota;Stramenopiles;Stramenopiles_X;Pelagophyceae;Pelagophyceae_X;Pelagophyceae_XX;Pelagomonas;Pelagomonas calceolata	8	3	1	2	0	2	2	1	2	2	0	0	0	2	4	0	Eukaryota	Stramenopiles	Stramenopiles_X	Pelagomonas	Pelagomonas calceolata	100	508	0	0	508	1	20	527	0	99.2	29
76ab845605d41dda58079e346e0c51b8788774db_12	7335#JX297813	Eukaryota;Stramenopiles;Ochrophyta;Pelagophyceae;Pelagophyceae_X;Pelagophyceae_XX;Pelagophyceae_XXX;Pelagophyceae_XXXX;Pelagophyceae_XXXXX;Pelagophyceae_XXXXX sp.	3	2	2	2	0	6	2	3	3	4	0	0	0	0	2	0	Eukaryota	Stramenopiles	Ochrophyta	Pelagophyceae_XXXXX	Pelagophyceae_XXXXX sp.	100	531	0	0	531	1	338	868	3.8e-230	80.8	29
7aa554c59a6ab0b4099fde336ef7cd8a9c8b2d51_13	5922#NC_009573	Eukaryota;Hacrobia;Cryptophyta;Cryptophyceae;Cryptophyceae_X;Cryptomonadales;Rhodomonas;Rhodomonas salina	6	2	1	3	0	2	3	2	0	1	3	1	2	2	0	1	Eukaryota	Hacrobia	Cryptophyta	Rhodomonas	Rhodomonas salina	100	151	0	0	151	1	725	875	1.8e-96	57.8	29
dad793c15ed50668752aed65ebefe4099388140e_8	7835#HQ203770	Eukaryota;Stramenopiles;Stramenopiles_X;Bacillariophyta;Coscinodiscophyceae;Thalassiosirales;Thalassiosirales_X;Skeletonemataceae;Skeletonemataceae_X;Skeletonemataceae_X sp.	5	0	1	2	6	2	2	1	1	0	1	1	4	2	0	1	Eukaryota	Stramenopiles	Stramenopiles_X	Skeletonemataceae_X	Skeletonemataceae_X sp.	99.55	448	2	1	447	1	428	875	0	100.2	29
f0c2b4cf68478a6290953e730e4793a5dc9f4a99_17	6621#AF001660	Eukaryota;Archaeplastida;Chlorophyta;Mamiellophyceae;Mamiellophyceae_X;Mamiellales;Mamiellales_X;Bathycoccaceae;Bathycoccaceae_X;Bathycoccaceae_X sp.	3	0	0	0	9	1	0	0	0	0	0	6	3	2	1	4	Eukaryota	Archaeplastida	Chlorophyta	Bathycoccaceae_X	Bathycoccaceae_X sp.	99.69	323	1	1	323	1	556	877	9.8e-181	73.2	29
fccfb20a87d1c301e40c30fa4c15450ddfceab9a_18	7335#JX297813	Eukaryota;Stramenopiles;Ochrophyta;Pelagophyceae;Pelagophyceae_X;Pelagophyceae_XX;Pelagophyceae_XXX;Pelagophyceae_XXXX;Pelagophyceae_XXXXX;Pelagophyceae_XXXXX sp.	6	1	2	1	0	5	3	2	1	2	1	2	1	1	1	0	Eukaryota	Stramenopiles	Ochrophyta	Pelagophyceae_XXXXX	Pelagophyceae_XXXXX sp.	100	283	0	0	283	1	586	868	5.4e-257	83.3	29
ac350a5862934fe99c93686d87442dacd593ad65_21	6617#JX016292	Eukaryota;Stramenopiles;Stramenopiles_X;Bacillariophyta;Coscinodiscophyceae;Cymatosirales;Cymatosirales_X;Cymatosiraceae;Cymatosiraceae_X;Cymatosiraceae_X sp.	0	1	1	0	1	1	5	0	1	4	0	2	3	2	6	1	Eukaryota	Stramenopiles	Stramenopiles_X	Cymatosiraceae_X	Cymatosiraceae_X sp.	99.81	520	1	0	520	1	348	867	7e-257	84.1	28
04df2aaf1dc788f352d0ed75b17d7fd1302eebd4_9	7661#AF001654	Eukaryota;Hacrobia;Cryptophyta;Cryptophyceae;Cryptophyceae_X;Pyrenomonadales;Pyrenomonadales_X;Pyrenomonadales_XX;Pyrenomonadales_XXX;Pyrenomonadales_XXX sp.	4	5	0	0	3	2	0	2	0	2	0	4	4	0	1	0	Eukaryota	Hacrobia	Cryptophyta	Pyrenomonadales_XXX	Pyrenomonadales_XXX sp.	99.66	294	1	0	294	1	573	866	5.9e-236	80.7	27
2fda0899c464f7fa8d2df5606e20015e30f98fab_10	7335#JX297813	Eukaryota;Stramenopiles;Ochrophyta;Pelagophyceae;Pelagophyceae_X;Pelagophyceae_XX;Pelagophyceae_XXX;Pelagophyceae_XXXX;Pelagophyceae_XXXXX;Pelagophyceae_XXXXX sp.	4	3	0	1	0	1	4	2	3	0	3	0	0	4	2	0	Eukaryota	Stramenopiles	Ochrophyta	Pelagophyceae_XXXXX	Pelagophyceae_XXXXX sp.	99.81	522	1	3	519	1	347	868	1.4e-218	79.2	27
76a67f30b4092c39944b3930fcae8484b114d1bf_18	67#AY702140	Eukaryota;Stramenopiles;Stramenopiles_X;Pelagophyceae;Pelagophyceae_X;Pelagophyceae_XX;Pelagomonas;Pelagomonas calceolata	3	0	3	3	0	5	5	1	3	1	0	0	0	2	1	0	Eukaryota	Stramenopiles	Stramenopiles_X	Pelagomonas	Pelagomonas calceolata	99.56	458	2	0	458	1	70	527	0	111.8	27
3f5dc72ec308e1331ed0857ea062c81c4a31ce7f_12	4155#AY741371	Eukaryota;Hacrobia;Haptophyta;Prymnesiophyceae;Isochrysidales;Noelaerhabdaceae;Emiliania;Emiliania huxleyi	5	2	1	0	0	2	2	1	2	2	2	0	2	3	1	1	Eukaryota	Hacrobia	Haptophyta	Emiliania	Emiliania huxleyi	99.62	260	1	0	260	1	611	870	5.3e-222	78.7	26
5c3f0f7ac4369fdf6a9d9e7449d961cd3a0dcf59_14	731#FJ002211	Eukaryota;Stramenopiles;Stramenopiles_X;Bacillariophyta;Coscinodiscophyceae;Thalassiosirales;Thalassiosirales_X;Thalassiosiraceae;Thalassiosira;Thalassiosira gravida	3	0	3	1	0	2	3	0	3	4	1	0	4	0	0	2	Eukaryota	Stramenopiles	Stramenopiles_X	Thalassiosira	Thalassiosira gravida	99.78	459	1	0	459	1	399	857	0	99.7	26
c1766b1204e1206c04686a14f985d97cfe613ee4_10	7335#JX297813	Eukaryota;Stramenopiles;Ochrophyta;Pelagophyceae;Pelagophyceae_X;Pelagophyceae_XX;Pelagophyceae_XXX;Pelagophyceae_XXXX;Pelagophyceae_XXXXX;Pelagophyceae_XXXXX sp.	12	1	0	2	0	2	1	2	3	2	0	0	0	1	0	0	Eukaryota	Stramenopiles	Ochrophyta	Pelagophyceae_XXXXX	Pelagophyceae_XXXXX sp.	100	436	0	0	436	1	433	868	0	111.1	26
0f5b0735cdb82dee53ad8be20759b61619cd3d7e_15	6345#HQ671891	Eukaryota;Stramenopiles;Ochrophyta;Pelagophyceae;Pelagophyceae_X;Pelagophyceae_XX;Pelagophyceae_XXX;Pelagophyceae_XXXX;Pelagophyceae_XXXXX;Pelagophyceae_XXXXX sp.	6	1	3	0	0	1	3	5	0	2	0	0	0	1	3	0	Eukaryota	Stramenopiles	Ochrophyta	Pelagophyceae_XXXXX	Pelagophyceae_XXXXX sp.	99.78	463	1	4	460	1	407	868	0	108.9	25
4f70f4057dc0b53d593d9d61e25005b0b2280dc7_10	6212#NC_021637	Eukaryota;Hacrobia;Haptophyta;Prymnesiophyceae;Phaeocystales;Phaeocystaceae;Phaeocystis;Phaeocystis globosa	7	2	1	0	0	1	1	1	1	1	0	0	0	6	4	0	Eukaryota	Hacrobia	Haptophyta	Phaeocystis	Phaeocystis globosa	100	516	0	1	515	1	355	870	9.9e-166	71.7	25
56e7a2c50d0ec33307b87c0ff0f9646b5d3035f6_22	67#AY702140	Eukaryota;Stramenopiles;Stramenopiles_X;Pelagophyceae;Pelagophyceae_X;Pelagophyceae_XX;Pelagomonas;Pelagomonas calceolata	7	0	1	3	1	1	4	1	3	2	0	2	0	0	0	0	Eukaryota	Stramenopiles	Stramenopiles_X	Pelagomonas	Pelagomonas calceolata	100	462	0	0	462	1	66	527	0	115.8	25
b215d0c6f212f12dfa1926662702cd4a59808347_8	4155#AY741371	Eukaryota;Hacrobia;Haptophyta;Prymnesiophyceae;Isochrysidales;Noelaerhabdaceae;Emiliania;Emiliania huxleyi	1	3	1	0	0	2	1	1	7	0	3	1	3	0	2	0	Eukaryota	Hacrobia	Haptophyta	Emiliania	Emiliania huxleyi	100	264	0	0	264	1	607	870	9.4e-250	82.3	25
c7ef4d3e616f9da4578b5a16cadcba2e36b4074a_19	4637#AB375870	Eukaryota;Hacrobia;Cryptophyta;Cryptophyceae;Cryptophyceae_X;Pyrenomonadales;Pyrenomonadales_X;Pyrenomonadales_XX;Pyrenomonadales_XXX;Pyrenomonadales_XXX sp.	9	5	1	4	0	0	0	1	0	0	0	0	0	3	2	0	Eukaryota	Hacrobia	Cryptophyta	Pyrenomonadales_XXX	Pyrenomonadales_XXX sp.	99.78	452	1	1	451	1	204	655	0	98.5	25
e079ddee7e721d38524e13d467e7444e139c9bec_14	7534#JQ586274	Eukaryota;Stramenopiles;Stramenopiles_X;Bacillariophyta;Bacillariophyceae;Bacillariophyceae_X;Bacillariophyceae_XX;Bacillariophyceae_XXX;Bacillariophyceae_XXXX;Bacillariophyceae_XXXX sp.	3	2	0	3	0	1	1	0	1	4	0	0	7	2	0	1	Eukaryota	Stramenopiles	Stramenopiles_X	Bacillariophyceae_XXXX	Bacillariophyceae_XXXX sp.	99.29	283	2	0	283	1	651	933	3.6e-206	76.7	25
f6a5aa5a4613d8dc598273dc2e83ee0d6a36a192_14	6398#U70715	Eukaryota;Archaeplastida;Chlorophyta;Mamiellophyceae;Mamiellophyceae_X;Mamiellales;Mamiellales_X;Bathycoccaceae;Bathycoccaceae_X;Bathycoccaceae_X sp.	2	1	1	0	1	0	1	3	2	1	0	1	5	3	3	1	Eukaryota	Archaeplastida	Chlorophyta	Bathycoccaceae_X	Bathycoccaceae_X sp.	99.68	315	1	3	315	1	566	877	3.8e-220	78.7	25
0a06bae810b67729390d220cc3b6d797961b606a_11	6270#FJ745147	Eukaryota;Hacrobia;Cryptophyta;Cryptophyceae;Cryptophyceae_X;Pyrenomonadales;Pyrenomonadales_X;Pyrenomonadales_XX;Pyrenomonadales_XXX;Pyrenomonadales_XXX sp.	3	0	0	0	2	0	1	3	1	1	0	1	8	2	1	1	Eukaryota	Hacrobia	Cryptophyta	Pyrenomonadales_XXX	Pyrenomonadales_XXX sp.	99.77	431	1	1	430	1	418	848	0	119.8	24
39d5922835d27d69126756fb1604c46a6f75e99d_10	6621#AF001660	Eukaryota;Archaeplastida;Chlorophyta;Mamiellophyceae;Mamiellophyceae_X;Mamiellales;Mamiellales_X;Bathycoccaceae;Bathycoccaceae_X;Bathycoccaceae_X sp.	1	1	1	2	0	3	5	1	2	0	0	1	4	1	1	1	Eukaryota	Archaeplastida	Chlorophyta	Bathycoccaceae_X	Bathycoccaceae_X sp.	99.81	527	1	1	526	1	351	877	2.5e-255	84	24
4694ad901032d82fd44357cde443c7384552ada7_17	287#KJ513116	Eukaryota;Hacrobia;Cryptophyta;Cryptophyceae;Cryptophyceae_X;Pyrenomonadales;Pyrenomonadales_X;Geminigeraceae;Teleaulax;Teleaulax sp.	9	7	1	0	1	1	1	1	1	1	0	0	0	1	0	0	Eukaryota	Hacrobia	Cryptophyta	Teleaulax	Teleaulax sp.	100	485	0	0	485	1	75	559	0	110	24
586c6b44e971664c83488629740d7bda318e5079_12	6345#HQ671891	Eukaryota;Stramenopiles;Ochrophyta;Pelagophyceae;Pelagophyceae_X;Pelagophyceae_XX;Pelagophyceae_XXX;Pelagophyceae_XXXX;Pelagophyceae_XXXXX;Pelagophyceae_XXXXX sp.	1	1	2	1	6	4	2	1	2	1	0	1	2	0	0	0	Eukaryota	Stramenopiles	Ochrophyta	Pelagophyceae_XXXXX	Pelagophyceae_XXXXX sp.	99.31	437	3	3	435	1	433	868	0	104.5	24
794395849ebb8e789d14645ecc618aafa8821179_20	6621#AF001660	Eukaryota;Archaeplastida;Chlorophyta;Mamiellophyceae;Mamiellophyceae_X;Mamiellales;Mamiellales_X;Bathycoccaceae;Bathycoccaceae_X;Bathycoccaceae_X sp.	0	2	3	3	1	2	2	0	2	0	0	3	2	2	0	2	Eukaryota	Archaeplastida	Chlorophyta	Bathycoccaceae_X	Bathycoccaceae_X sp.	99.65	282	1	0	282	1	596	877	3.3e-173	71.9	24
84bf37a257b3d1af34bb5f09fb85370afe3c4cfb_9	67#AY702140	Eukaryota;Stramenopiles;Stramenopiles_X;Pelagophyceae;Pelagophyceae_X;Pelagophyceae_XX;Pelagomonas;Pelagomonas calceolata	4	0	1	1	4	1	0	1	4	1	0	2	1	2	2	0	Eukaryota	Stramenopiles	Stramenopiles_X	Pelagomonas	Pelagomonas calceolata	99.77	442	1	4	439	1	87	527	0	104	24
ab8b0ac67321ff8954b3e6f635aaa5bf932300ee_7	6621#AF001660	Eukaryota;Archaeplastida;Chlorophyta;Mamiellophyceae;Mamiellophyceae_X;Mamiellales;Mamiellales_X;Bathycoccaceae;Bathycoccaceae_X;Bathycoccaceae_X sp.	0	3	6	0	0	3	2	1	2	0	0	0	0	4	3	0	Eukaryota	Archaeplastida	Chlorophyta	Bathycoccaceae_X	Bathycoccaceae_X sp.	100	521	0	2	519	1	357	877	2.1e-184	74.5	24
d4ec39e80c6d830eb16d583dab4d9f5981239cc5_13	7335#JX297813	Eukaryota;Stramenopiles;Ochrophyta;Pelagophyceae;Pelagophyceae_X;Pelagophyceae_XX;Pelagophyceae_XXX;Pelagophyceae_XXXX;Pelagophyceae_XXXXX;Pelagophyceae_XXXXX sp.	10	0	0	2	0	4	2	0	3	1	0	0	0	0	2	0	Eukaryota	Stramenopiles	Ochrophyta	Pelagophyceae_XXXXX	Pelagophyceae_XXXXX sp.	99.62	522	2	0	522	1	347	868	2.4e-299	89.2	24
01929a7f1c5cb51c25996f01375f8d25e7727c7e_11	6952#FJ612431	Eukaryota;Stramenopiles;Stramenopiles_X;Bacillariophyta;Coscinodiscophyceae;Thalassiosirales;Thalassiosirales_X;Thalassiosiraceae;Thalassiosiraceae_X;Thalassiosiraceae_X sp.	1	4	3	2	0	3	3	2	3	0	0	0	0	1	1	0	Eukaryota	Stramenopiles	Stramenopiles_X	Thalassiosiraceae_X	Thalassiosiraceae_X sp.	99.62	531	2	0	531	1	346	876	5.1e-225	80.1	23
0edc27ef4d537ec74bec0c6e27c4592b80d88592_8	7335#JX297813	Eukaryota;Stramenopiles;Ochrophyta;Pelagophyceae;Pelagophyceae_X;Pelagophyceae_XX;Pelagophyceae_XXX;Pelagophyceae_XXXX;Pelagophyceae_XXXXX;Pelagophyceae_XXXXX sp.	3	2	0	2	0	2	0	3	1	1	6	0	0	2	1	0	Eukaryota	Stramenopiles	Ochrophyta	Pelagophyceae_XXXXX	Pelagophyceae_XXXXX sp.	99.8	508	1	3	505	1	361	868	5.9e-276	86.4	23
29294ed91797046b56a4c027535c7f9733e976fc_7	6212#NC_021637	Eukaryota;Hacrobia;Haptophyta;Prymnesiophyceae;Phaeocystales;Phaeocystaceae;Phaeocystis;Phaeocystis globosa	1	4	1	2	0	1	2	1	4	1	0	0	0	4	1	1	Eukaryota	Hacrobia	Haptophyta	Phaeocystis	Phaeocystis globosa	100	525	0	1	524	1	346	870	3.6e-151	69.4	23
44a3b739fe3bcb1310e93a8476f83930711f785a_9	7335#JX297813	Eukaryota;Stramenopiles;Ochrophyta;Pelagophyceae;Pelagophyceae_X;Pelagophyceae_XX;Pelagophyceae_XXX;Pelagophyceae_XXXX;Pelagophyceae_XXXXX;Pelagophyceae_XXXXX sp.	9	0	3	2	1	1	0	1	3	0	0	1	1	1	0	0	Eukaryota	Stramenopiles	Ochrophyta	Pelagophyceae_XXXXX	Pelagophyceae_XXXXX sp.	99.41	509	3	3	507	1	361	868	3.6e-267	85.4	23
8d50f9d121b5b8d3aaa85e2704c6795f31eb3a8a_12	4637#AB375870	Eukaryota;Hacrobia;Cryptophyta;Cryptophyceae;Cryptophyceae_X;Pyrenomonadales;Pyrenomonadales_X;Pyrenomonadales_XX;Pyrenomonadales_XXX;Pyrenomonadales_XXX sp.	10	2	2	1	0	1	0	0	0	2	3	0	0	2	0	0	Eukaryota	Hacrobia	Cryptophyta	Pyrenomonadales_XXX	Pyrenomonadales_XXX sp.	100	494	0	0	494	1	162	655	0	98.4	23
3efadaff2a7bd0604c72656fc180f33c1d9e3cf4_17	5145#JN207219	Eukaryota;Stramenopiles;Stramenopiles_X;Bacillariophyta;Bacillariophyta_X;Polar-centric-Mediophyceae;Chaetoceros;Chaetoceros sp.	0	2	0	0	0	0	1	1	6	6	0	0	1	3	2	0	Eukaryota	Stramenopiles	Stramenopiles_X	Chaetoceros	Chaetoceros sp.	98.31	534	9	1	533	1	337	870	8.8e-186	74.7	22
bbb429a9a5e6bba01fc1e49589534211394ba78a_9	287#KJ513116	Eukaryota;Hacrobia;Cryptophyta;Cryptophyceae;Cryptophyceae_X;Pyrenomonadales;Pyrenomonadales_X;Geminigeraceae;Teleaulax;Teleaulax sp.	7	3	2	0	1	1	3	0	0	0	0	0	3	1	1	0	Eukaryota	Hacrobia	Cryptophyta	Teleaulax	Teleaulax sp.	99.78	455	1	1	454	1	105	559	0	97.7	22
f43eeeb907faefa40fc73d3646f26fbdae4c4630_16	7534#JQ586274	Eukaryota;Stramenopiles;Stramenopiles_X;Bacillariophyta;Bacillariophyceae;Bacillariophyceae_X;Bacillariophyceae_XX;Bacillariophyceae_XXX;Bacillariophyceae_XXXX;Bacillariophyceae_XXXX sp.	2	0	0	1	2	2	0	0	4	2	1	1	3	3	1	0	Eukaryota	Stramenopiles	Stramenopiles_X	Bacillariophyceae_XXXX	Bacillariophyceae_XXXX sp.	99.42	174	1	1	173	1	760	933	1.1e-101	59.1	22
1dc778d726858eb779d253ce44556c04987a6226_12	7335#JX297813	Eukaryota;Stramenopiles;Ochrophyta;Pelagophyceae;Pelagophyceae_X;Pelagophyceae_XX;Pelagophyceae_XXX;Pelagophyceae_XXXX;Pelagophyceae_XXXXX;Pelagophyceae_XXXXX sp.	2	1	1	2	0	1	4	0	3	0	0	0	0	3	4	0	Eukaryota	Stramenopiles	Ochrophyta	Pelagophyceae_XXXXX	Pelagophyceae_XXXXX sp.	99.57	472	2	2	472	1	399	868	0	103.4	21
1f7bcda597efc5996a796b6248ee3e23ae97e2d3_9	683#AY702141	Eukaryota;Archaeplastida;Chlorophyta;Mamiellophyceae;Mamiellales;Bathycoccaceae;Ostreococcus;Ostreococcus tauri	0	1	2	3	3	0	4	0	1	2	1	1	2	0	0	1	Eukaryota	Archaeplastida	Chlorophyta	Ostreococcus	Ostreococcus tauri	100	254	0	0	254	1	363	616	0	93.1	21
3ada127664349ab48b356ef44554c9614cb1c001_8	7438#HQ671832	Eukaryota;Hacrobia;Haptophyta;Prymnesiophyceae;Prymnesiophycidae_X;Isochrysidales;Isochrysidales_X;Noelaerhabdaceae;Noelaerhabdaceae_X;Noelaerhabdaceae_X sp.	3	0	2	0	1	0	2	1	1	0	0	1	3	2	3	2	Eukaryota	Hacrobia	Haptophyta	Noelaerhabdaceae_X	Noelaerhabdaceae_X sp.	99.78	457	1	1	456	1	432	888	0	103.6	21
646c6da87ff56aaeaf427fa20f2dd3144f744362_13	6621#AF001660	Eukaryota;Archaeplastida;Chlorophyta;Mamiellophyceae;Mamiellophyceae_X;Mamiellales;Mamiellales_X;Bathycoccaceae;Bathycoccaceae_X;Bathycoccaceae_X sp.	0	2	2	2	2	1	1	2	2	0	3	1	0	0	3	0	Eukaryota	Archaeplastida	Chlorophyta	Bathycoccaceae_X	Bathycoccaceae_X sp.	100	319	0	2	319	1	561	877	3.5e-204	76.6	21
6943f8cf4d5bf35c7ceddc004b53f0f029f2644f_10	7463#HQ242646	Eukaryota;Hacrobia;Cryptophyta;Cryptophyceae;Cryptophyceae_X;Pyrenomonadales;Pyrenomonadales_X;Pyrenomonadales_XX;Pyrenomonadales_XXX;Pyrenomonadales_XXX sp.	3	1	1	1	0	2	2	1	1	3	0	0	0	2	4	0	Eukaryota	Hacrobia	Cryptophyta	Pyrenomonadales_XXX	Pyrenomonadales_XXX sp.	99.61	518	2	2	517	1	351	867	7.5e-238	81.7	21
6f9137685311519bb7d561fdab35bff723290606_6	4990#JN207220	Eukaryota;Stramenopiles;Stramenopiles_X;Bacillariophyta;Bacillariophyta_X;Polar-centric-Mediophyceae;Chaetoceros;Chaetoceros sp.	3	4	2	2	0	0	0	0	1	1	0	1	5	0	1	1	Eukaryota	Stramenopiles	Stramenopiles_X	Chaetoceros	Chaetoceros sp.	98.86	438	5	1	437	1	239	676	0	108.3	21
7060e5d1d3dafd4e5e4d274276d5ec9cb88c0b05_8	4637#AB375870	Eukaryota;Hacrobia;Cryptophyta;Cryptophyceae;Cryptophyceae_X;Pyrenomonadales;Pyrenomonadales_X;Pyrenomonadales_XX;Pyrenomonadales_XXX;Pyrenomonadales_XXX sp.	4	3	0	3	1	0	0	1	0	1	0	0	4	4	0	0	Eukaryota	Hacrobia	Cryptophyta	Pyrenomonadales_XXX	Pyrenomonadales_XXX sp.	99.8	498	1	1	497	1	158	655	0	97.3	21
8f948dc49b92495ac5e1ca7d849414e7d48fc6bc_15	762#	Eukaryota;Stramenopiles;Ochrophyta;Pelagophyceae;Pelagophyceae_X;Pelagomonadales;Pelagomonadales_X;Pelagomonadaceae;Pelagomonas;Pelagomonas sp.	5	1	2	0	0	1	0	4	3	1	0	0	0	2	2	0	Eukaryota	Stramenopiles	Ochrophyta	Pelagomonas	Pelagomonas sp.	100	414	0	1	414	1	4	416	0	123.2	21
aa9378701ec7ba57a426de3a35680f6d89c6fee5_14	4197#AF530387	Eukaryota;Hacrobia;Cryptophyta;Cryptophyceae;Cryptophyceae_X;Pyrenomonadales;Pyrenomonadales_X;Pyrenomonadales_XX;Pyrenomonadales_XXX;Pyrenomonadales_XXX sp.	5	3	2	2	1	1	0	2	0	1	1	0	0	3	0	0	Eukaryota	Hacrobia	Cryptophyta	Pyrenomonadales_XXX	Pyrenomonadales_XXX sp.	100	449	0	0	449	1	300	748	0	96	21
c21f7097920cb3c93c3939417778fc90ddbfbd83_5	7335#JX297813	Eukaryota;Stramenopiles;Ochrophyta;Pelagophyceae;Pelagophyceae_X;Pelagophyceae_XX;Pelagophyceae_XXX;Pelagophyceae_XXXX;Pelagophyceae_XXXXX;Pelagophyceae_XXXXX sp.	3	1	3	2	0	3	2	1	3	0	0	0	0	0	3	0	Eukaryota	Stramenopiles	Ochrophyta	Pelagophyceae_XXXXX	Pelagophyceae_XXXXX sp.	99.3	429	3	3	427	1	441	868	1.50000000019285e-314	90.6	21
c5f4da6295fc47af2fe8ab10edd88d5a2b5e124f_7	6621#AF001660	Eukaryota;Archaeplastida;Chlorophyta;Mamiellophyceae;Mamiellophyceae_X;Mamiellales;Mamiellales_X;Bathycoccaceae;Bathycoccaceae_X;Bathycoccaceae_X sp.	0	3	4	1	2	1	2	0	1	0	0	0	1	1	3	2	Eukaryota	Archaeplastida	Chlorophyta	Bathycoccaceae_X	Bathycoccaceae_X sp.	99.69	319	1	0	319	1	559	877	3.8e-204	76.6	21
c6ead1da8aedb24b9d4b41852acafe1126f5db30_7	6212#NC_021637	Eukaryota;Hacrobia;Haptophyta;Prymnesiophyceae;Phaeocystales;Phaeocystaceae;Phaeocystis;Phaeocystis globosa	7	1	1	1	0	0	2	1	0	0	0	0	0	6	2	0	Eukaryota	Hacrobia	Haptophyta	Phaeocystis	Phaeocystis globosa	100	444	0	1	443	1	427	870	0	110.5	21
d8e28b2cdfc27c3416bb4f683b370c560958ae0b_12	7534#JQ586274	Eukaryota;Stramenopiles;Stramenopiles_X;Bacillariophyta;Bacillariophyceae;Bacillariophyceae_X;Bacillariophyceae_XX;Bacillariophyceae_XXX;Bacillariophyceae_XXXX;Bacillariophyceae_XXXX sp.	5	0	0	0	1	0	0	1	1	1	3	0	3	4	0	2	Eukaryota	Stramenopiles	Stramenopiles_X	Bacillariophyceae_XXXX	Bacillariophyceae_XXXX sp.	99.6	251	1	0	251	1	683	933	1.4e-266	84.3	21
e787e4306e264dd2c5c3d770d1147b24efb0423b_7	7661#AF001654	Eukaryota;Hacrobia;Cryptophyta;Cryptophyceae;Cryptophyceae_X;Pyrenomonadales;Pyrenomonadales_X;Pyrenomonadales_XX;Pyrenomonadales_XXX;Pyrenomonadales_XXX sp.	4	1	1	1	0	0	3	1	3	1	1	0	2	2	0	1	Eukaryota	Hacrobia	Cryptophyta	Pyrenomonadales_XXX	Pyrenomonadales_XXX sp.	100	300	0	0	300	1	567	866	8.8e-235	80.6	21
180713bbe1184247d1cf1222f39dc36f3201e5b6_12	7335#JX297813	Eukaryota;Stramenopiles;Ochrophyta;Pelagophyceae;Pelagophyceae_X;Pelagophyceae_XX;Pelagophyceae_XXX;Pelagophyceae_XXXX;Pelagophyceae_XXXXX;Pelagophyceae_XXXXX sp.	4	1	0	3	0	5	3	2	0	1	0	0	0	0	1	0	Eukaryota	Stramenopiles	Ochrophyta	Pelagophyceae_XXXXX	Pelagophyceae_XXXXX sp.	99.81	518	1	4	515	1	352	868	1.2e-227	80.4	20
36b18e725154f3eac449bbc3e6a22c076f60019c_7	4637#AB375870	Eukaryota;Hacrobia;Cryptophyta;Cryptophyceae;Cryptophyceae_X;Pyrenomonadales;Pyrenomonadales_X;Pyrenomonadales_XX;Pyrenomonadales_XXX;Pyrenomonadales_XXX sp.	3	4	2	1	0	3	3	1	1	1	0	0	0	1	0	0	Eukaryota	Hacrobia	Cryptophyta	Pyrenomonadales_XXX	Pyrenomonadales_XXX sp.	99.78	464	1	1	463	1	192	655	0	97.5	20
7891947b8811af0569adcc9fbfafcd3e4ed95cdc_9	6621#AF001660	Eukaryota;Archaeplastida;Chlorophyta;Mamiellophyceae;Mamiellophyceae_X;Mamiellales;Mamiellales_X;Bathycoccaceae;Bathycoccaceae_X;Bathycoccaceae_X sp.	2	2	2	0	1	1	2	0	1	1	0	0	3	1	3	1	Eukaryota	Archaeplastida	Chlorophyta	Bathycoccaceae_X	Bathycoccaceae_X sp.	100	317	0	0	317	1	561	877	3.3e-215	78.1	20
78fffc68fd168a20818bd4153bb677e9415a5004_13	6398#U70715	Eukaryota;Archaeplastida;Chlorophyta;Mamiellophyceae;Mamiellophyceae_X;Mamiellales;Mamiellales_X;Bathycoccaceae;Bathycoccaceae_X;Bathycoccaceae_X sp.	1	3	2	0	0	0	0	1	2	4	0	1	3	3	0	0	Eukaryota	Archaeplastida	Chlorophyta	Bathycoccaceae_X	Bathycoccaceae_X sp.	100	450	0	3	449	1	430	877	0	95.2	20
8d5a10dd776f697fffa2e48efdcb50a34ce8ce83_7	4503#AB471793	Eukaryota;Hacrobia;Cryptophyta;Cryptophyceae;Cryptophyceae_X;Pyrenomonadales;Pyrenomonadales_X;Geminigeraceae;Teleaulax;Teleaulax amphioxeia	3	2	1	1	0	1	0	2	1	1	0	0	1	5	2	0	Eukaryota	Hacrobia	Cryptophyta	Teleaulax	Teleaulax amphioxeia	99.78	461	1	1	460	1	211	671	0	96.9	20
900445f6f2f3963f85000e93b0df96fb1d24edfb_7	6398#U70715	Eukaryota;Archaeplastida;Chlorophyta;Mamiellophyceae;Mamiellophyceae_X;Mamiellales;Mamiellales_X;Bathycoccaceae;Bathycoccaceae_X;Bathycoccaceae_X sp.	0	1	0	0	1	1	0	0	1	0	0	3	11	0	1	1	Eukaryota	Archaeplastida	Chlorophyta	Bathycoccaceae_X	Bathycoccaceae_X sp.	99.78	449	1	1	449	1	430	877	0	97.7	20
a9854768bb88fb8bfa2b68c01be153e9b91908df_13	7344#GQ472794	Eukaryota;Stramenopiles;Stramenopiles_X;Bacillariophyta;Bacillariophyceae;Bacillariales;Bacillariales_X;Bacillariaceae;Bacillariaceae_X;Bacillariaceae_X sp.	2	2	2	0	3	0	0	1	0	2	0	1	5	2	0	0	Eukaryota	Stramenopiles	Stramenopiles_X	Bacillariaceae_X	Bacillariaceae_X sp.	99.6	253	1	0	253	1	617	869	5.70000000000163e-312	89.6	20
f00cf75500e3ecf5ef18bf6d6a5ffb9e2eb27356_11	4651#AY741371	Eukaryota;Hacrobia;Haptophyta;Prymnesiophyceae;Isochrysidales;Noelaerhabdaceae;Emiliania;Emiliania huxleyi	2	3	3	1	0	2	2	2	1	0	0	0	0	2	2	0	Eukaryota	Hacrobia	Haptophyta	Emiliania	Emiliania huxleyi	99.79	467	1	1	466	1	402	868	0	96.9	20
f300933ed19c67b9463d9d8c22255d2bfa80fcf5_11	7534#JQ586274	Eukaryota;Stramenopiles;Stramenopiles_X;Bacillariophyta;Bacillariophyceae;Bacillariophyceae_X;Bacillariophyceae_XX;Bacillariophyceae_XXX;Bacillariophyceae_XXXX;Bacillariophyceae_XXXX sp.	1	1	2	0	0	1	2	2	3	1	0	0	2	3	1	1	Eukaryota	Stramenopiles	Stramenopiles_X	Bacillariophyceae_XXXX	Bacillariophyceae_XXXX sp.	99.63	273	1	0	273	1	661	933	2.1e-263	84.1	20
0973de8886d04e20e8c0e9f57d1ffaf757f287a1_10	402#	Eukaryota;Stramenopiles;Stramenopiles_X;Pelagophyceae;Pelagophyceae_X;Pelagophyceae_XX;Pelagomonas;Pelagomonas calceolata	3	0	1	0	0	6	2	2	1	2	0	0	0	1	1	0	Eukaryota	Stramenopiles	Stramenopiles_X	Pelagomonas	Pelagomonas calceolata	99.53	428	2	1	428	1	313	739	0	113.2	19
160aaf3f87b5ce7964effea536470b36e5e64297_6	6621#AF001660	Eukaryota;Archaeplastida;Chlorophyta;Mamiellophyceae;Mamiellophyceae_X;Mamiellales;Mamiellales_X;Bathycoccaceae;Bathycoccaceae_X;Bathycoccaceae_X sp.	0	5	1	3	0	1	2	0	1	2	0	0	0	2	2	0	Eukaryota	Archaeplastida	Chlorophyta	Bathycoccaceae_X	Bathycoccaceae_X sp.	99.78	448	1	1	447	1	430	877	1.5e-302	89.3	19
1badadcd1493dbc13148eef66e10a10b989cf9e1_12	7335#JX297813	Eukaryota;Stramenopiles;Ochrophyta;Pelagophyceae;Pelagophyceae_X;Pelagophyceae_XX;Pelagophyceae_XXX;Pelagophyceae_XXXX;Pelagophyceae_XXXXX;Pelagophyceae_XXXXX sp.	6	1	1	1	0	3	0	3	0	1	0	0	0	2	1	0	Eukaryota	Stramenopiles	Ochrophyta	Pelagophyceae_XXXXX	Pelagophyceae_XXXXX sp.	99.77	432	1	4	429	1	438	868	0	107.3	19
334b36e8faf6a74c64cf50535da13306365731fc_10	4503#AB471793	Eukaryota;Hacrobia;Cryptophyta;Cryptophyceae;Cryptophyceae_X;Pyrenomonadales;Pyrenomonadales_X;Geminigeraceae;Teleaulax;Teleaulax amphioxeia	4	4	1	0	2	2	0	1	0	0	0	1	1	2	0	1	Eukaryota	Hacrobia	Cryptophyta	Teleaulax	Teleaulax amphioxeia	100	439	0	0	439	1	233	671	0	94.6	19
3c2d8909d29edf139eb8c69bbf33df5e3aaf8cf5_9	7275#HQ242617	Eukaryota;Archaeplastida;Chlorophyta;Mamiellophyceae;Mamiellales;Mamiellaceae;Mamiellaceae_X;Mamiellaceae_X sp.	2	2	0	2	1	1	1	0	1	1	0	0	2	3	3	0	Eukaryota	Archaeplastida	Chlorophyta	Mamiellaceae_X	Mamiellaceae_X sp.	99.39	333	2	4	332	1	548	877	3.8e-286	87	19
dcd7a22412b916308c3f7417fbd504b29f8b353e_8	4197#AF530387	Eukaryota;Hacrobia;Cryptophyta;Cryptophyceae;Cryptophyceae_X;Pyrenomonadales;Pyrenomonadales_X;Pyrenomonadales_XX;Pyrenomonadales_XXX;Pyrenomonadales_XXX sp.	6	5	0	1	2	0	2	0	0	0	0	0	2	0	1	0	Eukaryota	Hacrobia	Cryptophyta	Pyrenomonadales_XXX	Pyrenomonadales_XXX sp.	99.76	420	1	1	419	1	329	748	0	159.4	19
39c36cd163966742ade178c5de38db4074186024_10	5922#NC_009573	Eukaryota;Hacrobia;Cryptophyta;Cryptophyceae;Cryptophyceae_X;Cryptomonadales;Rhodomonas;Rhodomonas salina	1	2	2	0	0	0	1	1	0	3	0	0	6	2	0	0	Eukaryota	Hacrobia	Cryptophyta	Rhodomonas	Rhodomonas salina	100	157	0	0	157	1	719	875	3.3e-87	56	18
3bee6ff4d98ee9d7a5e2cce4c49d5935970353ff_9	7335#JX297813	Eukaryota;Stramenopiles;Ochrophyta;Pelagophyceae;Pelagophyceae_X;Pelagophyceae_XX;Pelagophyceae_XXX;Pelagophyceae_XXXX;Pelagophyceae_XXXXX;Pelagophyceae_XXXXX sp.	3	0	1	0	0	3	2	3	1	2	2	0	0	0	1	0	Eukaryota	Stramenopiles	Ochrophyta	Pelagophyceae_XXXXX	Pelagophyceae_XXXXX sp.	99.81	531	1	3	528	1	338	868	1.5e-272	86.1	18
40d67bd2c2ff92783ac46adff39c6b3bd553c13d_10	7335#JX297813	Eukaryota;Stramenopiles;Ochrophyta;Pelagophyceae;Pelagophyceae_X;Pelagophyceae_XX;Pelagophyceae_XXX;Pelagophyceae_XXXX;Pelagophyceae_XXXXX;Pelagophyceae_XXXXX sp.	2	1	0	1	0	3	3	0	5	2	0	0	0	1	0	0	Eukaryota	Stramenopiles	Ochrophyta	Pelagophyceae_XXXXX	Pelagophyceae_XXXXX sp.	99.63	535	2	0	535	1	334	868	3.3e-226	80.3	18
5106133a132c072ac3c1770b7efa7b6a64b40ea3_10	796#EU123322	Eukaryota;Hacrobia;Cryptophyta;Cryptophyceae;Cryptophyceae_X;Pyrenomonadales;Pyrenomonadales_X;Pyrenomonadales_XX;Pyrenomonadales_XXX;Pyrenomonadales_XXX sp.	5	2	2	1	0	0	2	0	0	1	1	0	0	1	2	0	Eukaryota	Hacrobia	Cryptophyta	Pyrenomonadales_XXX	Pyrenomonadales_XXX sp.	100	507	0	0	507	1	172	678	1.59999999855883e-315	90.8	17
79dfa5f714d87bce00c1255165b0f10cf13d5052_14	696#FJ002177	Eukaryota;Stramenopiles;Stramenopiles_X;Bacillariophyta;Bacillariophyta_X;Raphid-pennate;Pseudo-nitzschia;Pseudo-nitzschia seriata	2	1	2	1	0	3	0	0	1	3	0	1	1	1	0	1	Eukaryota	Stramenopiles	Stramenopiles_X	Pseudo-nitzschia	Pseudo-nitzschia seriata	99.81	519	1	1	518	1	329	847	6.6e-210	77.6	17
b9391dac38d310f9c69ec73f8419fb74ead92139_7	696#FJ002177	Eukaryota;Stramenopiles;Stramenopiles_X;Bacillariophyta;Bacillariophyta_X;Raphid-pennate;Pseudo-nitzschia;Pseudo-nitzschia seriata	2	3	1	1	2	1	0	1	1	2	0	1	0	1	0	1	Eukaryota	Stramenopiles	Stramenopiles_X	Pseudo-nitzschia	Pseudo-nitzschia seriata	99.78	449	1	1	448	1	399	847	0	94.9	17
09256eec0edb435872e20914356e2ae5f64f6f03_4	5690#X65100	Eukaryota;Archaeplastida;Chlorophyta;Trebouxiophyceae;Prasiolales;Prasiolales_X;Chlorella;Chlorella mirabilis	3	1	0	1	0	1	1	2	2	0	1	1	1	2	0	0	Eukaryota	Archaeplastida	Chlorophyta	Chlorella	Chlorella mirabilis	96	50	2	0	50	1	872	921	7e-19	35.1	16
a03693aa41d899e8194e383df28196774bcafe00_9	4197#AF530387	Eukaryota;Hacrobia;Cryptophyta;Cryptophyceae;Cryptophyceae_X;Pyrenomonadales;Pyrenomonadales_X;Pyrenomonadales_XX;Pyrenomonadales_XXX;Pyrenomonadales_XXX sp.	5	1	2	1	0	0	1	3	0	1	1	0	0	1	0	0	Eukaryota	Hacrobia	Cryptophyta	Pyrenomonadales_XXX	Pyrenomonadales_XXX sp.	100	498	0	0	498	1	251	748	0	95.7	16
a22555ab72a0312a561eb8be9e23580425c1a7a0_10	6621#AF001660	Eukaryota;Archaeplastida;Chlorophyta;Mamiellophyceae;Mamiellophyceae_X;Mamiellales;Mamiellales_X;Bathycoccaceae;Bathycoccaceae_X;Bathycoccaceae_X sp.	0	4	0	1	0	3	1	0	0	0	3	0	0	3	0	1	Eukaryota	Archaeplastida	Chlorophyta	Bathycoccaceae_X	Bathycoccaceae_X sp.	99.39	330	2	0	330	1	548	877	1.9e-223	79.2	16
d54499c5b0dd73c33a306c7d777c550ce63df1c7_7	7335#JX297813	Eukaryota;Stramenopiles;Ochrophyta;Pelagophyceae;Pelagophyceae_X;Pelagophyceae_XX;Pelagophyceae_XXX;Pelagophyceae_XXXX;Pelagophyceae_XXXXX;Pelagophyceae_XXXXX sp.	3	0	1	2	0	3	0	1	3	2	0	0	0	1	0	0	Eukaryota	Stramenopiles	Ochrophyta	Pelagophyceae_XXXXX	Pelagophyceae_XXXXX sp.	100	535	0	1	535	1	335	868	6.2e-236	81.5	16
e23c8093012912869ee4ba08735fc147f4c3c7ad_7	6621#AF001660	Eukaryota;Archaeplastida;Chlorophyta;Mamiellophyceae;Mamiellophyceae_X;Mamiellales;Mamiellales_X;Bathycoccaceae;Bathycoccaceae_X;Bathycoccaceae_X sp.	0	2	3	6	0	0	0	0	0	0	0	1	2	1	1	0	Eukaryota	Archaeplastida	Chlorophyta	Bathycoccaceae_X	Bathycoccaceae_X sp.	100	428	0	2	426	1	450	877	1.6e-306	89.7	16
f890e0edb52eed2be70d7fd3a95d53ddd804795c_7	6584#HQ203812	Eukaryota;Stramenopiles;Stramenopiles_X;Bacillariophyta;Coscinodiscophyceae;Thalassiosirales;Thalassiosirales_X;Stephanodiscaceae;Stephanodiscaceae_X;Stephanodiscaceae_X sp.	2	0	1	0	1	5	1	0	3	0	0	1	1	1	0	0	Eukaryota	Stramenopiles	Stramenopiles_X	Stephanodiscaceae_X	Stephanodiscaceae_X sp.	99.78	454	1	0	454	1	416	869	0	101.9	16
39a0a7752f7b388c530d682682ffcc93871601f7_5	7275#HQ242617	Eukaryota;Archaeplastida;Chlorophyta;Mamiellophyceae;Mamiellales;Mamiellaceae;Mamiellaceae_X;Mamiellaceae_X sp.	3	0	3	1	0	0	0	2	0	2	0	0	0	1	2	1	Eukaryota	Archaeplastida	Chlorophyta	Mamiellaceae_X	Mamiellaceae_X sp.	99.7	336	1	5	334	1	545	877	1.4e-284	86.8	15
4ecbbb6aac2fdd3d3b16a549a60cc946bdadef73_6	6952#FJ612431	Eukaryota;Stramenopiles;Stramenopiles_X;Bacillariophyta;Coscinodiscophyceae;Thalassiosirales;Thalassiosirales_X;Thalassiosiraceae;Thalassiosiraceae_X;Thalassiosiraceae_X sp.	4	2	0	0	0	2	3	1	0	0	1	0	0	0	2	0	Eukaryota	Stramenopiles	Stramenopiles_X	Thalassiosiraceae_X	Thalassiosiraceae_X sp.	99.81	528	1	0	528	1	349	876	6.6e-245	82.6	15
56076ea6d44fbf5bf2bdedf0b14aab511ed2cbfa_9	7534#JQ586274	Eukaryota;Stramenopiles;Stramenopiles_X;Bacillariophyta;Bacillariophyceae;Bacillariophyceae_X;Bacillariophyceae_XX;Bacillariophyceae_XXX;Bacillariophyceae_XXXX;Bacillariophyceae_XXXX sp.	4	1	0	1	0	0	1	0	1	3	2	0	0	1	0	1	Eukaryota	Stramenopiles	Stramenopiles_X	Bacillariophyceae_XXXX	Bacillariophyceae_XXXX sp.	99.63	269	1	0	269	1	665	933	4.00000000000374e-313	89.8	15
5dd44b4e3b09f3944400f1565be6e5e93401b894_10	5359#FJ493499	Eukaryota;Archaeplastida;Chlorophyta;Pyramimonadales;Pyramimonadales_X;Pyramimonadales_XX;Pyramimonas;Pyramimonas parkeae	3	0	0	1	1	1	1	0	3	3	0	0	1	1	0	0	Eukaryota	Archaeplastida	Chlorophyta	Pyramimonas	Pyramimonas parkeae	98.48	66	1	0	66	1	870	935	2.7e-51	46.3	15
6257032efba750a17fb4ae4dade066138c8e1c6d_8	4503#AB471793	Eukaryota;Hacrobia;Cryptophyta;Cryptophyceae;Cryptophyceae_X;Pyrenomonadales;Pyrenomonadales_X;Geminigeraceae;Teleaulax;Teleaulax amphioxeia	3	1	0	1	2	1	0	0	1	1	0	1	2	2	0	0	Eukaryota	Hacrobia	Cryptophyta	Teleaulax	Teleaulax amphioxeia	99.76	415	1	1	414	1	257	671	0	162.7	15
669943ee5c79f47001ac051501cd3bbbc635c7ba_12	6617#JX016292	Eukaryota;Stramenopiles;Stramenopiles_X;Bacillariophyta;Coscinodiscophyceae;Cymatosirales;Cymatosirales_X;Cymatosiraceae;Cymatosiraceae_X;Cymatosiraceae_X sp.	0	1	0	1	0	0	3	0	1	0	2	0	0	5	2	0	Eukaryota	Stramenopiles	Stramenopiles_X	Cymatosiraceae_X	Cymatosiraceae_X sp.	100	523	0	0	523	1	345	867	1.4e-243	82.5	15
6eb81648108f6b37999b7fe5bf216a71eaf7cb1b_7	5922#NC_009573	Eukaryota;Hacrobia;Cryptophyta;Cryptophyceae;Cryptophyceae_X;Cryptomonadales;Rhodomonas;Rhodomonas salina	3	2	1	1	0	0	1	0	0	1	0	0	3	2	1	0	Eukaryota	Hacrobia	Cryptophyta	Rhodomonas	Rhodomonas salina	99.45	182	1	0	182	1	694	875	3e-157	68.8	15
7811c4d52b7055a9bf397cd91f27e3828c09b484_9	961#AJ536458	Eukaryota;Stramenopiles;Stramenopiles_X;Bacillariophyta;Bacillariophyta_X;Polar-centric-Mediophyceae;Thalassiosira;Thalassiosira eccentrica	3	3	0	0	0	0	2	2	0	2	0	1	0	1	1	0	Eukaryota	Stramenopiles	Stramenopiles_X	Thalassiosira	Thalassiosira eccentrica	99.77	437	1	0	437	1	436	872	0	115.7	15
7b37d99197ecc8f6166a7491ea472ccf58bece90_15	7630#HQ671892	Eukaryota;Stramenopiles;Ochrophyta;Pelagophyceae;Pelagophyceae_X;Pelagophyceae_XX;Pelagophyceae_XXX;Pelagophyceae_XXXX;Pelagophyceae_XXXXX;Pelagophyceae_XXXXX sp.	3	0	2	0	0	6	2	0	0	1	0	0	0	1	0	0	Eukaryota	Stramenopiles	Ochrophyta	Pelagophyceae_XXXXX	Pelagophyceae_XXXXX sp.	99.61	508	2	0	508	1	361	868	0	96.7	15
859d5002ffc984213cad909bce2d8b2d211caba5_9	6621#AF001660	Eukaryota;Archaeplastida;Chlorophyta;Mamiellophyceae;Mamiellophyceae_X;Mamiellales;Mamiellales_X;Bathycoccaceae;Bathycoccaceae_X;Bathycoccaceae_X sp.	0	3	5	1	0	2	0	1	0	0	0	0	0	1	2	0	Eukaryota	Archaeplastida	Chlorophyta	Bathycoccaceae_X	Bathycoccaceae_X sp.	99.39	329	2	0	329	1	549	877	4.9e-243	81.8	15
b6e0867b2c31f8475642a7d1bba402560ac5a89e_6	6952#FJ612431	Eukaryota;Stramenopiles;Stramenopiles_X;Bacillariophyta;Coscinodiscophyceae;Thalassiosirales;Thalassiosirales_X;Thalassiosiraceae;Thalassiosiraceae_X;Thalassiosiraceae_X sp.	0	1	1	0	6	3	2	1	0	0	0	0	1	0	0	0	Eukaryota	Stramenopiles	Stramenopiles_X	Thalassiosiraceae_X	Thalassiosiraceae_X sp.	99.61	509	2	0	509	1	368	876	1.20000000015428e-314	90.9	15
cd9c552372b1aa86b698ed4df54775f131518fba_5	4197#AF530387	Eukaryota;Hacrobia;Cryptophyta;Cryptophyceae;Cryptophyceae_X;Pyrenomonadales;Pyrenomonadales_X;Pyrenomonadales_XX;Pyrenomonadales_XXX;Pyrenomonadales_XXX sp.	3	5	1	0	0	1	2	1	0	1	1	0	0	0	0	0	Eukaryota	Hacrobia	Cryptophyta	Pyrenomonadales_XXX	Pyrenomonadales_XXX sp.	100	442	0	0	442	1	307	748	0	95.8	15
ffd69b431bd9b073b9fac68bbba7394b14358224_6	6952#FJ612431	Eukaryota;Stramenopiles;Stramenopiles_X;Bacillariophyta;Coscinodiscophyceae;Thalassiosirales;Thalassiosirales_X;Thalassiosiraceae;Thalassiosiraceae_X;Thalassiosiraceae_X sp.	4	1	0	0	2	2	0	0	1	0	0	0	1	0	2	2	Eukaryota	Stramenopiles	Stramenopiles_X	Thalassiosiraceae_X	Thalassiosiraceae_X sp.	99.81	528	1	0	528	1	349	876	5.3e-249	83.2	15
08437178a7f105b99cea51586085e447422c32dc_7	5396#AB199888	Eukaryota;Hacrobia;Haptophyta;Prymnesiophyceae;Phaeocystales;Phaeocystaceae;Phaeocystis;Phaeocystis sp.	2	2	0	0	1	0	1	0	1	0	0	1	1	3	2	0	Eukaryota	Hacrobia	Haptophyta	Phaeocystis	Phaeocystis sp.	99.81	525	1	3	522	1	126	650	8.1e-182	73.8	14
13d394ae860d137398788fc46429ddd3b928e1aa_7	956#EU123324	Eukaryota;Hacrobia;Cryptophyta;Cryptophyceae;Cryptophyceae_X;Pyrenomonadales;Pyrenomonadales_X;Pyrenomonadales_XX;Pyrenomonadales_XXX;Pyrenomonadales_XXX sp.	4	2	0	0	0	2	0	0	1	1	0	0	0	2	2	0	Eukaryota	Hacrobia	Cryptophyta	Pyrenomonadales_XXX	Pyrenomonadales_XXX sp.	99.8	506	1	2	505	1	174	678	2.10000132436593e-318	91.1	14
55629f7e24afb2822ab44ce297d78ec90a36863b_7	7335#JX297813	Eukaryota;Stramenopiles;Ochrophyta;Pelagophyceae;Pelagophyceae_X;Pelagophyceae_XX;Pelagophyceae_XXX;Pelagophyceae_XXXX;Pelagophyceae_XXXXX;Pelagophyceae_XXXXX sp.	3	0	1	1	0	2	0	2	1	2	2	0	0	0	0	0	Eukaryota	Stramenopiles	Ochrophyta	Pelagophyceae_XXXXX	Pelagophyceae_XXXXX sp.	99.81	541	1	3	538	1	328	868	7.5e-193	75.7	14
5b0f4a1e2c485b507d95fc4cc5c0c5efc30a8421_6	6617#JX016292	Eukaryota;Stramenopiles;Stramenopiles_X;Bacillariophyta;Coscinodiscophyceae;Cymatosirales;Cymatosirales_X;Cymatosiraceae;Cymatosiraceae_X;Cymatosiraceae_X sp.	1	0	0	3	3	0	0	0	1	2	1	1	0	1	1	0	Eukaryota	Stramenopiles	Stramenopiles_X	Cymatosiraceae_X	Cymatosiraceae_X sp.	100	263	0	0	263	1	605	867	0	108	14
8053686d890d71bff40036096ccba3430ae05b5a_11	796#EU123322	Eukaryota;Hacrobia;Cryptophyta;Cryptophyceae;Cryptophyceae_X;Pyrenomonadales;Pyrenomonadales_X;Pyrenomonadales_XX;Pyrenomonadales_XXX;Pyrenomonadales_XXX sp.	5	5	0	1	0	0	1	0	1	0	0	0	0	1	0	0	Eukaryota	Hacrobia	Cryptophyta	Pyrenomonadales_XXX	Pyrenomonadales_XXX sp.	100	512	0	0	512	1	167	678	2.8e-264	84.8	14
905643d295efa83c236ebe45469e745b3ab75dca_8	6621#AF001660	Eukaryota;Archaeplastida;Chlorophyta;Mamiellophyceae;Mamiellophyceae_X;Mamiellales;Mamiellales_X;Bathycoccaceae;Bathycoccaceae_X;Bathycoccaceae_X sp.	1	2	1	1	0	1	1	2	1	0	0	0	0	1	3	0	Eukaryota	Archaeplastida	Chlorophyta	Bathycoccaceae_X	Bathycoccaceae_X sp.	100	518	0	2	516	1	360	877	6.4e-206	77.5	14
a464339569c7bd5b56f5e7ef762000feaa67408d_11	5922#NC_009573	Eukaryota;Hacrobia;Cryptophyta;Cryptophyceae;Cryptophyceae_X;Cryptomonadales;Rhodomonas;Rhodomonas salina	1	0	0	0	1	0	0	0	1	1	2	1	3	3	1	0	Eukaryota	Hacrobia	Cryptophyta	Rhodomonas	Rhodomonas salina	99.44	178	1	0	178	1	698	875	6.3e-134	65	14
dee9c93786e1dd108685a5b9f2994785db4dec97_10	7275#HQ242617	Eukaryota;Archaeplastida;Chlorophyta;Mamiellophyceae;Mamiellales;Mamiellaceae;Mamiellaceae_X;Mamiellaceae_X sp.	3	2	0	1	0	2	0	1	0	2	0	0	0	3	0	0	Eukaryota	Archaeplastida	Chlorophyta	Mamiellaceae_X	Mamiellaceae_X sp.	100	523	0	3	522	1	357	877	3.4e-182	74.1	14
f148d90a448dcee71f5462a3e1d8369360e1745b_11	6697#GU061466	Eukaryota;Stramenopiles;Stramenopiles_X;Bacillariophyta;Coscinodiscophyceae;Chaetocerotales;Chaetocerotales;Chaetocerotaceae;Chaetocerotaceae_X;Chaetocerotaceae_X sp.	2	0	0	0	0	0	3	1	2	3	0	0	0	0	3	0	Eukaryota	Stramenopiles	Stramenopiles_X	Chaetocerotaceae_X	Chaetocerotaceae_X sp.	98.68	534	7	2	532	1	336	869	1.1e-289	88.1	14
f5eb396c66580fa65e4a9d58b70658ca644d1adb_11	67#AY702140	Eukaryota;Stramenopiles;Stramenopiles_X;Pelagophyceae;Pelagophyceae_X;Pelagophyceae_XX;Pelagomonas;Pelagomonas calceolata	3	1	0	2	0	3	2	0	1	0	0	0	0	2	0	0	Eukaryota	Stramenopiles	Stramenopiles_X	Pelagomonas	Pelagomonas calceolata	100	425	0	1	425	1	104	527	0	94.1	14
02c8ef83e9a8546e4912217c272b3a10b7211657_10	5145#JN207219	Eukaryota;Stramenopiles;Stramenopiles_X;Bacillariophyta;Bacillariophyta_X;Polar-centric-Mediophyceae;Chaetoceros;Chaetoceros sp.	2	3	1	0	0	0	0	0	2	0	0	0	1	2	2	0	Eukaryota	Stramenopiles	Stramenopiles_X	Chaetoceros	Chaetoceros sp.	98.31	532	9	1	531	1	339	870	2.1e-212	78.4	13
0b644141239f1040b4caa85b45d7b1d993075e51_7	7246#JN977301	Eukaryota;Stramenopiles;Stramenopiles_X;Bacillariophyta;Coscinodiscophyceae;Chaetocerotales;Chaetocerotales;Chaetocerotaceae;Chaetocerotaceae_X;Chaetocerotaceae_X sp.	2	0	1	1	0	1	0	1	1	2	0	0	1	0	2	1	Eukaryota	Stramenopiles	Stramenopiles_X	Chaetocerotaceae_X	Chaetocerotaceae_X sp.	100	266	0	0	266	1	604	869	0	94.5	13
138c5d2c63247d3944b95ee8dee0423e643874e2_7	7115#JX537840	Eukaryota;Stramenopiles;Stramenopiles_X;Bacillariophyta;Coscinodiscophyceae;Chaetocerotales;Chaetocerotales;Chaetocerotaceae;Chaetocerotaceae_X;Chaetocerotaceae_X sp.	2	0	0	0	1	0	2	0	0	2	0	0	2	1	3	0	Eukaryota	Stramenopiles	Stramenopiles_X	Chaetocerotaceae_X	Chaetocerotaceae_X sp.	98.84	431	5	1	430	1	387	817	0	106	13
24fba719ac3c7bcdecfac18a79e3f3f38f315ee6_13	6621#AF001660	Eukaryota;Archaeplastida;Chlorophyta;Mamiellophyceae;Mamiellophyceae_X;Mamiellales;Mamiellales_X;Bathycoccaceae;Bathycoccaceae_X;Bathycoccaceae_X sp.	0	2	4	0	0	1	0	2	0	1	1	0	0	1	1	0	Eukaryota	Archaeplastida	Chlorophyta	Bathycoccaceae_X	Bathycoccaceae_X sp.	99.69	323	1	0	323	1	555	877	1.9e-189	74.5	13
4293bdfc91217f154fdb2250c341def78f245dda_5	4637#AB375870	Eukaryota;Hacrobia;Cryptophyta;Cryptophyceae;Cryptophyceae_X;Pyrenomonadales;Pyrenomonadales_X;Pyrenomonadales_XX;Pyrenomonadales_XXX;Pyrenomonadales_XXX sp.	2	2	0	3	0	1	1	2	0	0	1	0	1	0	0	0	Eukaryota	Hacrobia	Cryptophyta	Pyrenomonadales_XXX	Pyrenomonadales_XXX sp.	99.78	461	1	0	461	1	195	655	0	96.8	13
760977ee576352d0c11caadddb917e86d23645f5_6	5922#NC_009573	Eukaryota;Hacrobia;Cryptophyta;Cryptophyceae;Cryptophyceae_X;Cryptomonadales;Rhodomonas;Rhodomonas salina	2	0	1	1	2	0	1	0	0	1	1	0	1	2	1	0	Eukaryota	Hacrobia	Cryptophyta	Rhodomonas	Rhodomonas salina	100	149	0	0	149	1	727	875	5.2e-106	59.7	13
8eb981eb70536ee666ba856f4796f10637e253f1_7	6398#U70715	Eukaryota;Archaeplastida;Chlorophyta;Mamiellophyceae;Mamiellophyceae_X;Mamiellales;Mamiellales_X;Bathycoccaceae;Bathycoccaceae_X;Bathycoccaceae_X sp.	0	0	1	1	1	0	0	1	1	0	0	2	3	1	1	1	Eukaryota	Archaeplastida	Chlorophyta	Bathycoccaceae_X	Bathycoccaceae_X sp.	100	298	0	3	298	1	583	877	5e-155	69.2	13
b3cdfbfff10178f8219a91768ddc5f98dde7b42f_10	6952#FJ612431	Eukaryota;Stramenopiles;Stramenopiles_X;Bacillariophyta;Coscinodiscophyceae;Thalassiosirales;Thalassiosirales_X;Thalassiosiraceae;Thalassiosiraceae_X;Thalassiosiraceae_X sp.	0	0	0	0	2	0	0	0	0	0	0	1	8	0	0	2	Eukaryota	Stramenopiles	Stramenopiles_X	Thalassiosiraceae_X	Thalassiosiraceae_X sp.	99.62	527	2	1	526	1	350	876	8.5e-241	82.1	13
c60af4841899d80d24b627ae9c9cdfee14bd72f4_7	7335#JX297813	Eukaryota;Stramenopiles;Ochrophyta;Pelagophyceae;Pelagophyceae_X;Pelagophyceae_XX;Pelagophyceae_XXX;Pelagophyceae_XXXX;Pelagophyceae_XXXXX;Pelagophyceae_XXXXX sp.	3	1	1	0	0	0	3	3	0	1	0	0	0	0	1	0	Eukaryota	Stramenopiles	Ochrophyta	Pelagophyceae_XXXXX	Pelagophyceae_XXXXX sp.	100	477	0	1	477	1	393	868	0	99.8	13
e8ac4da3acc4b8abd403d67ee74d33a950f5d899_9	6617#JX016292	Eukaryota;Stramenopiles;Stramenopiles_X;Bacillariophyta;Coscinodiscophyceae;Cymatosirales;Cymatosirales_X;Cymatosiraceae;Cymatosiraceae_X;Cymatosiraceae_X sp.	0	1	0	2	1	1	2	0	1	0	1	0	1	2	1	0	Eukaryota	Stramenopiles	Stramenopiles_X	Cymatosiraceae_X	Cymatosiraceae_X sp.	100	260	0	0	260	1	608	867	0	117.8	13
ff08bdd300b437b8396230f455fe601c0a953a4a_5	6398#U70715	Eukaryota;Archaeplastida;Chlorophyta;Mamiellophyceae;Mamiellophyceae_X;Mamiellales;Mamiellales_X;Bathycoccaceae;Bathycoccaceae_X;Bathycoccaceae_X sp.	1	0	0	2	0	2	0	0	1	1	0	0	2	3	1	0	Eukaryota	Archaeplastida	Chlorophyta	Bathycoccaceae_X	Bathycoccaceae_X sp.	100	317	0	3	317	1	564	877	1.1e-209	77.3	13
2b1cbdbf4f7de384bb82d772374f6786784a03a3_9	6621#AF001660	Eukaryota;Archaeplastida;Chlorophyta;Mamiellophyceae;Mamiellophyceae_X;Mamiellales;Mamiellales_X;Bathycoccaceae;Bathycoccaceae_X;Bathycoccaceae_X sp.	0	3	1	2	0	1	2	0	1	0	0	0	0	1	1	0	Eukaryota	Archaeplastida	Chlorophyta	Bathycoccaceae_X	Bathycoccaceae_X sp.	99.81	541	1	1	540	1	337	877	3.8e-166	71.8	12
3ab7d18c147c7d64119535251383250b43dfa366_8	6212#NC_021637	Eukaryota;Hacrobia;Haptophyta;Prymnesiophyceae;Phaeocystales;Phaeocystaceae;Phaeocystis;Phaeocystis globosa	0	2	0	1	0	0	0	0	1	2	0	0	1	0	5	0	Eukaryota	Hacrobia	Haptophyta	Phaeocystis	Phaeocystis globosa	100	450	0	1	449	1	421	870	0	108.2	12
3cc8a372ec9136932a44808233493524667e84f9_12	6345#HQ671891	Eukaryota;Stramenopiles;Ochrophyta;Pelagophyceae;Pelagophyceae_X;Pelagophyceae_XX;Pelagophyceae_XXX;Pelagophyceae_XXXX;Pelagophyceae_XXXXX;Pelagophyceae_XXXXX sp.	4	0	1	2	0	2	1	0	1	1	0	0	0	0	0	0	Eukaryota	Stramenopiles	Ochrophyta	Pelagophyceae_XXXXX	Pelagophyceae_XXXXX sp.	100	416	0	1	416	1	454	868	0	122	12
5a18dc19f931d0f7cf0aca6d68d90439a818331b_8	313#AY702129	Eukaryota;Stramenopiles;Stramenopiles_X;Pelagophyceae;Pelagophyceae_X;Pelagophyceae_XX;Aureococcus;Aureococcus anophagefferens	0	5	3	0	0	1	0	0	0	1	0	0	0	0	2	0	Eukaryota	Stramenopiles	Stramenopiles_X	Aureococcus	Aureococcus anophagefferens	100	527	0	1	526	1	1	527	0	102	12
668579f90aa401a37c72309ef68d9e7d0bcada87_6	6621#AF001660	Eukaryota;Archaeplastida;Chlorophyta;Mamiellophyceae;Mamiellophyceae_X;Mamiellales;Mamiellales_X;Bathycoccaceae;Bathycoccaceae_X;Bathycoccaceae_X sp.	1	2	1	0	1	1	0	0	1	0	1	0	0	2	2	0	Eukaryota	Archaeplastida	Chlorophyta	Bathycoccaceae_X	Bathycoccaceae_X sp.	99.7	337	1	1	336	1	541	877	3.7e-259	83.8	12
948a6e8da4b6f5f225223fb3df619675b20de545_5	4466#GU591328	Eukaryota;Stramenopiles;Stramenopiles_X;Bacillariophyta;Bacillariophyceae;Bacillariophyceae_X;Bacillariophyceae_XX;Bacillariophyceae_XXX;Bacillariophyceae_XXXX;Bacillariophyceae_XXXX sp.	4	1	1	0	1	1	0	1	1	0	0	0	0	1	0	1	Eukaryota	Stramenopiles	Stramenopiles_X	Bacillariophyceae_XXXX	Bacillariophyceae_XXXX sp.	99.62	263	1	0	263	1	615	877	3.19999999999998e-310	89.4	12
bf2076bb5417b016fba6de50eb48e581d1b826c9_9	36#AY702115	Eukaryota;Hacrobia;Haptophyta;Prymnesiophyceae;Isochrysidales;Noelaerhabdaceae;Emiliania;Emiliania huxleyi	1	0	1	2	1	1	0	0	0	2	0	1	1	1	1	0	Eukaryota	Hacrobia	Haptophyta	Emiliania	Emiliania huxleyi	99.78	450	1	1	449	1	72	521	0	102.9	12
e397ce365de8e482386a214dd04bebdef12469f3_8	4990#JN207220	Eukaryota;Stramenopiles;Stramenopiles_X;Bacillariophyta;Bacillariophyta_X;Polar-centric-Mediophyceae;Chaetoceros;Chaetoceros sp.	1	2	0	0	0	0	1	0	2	1	0	0	0	4	1	0	Eukaryota	Stramenopiles	Stramenopiles_X	Chaetoceros	Chaetoceros sp.	98.88	448	5	1	447	1	229	676	0	100.6	12
f329ea003dd4744c33699a8911d119594d060563_12	7770#HQ672103	Eukaryota;Archaeplastida;Chlorophyta;Mamiellophyceae;Mamiellophyceae_X;Mamiellales;Mamiellales_X;Bathycoccaceae;Bathycoccaceae_X;Bathycoccaceae_X sp.	1	3	0	2	0	0	0	0	1	1	0	0	0	3	1	0	Eukaryota	Archaeplastida	Chlorophyta	Bathycoccaceae_X	Bathycoccaceae_X sp.	100	434	0	3	433	1	437	868	0	105.6	12
1910d389dec1213e7772b2cc12240369f8b1e06e_7	313#AY702129	Eukaryota;Stramenopiles;Stramenopiles_X;Pelagophyceae;Pelagophyceae_X;Pelagophyceae_XX;Aureococcus;Aureococcus anophagefferens	0	1	7	0	0	0	2	0	0	1	0	0	0	0	0	0	Eukaryota	Stramenopiles	Stramenopiles_X	Aureococcus	Aureococcus anophagefferens	100	458	0	1	457	1	70	527	0	111	11
2f5744f179b1b3f50aa636292416f4745e158ede_8	7630#HQ671892	Eukaryota;Stramenopiles;Ochrophyta;Pelagophyceae;Pelagophyceae_X;Pelagophyceae_XX;Pelagophyceae_XXX;Pelagophyceae_XXXX;Pelagophyceae_XXXXX;Pelagophyceae_XXXXX sp.	0	0	0	0	3	0	0	0	0	0	0	0	6	0	0	2	Eukaryota	Stramenopiles	Ochrophyta	Pelagophyceae_XXXXX	Pelagophyceae_XXXXX sp.	99.78	459	1	4	456	1	411	868	0	113.4	11
31077d4b3e95d37513b85d6c7b7b2953d4c65a2a_11	2512#NC_012898	Eukaryota;Stramenopiles;Stramenopiles_X;Pelagophyceae;Pelagophyceae_X;Pelagophyceae_XX;Aureococcus;Aureococcus anophagefferens	0	0	4	2	0	0	1	1	1	0	0	0	0	0	2	0	Eukaryota	Stramenopiles	Stramenopiles_X	Aureococcus	Aureococcus anophagefferens	100	531	0	1	530	1	344	874	3.4e-283	87.3	11
31f16b87b133a63cb2036aeb4738399d69f6561f_7	6507#JF272020	Eukaryota;Stramenopiles;Stramenopiles_X;Bacillariophyta;Bacillariophyceae;Cymbellales;Cymbellales_X;Cymbellaceae;Cymbellaceae_X;Cymbellaceae_X sp.	1	0	2	0	0	2	1	0	1	0	0	0	0	3	0	1	Eukaryota	Stramenopiles	Stramenopiles_X	Cymbellaceae_X	Cymbellaceae_X sp.	100	253	0	0	253	1	623	875	0	90.6	11
57a3e56033104360271a0cf423f5224676107821_11	4990#JN207220	Eukaryota;Stramenopiles;Stramenopiles_X;Bacillariophyta;Bacillariophyta_X;Polar-centric-Mediophyceae;Chaetoceros;Chaetoceros sp.	2	1	0	0	0	0	2	0	0	3	0	0	3	0	0	0	Eukaryota	Stramenopiles	Stramenopiles_X	Chaetoceros	Chaetoceros sp.	98.88	448	5	1	447	1	229	676	0	97.9	11
61366e6c781b3ffa2a776d8333d1fbfd26499af1_8	402#	Eukaryota;Stramenopiles;Stramenopiles_X;Pelagophyceae;Pelagophyceae_X;Pelagophyceae_XX;Pelagomonas;Pelagomonas calceolata	2	2	1	2	0	1	0	2	0	1	0	0	0	0	0	0	Eukaryota	Stramenopiles	Stramenopiles_X	Pelagomonas	Pelagomonas calceolata	100	412	0	1	412	1	329	739	0	124.3	11
659ee09ca26fcbe9d6e35cd64e5470d9f6b07617_5	7246#JN977301	Eukaryota;Stramenopiles;Stramenopiles_X;Bacillariophyta;Coscinodiscophyceae;Chaetocerotales;Chaetocerotales;Chaetocerotaceae;Chaetocerotaceae_X;Chaetocerotaceae_X sp.	2	0	0	0	1	0	0	0	3	3	0	0	2	0	0	0	Eukaryota	Stramenopiles	Stramenopiles_X	Chaetocerotaceae_X	Chaetocerotaceae_X sp.	98.83	427	5	1	426	1	443	869	0	112.6	11
66f303af730dd2abac74c0887c9581dbd47bc7e4_5	7344#GQ472794	Eukaryota;Stramenopiles;Stramenopiles_X;Bacillariophyta;Bacillariophyceae;Bacillariales;Bacillariales_X;Bacillariaceae;Bacillariaceae_X;Bacillariaceae_X sp.	1	1	0	1	0	0	0	0	2	2	2	0	1	1	0	0	Eukaryota	Stramenopiles	Stramenopiles_X	Bacillariaceae_X	Bacillariaceae_X sp.	100	246	0	0	246	1	624	869	9.3e-210	76.9	11
9826114425744c92b4f083f94bae96515f7a5206_7	6212#NC_021637	Eukaryota;Hacrobia;Haptophyta;Prymnesiophyceae;Phaeocystales;Phaeocystaceae;Phaeocystis;Phaeocystis globosa	1	0	1	2	0	1	0	1	3	0	0	0	0	2	0	0	Eukaryota	Hacrobia	Haptophyta	Phaeocystis	Phaeocystis globosa	99.63	274	1	1	274	1	598	870	2.9e-226	79.3	11
b491560c8b6d16dbc5a94e314f096758d41e765a_6	7115#JX537840	Eukaryota;Stramenopiles;Stramenopiles_X;Bacillariophyta;Coscinodiscophyceae;Chaetocerotales;Chaetocerotales;Chaetocerotaceae;Chaetocerotaceae_X;Chaetocerotaceae_X sp.	0	1	0	1	2	0	1	0	0	0	0	0	4	1	1	0	Eukaryota	Stramenopiles	Stramenopiles_X	Chaetocerotaceae_X	Chaetocerotaceae_X sp.	98.02	454	9	0	454	1	364	817	0	95.9	11
b7155847be418c9d93b44f7c2127a5f841b4e602_4	6621#AF001660	Eukaryota;Archaeplastida;Chlorophyta;Mamiellophyceae;Mamiellophyceae_X;Mamiellales;Mamiellales_X;Bathycoccaceae;Bathycoccaceae_X;Bathycoccaceae_X sp.	0	0	3	0	0	1	2	1	0	0	0	0	0	2	2	0	Eukaryota	Archaeplastida	Chlorophyta	Bathycoccaceae_X	Bathycoccaceae_X sp.	100	530	0	2	528	1	348	877	2.5e-205	77.4	11
d3cc7002992ce80ecee75950f75a283c5ae6193f_8	6729#GU119863	Eukaryota;Hacrobia;Haptophyta;Prymnesiophyceae;Prymnesiophycidae_X;Isochrysidales;Isochrysidales_X;Noelaerhabdaceae;Noelaerhabdaceae_X;Noelaerhabdaceae_X sp.	2	0	1	0	1	0	1	0	0	1	0	0	0	3	2	0	Eukaryota	Hacrobia	Haptophyta	Noelaerhabdaceae_X	Noelaerhabdaceae_X sp.	99.79	472	1	1	471	1	371	842	0	120.9	11
d6f42fe0037489262942ddb4e5363ec770531725_6	6823#JX016404	Eukaryota;Archaeplastida;Chlorophyta;Mamiellophyceae;Mamiellales;Mamiellaceae;Mamiellaceae_X;Mamiellaceae_X sp.	0	0	0	0	1	0	0	1	2	1	0	0	3	1	1	1	Eukaryota	Archaeplastida	Chlorophyta	Mamiellaceae_X	Mamiellaceae_X sp.	99.72	364	1	4	363	1	517	877	0	91.5	11
f2f5fec14f763b88187ebf00aba9df06994c03be_5	6212#NC_021637	Eukaryota;Hacrobia;Haptophyta;Prymnesiophyceae;Phaeocystales;Phaeocystaceae;Phaeocystis;Phaeocystis globosa	1	1	1	0	0	2	0	1	2	0	0	0	0	2	1	0	Eukaryota	Hacrobia	Haptophyta	Phaeocystis	Phaeocystis globosa	100	488	0	1	487	1	383	870	9.19999999986533e-314	90.7	11
2fb10afd989898d7020a604fc59b4fb6efbeef80_7	7661#AF001654	Eukaryota;Hacrobia;Cryptophyta;Cryptophyceae;Cryptophyceae_X;Pyrenomonadales;Pyrenomonadales_X;Pyrenomonadales_XX;Pyrenomonadales_XXX;Pyrenomonadales_XXX sp.	0	0	0	0	3	0	0	0	0	0	0	0	6	0	0	1	Eukaryota	Hacrobia	Cryptophyta	Pyrenomonadales_XXX	Pyrenomonadales_XXX sp.	99.01	302	3	0	302	1	565	866	1.9e-270	85	10
56a98685934c266b28ca35fd4ad13a3a7df12332_10	287#KJ513116	Eukaryota;Hacrobia;Cryptophyta;Cryptophyceae;Cryptophyceae_X;Pyrenomonadales;Pyrenomonadales_X;Geminigeraceae;Teleaulax;Teleaulax sp.	1	4	1	0	0	1	0	1	0	0	0	0	0	0	2	0	Eukaryota	Hacrobia	Cryptophyta	Teleaulax	Teleaulax sp.	99.77	433	1	1	432	1	127	559	0	119.8	10
70c11dacb951189b44a13998cf42845cc4264bd4_7	2512#NC_012898	Eukaryota;Stramenopiles;Stramenopiles_X;Pelagophyceae;Pelagophyceae_X;Pelagophyceae_XX;Aureococcus;Aureococcus anophagefferens	0	2	0	1	0	0	3	1	1	0	0	0	0	2	0	0	Eukaryota	Stramenopiles	Stramenopiles_X	Aureococcus	Aureococcus anophagefferens	99.81	531	1	3	528	1	344	874	2.9e-222	79.7	10
754d1ff7c6e443b86ba86aaf9c4d78d2a49d0b52_4	7786#JF272035	Eukaryota;Stramenopiles;Stramenopiles_X;Bacillariophyta;Bacillariophyceae;Bacillariophyceae_X;Bacillariophyceae_XX;Bacillariophyceae_XXX;Bacillariophyceae_XXXX;Bacillariophyceae_XXXX sp.	1	0	1	1	0	1	0	1	0	0	1	1	1	1	1	0	Eukaryota	Stramenopiles	Stramenopiles_X	Bacillariophyceae_XXXX	Bacillariophyceae_XXXX sp.	99.62	260	1	0	260	1	610	869	0	98.1	10
810722bc6241c2502a2c0b1a824054547add2f6d_7	7835#HQ203770	Eukaryota;Stramenopiles;Stramenopiles_X;Bacillariophyta;Coscinodiscophyceae;Thalassiosirales;Thalassiosirales_X;Skeletonemataceae;Skeletonemataceae_X;Skeletonemataceae_X sp.	1	1	3	1	0	2	1	0	0	0	0	0	0	0	1	0	Eukaryota	Stramenopiles	Stramenopiles_X	Skeletonemataceae_X	Skeletonemataceae_X sp.	99.78	448	1	0	448	1	428	875	0	105.4	10
8595ef01919116305284a3b922b0261b5cd190d0_10	4637#AB375870	Eukaryota;Hacrobia;Cryptophyta;Cryptophyceae;Cryptophyceae_X;Pyrenomonadales;Pyrenomonadales_X;Pyrenomonadales_XX;Pyrenomonadales_XXX;Pyrenomonadales_XXX sp.	2	0	1	2	0	0	0	1	2	0	0	0	0	1	1	0	Eukaryota	Hacrobia	Cryptophyta	Pyrenomonadales_XXX	Pyrenomonadales_XXX sp.	100	457	0	0	457	1	199	655	0	97.5	10
863cb63a305d411ce3f0f8365dd8e8e0f41a0094_4	5922#NC_009573	Eukaryota;Hacrobia;Cryptophyta;Cryptophyceae;Cryptophyceae_X;Cryptomonadales;Rhodomonas;Rhodomonas salina	4	2	0	1	1	0	1	0	0	0	0	0	0	0	1	0	Eukaryota	Hacrobia	Cryptophyta	Rhodomonas	Rhodomonas salina	100	187	0	0	187	1	689	875	5.1e-135	65.2	10
89e8ddc2586467cfacb3d7bf7b552b4458b77107_6	683#AY702141	Eukaryota;Archaeplastida;Chlorophyta;Mamiellophyceae;Mamiellales;Bathycoccaceae;Ostreococcus;Ostreococcus tauri	0	2	1	0	1	0	0	0	1	0	0	1	0	1	1	2	Eukaryota	Archaeplastida	Chlorophyta	Ostreococcus	Ostreococcus tauri	100	249	0	0	249	1	368	616	0	91.6	10
bbede08451df69f444e59d0b4095c3309c71c67d_4	706#FJ002234	Eukaryota;Stramenopiles;Stramenopiles_X;Bacillariophyta;Fragilariophyceae;Fragilariales;Fragilariales_X;Fragilariaceae;Synedra;Synedra fragilaroides	0	1	1	0	0	0	1	1	2	0	0	0	2	1	0	1	Eukaryota	Stramenopiles	Stramenopiles_X	Synedra	Synedra fragilaroides	98.86	526	6	1	525	1	325	850	1.8e-227	80.4	10
ed6d2443838108cfef19a4c549a77e9a15dc34fb_6	7463#HQ242646	Eukaryota;Hacrobia;Cryptophyta;Cryptophyceae;Cryptophyceae_X;Pyrenomonadales;Pyrenomonadales_X;Pyrenomonadales_XX;Pyrenomonadales_XXX;Pyrenomonadales_XXX sp.	1	1	1	0	0	0	0	0	0	0	0	0	3	3	0	1	Eukaryota	Hacrobia	Cryptophyta	Pyrenomonadales_XXX	Pyrenomonadales_XXX sp.	99.56	459	2	1	458	1	409	867	0	97.9	10
eeef143af99720d294a096a70680233a194f3598_6	6621#AF001660	Eukaryota;Archaeplastida;Chlorophyta;Mamiellophyceae;Mamiellophyceae_X;Mamiellales;Mamiellales_X;Bathycoccaceae;Bathycoccaceae_X;Bathycoccaceae_X sp.	1	1	2	0	0	1	0	0	2	0	0	0	0	3	0	0	Eukaryota	Archaeplastida	Chlorophyta	Bathycoccaceae_X	Bathycoccaceae_X sp.	100	448	0	1	447	1	430	877	4.7e-308	90	10
f42c4913ad817da74aae1f322e197df9f2edfc0b_10	796#EU123322	Eukaryota;Hacrobia;Cryptophyta;Cryptophyceae;Cryptophyceae_X;Pyrenomonadales;Pyrenomonadales_X;Pyrenomonadales_XX;Pyrenomonadales_XXX;Pyrenomonadales_XXX sp.	3	3	0	0	0	0	0	3	0	0	0	0	0	1	0	0	Eukaryota	Hacrobia	Cryptophyta	Pyrenomonadales_XXX	Pyrenomonadales_XXX sp.	99.77	428	1	0	428	1	251	678	0	121.7	10
f4f7a68d25e005dac2f952912d989fdffa56afa7_4	4990#JN207220	Eukaryota;Stramenopiles;Stramenopiles_X;Bacillariophyta;Bacillariophyta_X;Polar-centric-Mediophyceae;Chaetoceros;Chaetoceros sp.	1	0	0	0	0	0	0	1	1	0	0	1	4	0	0	2	Eukaryota	Stramenopiles	Stramenopiles_X	Chaetoceros	Chaetoceros sp.	99.1	446	4	1	445	1	231	676	0	106	10
05b1aedf857c7439afae7de46bb6f2c9393620aa_6	5922#NC_009573	Eukaryota;Hacrobia;Cryptophyta;Cryptophyceae;Cryptophyceae_X;Cryptomonadales;Rhodomonas;Rhodomonas salina	2	2	0	0	1	1	0	1	2	0	0	0	0	0	0	0	Eukaryota	Hacrobia	Cryptophyta	Rhodomonas	Rhodomonas salina	100	181	0	0	181	1	695	875	4.59999999894453e-315	89.5	9
074d84f99daa8f14a734b027e8e93e8e90ebb26e_9	7344#GQ472794	Eukaryota;Stramenopiles;Stramenopiles_X;Bacillariophyta;Bacillariophyceae;Bacillariales;Bacillariales_X;Bacillariaceae;Bacillariaceae_X;Bacillariaceae_X sp.	1	0	0	0	1	0	0	0	1	0	0	1	3	0	0	2	Eukaryota	Stramenopiles	Stramenopiles_X	Bacillariaceae_X	Bacillariaceae_X sp.	99.6	248	1	0	248	1	622	869	1.4e-253	82.6	9
0d83aaf15cbc48052bf77b8b310203045908abf0_6	956#EU123324	Eukaryota;Hacrobia;Cryptophyta;Cryptophyceae;Cryptophyceae_X;Pyrenomonadales;Pyrenomonadales_X;Pyrenomonadales_XX;Pyrenomonadales_XXX;Pyrenomonadales_XXX sp.	0	2	0	0	2	1	1	1	0	0	0	0	0	0	1	1	Eukaryota	Hacrobia	Cryptophyta	Pyrenomonadales_XXX	Pyrenomonadales_XXX sp.	99.76	410	1	1	409	1	269	678	0	113.1	9
12a1fa414f6aed586abd719ba83173e0ea1e5a76_5	7335#JX297813	Eukaryota;Stramenopiles;Ochrophyta;Pelagophyceae;Pelagophyceae_X;Pelagophyceae_XX;Pelagophyceae_XXX;Pelagophyceae_XXXX;Pelagophyceae_XXXXX;Pelagophyceae_XXXXX sp.	2	0	0	1	1	2	0	0	1	0	0	0	1	0	1	0	Eukaryota	Stramenopiles	Ochrophyta	Pelagophyceae_XXXXX	Pelagophyceae_XXXXX sp.	100	97	0	0	97	1	772	868	3.9e-64	50.1	9
2560b66c2fdeb8e8c1eaf804bb7dc44f905618b1_3	7335#JX297813	Eukaryota;Stramenopiles;Ochrophyta;Pelagophyceae;Pelagophyceae_X;Pelagophyceae_XX;Pelagophyceae_XXX;Pelagophyceae_XXXX;Pelagophyceae_XXXXX;Pelagophyceae_XXXXX sp.	3	0	0	2	0	1	1	0	0	0	0	2	0	0	0	0	Eukaryota	Stramenopiles	Ochrophyta	Pelagophyceae_XXXXX	Pelagophyceae_XXXXX sp.	100	86	0	0	86	1	783	868	3e-71	51.6	9
3d8ec0a66c1f75a5b4f7d464674e647b4cee1020_9	4155#AY741371	Eukaryota;Hacrobia;Haptophyta;Prymnesiophyceae;Isochrysidales;Noelaerhabdaceae;Emiliania;Emiliania huxleyi	0	0	0	0	2	0	0	0	0	0	0	3	2	0	0	2	Eukaryota	Hacrobia	Haptophyta	Emiliania	Emiliania huxleyi	99.81	525	1	3	522	1	346	870	4e-171	72.5	9
41eafa7d3d4878e7bcb02d12ff90bad9e7d4dc60_9	4651#AY741371	Eukaryota;Hacrobia;Haptophyta;Prymnesiophyceae;Isochrysidales;Noelaerhabdaceae;Emiliania;Emiliania huxleyi	0	1	1	1	0	2	0	3	0	0	0	0	0	0	1	0	Eukaryota	Hacrobia	Haptophyta	Emiliania	Emiliania huxleyi	99.78	459	1	1	458	1	410	868	0	102.5	9
54c39e9554cc97d7f9f514606f883ecd60db5804_9	6345#HQ671891	Eukaryota;Stramenopiles;Ochrophyta;Pelagophyceae;Pelagophyceae_X;Pelagophyceae_XX;Pelagophyceae_XXX;Pelagophyceae_XXXX;Pelagophyceae_XXXXX;Pelagophyceae_XXXXX sp.	2	1	0	1	0	1	1	1	2	0	0	0	0	0	0	0	Eukaryota	Stramenopiles	Ochrophyta	Pelagophyceae_XXXXX	Pelagophyceae_XXXXX sp.	99.77	435	1	4	432	1	435	868	0	107	9
6420fd99d263cb1e001db874258e2e013406c2c9_6	6212#NC_021637	Eukaryota;Hacrobia;Haptophyta;Prymnesiophyceae;Phaeocystales;Phaeocystaceae;Phaeocystis;Phaeocystis globosa	1	0	0	2	0	1	0	1	1	1	0	0	0	2	0	0	Eukaryota	Hacrobia	Haptophyta	Phaeocystis	Phaeocystis globosa	100	432	0	1	431	1	439	870	0	112.3	9
6f630d2f347a33a00b65e26809b153d09ca9304b_5	346#AY702155	Eukaryota;Archaeplastida;Chlorophyta;Mamiellophyceae;Mamiellales;Bathycoccaceae;Ostreococcus;Ostreococcus lucimarinus	0	1	4	0	1	0	1	1	0	0	0	0	0	1	0	0	Eukaryota	Archaeplastida	Chlorophyta	Ostreococcus	Ostreococcus lucimarinus	99.77	441	1	1	440	1	87	527	0	93.7	9
733297463dafb014c94343079fc1ce5fdf258175_5	7335#JX297813	Eukaryota;Stramenopiles;Ochrophyta;Pelagophyceae;Pelagophyceae_X;Pelagophyceae_XX;Pelagophyceae_XXX;Pelagophyceae_XXXX;Pelagophyceae_XXXXX;Pelagophyceae_XXXXX sp.	2	1	0	0	0	0	1	0	1	0	0	0	0	2	2	0	Eukaryota	Stramenopiles	Ochrophyta	Pelagophyceae_XXXXX	Pelagophyceae_XXXXX sp.	99.34	456	3	3	454	1	414	868	0	102.7	9
83e087064beb48944751922c7379f4d734ea2419_6	6556#FJ745161	Eukaryota;Hacrobia;Cryptophyta;Cryptophyceae;Cryptophyceae_X;Pyrenomonadales;Pyrenomonadales_X;Pyrenomonadales_XX;Pyrenomonadales_XXX;Pyrenomonadales_XXX sp.	5	0	0	0	0	0	0	0	0	1	0	0	0	1	2	0	Eukaryota	Hacrobia	Cryptophyta	Pyrenomonadales_XXX	Pyrenomonadales_XXX sp.	99.55	441	2	1	440	1	406	846	0	94.7	9
9046631a1b58fa635b04d9c4c58f97368bad9954_5	6212#NC_021637	Eukaryota;Hacrobia;Haptophyta;Prymnesiophyceae;Phaeocystales;Phaeocystaceae;Phaeocystis;Phaeocystis globosa	0	0	1	0	0	1	1	2	3	0	0	0	0	1	0	0	Eukaryota	Hacrobia	Haptophyta	Phaeocystis	Phaeocystis globosa	99.61	515	2	1	514	1	356	870	4.4e-170	72.3	9
a11dd33086fafa1ab549fece0862b7cc32cfce38_3	6621#AF001660	Eukaryota;Archaeplastida;Chlorophyta;Mamiellophyceae;Mamiellophyceae_X;Mamiellales;Mamiellales_X;Bathycoccaceae;Bathycoccaceae_X;Bathycoccaceae_X sp.	0	1	2	0	0	0	2	0	1	2	0	0	0	1	0	0	Eukaryota	Archaeplastida	Chlorophyta	Bathycoccaceae_X	Bathycoccaceae_X sp.	100	534	0	1	533	1	344	877	3.6e-179	73.7	9
a356f51c1eae902701552c08531d7ba5c5278dcc_5	4679#X82156	Eukaryota;Hacrobia;Haptophyta;Prymnesiophyceae;Isochrysidales;Noelaerhabdaceae;Emiliania;Emiliania huxleyi	1	1	0	2	0	1	1	1	0	1	0	0	0	0	1	0	Eukaryota	Hacrobia	Haptophyta	Emiliania	Emiliania huxleyi	99.79	481	1	1	480	1	389	869	0	108.8	9
b73b05ba54fca8b8fc173073429d888f65bdad51_6	7463#HQ242646	Eukaryota;Hacrobia;Cryptophyta;Cryptophyceae;Cryptophyceae_X;Pyrenomonadales;Pyrenomonadales_X;Pyrenomonadales_XX;Pyrenomonadales_XXX;Pyrenomonadales_XXX sp.	2	0	0	0	0	1	1	0	1	2	0	0	0	2	0	0	Eukaryota	Hacrobia	Cryptophyta	Pyrenomonadales_XXX	Pyrenomonadales_XXX sp.	99.42	518	3	0	518	1	350	867	3.5e-272	86	9
bc612c8c0b9393c468d565badf197b8081e54be9_6	5790#U06105	Eukaryota;Alveolata;Apicomplexa;Apicomplexa_X;Piroplasmida;Babesia-group;Babesia;Babesia bovis	0	0	0	0	0	0	0	0	0	0	0	0	4	4	1	0	Eukaryota	Alveolata	Apicomplexa	Babesia	Babesia bovis	64.24	178	59	13	170	1	699	871	0.23	25.9	9
c0ae67cbae6bf468c2a54e393011a36600a2da61_6	4637#AB375870	Eukaryota;Hacrobia;Cryptophyta;Cryptophyceae;Cryptophyceae_X;Pyrenomonadales;Pyrenomonadales_X;Pyrenomonadales_XX;Pyrenomonadales_XXX;Pyrenomonadales_XXX sp.	2	3	0	0	0	2	0	0	0	1	0	0	0	1	0	0	Eukaryota	Hacrobia	Cryptophyta	Pyrenomonadales_XXX	Pyrenomonadales_XXX sp.	99.78	455	1	0	455	1	201	655	0	96.6	9
c6e5b1779c7677bfd5666ef164408d83c2a1b6ac_6	5145#JN207219	Eukaryota;Stramenopiles;Stramenopiles_X;Bacillariophyta;Bacillariophyta_X;Polar-centric-Mediophyceae;Chaetoceros;Chaetoceros sp.	2	0	1	1	0	0	2	2	0	0	0	0	0	0	1	0	Eukaryota	Stramenopiles	Stramenopiles_X	Chaetoceros	Chaetoceros sp.	98.49	532	8	1	531	1	339	870	4.3e-232	81	9
cacd06c51facd58254e06e1e51f6632bd1622bd8_3	7661#AF001654	Eukaryota;Hacrobia;Cryptophyta;Cryptophyceae;Cryptophyceae_X;Pyrenomonadales;Pyrenomonadales_X;Pyrenomonadales_XX;Pyrenomonadales_XXX;Pyrenomonadales_XXX sp.	2	0	1	0	0	0	0	1	0	1	0	0	4	0	0	0	Eukaryota	Hacrobia	Cryptophyta	Pyrenomonadales_XXX	Pyrenomonadales_XXX sp.	100	282	0	0	282	1	585	866	1.7e-202	76.1	9
063f167e929f4fe82c5e94ef85030095cc5fe58b_5	6345#HQ671891	Eukaryota;Stramenopiles;Ochrophyta;Pelagophyceae;Pelagophyceae_X;Pelagophyceae_XX;Pelagophyceae_XXX;Pelagophyceae_XXXX;Pelagophyceae_XXXXX;Pelagophyceae_XXXXX sp.	2	0	0	0	0	2	0	0	2	2	0	0	0	0	0	0	Eukaryota	Stramenopiles	Ochrophyta	Pelagophyceae_XXXXX	Pelagophyceae_XXXXX sp.	99.54	436	2	0	436	1	433	868	0	114.5	8
0eff12a069aa18535fa1f2059b6f9c67eed1a407_5	7335#JX297813	Eukaryota;Stramenopiles;Ochrophyta;Pelagophyceae;Pelagophyceae_X;Pelagophyceae_XX;Pelagophyceae_XXX;Pelagophyceae_XXXX;Pelagophyceae_XXXXX;Pelagophyceae_XXXXX sp.	0	0	1	0	0	2	0	1	2	2	0	0	0	0	0	0	Eukaryota	Stramenopiles	Ochrophyta	Pelagophyceae_XXXXX	Pelagophyceae_XXXXX sp.	100	353	0	1	353	1	517	868	1.1e-208	77.3	8
16efb4b2cb93f4a687dcec3dc382d70648cbe941_5	6212#NC_021637	Eukaryota;Hacrobia;Haptophyta;Prymnesiophyceae;Phaeocystales;Phaeocystaceae;Phaeocystis;Phaeocystis globosa	1	0	0	1	0	1	1	0	1	0	0	0	1	1	0	1	Eukaryota	Hacrobia	Haptophyta	Phaeocystis	Phaeocystis globosa	100	528	0	0	528	1	343	870	1.7e-151	69.5	8
17b88facd44ed507a3d636158c3d8b8e9cec7355_4	6212#NC_021637	Eukaryota;Hacrobia;Haptophyta;Prymnesiophyceae;Phaeocystales;Phaeocystaceae;Phaeocystis;Phaeocystis globosa	1	1	0	0	1	1	1	0	0	0	0	0	1	1	0	1	Eukaryota	Hacrobia	Haptophyta	Phaeocystis	Phaeocystis globosa	100	285	0	0	285	1	586	870	3e-224	79.1	8
180bbb838e36ca65b0a203ae3a71ef7e0ea8f1b9_8	3469#AF530388	Eukaryota;Hacrobia;Cryptophyta;Cryptophyceae;Cryptophyceae_X;Pyrenomonadales;Pyrenomonadales_X;Pyrenomonadales_XX;Pyrenomonadales_XXX;Pyrenomonadales_XXX sp.	0	0	0	0	2	0	0	0	0	0	0	1	5	0	0	0	Eukaryota	Hacrobia	Cryptophyta	Pyrenomonadales_XXX	Pyrenomonadales_XXX sp.	99.42	515	3	1	515	1	257	770	6.8e-243	82.2	8
1c217a98766a62f09c62bd6787106326fde43f88_8	956#EU123324	Eukaryota;Hacrobia;Cryptophyta;Cryptophyceae;Cryptophyceae_X;Pyrenomonadales;Pyrenomonadales_X;Pyrenomonadales_XX;Pyrenomonadales_XXX;Pyrenomonadales_XXX sp.	0	1	2	0	0	1	0	1	1	1	0	0	0	1	0	0	Eukaryota	Hacrobia	Cryptophyta	Pyrenomonadales_XXX	Pyrenomonadales_XXX sp.	99.61	518	2	0	518	1	161	678	5.6e-223	79.6	8
23ba6034db108c2baf1dea50423d81ba6a4c1d67_5	7534#JQ586274	Eukaryota;Stramenopiles;Stramenopiles_X;Bacillariophyta;Bacillariophyceae;Bacillariophyceae_X;Bacillariophyceae_XX;Bacillariophyceae_XXX;Bacillariophyceae_XXXX;Bacillariophyceae_XXXX sp.	3	0	0	0	0	1	1	0	0	1	2	0	0	0	0	0	Eukaryota	Stramenopiles	Stramenopiles_X	Bacillariophyceae_XXXX	Bacillariophyceae_XXXX sp.	100	279	0	0	279	1	655	933	1.9e-240	81.2	8
2b46b8565f9e5d89da0a04ce6f42007d1b364362_8	683#AY702141	Eukaryota;Archaeplastida;Chlorophyta;Mamiellophyceae;Mamiellales;Bathycoccaceae;Ostreococcus;Ostreococcus tauri	0	1	1	1	0	0	0	0	0	0	0	1	1	3	0	0	Eukaryota	Archaeplastida	Chlorophyta	Ostreococcus	Ostreococcus tauri	99.6	252	1	0	252	1	365	616	0	90.5	8
3aa35800282afbd440b94a93c36c33ca16890aee_8	6617#JX016292	Eukaryota;Stramenopiles;Stramenopiles_X;Bacillariophyta;Coscinodiscophyceae;Cymatosirales;Cymatosirales_X;Cymatosiraceae;Cymatosiraceae_X;Cymatosiraceae_X sp.	0	0	0	0	2	0	0	0	0	0	0	1	4	0	0	1	Eukaryota	Stramenopiles	Stramenopiles_X	Cymatosiraceae_X	Cymatosiraceae_X sp.	99.81	519	1	1	518	1	349	867	1.4e-263	84.9	8
6553bb509643002d2f497ffdb08431062727fc3e_8	956#EU123324	Eukaryota;Hacrobia;Cryptophyta;Cryptophyceae;Cryptophyceae_X;Pyrenomonadales;Pyrenomonadales_X;Pyrenomonadales_XX;Pyrenomonadales_XXX;Pyrenomonadales_XXX sp.	1	3	0	0	0	1	0	0	0	0	0	1	0	0	2	0	Eukaryota	Hacrobia	Cryptophyta	Pyrenomonadales_XXX	Pyrenomonadales_XXX sp.	99.79	487	1	0	487	1	192	678	0	107.1	8
79acec5c904d3105c867f2deb5f2f83b9fe84d5a_5	7275#HQ242617	Eukaryota;Archaeplastida;Chlorophyta;Mamiellophyceae;Mamiellales;Mamiellaceae;Mamiellaceae_X;Mamiellaceae_X sp.	3	0	0	1	0	1	0	0	0	0	0	0	0	3	0	0	Eukaryota	Archaeplastida	Chlorophyta	Mamiellaceae_X	Mamiellaceae_X sp.	99.71	347	1	5	345	1	534	877	1.4e-282	86.6	8
805236b729ebbf6b046fbf0b45b94aeb2f3a7844_5	7236#JQ712399	Eukaryota;Stramenopiles;Stramenopiles_X;Bacillariophyta;Bacillariophyta_X;Bacillariophyta_XX;Bacillariophyta_XXX;Bacillariophyta_XXXX;Bacillariophyta_XXXXX;Bacillariophyta_XXXXX sp.	1	0	0	1	0	0	2	0	1	0	0	0	0	3	0	0	Eukaryota	Stramenopiles	Stramenopiles_X	Bacillariophyta_XXXXX	Bacillariophyta_XXXXX sp.	99.81	533	1	1	532	1	300	832	8.1e-270	85.6	8
8c949ce5196b783a1d54c164c17371067a4f7ac0_4	796#EU123322	Eukaryota;Hacrobia;Cryptophyta;Cryptophyceae;Cryptophyceae_X;Pyrenomonadales;Pyrenomonadales_X;Pyrenomonadales_XX;Pyrenomonadales_XXX;Pyrenomonadales_XXX sp.	4	0	0	1	0	1	0	0	0	0	1	0	0	1	0	0	Eukaryota	Hacrobia	Cryptophyta	Pyrenomonadales_XXX	Pyrenomonadales_XXX sp.	100	502	0	0	502	1	177	678	5.10000004018096e-317	90.9	8
9376f6d5cda6ac4abb33cb890fc8cb9b62c02a8e_5	7210#GQ340147	Eukaryota;Stramenopiles;Stramenopiles_X;Bacillariophyta;Coscinodiscophyceae;Thalassiosirales;Thalassiosirales_X;Thalassiosirales_XX;Thalassiosirales_XXX;Thalassiosirales_XXX sp.	0	0	0	0	2	0	1	0	2	0	0	1	1	1	0	0	Eukaryota	Stramenopiles	Stramenopiles_X	Thalassiosirales_XXX	Thalassiosirales_XXX sp.	99.78	448	1	0	448	1	423	870	0	105.5	8
95d13ddaa8413253a722026c8003d303a5ba894c_8	7661#AF001654	Eukaryota;Hacrobia;Cryptophyta;Cryptophyceae;Cryptophyceae_X;Pyrenomonadales;Pyrenomonadales_X;Pyrenomonadales_XX;Pyrenomonadales_XXX;Pyrenomonadales_XXX sp.	0	0	0	0	2	0	0	0	0	0	0	1	5	0	0	0	Eukaryota	Hacrobia	Cryptophyta	Pyrenomonadales_XXX	Pyrenomonadales_XXX sp.	99.03	309	3	0	309	1	558	866	1.6e-229	79.9	8
a62eb745692e9953f0a5060ea1d66f20931fdc52_5	696#FJ002177	Eukaryota;Stramenopiles;Stramenopiles_X;Bacillariophyta;Bacillariophyta_X;Raphid-pennate;Pseudo-nitzschia;Pseudo-nitzschia seriata	1	1	0	0	1	2	0	0	1	0	0	0	2	0	0	0	Eukaryota	Stramenopiles	Stramenopiles_X	Pseudo-nitzschia	Pseudo-nitzschia seriata	100	263	0	0	263	1	585	847	0	102.5	8
a6473efa8e901993f9757c52f99558ce873fe14e_8	7594#JX017231	Eukaryota;Archaeplastida;Chlorophyta;Mamiellophyceae;Mamiellophyceae_X;Mamiellales;Mamiellales_X;Bathycoccaceae;Bathycoccaceae_X;Bathycoccaceae_X sp.	1	2	2	0	0	0	0	0	2	1	0	0	0	0	0	0	Eukaryota	Archaeplastida	Chlorophyta	Bathycoccaceae_X	Bathycoccaceae_X sp.	100	436	0	3	435	1	435	868	0	102.6	8
b0b767a42143f5f9355f8ec0984144891b032b8d_5	7117#HQ672108	Eukaryota;Archaeplastida;Chlorophyta;Mamiellophyceae;Mamiellales;Mamiellaceae;Mamiellaceae_X;Mamiellaceae_X sp.	0	0	1	0	0	1	0	1	2	0	2	0	0	0	1	0	Eukaryota	Archaeplastida	Chlorophyta	Mamiellaceae_X	Mamiellaceae_X sp.	100	363	0	3	362	1	520	880	0	93.4	8
bd6844e8d0791c31e036f913af4f6581a6aa2a29_8	7430#FR684736	Eukaryota;Archaeplastida;Chlorophyta;Mamiellophyceae;Mamiellophyceae_X;Mamiellales;Mamiellales_X;Bathycoccaceae;Bathycoccaceae_X;Bathycoccaceae_X sp.	1	1	0	1	0	0	0	0	1	0	0	0	0	3	1	0	Eukaryota	Archaeplastida	Chlorophyta	Bathycoccaceae_X	Bathycoccaceae_X sp.	100	443	0	3	442	1	452	892	0	101.6	8
c91072d3f3ab941e45ce9706db13112b46721817_8	6952#FJ612431	Eukaryota;Stramenopiles;Stramenopiles_X;Bacillariophyta;Coscinodiscophyceae;Thalassiosirales;Thalassiosirales_X;Thalassiosiraceae;Thalassiosiraceae_X;Thalassiosiraceae_X sp.	2	0	1	1	0	2	0	0	2	0	0	0	0	0	0	0	Eukaryota	Stramenopiles	Stramenopiles_X	Thalassiosiraceae_X	Thalassiosiraceae_X sp.	99.44	532	3	0	532	1	345	876	7.2e-216	78.9	8
e47b32418da1c679f0ccc7449133d4fda5b59628_5	6621#AF001660	Eukaryota;Archaeplastida;Chlorophyta;Mamiellophyceae;Mamiellophyceae_X;Mamiellales;Mamiellales_X;Bathycoccaceae;Bathycoccaceae_X;Bathycoccaceae_X sp.	1	0	1	1	0	1	0	2	0	1	0	0	0	1	0	0	Eukaryota	Archaeplastida	Chlorophyta	Bathycoccaceae_X	Bathycoccaceae_X sp.	99.81	537	1	1	536	1	341	877	1.6e-183	74.4	8
f7d4d82f1e4ca934f349647ea65517956a1b16ab_5	7335#JX297813	Eukaryota;Stramenopiles;Ochrophyta;Pelagophyceae;Pelagophyceae_X;Pelagophyceae_XX;Pelagophyceae_XXX;Pelagophyceae_XXXX;Pelagophyceae_XXXXX;Pelagophyceae_XXXXX sp.	2	1	0	0	0	2	0	0	0	1	2	0	0	0	0	0	Eukaryota	Stramenopiles	Ochrophyta	Pelagophyceae_XXXXX	Pelagophyceae_XXXXX sp.	100	289	0	0	289	1	580	868	1e-235	80.6	8
02547a021f1e73dc8df850fb87eaa6c7fb21b365_7	6398#U70715	Eukaryota;Archaeplastida;Chlorophyta;Mamiellophyceae;Mamiellophyceae_X;Mamiellales;Mamiellales_X;Bathycoccaceae;Bathycoccaceae_X;Bathycoccaceae_X sp.	1	0	0	0	0	0	3	0	1	0	0	0	0	0	2	0	Eukaryota	Archaeplastida	Chlorophyta	Bathycoccaceae_X	Bathycoccaceae_X sp.	99.65	289	1	3	289	1	592	877	3.6e-176	72.4	7
16903b2126a32e60126b68f76779df8bba07373c_7	672#	Eukaryota;Archaeplastida;Chlorophyta;Mamiellophyceae;Mamiellales;Bathycoccaceae;Ostreococcus;Ostreococcus lucimarinus	0	2	0	0	1	1	0	0	1	1	0	0	0	1	0	0	Eukaryota	Archaeplastida	Chlorophyta	Ostreococcus	Ostreococcus lucimarinus	100	421	0	2	419	1	6	426	0	93	7
1cbda50a48b4a88d1b9ec884b9024cd028a21ca1_4	6345#HQ671891	Eukaryota;Stramenopiles;Ochrophyta;Pelagophyceae;Pelagophyceae_X;Pelagophyceae_XX;Pelagophyceae_XXX;Pelagophyceae_XXXX;Pelagophyceae_XXXXX;Pelagophyceae_XXXXX sp.	0	2	1	0	0	0	1	3	0	0	0	0	0	0	0	0	Eukaryota	Stramenopiles	Ochrophyta	Pelagophyceae_XXXXX	Pelagophyceae_XXXXX sp.	99.28	421	3	3	419	1	449	868	0	114.6	7
1f0fe3ea633f797af1744c51c8bdf38be81d1aa1_4	6621#AF001660	Eukaryota;Archaeplastida;Chlorophyta;Mamiellophyceae;Mamiellophyceae_X;Mamiellales;Mamiellales_X;Bathycoccaceae;Bathycoccaceae_X;Bathycoccaceae_X sp.	0	0	0	0	0	1	0	1	2	0	0	0	1	2	0	0	Eukaryota	Archaeplastida	Chlorophyta	Bathycoccaceae_X	Bathycoccaceae_X sp.	100	519	0	1	518	1	359	877	2.5e-183	74.3	7
21290c847d2f9bce98c650e4aa2622d1b4a9aded_7	4637#AB375870	Eukaryota;Hacrobia;Cryptophyta;Cryptophyceae;Cryptophyceae_X;Pyrenomonadales;Pyrenomonadales_X;Pyrenomonadales_XX;Pyrenomonadales_XXX;Pyrenomonadales_XXX sp.	1	3	0	0	0	0	1	0	1	0	0	0	0	1	0	0	Eukaryota	Hacrobia	Cryptophyta	Pyrenomonadales_XXX	Pyrenomonadales_XXX sp.	99.77	439	1	1	438	1	217	655	0	97.4	7
2b3d0a5f946e93f5b814e6c4f24898123528af18_7	4155#AY741371	Eukaryota;Hacrobia;Haptophyta;Prymnesiophyceae;Isochrysidales;Noelaerhabdaceae;Emiliania;Emiliania huxleyi	1	0	0	1	0	0	1	0	0	0	0	1	2	0	1	0	Eukaryota	Hacrobia	Haptophyta	Emiliania	Emiliania huxleyi	99.61	255	1	0	255	1	616	870	6.5e-224	78.9	7
344036c154e31da1ee5f632700bb67cacfe079b1_7	6617#JX016292	Eukaryota;Stramenopiles;Stramenopiles_X;Bacillariophyta;Coscinodiscophyceae;Cymatosirales;Cymatosirales_X;Cymatosiraceae;Cymatosiraceae_X;Cymatosiraceae_X sp.	0	2	0	0	0	0	2	0	1	0	0	1	0	1	0	0	Eukaryota	Stramenopiles	Stramenopiles_X	Cymatosiraceae_X	Cymatosiraceae_X sp.	100	464	0	0	464	1	404	867	0	98.4	7
39ceba4986c215cf99e5f1eb4a20302e8304a190_4	6398#U70715	Eukaryota;Archaeplastida;Chlorophyta;Mamiellophyceae;Mamiellophyceae_X;Mamiellales;Mamiellales_X;Bathycoccaceae;Bathycoccaceae_X;Bathycoccaceae_X sp.	3	2	0	0	0	0	1	1	0	0	0	0	0	0	0	0	Eukaryota	Archaeplastida	Chlorophyta	Bathycoccaceae_X	Bathycoccaceae_X sp.	99.57	468	2	3	467	1	412	877	1.1e-255	83.8	7
45d156d01e3c77b60c9f77e31afe563d55b966ce_4	6556#FJ745161	Eukaryota;Hacrobia;Cryptophyta;Cryptophyceae;Cryptophyceae_X;Pyrenomonadales;Pyrenomonadales_X;Pyrenomonadales_XX;Pyrenomonadales_XXX;Pyrenomonadales_XXX sp.	2	0	0	0	0	0	2	1	0	1	0	0	0	1	0	0	Eukaryota	Hacrobia	Cryptophyta	Pyrenomonadales_XXX	Pyrenomonadales_XXX sp.	99.55	449	2	1	448	1	398	846	0	96.5	7
56bdb0fc15541cc3e5153da744bd8b79af8162af_4	4197#AF530387	Eukaryota;Hacrobia;Cryptophyta;Cryptophyceae;Cryptophyceae_X;Pyrenomonadales;Pyrenomonadales_X;Pyrenomonadales_XX;Pyrenomonadales_XXX;Pyrenomonadales_XXX sp.	2	2	0	0	0	0	1	1	0	0	0	0	0	1	0	0	Eukaryota	Hacrobia	Cryptophyta	Pyrenomonadales_XXX	Pyrenomonadales_XXX sp.	99.76	420	1	0	420	1	329	748	0	149.6	7
6a5fa559b65ef5ce1931067c7b2be0883c008075_7	4155#AY741371	Eukaryota;Hacrobia;Haptophyta;Prymnesiophyceae;Isochrysidales;Noelaerhabdaceae;Emiliania;Emiliania huxleyi	1	0	0	0	0	1	2	0	1	0	0	0	0	0	2	0	Eukaryota	Hacrobia	Haptophyta	Emiliania	Emiliania huxleyi	100	285	0	0	285	1	586	870	6.6e-249	82.3	7
702f1bb1b5ecc52be7a4a41ef3a46abdf35347fe_7	7806#HM127595	Eukaryota;Stramenopiles;Ochrophyta;Chrysophyceae-Synurophyceae;Chrysophyceae-Synurophyceae_X;Chrysophyceae-Synurophyceae_XX;Chrysophyceae-Synurophyceae_XXX;Chrysophyceae-Synurophyceae_XXXX;Chrysophyceae-Synurophyceae_XXXXX;Chrysophyceae-Synurophyceae_XXXXX sp.	0	0	0	0	0	0	1	0	1	3	0	0	0	1	1	0	Eukaryota	Stramenopiles	Ochrophyta	Chrysophyceae-Synurophyceae_XXXXX	Chrysophyceae-Synurophyceae_XXXXX sp.	99.81	519	1	0	519	1	338	856	2.5e-155	70	7
7b4fc1c5b27c95a33d3e01b06c832b7f06c9f95d_4	4990#JN207220	Eukaryota;Stramenopiles;Stramenopiles_X;Bacillariophyta;Bacillariophyta_X;Polar-centric-Mediophyceae;Chaetoceros;Chaetoceros sp.	1	0	0	0	1	1	1	0	0	1	0	0	2	0	0	0	Eukaryota	Stramenopiles	Stramenopiles_X	Chaetoceros	Chaetoceros sp.	98.7	463	6	2	462	1	215	676	0	98.5	7
7cb4fe1102c1a9fcced77d839b3f5faf67f36d2c_4	2512#NC_012898	Eukaryota;Stramenopiles;Stramenopiles_X;Pelagophyceae;Pelagophyceae_X;Pelagophyceae_XX;Aureococcus;Aureococcus anophagefferens	0	0	1	0	0	1	1	1	0	0	0	0	0	1	2	0	Eukaryota	Stramenopiles	Stramenopiles_X	Aureococcus	Aureococcus anophagefferens	99.78	457	1	3	454	1	418	874	0	112	7
8668047bee53b0740be13d69696a205e95ad8a93_4	6459#U70724	Eukaryota;Hacrobia;Cryptophyta;Cryptophyceae;Cryptophyceae_X;Pyrenomonadales;Pyrenomonadales_X;Chroomonadaceae;Chroomonadaceae_X;Chroomonadaceae_X sp.	1	1	0	0	1	1	0	1	0	0	0	0	1	1	0	0	Eukaryota	Hacrobia	Cryptophyta	Chroomonadaceae_X	Chroomonadaceae_X sp.	100	249	0	0	249	1	619	867	1.5e-142	66.9	7
86df833ca29945ae6610c8bb2eb5bf0b6ad30f17_7	6212#NC_021637	Eukaryota;Hacrobia;Haptophyta;Prymnesiophyceae;Phaeocystales;Phaeocystaceae;Phaeocystis;Phaeocystis globosa	1	0	0	4	0	0	1	0	0	1	0	0	0	0	0	0	Eukaryota	Hacrobia	Haptophyta	Phaeocystis	Phaeocystis globosa	100	481	0	1	480	1	390	870	2.2e-241	82.1	7
89d4733da019496dc659abadd1f7cbacfbe245c9_4	7534#JQ586274	Eukaryota;Stramenopiles;Stramenopiles_X;Bacillariophyta;Bacillariophyceae;Bacillariophyceae_X;Bacillariophyceae_XX;Bacillariophyceae_XXX;Bacillariophyceae_XXXX;Bacillariophyceae_XXXX sp.	0	0	0	0	0	1	0	0	1	2	0	0	3	0	0	0	Eukaryota	Stramenopiles	Stramenopiles_X	Bacillariophyceae_XXXX	Bacillariophyceae_XXXX sp.	99.43	176	1	1	175	1	758	933	9.6e-112	61	7
8df3067639a31596c5204c93effeed351964f446_4	7320#JN625650	Eukaryota;Archaeplastida;Chlorophyta;Mamiellophyceae;Mamiellophyceae_X;Mamiellales;Mamiellales_X;Bathycoccaceae;Bathycoccaceae_X;Bathycoccaceae_X sp.	0	3	2	1	0	0	0	1	0	0	0	0	0	0	0	0	Eukaryota	Archaeplastida	Chlorophyta	Bathycoccaceae_X	Bathycoccaceae_X sp.	100	437	0	1	436	1	390	826	0	96.7	7
a0b07bf891582590a907c7ea8a37a14d6968714a_4	7275#HQ242617	Eukaryota;Archaeplastida;Chlorophyta;Mamiellophyceae;Mamiellales;Mamiellaceae;Mamiellaceae_X;Mamiellaceae_X sp.	1	1	0	0	0	0	2	0	0	2	0	0	0	1	0	0	Eukaryota	Archaeplastida	Chlorophyta	Mamiellaceae_X	Mamiellaceae_X sp.	99.7	334	1	2	334	1	546	877	7.4e-272	85.3	7
a20ba5cb6bc740c8fa0df904d7e75f675e3dcaf3_4	7534#JQ586274	Eukaryota;Stramenopiles;Stramenopiles_X;Bacillariophyta;Bacillariophyceae;Bacillariophyceae_X;Bacillariophyceae_XX;Bacillariophyceae_XXX;Bacillariophyceae_XXXX;Bacillariophyceae_XXXX sp.	2	0	0	0	0	0	1	0	0	0	0	1	2	1	0	0	Eukaryota	Stramenopiles	Stramenopiles_X	Bacillariophyceae_XXXX	Bacillariophyceae_XXXX sp.	99.57	231	1	0	231	1	703	933	7.5e-80	55	7
a8552c4e58595026b51035bea6273cbd96356532_4	6621#AF001660	Eukaryota;Archaeplastida;Chlorophyta;Mamiellophyceae;Mamiellophyceae_X;Mamiellales;Mamiellales_X;Bathycoccaceae;Bathycoccaceae_X;Bathycoccaceae_X sp.	0	1	1	1	0	0	1	0	1	1	0	0	0	1	0	0	Eukaryota	Archaeplastida	Chlorophyta	Bathycoccaceae_X	Bathycoccaceae_X sp.	100	337	0	1	336	1	541	877	2e-223	79.2	7
b043f019bf9db9f4c2efa22f257dbb568566ad09_4	6507#JF272020	Eukaryota;Stramenopiles;Stramenopiles_X;Bacillariophyta;Bacillariophyceae;Cymbellales;Cymbellales_X;Cymbellaceae;Cymbellaceae_X;Cymbellaceae_X sp.	2	0	0	0	1	1	0	0	0	0	0	0	1	1	0	1	Eukaryota	Stramenopiles	Stramenopiles_X	Cymbellaceae_X	Cymbellaceae_X sp.	99.61	256	1	0	256	1	620	875	0	95.2	7
c472b79bc2e6fd57d5835d7b3c70d59c637db2e9_7	6212#NC_021637	Eukaryota;Hacrobia;Haptophyta;Prymnesiophyceae;Phaeocystales;Phaeocystaceae;Phaeocystis;Phaeocystis globosa	0	0	0	0	2	0	0	0	0	0	0	1	4	0	0	0	Eukaryota	Hacrobia	Haptophyta	Phaeocystis	Phaeocystis globosa	99.71	343	1	1	342	1	528	870	7e-169	71.5	7
ca57aafeaabba40d0a4f27ac3efc30ab5e90ecd1_4	4679#X82156	Eukaryota;Hacrobia;Haptophyta;Prymnesiophyceae;Isochrysidales;Noelaerhabdaceae;Emiliania;Emiliania huxleyi	0	0	1	0	0	0	0	2	0	0	0	0	0	1	3	0	Eukaryota	Hacrobia	Haptophyta	Emiliania	Emiliania huxleyi	99.79	478	1	2	477	1	393	869	0	118.3	7
cd664b0c7710e7313b872a39408ba3581acbced5_7	5145#JN207219	Eukaryota;Stramenopiles;Stramenopiles_X;Bacillariophyta;Bacillariophyta_X;Polar-centric-Mediophyceae;Chaetoceros;Chaetoceros sp.	2	1	0	1	0	0	0	0	2	0	0	0	0	0	1	0	Eukaryota	Stramenopiles	Stramenopiles_X	Chaetoceros	Chaetoceros sp.	98.29	528	9	1	527	1	343	870	0	93.9	7
ce0cf6980a726b3b898d1fea656416d02dfef42e_4	6212#NC_021637	Eukaryota;Hacrobia;Haptophyta;Prymnesiophyceae;Phaeocystales;Phaeocystaceae;Phaeocystis;Phaeocystis globosa	0	0	2	0	0	0	1	0	2	0	0	0	0	0	2	0	Eukaryota	Hacrobia	Haptophyta	Phaeocystis	Phaeocystis globosa	100	434	0	1	433	1	437	870	0	114.8	7
d69226336c45c77fd5868459e67baa80f1cfc1d2_7	7661#AF001654	Eukaryota;Hacrobia;Cryptophyta;Cryptophyceae;Cryptophyceae_X;Pyrenomonadales;Pyrenomonadales_X;Pyrenomonadales_XX;Pyrenomonadales_XXX;Pyrenomonadales_XXX sp.	2	1	0	1	0	0	0	0	0	0	0	0	3	0	0	0	Eukaryota	Hacrobia	Cryptophyta	Pyrenomonadales_XXX	Pyrenomonadales_XXX sp.	99.65	285	1	0	285	1	582	866	1.3e-208	77	7
dd1b2b4c68f9a2f2f524f608e6e84166ef0b11c7_7	7430#FR684736	Eukaryota;Archaeplastida;Chlorophyta;Mamiellophyceae;Mamiellophyceae_X;Mamiellales;Mamiellales_X;Bathycoccaceae;Bathycoccaceae_X;Bathycoccaceae_X sp.	1	0	1	1	0	1	0	0	0	1	0	0	0	1	1	0	Eukaryota	Archaeplastida	Chlorophyta	Bathycoccaceae_X	Bathycoccaceae_X sp.	100	441	0	3	440	1	454	892	0	102.5	7
e9e74cc72b069d3375aaa08d4fbc249fbdcd1b37_7	346#AY702155	Eukaryota;Archaeplastida;Chlorophyta;Mamiellophyceae;Mamiellales;Bathycoccaceae;Ostreococcus;Ostreococcus lucimarinus	0	0	2	0	0	2	2	0	0	0	0	0	0	0	1	0	Eukaryota	Archaeplastida	Chlorophyta	Ostreococcus	Ostreococcus lucimarinus	100	439	0	1	438	1	89	527	0	96.5	7
ea4e823e56956293092714b9b918a9ced48ae54f_4	7320#JN625650	Eukaryota;Archaeplastida;Chlorophyta;Mamiellophyceae;Mamiellophyceae_X;Mamiellales;Mamiellales_X;Bathycoccaceae;Bathycoccaceae_X;Bathycoccaceae_X sp.	0	2	1	1	0	1	1	0	0	0	0	0	0	0	1	0	Eukaryota	Archaeplastida	Chlorophyta	Bathycoccaceae_X	Bathycoccaceae_X sp.	100	441	0	2	439	1	386	826	0	94.8	7
ec53e8441f80c8f6139d30475dc660a49d4b0154_7	6398#U70715	Eukaryota;Archaeplastida;Chlorophyta;Mamiellophyceae;Mamiellophyceae_X;Mamiellales;Mamiellales_X;Bathycoccaceae;Bathycoccaceae_X;Bathycoccaceae_X sp.	0	1	3	0	0	1	0	0	0	0	0	1	0	0	1	0	Eukaryota	Archaeplastida	Chlorophyta	Bathycoccaceae_X	Bathycoccaceae_X sp.	99.66	293	1	3	293	1	588	877	3.8e-204	76.4	7
f1b941b1f993e12a31717c7f8d297416aabcd380_7	6697#GU061466	Eukaryota;Stramenopiles;Stramenopiles_X;Bacillariophyta;Coscinodiscophyceae;Chaetocerotales;Chaetocerotales;Chaetocerotaceae;Chaetocerotaceae_X;Chaetocerotaceae_X sp.	1	0	0	0	0	0	2	0	1	0	0	0	0	1	2	0	Eukaryota	Stramenopiles	Stramenopiles_X	Chaetocerotaceae_X	Chaetocerotaceae_X sp.	98.23	509	9	1	508	1	361	869	0	91.9	7
fd4761cc2fb5ea5e4a2e0e8f831343d2b23bb6ff_4	696#FJ002177	Eukaryota;Stramenopiles;Stramenopiles_X;Bacillariophyta;Bacillariophyta_X;Raphid-pennate;Pseudo-nitzschia;Pseudo-nitzschia seriata	2	1	1	0	0	1	1	0	0	0	0	0	0	0	1	0	Eukaryota	Stramenopiles	Stramenopiles_X	Pseudo-nitzschia	Pseudo-nitzschia seriata	100	522	0	0	522	1	326	847	1.6e-233	80.7	7
0a602fd538b439f8567d41d79f563b491a28958a_6	7335#JX297813	Eukaryota;Stramenopiles;Ochrophyta;Pelagophyceae;Pelagophyceae_X;Pelagophyceae_XX;Pelagophyceae_XXX;Pelagophyceae_XXXX;Pelagophyceae_XXXXX;Pelagophyceae_XXXXX sp.	2	1	0	1	0	0	1	0	0	0	0	0	0	0	1	0	Eukaryota	Stramenopiles	Ochrophyta	Pelagophyceae_XXXXX	Pelagophyceae_XXXXX sp.	99.67	306	1	1	306	1	564	868	2.5e-307	89.3	6
1339f99202e3661bacce149ef7366abb0234c2c8_3	7122#FJ745122	Eukaryota;Hacrobia;Haptophyta;Prymnesiophyceae;Prymnesiophycidae_X;Prymnesiales;Prymnesiales_X;Chrysochromulinaceae;Chrysochromulinaceae_X;Chrysochromulinaceae_X sp.	0	0	0	0	0	0	1	0	0	0	0	0	0	2	3	0	Eukaryota	Hacrobia	Haptophyta	Chrysochromulinaceae_X	Chrysochromulinaceae_X sp.	99.05	525	5	0	525	1	316	840	1.8e-155	69.9	6
179da8d708d3ffeee723b009305c73cbba314f7f_3	661#AY702154	Eukaryota;Archaeplastida;Chlorophyta;Mamiellophyceae;Mamiellales;Bathycoccaceae;Ostreococcus;Ostreococcus lucimarinus	0	0	1	0	1	0	1	0	0	0	0	1	1	0	1	0	Eukaryota	Archaeplastida	Chlorophyta	Ostreococcus	Ostreococcus lucimarinus	100	432	0	0	432	1	96	527	0	100.2	6
1dee3e886e1c4579eba2c2433373ff67a3adeddb_6	6828#GU061483	Eukaryota;Hacrobia;Haptophyta;Prymnesiophyceae;Prymnesiophycidae_X;Phaeocystales;Phaeocystales_X;Phaeocystaceae;Phaeocystaceae_X;Phaeocystaceae_X sp.	0	1	1	0	0	0	0	0	1	1	0	0	0	1	1	0	Eukaryota	Hacrobia	Haptophyta	Phaeocystaceae_X	Phaeocystaceae_X sp.	99.34	458	3	2	457	1	407	863	0	105.1	6
1fa3bb232730b34bfb5309b3567356fd0e618f54_6	7275#HQ242617	Eukaryota;Archaeplastida;Chlorophyta;Mamiellophyceae;Mamiellales;Mamiellaceae;Mamiellaceae_X;Mamiellaceae_X sp.	1	0	2	0	0	1	1	0	1	0	0	0	0	0	0	0	Eukaryota	Archaeplastida	Chlorophyta	Mamiellaceae_X	Mamiellaceae_X sp.	100	516	0	3	515	1	364	877	2.8e-209	77.9	6
2214a739738a9f61a9a6cd13e9fda7137365e8f9_3	7335#JX297813	Eukaryota;Stramenopiles;Ochrophyta;Pelagophyceae;Pelagophyceae_X;Pelagophyceae_XX;Pelagophyceae_XXX;Pelagophyceae_XXXX;Pelagophyceae_XXXXX;Pelagophyceae_XXXXX sp.	1	0	1	1	0	0	0	1	1	0	1	0	0	0	0	0	Eukaryota	Stramenopiles	Ochrophyta	Pelagophyceae_XXXXX	Pelagophyceae_XXXXX sp.	99.6	251	1	0	251	1	618	868	6.1e-266	84.2	6
25a017c033d3d3e56b4178cf7433c16a1aef2953_6	6212#NC_021637	Eukaryota;Hacrobia;Haptophyta;Prymnesiophyceae;Phaeocystales;Phaeocystaceae;Phaeocystis;Phaeocystis globosa	2	0	0	0	1	0	0	0	0	1	0	0	0	2	0	0	Eukaryota	Hacrobia	Haptophyta	Phaeocystis	Phaeocystis globosa	100	521	0	1	520	1	350	870	1e-137	67.2	6
31da007ff897fafe095bfdf75f432788e9e0503c_3	6270#FJ745147	Eukaryota;Hacrobia;Cryptophyta;Cryptophyceae;Cryptophyceae_X;Pyrenomonadales;Pyrenomonadales_X;Pyrenomonadales_XX;Pyrenomonadales_XXX;Pyrenomonadales_XXX sp.	2	1	0	0	0	0	0	0	0	1	0	0	0	1	1	0	Eukaryota	Hacrobia	Cryptophyta	Pyrenomonadales_XXX	Pyrenomonadales_XXX sp.	99.57	471	2	2	469	1	378	848	0	92.1	6
33e33ce9ce6aa913df2becb6e5a5f94b844bd55d_3	7630#HQ671892	Eukaryota;Stramenopiles;Ochrophyta;Pelagophyceae;Pelagophyceae_X;Pelagophyceae_XX;Pelagophyceae_XXX;Pelagophyceae_XXXX;Pelagophyceae_XXXXX;Pelagophyceae_XXXXX sp.	1	0	0	1	0	1	2	1	0	0	0	0	0	0	0	0	Eukaryota	Stramenopiles	Ochrophyta	Pelagophyceae_XXXXX	Pelagophyceae_XXXXX sp.	100	435	0	1	435	1	435	868	0	113.3	6
38758dbc7ce974a8288f49e01777025dcc1d0853_6	5145#JN207219	Eukaryota;Stramenopiles;Stramenopiles_X;Bacillariophyta;Bacillariophyta_X;Polar-centric-Mediophyceae;Chaetoceros;Chaetoceros sp.	2	0	0	0	0	0	0	0	1	3	0	0	0	0	0	0	Eukaryota	Stramenopiles	Stramenopiles_X	Chaetoceros	Chaetoceros sp.	97.94	534	11	1	533	1	337	870	2.2e-151	69.4	6
38c41c0a972a9595a480f7d8667420da21f212cb_3	5396#AB199888	Eukaryota;Hacrobia;Haptophyta;Prymnesiophyceae;Phaeocystales;Phaeocystaceae;Phaeocystis;Phaeocystis sp.	1	0	1	0	0	1	1	0	1	0	0	0	0	0	1	0	Eukaryota	Hacrobia	Haptophyta	Phaeocystis	Phaeocystis sp.	100	524	0	1	523	1	127	650	4e-173	72.5	6
3bd14b2999da370f16ebd361b552999a4c7529f1_6	7724#AY948053	Eukaryota;Stramenopiles;Ochrophyta;Chrysophyceae;Chrysophyceae_X;Chromulinales;Chromulinales_X;Chromulinaceae;Chromulinaceae_X;Chromulinaceae_X sp.	0	1	0	0	0	0	3	0	1	0	0	0	0	1	0	0	Eukaryota	Stramenopiles	Ochrophyta	Chromulinaceae_X	Chromulinaceae_X sp.	95.51	535	24	0	535	1	313	847	1.4e-156	70.2	6
3f4d6c5db6eed2cc37e8e2a37864b4f4ceb2973c_6	6410#EU268108	Eukaryota;Hacrobia;Haptophyta;Prymnesiophyceae;Prymnesiales;Prymnesiaceae;Prymnesiaceae_X;Prymnesiaceae_X sp.	0	1	1	0	0	2	0	0	0	0	0	0	0	1	1	0	Eukaryota	Hacrobia	Haptophyta	Prymnesiaceae_X	Prymnesiaceae_X sp.	99.62	525	2	3	522	1	346	870	1.8e-169	72.2	6
468e4c7999d6d02802607c96b1e65028fab26c67_6	796#EU123322	Eukaryota;Hacrobia;Cryptophyta;Cryptophyceae;Cryptophyceae_X;Pyrenomonadales;Pyrenomonadales_X;Pyrenomonadales_XX;Pyrenomonadales_XXX;Pyrenomonadales_XXX sp.	1	0	1	0	0	0	0	2	1	0	0	0	0	1	0	0	Eukaryota	Hacrobia	Cryptophyta	Pyrenomonadales_XXX	Pyrenomonadales_XXX sp.	99.6	498	2	0	498	1	181	678	0	92.1	6
491044df132fe559e3fb0f0c335e8670cd45fb45_6	7594#JX017231	Eukaryota;Archaeplastida;Chlorophyta;Mamiellophyceae;Mamiellophyceae_X;Mamiellales;Mamiellales_X;Bathycoccaceae;Bathycoccaceae_X;Bathycoccaceae_X sp.	0	0	0	0	0	0	0	0	0	0	0	4	1	0	0	1	Eukaryota	Archaeplastida	Chlorophyta	Bathycoccaceae_X	Bathycoccaceae_X sp.	99.77	434	1	2	434	1	437	868	0	108.1	6
49638bfbdc8cab103716b4eea79d3d0d113692b5_3	67#AY702140	Eukaryota;Stramenopiles;Stramenopiles_X;Pelagophyceae;Pelagophyceae_X;Pelagophyceae_XX;Pelagomonas;Pelagomonas calceolata	1	1	0	0	0	1	2	0	0	1	0	0	0	0	0	0	Eukaryota	Stramenopiles	Stramenopiles_X	Pelagomonas	Pelagomonas calceolata	99.52	422	2	1	422	1	107	527	0	93.4	6
570163a803a17705b99ae7eb3fa80c066cef9816_6	67#AY702140	Eukaryota;Stramenopiles;Stramenopiles_X;Pelagophyceae;Pelagophyceae_X;Pelagophyceae_XX;Pelagomonas;Pelagomonas calceolata	1	1	0	1	0	1	1	1	0	0	0	0	0	0	0	0	Eukaryota	Stramenopiles	Stramenopiles_X	Pelagomonas	Pelagomonas calceolata	100	483	0	0	483	1	45	527	0	94	6
601f7a50ab3cb774b512ef632a3f3f753a7e66d5_6	6617#JX016292	Eukaryota;Stramenopiles;Stramenopiles_X;Bacillariophyta;Coscinodiscophyceae;Cymatosirales;Cymatosirales_X;Cymatosiraceae;Cymatosiraceae_X;Cymatosiraceae_X sp.	0	0	0	0	0	0	0	0	0	0	0	1	2	3	0	0	Eukaryota	Stramenopiles	Stramenopiles_X	Cymatosiraceae_X	Cymatosiraceae_X sp.	99.6	253	1	0	253	1	615	867	0	95.3	6
6047bc4639f416b5be1512d7c0819de0db438e4c_3	6617#JX016292	Eukaryota;Stramenopiles;Stramenopiles_X;Bacillariophyta;Coscinodiscophyceae;Cymatosirales;Cymatosirales_X;Cymatosiraceae;Cymatosiraceae_X;Cymatosiraceae_X sp.	0	0	0	0	1	0	0	1	0	0	0	2	2	0	0	0	Eukaryota	Stramenopiles	Stramenopiles_X	Cymatosiraceae_X	Cymatosiraceae_X sp.	99.6	248	1	0	248	1	620	867	0	93	6
6a40531ae13e9f45842c2189f2ae0e6bcb2f67a3_3	796#EU123322	Eukaryota;Hacrobia;Cryptophyta;Cryptophyceae;Cryptophyceae_X;Pyrenomonadales;Pyrenomonadales_X;Pyrenomonadales_XX;Pyrenomonadales_XXX;Pyrenomonadales_XXX sp.	0	0	0	2	0	1	0	1	0	1	1	0	0	0	0	0	Eukaryota	Hacrobia	Cryptophyta	Pyrenomonadales_XXX	Pyrenomonadales_XXX sp.	99.61	511	2	0	511	1	168	678	5.4e-255	83.7	6
6acfb6f63f5f5bf54a275ac92cd68dcf3cd13d53_3	6697#GU061466	Eukaryota;Stramenopiles;Stramenopiles_X;Bacillariophyta;Coscinodiscophyceae;Chaetocerotales;Chaetocerotales;Chaetocerotaceae;Chaetocerotaceae_X;Chaetocerotaceae_X sp.	2	1	0	1	0	0	0	0	1	0	0	0	0	1	0	0	Eukaryota	Stramenopiles	Stramenopiles_X	Chaetocerotaceae_X	Chaetocerotaceae_X sp.	98.48	528	8	1	527	1	342	869	0	95	6
6d4ec03912fd18ade4e6d2073c4294a178a02ef4_3	470#X65101	Eukaryota;Hacrobia;Haptophyta;Prymnesiophyceae;Coccolithales;Hymenomonadaceae;Ochrosphaera;Ochrosphaera sp.	0	1	0	1	0	0	0	0	0	1	0	0	1	0	2	0	Eukaryota	Hacrobia	Haptophyta	Ochrosphaera	Ochrosphaera sp.	98.7	77	1	0	77	1	795	871	1e-62	49.4	6
6f0d80ac03dc67da9615ab2c92fded3bdf250ebe_3	6952#FJ612431	Eukaryota;Stramenopiles;Stramenopiles_X;Bacillariophyta;Coscinodiscophyceae;Thalassiosirales;Thalassiosirales_X;Thalassiosiraceae;Thalassiosiraceae_X;Thalassiosiraceae_X sp.	1	1	1	0	0	0	2	0	0	0	0	0	0	1	0	0	Eukaryota	Stramenopiles	Stramenopiles_X	Thalassiosiraceae_X	Thalassiosiraceae_X sp.	99.43	522	3	0	522	1	355	876	1.8e-256	84.1	6
738119da9997dc8e41440e77f8488ed77257c2f4_3	6212#NC_021637	Eukaryota;Hacrobia;Haptophyta;Prymnesiophyceae;Phaeocystales;Phaeocystaceae;Phaeocystis;Phaeocystis globosa	0	1	0	0	0	0	0	0	1	1	0	0	0	2	1	0	Eukaryota	Hacrobia	Haptophyta	Phaeocystis	Phaeocystis globosa	100	467	0	0	467	1	404	870	3.2e-268	85.4	6
747e99f43d97bee54deb4499f7a56a14a3310b0e_6	6617#JX016292	Eukaryota;Stramenopiles;Stramenopiles_X;Bacillariophyta;Coscinodiscophyceae;Cymatosirales;Cymatosirales_X;Cymatosiraceae;Cymatosiraceae_X;Cymatosiraceae_X sp.	2	1	0	0	0	0	0	0	0	1	0	0	0	1	1	0	Eukaryota	Stramenopiles	Stramenopiles_X	Cymatosiraceae_X	Cymatosiraceae_X sp.	100	453	0	0	453	1	415	867	0	99.7	6
78325f9e56e6bef6136a5d93dc0f1a380c810cc4_6	7335#JX297813	Eukaryota;Stramenopiles;Ochrophyta;Pelagophyceae;Pelagophyceae_X;Pelagophyceae_XX;Pelagophyceae_XXX;Pelagophyceae_XXXX;Pelagophyceae_XXXXX;Pelagophyceae_XXXXX sp.	1	0	0	1	0	0	3	1	0	0	0	0	0	0	0	0	Eukaryota	Stramenopiles	Ochrophyta	Pelagophyceae_XXXXX	Pelagophyceae_XXXXX sp.	99.29	283	2	0	283	1	586	868	6e-248	82.1	6
7cb2842b32f10d2a0e52ac14d442433409723376_3	7236#JQ712399	Eukaryota;Stramenopiles;Stramenopiles_X;Bacillariophyta;Bacillariophyta_X;Bacillariophyta_XX;Bacillariophyta_XXX;Bacillariophyta_XXXX;Bacillariophyta_XXXXX;Bacillariophyta_XXXXX sp.	0	0	0	0	1	0	0	0	1	0	0	2	2	0	0	0	Eukaryota	Stramenopiles	Stramenopiles_X	Bacillariophyta_XXXXX	Bacillariophyta_XXXXX sp.	99.81	532	1	1	532	1	302	832	2e-277	86.6	6
82baae8251f02968a90d81b5dfa89c806c646f78_3	6697#GU061466	Eukaryota;Stramenopiles;Stramenopiles_X;Bacillariophyta;Coscinodiscophyceae;Chaetocerotales;Chaetocerotales;Chaetocerotaceae;Chaetocerotaceae_X;Chaetocerotaceae_X sp.	1	0	0	0	0	0	1	0	0	1	0	0	0	2	1	0	Eukaryota	Stramenopiles	Stramenopiles_X	Chaetocerotaceae_X	Chaetocerotaceae_X sp.	98.23	509	9	1	508	1	361	869	0	92.8	6
841e9c1a0f3cadf759741b96771b810941c8de39_6	402#	Eukaryota;Stramenopiles;Stramenopiles_X;Pelagophyceae;Pelagophyceae_X;Pelagophyceae_XX;Pelagomonas;Pelagomonas calceolata	1	1	0	1	0	1	1	0	1	0	0	0	0	0	0	0	Eukaryota	Stramenopiles	Stramenopiles_X	Pelagomonas	Pelagomonas calceolata	100	513	0	0	513	1	227	739	0	93.5	6
888473246379211b864a83f65910195c90adcae0_3	6556#FJ745161	Eukaryota;Hacrobia;Cryptophyta;Cryptophyceae;Cryptophyceae_X;Pyrenomonadales;Pyrenomonadales_X;Pyrenomonadales_XX;Pyrenomonadales_XXX;Pyrenomonadales_XXX sp.	0	0	0	0	0	0	1	0	0	2	0	0	0	1	1	1	Eukaryota	Hacrobia	Cryptophyta	Pyrenomonadales_XXX	Pyrenomonadales_XXX sp.	99.59	493	2	0	493	1	354	846	0	94.5	6
8d7cac2b1a6150d4cd25c7d3b5202b9827ffd107_6	6621#AF001660	Eukaryota;Archaeplastida;Chlorophyta;Mamiellophyceae;Mamiellophyceae_X;Mamiellales;Mamiellales_X;Bathycoccaceae;Bathycoccaceae_X;Bathycoccaceae_X sp.	0	1	0	0	0	1	0	0	0	1	0	0	0	1	1	1	Eukaryota	Archaeplastida	Chlorophyta	Bathycoccaceae_X	Bathycoccaceae_X sp.	100	519	0	1	518	1	359	877	8.5e-186	74.7	6
9297e6031f3f86b645f6688eb1c1bd34e5bb317d_6	796#EU123322	Eukaryota;Hacrobia;Cryptophyta;Cryptophyceae;Cryptophyceae_X;Pyrenomonadales;Pyrenomonadales_X;Pyrenomonadales_XX;Pyrenomonadales_XXX;Pyrenomonadales_XXX sp.	1	2	1	0	0	0	0	0	0	0	0	0	0	2	0	0	Eukaryota	Hacrobia	Cryptophyta	Pyrenomonadales_XXX	Pyrenomonadales_XXX sp.	99.8	513	1	2	512	1	167	678	7.4e-277	86.3	6
94a14ab7129dc68e18198ee61d9163645c44476d_3	6212#NC_021637	Eukaryota;Hacrobia;Haptophyta;Prymnesiophyceae;Phaeocystales;Phaeocystaceae;Phaeocystis;Phaeocystis globosa	1	1	0	0	0	0	1	0	0	1	0	0	0	1	1	0	Eukaryota	Hacrobia	Haptophyta	Phaeocystis	Phaeocystis globosa	100	504	0	1	503	1	367	870	8e-272	85.9	6
94eb2734f5d83069cac793ea54a75fcf09363dbf_6	6621#AF001660	Eukaryota;Archaeplastida;Chlorophyta;Mamiellophyceae;Mamiellophyceae_X;Mamiellales;Mamiellales_X;Bathycoccaceae;Bathycoccaceae_X;Bathycoccaceae_X sp.	0	1	2	2	0	0	0	1	0	0	0	0	0	0	0	0	Eukaryota	Archaeplastida	Chlorophyta	Bathycoccaceae_X	Bathycoccaceae_X sp.	99.8	513	1	1	512	1	365	877	1.2e-201	76.9	6
96c655d0faa78f1ddd5c2a8a87f8183c7357e247_3	5359#FJ493499	Eukaryota;Archaeplastida;Chlorophyta;Pyramimonadales;Pyramimonadales_X;Pyramimonadales_XX;Pyramimonas;Pyramimonas parkeae	2	0	0	0	0	2	0	0	1	0	1	0	0	0	0	0	Eukaryota	Archaeplastida	Chlorophyta	Pyramimonas	Pyramimonas parkeae	100	73	0	5	73	1	868	935	9.6e-65	49.9	6
a4dbb713b1732e6ca02ccbe24702a75a691e0f9a_3	7335#JX297813	Eukaryota;Stramenopiles;Ochrophyta;Pelagophyceae;Pelagophyceae_X;Pelagophyceae_XX;Pelagophyceae_XXX;Pelagophyceae_XXXX;Pelagophyceae_XXXXX;Pelagophyceae_XXXXX sp.	2	0	1	0	0	1	1	1	0	0	0	0	0	0	0	0	Eukaryota	Stramenopiles	Ochrophyta	Pelagophyceae_XXXXX	Pelagophyceae_XXXXX sp.	99.79	489	1	4	486	1	381	868	5.6e-288	87.8	6
a75b24d03835ba97059a1fe1f8213eb99b168de8_6	6212#NC_021637	Eukaryota;Hacrobia;Haptophyta;Prymnesiophyceae;Phaeocystales;Phaeocystaceae;Phaeocystis;Phaeocystis globosa	1	0	0	2	0	0	0	0	1	0	0	0	0	1	1	0	Eukaryota	Hacrobia	Haptophyta	Phaeocystis	Phaeocystis globosa	100	535	0	1	534	1	336	870	3.3e-183	74.3	6
ad9853d7b86a2bd24b3744923d32004752fa69e5_6	6621#AF001660	Eukaryota;Archaeplastida;Chlorophyta;Mamiellophyceae;Mamiellophyceae_X;Mamiellales;Mamiellales_X;Bathycoccaceae;Bathycoccaceae_X;Bathycoccaceae_X sp.	0	1	0	1	0	1	1	0	1	0	0	0	0	0	1	0	Eukaryota	Archaeplastida	Chlorophyta	Bathycoccaceae_X	Bathycoccaceae_X sp.	99.34	304	2	1	303	1	574	877	2.8e-186	74	6
b2daef1a396e8bebde987ee22bd3b8507269e914_3	7335#JX297813	Eukaryota;Stramenopiles;Ochrophyta;Pelagophyceae;Pelagophyceae_X;Pelagophyceae_XX;Pelagophyceae_XXX;Pelagophyceae_XXXX;Pelagophyceae_XXXXX;Pelagophyceae_XXXXX sp.	0	0	1	1	0	2	1	1	0	0	0	0	0	0	0	0	Eukaryota	Stramenopiles	Ochrophyta	Pelagophyceae_XXXXX	Pelagophyceae_XXXXX sp.	99.56	450	2	0	450	1	419	868	0	113.2	6
bdeed7576a6ee3fdcc4d508824d34a77a30344d4_6	7335#JX297813	Eukaryota;Stramenopiles;Ochrophyta;Pelagophyceae;Pelagophyceae_X;Pelagophyceae_XX;Pelagophyceae_XXX;Pelagophyceae_XXXX;Pelagophyceae_XXXXX;Pelagophyceae_XXXXX sp.	1	1	0	2	0	1	0	0	0	0	0	0	1	0	0	0	Eukaryota	Stramenopiles	Ochrophyta	Pelagophyceae_XXXXX	Pelagophyceae_XXXXX sp.	98.99	99	1	0	99	1	770	868	5.4e-69	51.3	6
c4642fe09f2fc5c73db74bd60706d10cb6ec52c0_6	6212#NC_021637	Eukaryota;Hacrobia;Haptophyta;Prymnesiophyceae;Phaeocystales;Phaeocystaceae;Phaeocystis;Phaeocystis globosa	1	1	0	1	0	0	0	2	0	0	0	0	0	0	1	0	Eukaryota	Hacrobia	Haptophyta	Phaeocystis	Phaeocystis globosa	100	500	0	1	499	1	371	870	3e-274	86.2	6
cc6089b515b151419befd2df3ac0802727bded28_6	670#	Eukaryota;Stramenopiles;Ochrophyta;Pelagophyceae;Pelagophyceae_X;Pelagomonadales;Pelagomonadales_X;Pelagomonadaceae;Pelagomonas;Pelagomonas sp.	2	0	0	0	0	2	1	0	1	0	0	0	0	0	0	0	Eukaryota	Stramenopiles	Ochrophyta	Pelagomonas	Pelagomonas sp.	100	386	0	1	386	1	6	390	0	104.8	6
d2e854f0dd4aefb1521089df1ae45a2b0bff2c0f_6	6621#AF001660	Eukaryota;Archaeplastida;Chlorophyta;Mamiellophyceae;Mamiellophyceae_X;Mamiellales;Mamiellales_X;Bathycoccaceae;Bathycoccaceae_X;Bathycoccaceae_X sp.	1	0	1	1	0	0	0	0	0	0	1	0	1	0	0	1	Eukaryota	Archaeplastida	Chlorophyta	Bathycoccaceae_X	Bathycoccaceae_X sp.	99.64	280	1	0	280	1	598	877	3.8e-148	68	6
d468891f0affacb90ff239b435bfeb7d6d1776e6_3	6621#AF001660	Eukaryota;Archaeplastida;Chlorophyta;Mamiellophyceae;Mamiellophyceae_X;Mamiellales;Mamiellales_X;Bathycoccaceae;Bathycoccaceae_X;Bathycoccaceae_X sp.	1	1	0	1	0	1	0	0	0	0	0	1	0	0	1	0	Eukaryota	Archaeplastida	Chlorophyta	Bathycoccaceae_X	Bathycoccaceae_X sp.	100	335	0	1	334	1	543	877	1.5e-296	88.2	6
e0a1c4f80658ca454006b7ff265793eb1b8a7881_3	7661#AF001654	Eukaryota;Hacrobia;Cryptophyta;Cryptophyceae;Cryptophyceae_X;Pyrenomonadales;Pyrenomonadales_X;Pyrenomonadales_XX;Pyrenomonadales_XXX;Pyrenomonadales_XXX sp.	1	1	0	0	0	0	0	2	0	0	0	0	0	1	1	0	Eukaryota	Hacrobia	Cryptophyta	Pyrenomonadales_XXX	Pyrenomonadales_XXX sp.	99.35	307	2	0	307	1	560	866	2.5e-252	82.8	6
fe5997901c29f142c3c19e40ad821c4b865e2add_6	7335#JX297813	Eukaryota;Stramenopiles;Ochrophyta;Pelagophyceae;Pelagophyceae_X;Pelagophyceae_XX;Pelagophyceae_XXX;Pelagophyceae_XXXX;Pelagophyceae_XXXXX;Pelagophyceae_XXXXX sp.	3	1	0	0	0	0	1	1	0	0	0	0	0	0	0	0	Eukaryota	Stramenopiles	Ochrophyta	Pelagophyceae_XXXXX	Pelagophyceae_XXXXX sp.	99.61	522	2	3	519	1	347	868	6.7e-207	77.6	6
ffb4066c64457e8ef780c040c30c8e1733b07b13_6	6617#JX016292	Eukaryota;Stramenopiles;Stramenopiles_X;Bacillariophyta;Coscinodiscophyceae;Cymatosirales;Cymatosirales_X;Cymatosiraceae;Cymatosiraceae_X;Cymatosiraceae_X sp.	0	1	1	0	0	0	2	0	1	0	0	0	0	0	1	0	Eukaryota	Stramenopiles	Stramenopiles_X	Cymatosiraceae_X	Cymatosiraceae_X sp.	99.62	523	2	0	523	1	345	867	6e-236	81.5	6
04579d050ab2745c9760e47205f0787d5c618bf9_5	4651#AY741371	Eukaryota;Hacrobia;Haptophyta;Prymnesiophyceae;Isochrysidales;Noelaerhabdaceae;Emiliania;Emiliania huxleyi	2	0	0	1	0	1	0	0	1	0	0	0	0	0	0	0	Eukaryota	Hacrobia	Haptophyta	Emiliania	Emiliania huxleyi	99.78	465	1	2	464	1	405	868	0	102.4	5
0c22c9eb718ec63308b38b19910df91f1d3bc7d2_5	6621#AF001660	Eukaryota;Archaeplastida;Chlorophyta;Mamiellophyceae;Mamiellophyceae_X;Mamiellales;Mamiellales_X;Bathycoccaceae;Bathycoccaceae_X;Bathycoccaceae_X sp.	0	1	1	0	0	0	1	0	0	0	0	0	0	1	1	0	Eukaryota	Archaeplastida	Chlorophyta	Bathycoccaceae_X	Bathycoccaceae_X sp.	100	432	0	2	430	1	446	877	0	96.9	5
111d584029aa196e822bf4a3b55f99d5644e81f1_5	4155#AY741371	Eukaryota;Hacrobia;Haptophyta;Prymnesiophyceae;Isochrysidales;Noelaerhabdaceae;Emiliania;Emiliania huxleyi	0	0	0	0	1	0	0	0	0	0	0	0	3	0	0	1	Eukaryota	Hacrobia	Haptophyta	Emiliania	Emiliania huxleyi	99.81	521	1	3	518	1	350	870	5e-144	68.2	5
18631c3638b46ac57aea821c7d0cbd642d1eeab6_5	696#FJ002177	Eukaryota;Stramenopiles;Stramenopiles_X;Bacillariophyta;Bacillariophyta_X;Raphid-pennate;Pseudo-nitzschia;Pseudo-nitzschia seriata	2	0	0	0	0	0	0	1	0	0	0	0	0	0	2	0	Eukaryota	Stramenopiles	Stramenopiles_X	Pseudo-nitzschia	Pseudo-nitzschia seriata	100	508	0	0	508	1	340	847	5.6e-255	83.4	5
19e751be1f75180a0dbd45d9086bb933b6822944_5	696#FJ002177	Eukaryota;Stramenopiles;Stramenopiles_X;Bacillariophyta;Bacillariophyta_X;Raphid-pennate;Pseudo-nitzschia;Pseudo-nitzschia seriata	0	0	0	0	1	0	0	0	0	0	0	3	1	0	0	0	Eukaryota	Stramenopiles	Stramenopiles_X	Pseudo-nitzschia	Pseudo-nitzschia seriata	99.81	518	1	1	517	1	330	847	2.4e-205	77	5
1db873da0362b9d2b28f964d171357c3f0d39b8b_5	7275#HQ242617	Eukaryota;Archaeplastida;Chlorophyta;Mamiellophyceae;Mamiellales;Mamiellaceae;Mamiellaceae_X;Mamiellaceae_X sp.	0	1	0	0	0	0	0	1	1	0	0	0	0	0	2	0	Eukaryota	Archaeplastida	Chlorophyta	Mamiellaceae_X	Mamiellaceae_X sp.	100	531	0	3	530	1	349	877	6.2e-208	77.8	5
1f210b183057864b484239f9d6f915e3f4135ae5_5	7335#JX297813	Eukaryota;Stramenopiles;Ochrophyta;Pelagophyceae;Pelagophyceae_X;Pelagophyceae_XX;Pelagophyceae_XXX;Pelagophyceae_XXXX;Pelagophyceae_XXXXX;Pelagophyceae_XXXXX sp.	1	1	0	0	0	1	2	0	0	0	0	0	0	0	0	0	Eukaryota	Stramenopiles	Ochrophyta	Pelagophyceae_XXXXX	Pelagophyceae_XXXXX sp.	99.62	531	2	0	531	1	338	868	5e-232	81	5
24270e39ef818567e478cc19903827471dd180c6_5	287#KJ513116	Eukaryota;Hacrobia;Cryptophyta;Cryptophyceae;Cryptophyceae_X;Pyrenomonadales;Pyrenomonadales_X;Geminigeraceae;Teleaulax;Teleaulax sp.	0	1	0	1	0	0	1	1	0	0	0	0	0	1	0	0	Eukaryota	Hacrobia	Cryptophyta	Teleaulax	Teleaulax sp.	99.8	494	1	1	493	1	66	559	0	99.3	5
2a2e7e89657acbcb697e07db87fce636441c3fec_5	4155#AY741371	Eukaryota;Hacrobia;Haptophyta;Prymnesiophyceae;Isochrysidales;Noelaerhabdaceae;Emiliania;Emiliania huxleyi	0	0	0	0	0	1	1	1	1	0	0	0	0	0	1	0	Eukaryota	Hacrobia	Haptophyta	Emiliania	Emiliania huxleyi	99.23	261	2	0	261	1	610	870	5.1e-272	85	5
2ed5652d5ef616f0ade4b71b1f22eb48609d98b5_5	6398#U70715	Eukaryota;Archaeplastida;Chlorophyta;Mamiellophyceae;Mamiellophyceae_X;Mamiellales;Mamiellales_X;Bathycoccaceae;Bathycoccaceae_X;Bathycoccaceae_X sp.	0	0	0	0	0	0	1	0	0	2	0	0	0	1	1	0	Eukaryota	Archaeplastida	Chlorophyta	Bathycoccaceae_X	Bathycoccaceae_X sp.	99.55	450	2	3	449	1	430	877	0	95.2	5
3324ad50de7161576fbe2abec8420ca0343b8f56_5	7335#JX297813	Eukaryota;Stramenopiles;Ochrophyta;Pelagophyceae;Pelagophyceae_X;Pelagophyceae_XX;Pelagophyceae_XXX;Pelagophyceae_XXXX;Pelagophyceae_XXXXX;Pelagophyceae_XXXXX sp.	2	1	0	0	0	1	0	0	0	0	0	0	0	0	1	0	Eukaryota	Stramenopiles	Ochrophyta	Pelagophyceae_XXXXX	Pelagophyceae_XXXXX sp.	100	441	0	0	441	1	428	868	0	111.4	5
372616d68a6fe8ca361780fcb093e218c1bb470a_5	6621#AF001660	Eukaryota;Archaeplastida;Chlorophyta;Mamiellophyceae;Mamiellophyceae_X;Mamiellales;Mamiellales_X;Bathycoccaceae;Bathycoccaceae_X;Bathycoccaceae_X sp.	0	0	1	0	0	1	1	0	0	0	0	1	0	0	1	0	Eukaryota	Archaeplastida	Chlorophyta	Bathycoccaceae_X	Bathycoccaceae_X sp.	99.37	317	2	0	317	1	561	877	4.9e-211	77.5	5
389d82bc7254935c4dd608ecee6354af17eb779b_5	4155#AY741371	Eukaryota;Hacrobia;Haptophyta;Prymnesiophyceae;Isochrysidales;Noelaerhabdaceae;Emiliania;Emiliania huxleyi	1	0	0	0	0	1	2	1	0	0	0	0	0	0	0	0	Eukaryota	Hacrobia	Haptophyta	Emiliania	Emiliania huxleyi	99.77	432	1	1	431	1	439	870	0	107.8	5
3e8574c50c52c898daf0d87cdfb1296c2ad1c618_5	6697#GU061466	Eukaryota;Stramenopiles;Stramenopiles_X;Bacillariophyta;Coscinodiscophyceae;Chaetocerotales;Chaetocerotales;Chaetocerotaceae;Chaetocerotaceae_X;Chaetocerotaceae_X sp.	3	0	0	0	0	0	0	0	1	0	0	0	0	0	1	0	Eukaryota	Stramenopiles	Stramenopiles_X	Chaetocerotaceae_X	Chaetocerotaceae_X sp.	98.68	532	7	2	530	1	338	869	1.9e-296	88.9	5
429f7139529a4445212ae307dc3780f270683391_5	6697#GU061466	Eukaryota;Stramenopiles;Stramenopiles_X;Bacillariophyta;Coscinodiscophyceae;Chaetocerotales;Chaetocerotales;Chaetocerotaceae;Chaetocerotaceae_X;Chaetocerotaceae_X sp.	2	0	0	0	0	0	1	0	0	0	0	0	0	1	1	0	Eukaryota	Stramenopiles	Stramenopiles_X	Chaetocerotaceae_X	Chaetocerotaceae_X sp.	98.27	522	9	1	521	1	348	869	0	99.9	5
457d0d580d042679a26d08a253914c1f70830f5b_5	7335#JX297813	Eukaryota;Stramenopiles;Ochrophyta;Pelagophyceae;Pelagophyceae_X;Pelagophyceae_XX;Pelagophyceae_XXX;Pelagophyceae_XXXX;Pelagophyceae_XXXXX;Pelagophyceae_XXXXX sp.	2	0	0	1	0	0	0	1	0	0	0	0	0	1	0	0	Eukaryota	Stramenopiles	Ochrophyta	Pelagophyceae_XXXXX	Pelagophyceae_XXXXX sp.	99.02	308	3	1	308	1	562	868	1.7e-298	88.3	5
45bd0e2568ce7727a1f78f92c88e97ddebcf7797_5	7661#AF001654	Eukaryota;Hacrobia;Cryptophyta;Cryptophyceae;Cryptophyceae_X;Pyrenomonadales;Pyrenomonadales_X;Pyrenomonadales_XX;Pyrenomonadales_XXX;Pyrenomonadales_XXX sp.	0	0	0	0	3	0	0	0	0	0	0	0	2	0	0	0	Eukaryota	Hacrobia	Cryptophyta	Pyrenomonadales_XXX	Pyrenomonadales_XXX sp.	98.41	314	5	0	314	1	553	866	5.5e-237	80.9	5
46450e5b26dc1948ed49e607d21dbaa3e2e998bf_5	4155#AY741371	Eukaryota;Hacrobia;Haptophyta;Prymnesiophyceae;Isochrysidales;Noelaerhabdaceae;Emiliania;Emiliania huxleyi	1	0	0	0	1	0	0	0	1	2	0	0	0	0	0	0	Eukaryota	Hacrobia	Haptophyta	Emiliania	Emiliania huxleyi	99.6	248	1	0	248	1	623	870	1.5e-256	83	5
465abac400d7a5b948977fb008ab385328427833_5	7275#HQ242617	Eukaryota;Archaeplastida;Chlorophyta;Mamiellophyceae;Mamiellales;Mamiellaceae;Mamiellaceae_X;Mamiellaceae_X sp.	1	0	0	0	0	0	1	0	1	1	0	0	0	0	1	0	Eukaryota	Archaeplastida	Chlorophyta	Mamiellaceae_X	Mamiellaceae_X sp.	99.69	323	1	3	323	1	558	877	3.2e-279	86.1	5
466b77b528280f9362470841081dc10992a31c44_5	7335#JX297813	Eukaryota;Stramenopiles;Ochrophyta;Pelagophyceae;Pelagophyceae_X;Pelagophyceae_XX;Pelagophyceae_XXX;Pelagophyceae_XXXX;Pelagophyceae_XXXXX;Pelagophyceae_XXXXX sp.	2	1	0	0	0	1	0	1	0	0	0	0	0	0	0	0	Eukaryota	Stramenopiles	Ochrophyta	Pelagophyceae_XXXXX	Pelagophyceae_XXXXX sp.	99.8	500	1	4	497	1	370	868	9.8e-256	83.9	5
4758dc05c81ae8d0ae97a9fd3df21cc8d28db2f3_5	7661#AF001654	Eukaryota;Hacrobia;Cryptophyta;Cryptophyceae;Cryptophyceae_X;Pyrenomonadales;Pyrenomonadales_X;Pyrenomonadales_XX;Pyrenomonadales_XXX;Pyrenomonadales_XXX sp.	1	0	1	0	0	0	0	0	1	0	0	1	1	0	0	0	Eukaryota	Hacrobia	Cryptophyta	Pyrenomonadales_XXX	Pyrenomonadales_XXX sp.	99.66	291	1	0	291	1	576	866	3e-211	77.4	5
4c2225679b40e0682fd73f6dadd882ee3c826670_5	6939#GU119834	Eukaryota;Stramenopiles;Stramenopiles_X;Bacillariophyta;Bacillariophyceae;Bacillariophyceae_X;Bacillariophyceae_XX;Bacillariophyceae_XXX;Bacillariophyceae_XXXX;Bacillariophyceae_XXXX sp.	1	0	0	0	0	2	0	0	0	1	1	0	0	0	0	0	Eukaryota	Stramenopiles	Stramenopiles_X	Bacillariophyceae_XXXX	Bacillariophyceae_XXXX sp.	100	182	0	1	182	1	709	889	4.4e-172	71	5
4d693a06dc22f3fa6fec04d68bd02491be76c592_5	5145#JN207219	Eukaryota;Stramenopiles;Stramenopiles_X;Bacillariophyta;Bacillariophyta_X;Polar-centric-Mediophyceae;Chaetoceros;Chaetoceros sp.	0	0	0	0	0	0	0	1	0	1	0	0	1	0	2	0	Eukaryota	Stramenopiles	Stramenopiles_X	Chaetoceros	Chaetoceros sp.	98.25	459	8	1	458	1	412	870	0	94.9	5
619e757e6498ecceaa27b25db8ae78f540e6a126_5	7335#JX297813	Eukaryota;Stramenopiles;Ochrophyta;Pelagophyceae;Pelagophyceae_X;Pelagophyceae_XX;Pelagophyceae_XXX;Pelagophyceae_XXXX;Pelagophyceae_XXXXX;Pelagophyceae_XXXXX sp.	0	1	1	0	0	0	0	0	0	0	0	0	0	1	2	0	Eukaryota	Stramenopiles	Ochrophyta	Pelagophyceae_XXXXX	Pelagophyceae_XXXXX sp.	99.8	507	1	4	504	1	363	868	3.3e-255	83.9	5
7184422ab280aac6b5ab2366de2723b918b6ff9f_5	6345#HQ671891	Eukaryota;Stramenopiles;Ochrophyta;Pelagophyceae;Pelagophyceae_X;Pelagophyceae_XX;Pelagophyceae_XXX;Pelagophyceae_XXXX;Pelagophyceae_XXXXX;Pelagophyceae_XXXXX sp.	1	0	0	0	0	1	1	1	0	1	0	0	0	0	0	0	Eukaryota	Stramenopiles	Ochrophyta	Pelagophyceae_XXXXX	Pelagophyceae_XXXXX sp.	99.77	429	1	3	427	1	441	868	0	105.8	5
787981bc1c92f2b62c02a80da37382289c32c3da_5	171#FJ002204	Eukaryota;Stramenopiles;Stramenopiles_X;Bacillariophyta;Bacillariophyta_X;Polar-centric-Mediophyceae;Chaetoceros;Chaetoceros sp.	1	0	0	0	0	0	3	1	0	0	0	0	0	0	0	0	Eukaryota	Stramenopiles	Stramenopiles_X	Chaetoceros	Chaetoceros sp.	99.23	260	2	0	260	1	587	846	0	104.9	5
8c1dd6444d729a4f6bc82d4f51a0d508bd9a814f_5	7806#HM127595	Eukaryota;Stramenopiles;Ochrophyta;Chrysophyceae-Synurophyceae;Chrysophyceae-Synurophyceae_X;Chrysophyceae-Synurophyceae_XX;Chrysophyceae-Synurophyceae_XXX;Chrysophyceae-Synurophyceae_XXXX;Chrysophyceae-Synurophyceae_XXXXX;Chrysophyceae-Synurophyceae_XXXXX sp.	0	0	0	0	2	0	0	0	1	0	0	0	1	1	0	0	Eukaryota	Stramenopiles	Ochrophyta	Chrysophyceae-Synurophyceae_XXXXX	Chrysophyceae-Synurophyceae_XXXXX sp.	100	156	0	0	156	1	701	856	3.7e-95	57.6	5
8cb1896d9f8fd261214eeb07d5185693dcaa28d4_5	4637#AB375870	Eukaryota;Hacrobia;Cryptophyta;Cryptophyceae;Cryptophyceae_X;Pyrenomonadales;Pyrenomonadales_X;Pyrenomonadales_XX;Pyrenomonadales_XXX;Pyrenomonadales_XXX sp.	1	1	0	0	0	0	0	1	1	0	0	0	0	0	0	1	Eukaryota	Hacrobia	Cryptophyta	Pyrenomonadales_XXX	Pyrenomonadales_XXX sp.	99.77	436	1	0	436	1	220	655	0	95.7	5
8dc8a7f2bb45180043e8c575fb75edc36ebfb7da_5	4197#AF530387	Eukaryota;Hacrobia;Cryptophyta;Cryptophyceae;Cryptophyceae_X;Pyrenomonadales;Pyrenomonadales_X;Pyrenomonadales_XX;Pyrenomonadales_XXX;Pyrenomonadales_XXX sp.	0	2	1	1	0	0	0	1	0	0	0	0	0	0	0	0	Eukaryota	Hacrobia	Cryptophyta	Pyrenomonadales_XXX	Pyrenomonadales_XXX sp.	99.75	400	1	1	399	1	349	748	0	120.1	5
9645fca3170123ad3c81fa7c41547ba84f6fd9c6_5	6212#NC_021637	Eukaryota;Hacrobia;Haptophyta;Prymnesiophyceae;Phaeocystales;Phaeocystaceae;Phaeocystis;Phaeocystis globosa	2	0	0	0	0	0	1	1	1	0	0	0	0	0	0	0	Eukaryota	Hacrobia	Haptophyta	Phaeocystis	Phaeocystis globosa	100	507	0	1	506	1	364	870	1e-209	78	5
9a515848bb68e57921337a201796bdd12d7c7ff7_5	661#AY702154	Eukaryota;Archaeplastida;Chlorophyta;Mamiellophyceae;Mamiellales;Bathycoccaceae;Ostreococcus;Ostreococcus lucimarinus	0	1	1	0	0	0	1	1	0	0	0	0	0	1	0	0	Eukaryota	Archaeplastida	Chlorophyta	Ostreococcus	Ostreococcus lucimarinus	99.77	437	1	1	436	1	91	527	0	94.4	5
9ad4ca8467d0520f05ea2b9ef8467c213627798a_5	6621#AF001660	Eukaryota;Archaeplastida;Chlorophyta;Mamiellophyceae;Mamiellophyceae_X;Mamiellales;Mamiellales_X;Bathycoccaceae;Bathycoccaceae_X;Bathycoccaceae_X sp.	0	1	2	1	0	0	1	0	0	0	0	0	0	0	0	0	Eukaryota	Archaeplastida	Chlorophyta	Bathycoccaceae_X	Bathycoccaceae_X sp.	99.53	428	2	2	426	1	450	877	8e-305	89.5	5
9b941cadd8fb5b0df2c3c280a80f1b1397b17541_5	4155#AY741371	Eukaryota;Hacrobia;Haptophyta;Prymnesiophyceae;Isochrysidales;Noelaerhabdaceae;Emiliania;Emiliania huxleyi	0	1	0	0	0	1	0	0	1	0	0	0	0	2	0	0	Eukaryota	Hacrobia	Haptophyta	Emiliania	Emiliania huxleyi	99.72	354	1	1	353	1	517	870	9.9e-232	80.4	5
9c0f1015994ad289eca136930c3684ed85f4551c_5	5396#AB199888	Eukaryota;Hacrobia;Haptophyta;Prymnesiophyceae;Phaeocystales;Phaeocystaceae;Phaeocystis;Phaeocystis sp.	1	2	0	1	0	0	0	0	1	0	0	0	0	0	0	0	Eukaryota	Hacrobia	Haptophyta	Phaeocystis	Phaeocystis sp.	100	354	0	1	353	1	297	650	1.6e-181	73.2	5
9cdbef8830715c67308755252679550dfb22a5c0_5	796#EU123322	Eukaryota;Hacrobia;Cryptophyta;Cryptophyceae;Cryptophyceae_X;Pyrenomonadales;Pyrenomonadales_X;Pyrenomonadales_XX;Pyrenomonadales_XXX;Pyrenomonadales_XXX sp.	1	1	1	0	0	0	1	0	0	0	0	0	0	0	1	0	Eukaryota	Hacrobia	Cryptophyta	Pyrenomonadales_XXX	Pyrenomonadales_XXX sp.	99.76	413	1	1	412	1	266	678	0	114.2	5
a03627f820fe286beed354bb699fa78a255dfc70_5	4502#X82154	Eukaryota;Stramenopiles;Stramenopiles_X;Bacillariophyta;Bacillariophyta_X;Polar-centric-Mediophyceae;Skeletonema;Skeletonema costatum	0	1	1	1	0	1	0	0	0	1	0	0	0	0	0	0	Eukaryota	Stramenopiles	Stramenopiles_X	Skeletonema	Skeletonema costatum	99.78	446	1	0	446	1	431	876	0	106.9	5
a29d5f01949dd08965f20e018a27f1f789a065a6_5	731#FJ002211	Eukaryota;Stramenopiles;Stramenopiles_X;Bacillariophyta;Coscinodiscophyceae;Thalassiosirales;Thalassiosirales_X;Thalassiosiraceae;Thalassiosira;Thalassiosira gravida	1	0	1	0	1	0	0	0	1	0	0	1	0	0	0	0	Eukaryota	Stramenopiles	Stramenopiles_X	Thalassiosira	Thalassiosira gravida	99.8	509	1	0	509	1	349	857	0	93.2	5
accb242895af63c055dab5d5c7b85c43eb27e4d7_5	6621#AF001660	Eukaryota;Archaeplastida;Chlorophyta;Mamiellophyceae;Mamiellophyceae_X;Mamiellales;Mamiellales_X;Bathycoccaceae;Bathycoccaceae_X;Bathycoccaceae_X sp.	1	0	0	1	0	1	1	0	0	0	0	0	0	1	0	0	Eukaryota	Archaeplastida	Chlorophyta	Bathycoccaceae_X	Bathycoccaceae_X sp.	99.69	321	1	2	321	1	559	877	7.2e-193	75	5
af4eb9ab5f39b1c05188f14361a3422c833144a1_5	7246#JN977301	Eukaryota;Stramenopiles;Stramenopiles_X;Bacillariophyta;Coscinodiscophyceae;Chaetocerotales;Chaetocerotales;Chaetocerotaceae;Chaetocerotaceae_X;Chaetocerotaceae_X sp.	2	0	1	0	0	1	1	0	0	0	0	0	0	0	0	0	Eukaryota	Stramenopiles	Stramenopiles_X	Chaetocerotaceae_X	Chaetocerotaceae_X sp.	98.85	434	5	1	433	1	436	869	0	106.3	5
b07937a065d6c7d00b92272a8b9aa65e53d51101_5	6617#JX016292	Eukaryota;Stramenopiles;Stramenopiles_X;Bacillariophyta;Coscinodiscophyceae;Cymatosirales;Cymatosirales_X;Cymatosiraceae;Cymatosiraceae_X;Cymatosiraceae_X sp.	0	3	0	0	0	0	0	0	1	0	0	1	0	0	0	0	Eukaryota	Stramenopiles	Stramenopiles_X	Cymatosiraceae_X	Cymatosiraceae_X sp.	100	509	0	0	509	1	359	867	0	92.4	5
b9ad172bb96fbeb2961b7922321edcd5dc2e2906_5	4155#AY741371	Eukaryota;Hacrobia;Haptophyta;Prymnesiophyceae;Isochrysidales;Noelaerhabdaceae;Emiliania;Emiliania huxleyi	0	0	0	0	0	2	2	0	0	0	0	0	0	1	0	0	Eukaryota	Hacrobia	Haptophyta	Emiliania	Emiliania huxleyi	99.81	525	1	1	524	1	346	870	4.1e-167	71.9	5
bb93581983142ff4658d553ec7398c4d632fee84_5	6621#AF001660	Eukaryota;Archaeplastida;Chlorophyta;Mamiellophyceae;Mamiellophyceae_X;Mamiellales;Mamiellales_X;Bathycoccaceae;Bathycoccaceae_X;Bathycoccaceae_X sp.	0	1	2	0	0	0	0	0	0	1	0	0	0	1	0	0	Eukaryota	Archaeplastida	Chlorophyta	Bathycoccaceae_X	Bathycoccaceae_X sp.	96.55	58	2	0	58	1	820	877	9.7e-22	36.4	5
d00a38ee1be681b9ac5874797252ca75f2122976_5	7335#JX297813	Eukaryota;Stramenopiles;Ochrophyta;Pelagophyceae;Pelagophyceae_X;Pelagophyceae_XX;Pelagophyceae_XXX;Pelagophyceae_XXXX;Pelagophyceae_XXXXX;Pelagophyceae_XXXXX sp.	0	0	1	2	0	0	1	1	0	0	0	0	0	0	0	0	Eukaryota	Stramenopiles	Ochrophyta	Pelagophyceae_XXXXX	Pelagophyceae_XXXXX sp.	99.77	438	1	4	435	1	432	868	0	106.9	5
d22c6d26acb60c891e39137976f2794e25cab20b_5	4197#AF530387	Eukaryota;Hacrobia;Cryptophyta;Cryptophyceae;Cryptophyceae_X;Pyrenomonadales;Pyrenomonadales_X;Pyrenomonadales_XX;Pyrenomonadales_XXX;Pyrenomonadales_XXX sp.	3	1	0	0	0	0	1	0	0	0	0	0	0	0	0	0	Eukaryota	Hacrobia	Cryptophyta	Pyrenomonadales_XXX	Pyrenomonadales_XXX sp.	99.8	502	1	1	501	1	247	748	0	93.1	5
d55d354ac6c69cd4088bfddf7a8cb4c096616c7a_5	925#AY702131	Eukaryota;Archaeplastida;Chlorophyta;Mamiellophyceae;Mamiellales;Bathycoccaceae;Bathycoccus;Bathycoccus prasinos	2	1	0	0	0	1	1	0	0	0	0	0	0	0	0	0	Eukaryota	Archaeplastida	Chlorophyta	Bathycoccus	Bathycoccus prasinos	100	430	0	3	429	1	101	528	0	109	5
d85103ccde58c603e7779ce084a0057bafe930f1_5	4637#AB375870	Eukaryota;Hacrobia;Cryptophyta;Cryptophyceae;Cryptophyceae_X;Pyrenomonadales;Pyrenomonadales_X;Pyrenomonadales_XX;Pyrenomonadales_XXX;Pyrenomonadales_XXX sp.	2	2	0	0	0	0	0	0	0	0	1	0	0	0	0	0	Eukaryota	Hacrobia	Cryptophyta	Pyrenomonadales_XXX	Pyrenomonadales_XXX sp.	100	490	0	0	490	1	166	655	0	103.8	5
e3c12313684f7f87ac410ef68b03cbfca4178bdc_5	5145#JN207219	Eukaryota;Stramenopiles;Stramenopiles_X;Bacillariophyta;Bacillariophyta_X;Polar-centric-Mediophyceae;Chaetoceros;Chaetoceros sp.	0	0	0	0	0	0	0	0	0	0	0	0	4	0	0	1	Eukaryota	Stramenopiles	Stramenopiles_X	Chaetoceros	Chaetoceros sp.	98.12	532	10	1	532	1	340	870	6.7e-227	80.3	5
e4c589ba20de6fe5339d105b4c4aecaff558e8ab_5	6398#U70715	Eukaryota;Archaeplastida;Chlorophyta;Mamiellophyceae;Mamiellophyceae_X;Mamiellales;Mamiellales_X;Bathycoccaceae;Bathycoccaceae_X;Bathycoccaceae_X sp.	1	0	0	0	0	2	0	0	2	0	0	0	0	0	0	0	Eukaryota	Archaeplastida	Chlorophyta	Bathycoccaceae_X	Bathycoccaceae_X sp.	100	332	0	3	331	1	548	877	2.2e-232	80.4	5
e93122852d971a97bac7a9e1161fe37919c9fceb_5	2512#NC_012898	Eukaryota;Stramenopiles;Stramenopiles_X;Pelagophyceae;Pelagophyceae_X;Pelagophyceae_XX;Aureococcus;Aureococcus anophagefferens	0	0	2	1	0	1	0	1	0	0	0	0	0	0	0	0	Eukaryota	Stramenopiles	Stramenopiles_X	Aureococcus	Aureococcus anophagefferens	99.82	545	1	3	542	1	330	874	5.9e-138	67.3	5
efc6132f9edadde7e7bb0ed8476bef449d262b85_5	956#EU123324	Eukaryota;Hacrobia;Cryptophyta;Cryptophyceae;Cryptophyceae_X;Pyrenomonadales;Pyrenomonadales_X;Pyrenomonadales_XX;Pyrenomonadales_XXX;Pyrenomonadales_XXX sp.	2	0	0	0	0	0	1	1	0	0	0	0	0	0	1	0	Eukaryota	Hacrobia	Cryptophyta	Pyrenomonadales_XXX	Pyrenomonadales_XXX sp.	99.79	472	1	3	471	1	209	678	7.40000000000001e-310	90	5
f048cc922bad3ba864c8bc269ad4670550af6efd_5	5922#NC_009573	Eukaryota;Hacrobia;Cryptophyta;Cryptophyceae;Cryptophyceae_X;Cryptomonadales;Rhodomonas;Rhodomonas salina	3	0	0	0	0	0	0	0	0	0	0	1	0	1	0	0	Eukaryota	Hacrobia	Cryptophyta	Rhodomonas	Rhodomonas salina	99.26	135	1	0	135	1	741	875	2.7e-88	56	5
f543f861b9ac97cca120cb9f8bea69ebbe9431e6_5	2512#NC_012898	Eukaryota;Stramenopiles;Stramenopiles_X;Pelagophyceae;Pelagophyceae_X;Pelagophyceae_XX;Aureococcus;Aureococcus anophagefferens	0	1	1	2	0	0	1	0	0	0	0	0	0	0	0	0	Eukaryota	Stramenopiles	Stramenopiles_X	Aureococcus	Aureococcus anophagefferens	99.81	527	1	3	524	1	348	874	8.3e-284	87.4	5
f8f847788761d7a91762a10c0251e052b6ed6830_5	5145#JN207219	Eukaryota;Stramenopiles;Stramenopiles_X;Bacillariophyta;Bacillariophyta_X;Polar-centric-Mediophyceae;Chaetoceros;Chaetoceros sp.	2	0	0	0	0	0	1	0	2	0	0	0	0	0	0	0	Eukaryota	Stramenopiles	Stramenopiles_X	Chaetoceros	Chaetoceros sp.	98.69	459	6	1	458	1	412	870	0	97	5
fdba3d5ebee5df6f3ed8887ac6c22ff5469ba6a3_5	445#FJ002159	Eukaryota;Stramenopiles;Stramenopiles_X;Bacillariophyta;Bacillariophyta_X;Polar-centric-Mediophyceae;Eucampia;Eucampia antarctica	0	0	0	0	0	1	0	0	0	2	0	0	0	2	0	0	Eukaryota	Stramenopiles	Stramenopiles_X	Eucampia	Eucampia antarctica	98.84	431	5	1	430	1	418	848	0	105	5
fec9a468094e7d85a6db823dae5db4056b14ea56_5	5145#JN207219	Eukaryota;Stramenopiles;Stramenopiles_X;Bacillariophyta;Bacillariophyta_X;Polar-centric-Mediophyceae;Chaetoceros;Chaetoceros sp.	0	0	0	0	0	0	1	0	1	2	0	0	0	1	0	0	Eukaryota	Stramenopiles	Stramenopiles_X	Chaetoceros	Chaetoceros sp.	98.23	454	8	1	453	1	417	870	0	96.6	5
0158a47357e7ba5e81100656c2ff9dff8eb01f52_4	6556#FJ745161	Eukaryota;Hacrobia;Cryptophyta;Cryptophyceae;Cryptophyceae_X;Pyrenomonadales;Pyrenomonadales_X;Pyrenomonadales_XX;Pyrenomonadales_XXX;Pyrenomonadales_XXX sp.	0	0	0	0	0	0	2	0	0	0	0	0	0	2	0	0	Eukaryota	Hacrobia	Cryptophyta	Pyrenomonadales_XXX	Pyrenomonadales_XXX sp.	99.62	521	2	0	521	1	326	846	0	100	4
02674d1859b346c1c43457123cf6bb80fcd77ceb_4	4155#AY741371	Eukaryota;Hacrobia;Haptophyta;Prymnesiophyceae;Isochrysidales;Noelaerhabdaceae;Emiliania;Emiliania huxleyi	1	0	0	0	1	0	1	0	0	0	0	0	0	0	1	0	Eukaryota	Hacrobia	Haptophyta	Emiliania	Emiliania huxleyi	100	297	0	0	297	1	574	870	8.6e-275	85.5	4
05a9db75cdb8e887c9cdaafd75ee2485997bf7e9_4	6617#JX016292	Eukaryota;Stramenopiles;Stramenopiles_X;Bacillariophyta;Coscinodiscophyceae;Cymatosirales;Cymatosirales_X;Cymatosiraceae;Cymatosiraceae_X;Cymatosiraceae_X sp.	1	0	0	0	0	1	0	0	0	0	0	0	0	2	0	0	Eukaryota	Stramenopiles	Stramenopiles_X	Cymatosiraceae_X	Cymatosiraceae_X sp.	99.64	280	1	0	280	1	588	867	7.3e-191	74.5	4
06d9e341c73f5e85260f9dd462280c189ca24b49_4	5145#JN207219	Eukaryota;Stramenopiles;Stramenopiles_X;Bacillariophyta;Bacillariophyta_X;Polar-centric-Mediophyceae;Chaetoceros;Chaetoceros sp.	1	0	0	2	0	1	0	0	0	0	0	0	0	0	0	0	Eukaryota	Stramenopiles	Stramenopiles_X	Chaetoceros	Chaetoceros sp.	98.7	463	6	1	462	1	408	870	0	98.3	4
0a38492954334b28d8d86b293787aaea062d00de_4	6621#AF001660	Eukaryota;Archaeplastida;Chlorophyta;Mamiellophyceae;Mamiellophyceae_X;Mamiellales;Mamiellales_X;Bathycoccaceae;Bathycoccaceae_X;Bathycoccaceae_X sp.	0	0	1	0	1	0	0	0	0	0	0	0	0	1	0	1	Eukaryota	Archaeplastida	Chlorophyta	Bathycoccaceae_X	Bathycoccaceae_X sp.	98.82	85	1	0	85	1	793	877	9.6e-35	41.6	4
0d8fc181df204e469b5b8375758c213c64527a8d_4	6697#GU061466	Eukaryota;Stramenopiles;Stramenopiles_X;Bacillariophyta;Coscinodiscophyceae;Chaetocerotales;Chaetocerotales;Chaetocerotaceae;Chaetocerotaceae_X;Chaetocerotaceae_X sp.	0	0	0	0	0	2	0	1	1	0	0	0	0	0	0	0	Eukaryota	Stramenopiles	Stramenopiles_X	Chaetocerotaceae_X	Chaetocerotaceae_X sp.	98.49	531	8	1	530	1	339	869	0	92.9	4
0f36c57be884821c6c30176b0b23c9e40484ecd3_4	6617#JX016292	Eukaryota;Stramenopiles;Stramenopiles_X;Bacillariophyta;Coscinodiscophyceae;Cymatosirales;Cymatosirales_X;Cymatosiraceae;Cymatosiraceae_X;Cymatosiraceae_X sp.	0	1	0	0	0	0	1	0	1	0	0	0	0	1	0	0	Eukaryota	Stramenopiles	Stramenopiles_X	Cymatosiraceae_X	Cymatosiraceae_X sp.	99.8	505	1	0	505	1	363	867	0	91.7	4
1340ee3b43e377c96ecdc2ef819c9ebccdaa677b_4	7930#HQ672210	Eukaryota;Stramenopiles;Ochrophyta;Dictyochophyceae;Dictyochophyceae_X;Florenciellales;Florenciellales_X;Florenciellales_XX;Florenciellales_XXX;Florenciellales_XXX sp.	0	1	0	0	0	0	1	1	0	1	0	0	0	0	0	0	Eukaryota	Stramenopiles	Ochrophyta	Florenciellales_XXX	Florenciellales_XXX sp.	92.49	522	39	3	519	1	347	868	3.5e-196	76.1	4
169adac5bf5750ed02874382bdb59f43f9985bb3_4	7534#JQ586274	Eukaryota;Stramenopiles;Stramenopiles_X;Bacillariophyta;Bacillariophyceae;Bacillariophyceae_X;Bacillariophyceae_XX;Bacillariophyceae_XXX;Bacillariophyceae_XXXX;Bacillariophyceae_XXXX sp.	0	0	0	2	0	0	0	1	1	0	0	0	0	0	0	0	Eukaryota	Stramenopiles	Stramenopiles_X	Bacillariophyceae_XXXX	Bacillariophyceae_XXXX sp.	99.3	287	2	2	287	1	649	933	3.7e-230	79.9	4
1b6c709b2f159c85c885e0ac0378180bc313f448_4	7430#FR684736	Eukaryota;Archaeplastida;Chlorophyta;Mamiellophyceae;Mamiellophyceae_X;Mamiellales;Mamiellales_X;Bathycoccaceae;Bathycoccaceae_X;Bathycoccaceae_X sp.	0	1	0	0	0	0	0	1	1	0	0	0	0	1	0	0	Eukaryota	Archaeplastida	Chlorophyta	Bathycoccaceae_X	Bathycoccaceae_X sp.	99.54	441	2	3	440	1	454	892	0	102	4
1de05d946c1ddbb415d49d3e21b0b537fdfe1067_4	7335#JX297813	Eukaryota;Stramenopiles;Ochrophyta;Pelagophyceae;Pelagophyceae_X;Pelagophyceae_XX;Pelagophyceae_XXX;Pelagophyceae_XXXX;Pelagophyceae_XXXXX;Pelagophyceae_XXXXX sp.	0	0	0	0	2	0	0	0	0	0	0	0	2	0	0	0	Eukaryota	Stramenopiles	Ochrophyta	Pelagophyceae_XXXXX	Pelagophyceae_XXXXX sp.	99.81	521	1	3	518	1	348	868	2.1e-216	78.9	4
1fd77bc49710dabda4967207210cfb6d2102a330_4	313#AY702129	Eukaryota;Stramenopiles;Stramenopiles_X;Pelagophyceae;Pelagophyceae_X;Pelagophyceae_XX;Aureococcus;Aureococcus anophagefferens	0	0	1	1	0	0	0	0	0	0	0	0	0	1	1	0	Eukaryota	Stramenopiles	Stramenopiles_X	Aureococcus	Aureococcus anophagefferens	99.78	462	1	3	459	1	66	527	0	113	4
20937a307a63243ed333606f79637a9aefdc8cba_4	6621#AF001660	Eukaryota;Archaeplastida;Chlorophyta;Mamiellophyceae;Mamiellophyceae_X;Mamiellales;Mamiellales_X;Bathycoccaceae;Bathycoccaceae_X;Bathycoccaceae_X sp.	0	1	0	0	1	0	0	0	0	0	0	0	1	0	1	0	Eukaryota	Archaeplastida	Chlorophyta	Bathycoccaceae_X	Bathycoccaceae_X sp.	99.62	261	1	0	261	1	617	877	3.6e-192	74.6	4
220f24bfdd769fe2b99525d6386a151ee6057c80_4	6212#NC_021637	Eukaryota;Hacrobia;Haptophyta;Prymnesiophyceae;Phaeocystales;Phaeocystaceae;Phaeocystis;Phaeocystis globosa	0	0	0	0	2	0	0	0	0	0	0	0	1	0	0	1	Eukaryota	Hacrobia	Haptophyta	Phaeocystis	Phaeocystis globosa	99.78	451	1	2	450	1	421	870	0	110.2	4
2b226e3dd2ceab778bf70f95afaded05c1d81135_4	4604#FN563099	Eukaryota;Archaeplastida;Chlorophyta;Mamiellophyceae;Mamiellales;Bathycoccaceae;Bathycoccus;Bathycoccus prasinos	0	0	2	0	0	0	0	0	1	0	0	0	0	0	1	0	Eukaryota	Archaeplastida	Chlorophyta	Bathycoccus	Bathycoccus prasinos	99.57	473	2	3	472	1	374	844	0	93.2	4
2d5899376471b1463717779255eb90b9f0990270_4	5620#EU043111	Eukaryota;Alveolata;Dinophyta;Dinophyceae;Dinophyceae_X;Brachidiniales;Brachidiniales_X;Brachidiniaceae;Karenia;Karenia mikimotoi	0	0	0	0	2	1	0	1	0	0	0	0	0	0	0	0	Eukaryota	Alveolata	Dinophyta	Karenia	Karenia mikimotoi	95.45	69	3	3	69	1	661	726	6.1e-31	39.8	4
2fdd49012e02f6927045a9fa37334d23593904d1_4	6617#JX016292	Eukaryota;Stramenopiles;Stramenopiles_X;Bacillariophyta;Coscinodiscophyceae;Cymatosirales;Cymatosirales_X;Cymatosiraceae;Cymatosiraceae_X;Cymatosiraceae_X sp.	1	0	0	0	0	0	0	0	0	1	0	0	1	0	1	0	Eukaryota	Stramenopiles	Stramenopiles_X	Cymatosiraceae_X	Cymatosiraceae_X sp.	99.59	246	1	0	246	1	622	867	1.6e-232	79.9	4
31b3d77f3a3a1a7abeb3505d19effd9a44b2d2e7_4	7320#JN625650	Eukaryota;Archaeplastida;Chlorophyta;Mamiellophyceae;Mamiellophyceae_X;Mamiellales;Mamiellales_X;Bathycoccaceae;Bathycoccaceae_X;Bathycoccaceae_X sp.	1	0	1	0	0	1	0	0	0	0	0	0	0	1	0	0	Eukaryota	Archaeplastida	Chlorophyta	Bathycoccaceae_X	Bathycoccaceae_X sp.	100	434	0	1	433	1	393	826	0	96.8	4
35904a5fd1b8033d785a58abd58d80aab9d1ef44_4	696#FJ002177	Eukaryota;Stramenopiles;Stramenopiles_X;Bacillariophyta;Bacillariophyta_X;Raphid-pennate;Pseudo-nitzschia;Pseudo-nitzschia seriata	0	0	2	1	0	1	0	0	0	0	0	0	0	0	0	0	Eukaryota	Stramenopiles	Stramenopiles_X	Pseudo-nitzschia	Pseudo-nitzschia seriata	99.8	508	1	1	507	1	340	847	4.7e-246	82.3	4
35cd08d11feef2ab88847caf51f3c04c6c4e76a2_4	6212#NC_021637	Eukaryota;Hacrobia;Haptophyta;Prymnesiophyceae;Phaeocystales;Phaeocystaceae;Phaeocystis;Phaeocystis globosa	0	1	0	0	0	0	1	1	0	1	0	0	0	0	0	0	Eukaryota	Hacrobia	Haptophyta	Phaeocystis	Phaeocystis globosa	100	456	0	1	455	1	415	870	0	108.5	4
3b9d917a561d2da91e8e1a47dab5769e930fdce0_4	6828#GU061483	Eukaryota;Hacrobia;Haptophyta;Prymnesiophyceae;Prymnesiophycidae_X;Phaeocystales;Phaeocystales_X;Phaeocystaceae;Phaeocystaceae_X;Phaeocystaceae_X sp.	0	0	0	0	1	0	0	0	0	0	0	0	3	0	0	0	Eukaryota	Hacrobia	Haptophyta	Phaeocystaceae_X	Phaeocystaceae_X sp.	99.43	525	3	3	522	1	339	863	3.1e-142	67.9	4
3d289f1746edba5a02c58637ee2d0635635d1cb7_4	6621#AF001660	Eukaryota;Archaeplastida;Chlorophyta;Mamiellophyceae;Mamiellophyceae_X;Mamiellales;Mamiellales_X;Bathycoccaceae;Bathycoccaceae_X;Bathycoccaceae_X sp.	0	1	0	1	0	0	1	1	0	0	0	0	0	0	0	0	Eukaryota	Archaeplastida	Chlorophyta	Bathycoccaceae_X	Bathycoccaceae_X sp.	99.62	527	2	2	525	1	351	877	2e-199	76.6	4
43750e6082063507de5e073306ac2b76555cfe67_4	6398#U70715	Eukaryota;Archaeplastida;Chlorophyta;Mamiellophyceae;Mamiellophyceae_X;Mamiellales;Mamiellales_X;Bathycoccaceae;Bathycoccaceae_X;Bathycoccaceae_X sp.	1	0	0	1	0	0	1	0	0	0	0	0	0	0	1	0	Eukaryota	Archaeplastida	Chlorophyta	Bathycoccaceae_X	Bathycoccaceae_X sp.	100	285	0	2	285	1	595	877	7.3e-210	77.2	4
44c4c14dab59561bd6602a11e0765d5bafcaac6c_4	4197#AF530387	Eukaryota;Hacrobia;Cryptophyta;Cryptophyceae;Cryptophyceae_X;Pyrenomonadales;Pyrenomonadales_X;Pyrenomonadales_XX;Pyrenomonadales_XXX;Pyrenomonadales_XXX sp.	1	0	0	0	0	0	1	1	0	0	0	0	0	1	0	0	Eukaryota	Hacrobia	Cryptophyta	Pyrenomonadales_XXX	Pyrenomonadales_XXX sp.	99.76	423	1	1	422	1	326	748	0	143.4	4
46bad6e93782f35bc3888954d6835bbd186defff_4	7246#JN977301	Eukaryota;Stramenopiles;Stramenopiles_X;Bacillariophyta;Coscinodiscophyceae;Chaetocerotales;Chaetocerotales;Chaetocerotaceae;Chaetocerotaceae_X;Chaetocerotaceae_X sp.	2	0	0	0	0	0	0	0	0	0	0	0	1	0	0	1	Eukaryota	Stramenopiles	Stramenopiles_X	Chaetocerotaceae_X	Chaetocerotaceae_X sp.	98.86	437	5	0	437	1	433	869	0	106.8	4
473f61eabc105ea9ac292c3ef09752e0de782fd5_4	6621#AF001660	Eukaryota;Archaeplastida;Chlorophyta;Mamiellophyceae;Mamiellophyceae_X;Mamiellales;Mamiellales_X;Bathycoccaceae;Bathycoccaceae_X;Bathycoccaceae_X sp.	0	1	1	1	0	0	1	0	0	0	0	0	0	0	0	0	Eukaryota	Archaeplastida	Chlorophyta	Bathycoccaceae_X	Bathycoccaceae_X sp.	100	332	0	0	332	1	546	877	4.6e-207	77	4
4c7a7ce52c0287b6c730a386b4d46f0553268ed5_4	796#EU123322	Eukaryota;Hacrobia;Cryptophyta;Cryptophyceae;Cryptophyceae_X;Pyrenomonadales;Pyrenomonadales_X;Pyrenomonadales_XX;Pyrenomonadales_XXX;Pyrenomonadales_XXX sp.	0	0	0	2	0	0	0	0	1	0	0	0	0	1	0	0	Eukaryota	Hacrobia	Cryptophyta	Pyrenomonadales_XXX	Pyrenomonadales_XXX sp.	100	509	0	0	509	1	170	678	2.4e-287	87.5	4
4cd2dc3e236326732464de47602b1894492273e9_4	4197#AF530387	Eukaryota;Hacrobia;Cryptophyta;Cryptophyceae;Cryptophyceae_X;Pyrenomonadales;Pyrenomonadales_X;Pyrenomonadales_XX;Pyrenomonadales_XXX;Pyrenomonadales_XXX sp.	2	1	0	0	0	0	0	1	0	0	0	0	0	0	0	0	Eukaryota	Hacrobia	Cryptophyta	Pyrenomonadales_XXX	Pyrenomonadales_XXX sp.	100	475	0	0	475	1	274	748	0	92.1	4
4da66b8b413590b55bb7d4baa8589dfc33b7d53a_4	4637#AB375870	Eukaryota;Hacrobia;Cryptophyta;Cryptophyceae;Cryptophyceae_X;Pyrenomonadales;Pyrenomonadales_X;Pyrenomonadales_XX;Pyrenomonadales_XXX;Pyrenomonadales_XXX sp.	2	0	1	0	0	0	1	0	0	0	0	0	0	0	0	0	Eukaryota	Hacrobia	Cryptophyta	Pyrenomonadales_XXX	Pyrenomonadales_XXX sp.	99.59	485	2	0	485	1	171	655	0	107.3	4
521c239d6c7ece20a1c4caa1a14bd6dc5de74b94_4	7236#JQ712399	Eukaryota;Stramenopiles;Stramenopiles_X;Bacillariophyta;Bacillariophyta_X;Bacillariophyta_XX;Bacillariophyta_XXX;Bacillariophyta_XXXX;Bacillariophyta_XXXXX;Bacillariophyta_XXXXX sp.	0	0	0	0	2	1	0	0	0	0	0	0	1	0	0	0	Eukaryota	Stramenopiles	Stramenopiles_X	Bacillariophyta_XXXXX	Bacillariophyta_XXXXX sp.	99.77	437	1	0	437	1	396	832	0	105.6	4
5680109f9d3fb55bb1304854769bcb7b477d3f7a_4	6952#FJ612431	Eukaryota;Stramenopiles;Stramenopiles_X;Bacillariophyta;Coscinodiscophyceae;Thalassiosirales;Thalassiosirales_X;Thalassiosiraceae;Thalassiosiraceae_X;Thalassiosiraceae_X sp.	0	0	0	0	0	1	1	0	1	0	1	0	0	0	0	0	Eukaryota	Stramenopiles	Stramenopiles_X	Thalassiosiraceae_X	Thalassiosiraceae_X sp.	99.81	523	1	0	523	1	354	876	2.4e-273	86.1	4
5737fae7c4e1503b51704a3e116aaf246f5f4095_4	7930#HQ672210	Eukaryota;Stramenopiles;Ochrophyta;Dictyochophyceae;Dictyochophyceae_X;Florenciellales;Florenciellales_X;Florenciellales_XX;Florenciellales_XXX;Florenciellales_XXX sp.	1	0	1	0	0	2	0	0	0	0	0	0	0	0	0	0	Eukaryota	Stramenopiles	Ochrophyta	Florenciellales_XXX	Florenciellales_XXX sp.	92.73	526	38	3	523	1	343	868	3.2e-262	84.8	4
5833f99a763e5710edf0c131ccf27b0f9f09639c_4	6621#AF001660	Eukaryota;Archaeplastida;Chlorophyta;Mamiellophyceae;Mamiellophyceae_X;Mamiellales;Mamiellales_X;Bathycoccaceae;Bathycoccaceae_X;Bathycoccaceae_X sp.	2	0	0	1	0	1	0	0	0	0	0	0	0	0	0	0	Eukaryota	Archaeplastida	Chlorophyta	Bathycoccaceae_X	Bathycoccaceae_X sp.	99.77	439	1	1	438	1	439	877	0	95.7	4
58eb0316508b158601b2480a1a3aae5c7c579212_4	5620#EU043111	Eukaryota;Alveolata;Dinophyta;Dinophyceae;Dinophyceae_X;Brachidiniales;Brachidiniales_X;Brachidiniaceae;Karenia;Karenia mikimotoi	0	0	0	0	0	0	1	0	0	0	1	0	0	1	1	0	Eukaryota	Alveolata	Dinophyta	Karenia	Karenia mikimotoi	92.65	71	5	3	71	1	659	726	4.8e-26	38	4
5992e215be49d46be5931b3ff0837ffd85b2d371_4	7335#JX297813	Eukaryota;Stramenopiles;Ochrophyta;Pelagophyceae;Pelagophyceae_X;Pelagophyceae_XX;Pelagophyceae_XXX;Pelagophyceae_XXXX;Pelagophyceae_XXXXX;Pelagophyceae_XXXXX sp.	0	0	0	1	0	1	0	0	1	1	0	0	0	0	0	0	Eukaryota	Stramenopiles	Ochrophyta	Pelagophyceae_XXXXX	Pelagophyceae_XXXXX sp.	100	488	0	0	488	1	381	868	2.4e-306	89.9	4
5a2976a6e6349eaf3cc6b028f0bba692961e273f_4	7236#JQ712399	Eukaryota;Stramenopiles;Stramenopiles_X;Bacillariophyta;Bacillariophyta_X;Bacillariophyta_XX;Bacillariophyta_XXX;Bacillariophyta_XXXX;Bacillariophyta_XXXXX;Bacillariophyta_XXXXX sp.	0	0	2	1	0	0	0	0	0	0	0	0	0	0	1	0	Eukaryota	Stramenopiles	Stramenopiles_X	Bacillariophyta_XXXXX	Bacillariophyta_XXXXX sp.	99.78	458	1	1	457	1	375	832	0	98.1	4
5af6597da4af6d40e9810213821cccd26aeb7777_4	6212#NC_021637	Eukaryota;Hacrobia;Haptophyta;Prymnesiophyceae;Phaeocystales;Phaeocystaceae;Phaeocystis;Phaeocystis globosa	0	0	0	0	0	0	2	0	0	0	0	0	0	2	0	0	Eukaryota	Hacrobia	Haptophyta	Phaeocystis	Phaeocystis globosa	100	497	0	1	496	1	374	870	1.5e-271	85.9	4
5c60caab8379cffde410cade078abe17dacafeb4_4	6345#HQ671891	Eukaryota;Stramenopiles;Ochrophyta;Pelagophyceae;Pelagophyceae_X;Pelagophyceae_XX;Pelagophyceae_XXX;Pelagophyceae_XXXX;Pelagophyceae_XXXXX;Pelagophyceae_XXXXX sp.	1	1	0	0	0	0	1	0	0	0	0	0	0	1	0	0	Eukaryota	Stramenopiles	Ochrophyta	Pelagophyceae_XXXXX	Pelagophyceae_XXXXX sp.	100	448	0	1	448	1	422	868	0	114	4
5c9a8eb2a5c48fea27408a922eb85ebb99b87b95_4	6345#HQ671891	Eukaryota;Stramenopiles;Ochrophyta;Pelagophyceae;Pelagophyceae_X;Pelagophyceae_XX;Pelagophyceae_XXX;Pelagophyceae_XXXX;Pelagophyceae_XXXXX;Pelagophyceae_XXXXX sp.	0	0	0	0	0	1	1	0	0	1	0	0	0	0	1	0	Eukaryota	Stramenopiles	Ochrophyta	Pelagophyceae_XXXXX	Pelagophyceae_XXXXX sp.	100	475	0	2	475	1	396	868	0	104.3	4
5f17acd16e596da9466052fa2d08f5248c2d4873_4	7060#EF574408	Eukaryota;Hacrobia;Haptophyta;Prymnesiophyceae;Prymnesiophycidae_X;Prymnesiales;Prymnesiales_X;Chrysochromulinaceae;Chrysochromulinaceae_X;Chrysochromulinaceae_X sp.	2	0	0	1	0	0	0	0	0	0	1	0	0	0	0	0	Eukaryota	Hacrobia	Haptophyta	Chrysochromulinaceae_X	Chrysochromulinaceae_X sp.	99.62	261	1	0	261	1	602	862	1.7e-173	71.8	4
60ff077e4524cd8d30e6a6cf55bcfb7981bac3aa_4	7335#JX297813	Eukaryota;Stramenopiles;Ochrophyta;Pelagophyceae;Pelagophyceae_X;Pelagophyceae_XX;Pelagophyceae_XXX;Pelagophyceae_XXXX;Pelagophyceae_XXXXX;Pelagophyceae_XXXXX sp.	0	0	0	0	2	0	0	0	0	0	0	0	2	0	0	0	Eukaryota	Stramenopiles	Ochrophyta	Pelagophyceae_XXXXX	Pelagophyceae_XXXXX sp.	99.81	533	1	5	530	1	338	868	2.2e-217	79.1	4
62ab9c9de09183a242f2a07cbe98abcd1c0ffb3c_4	5396#AB199888	Eukaryota;Hacrobia;Haptophyta;Prymnesiophyceae;Phaeocystales;Phaeocystaceae;Phaeocystis;Phaeocystis sp.	0	1	0	1	0	1	0	0	0	0	0	0	0	1	0	0	Eukaryota	Hacrobia	Haptophyta	Phaeocystis	Phaeocystis sp.	99.78	459	1	3	456	1	192	650	0	105.3	4
651b3dc10910f3d86326ad4c7f0fc093fa52ddaf_4	7748#HM057721	Eukaryota;Hacrobia;Haptophyta;Prymnesiophyceae;Prymnesiophycidae_X;Prymnesiales;Prymnesiales_X;Chrysochromulinaceae;Chrysochromulinaceae_X;Chrysochromulinaceae_X sp.	0	0	0	1	0	0	0	1	0	0	0	0	1	0	1	0	Eukaryota	Hacrobia	Haptophyta	Chrysochromulinaceae_X	Chrysochromulinaceae_X sp.	100	70	0	0	70	1	800	869	1.9e-61	48.9	4
66c87beb0da556101d53d1d96f2e8a7fea2cbf01_4	7335#JX297813	Eukaryota;Stramenopiles;Ochrophyta;Pelagophyceae;Pelagophyceae_X;Pelagophyceae_XX;Pelagophyceae_XXX;Pelagophyceae_XXXX;Pelagophyceae_XXXXX;Pelagophyceae_XXXXX sp.	2	0	0	0	0	0	1	0	0	1	0	0	0	0	0	0	Eukaryota	Stramenopiles	Ochrophyta	Pelagophyceae_XXXXX	Pelagophyceae_XXXXX sp.	100	330	0	1	330	1	540	868	5.2e-241	81.5	4
68e8e208bc2f906d00d94825082dd26982231c4b_4	6617#JX016292	Eukaryota;Stramenopiles;Stramenopiles_X;Bacillariophyta;Coscinodiscophyceae;Cymatosirales;Cymatosirales_X;Cymatosiraceae;Cymatosiraceae_X;Cymatosiraceae_X sp.	0	0	0	0	0	0	0	0	0	0	1	1	0	1	1	0	Eukaryota	Stramenopiles	Stramenopiles_X	Cymatosiraceae_X	Cymatosiraceae_X sp.	99.61	256	1	0	256	1	612	867	0	91.7	4
68efdb047ea2308bb6e996cb1e313ebb9227b381_4	6345#HQ671891	Eukaryota;Stramenopiles;Ochrophyta;Pelagophyceae;Pelagophyceae_X;Pelagophyceae_XX;Pelagophyceae_XXX;Pelagophyceae_XXXX;Pelagophyceae_XXXXX;Pelagophyceae_XXXXX sp.	0	0	0	0	0	1	1	0	2	0	0	0	0	0	0	0	Eukaryota	Stramenopiles	Ochrophyta	Pelagophyceae_XXXXX	Pelagophyceae_XXXXX sp.	100	507	0	1	507	1	363	868	0	97.7	4
69d6b65c1476c9f8b5f077cd0971a5285fb2b9ed_4	7335#JX297813	Eukaryota;Stramenopiles;Ochrophyta;Pelagophyceae;Pelagophyceae_X;Pelagophyceae_XX;Pelagophyceae_XXX;Pelagophyceae_XXXX;Pelagophyceae_XXXXX;Pelagophyceae_XXXXX sp.	1	0	0	0	0	1	1	0	1	0	0	0	0	0	0	0	Eukaryota	Stramenopiles	Ochrophyta	Pelagophyceae_XXXXX	Pelagophyceae_XXXXX sp.	100	285	0	0	285	1	584	868	2.6e-247	82.1	4
6a2f9a9ca64fc41fa38c46f77167f5abb24ff18e_4	7429#AY664280	Eukaryota;Stramenopiles;Stramenopiles_X;Bacillariophyta;Bacillariophyceae;Bacillariales;Bacillariales_X;Bacillariaceae;Bacillariaceae_X;Bacillariaceae_X sp.	0	0	0	2	0	1	0	0	0	1	0	0	0	0	0	0	Eukaryota	Stramenopiles	Stramenopiles_X	Bacillariaceae_X	Bacillariaceae_X sp.	99.81	526	1	0	526	1	292	817	2.2e-265	85	4
6c9d9f13981af5765be191884f5c54ac48247c76_4	6939#GU119834	Eukaryota;Stramenopiles;Stramenopiles_X;Bacillariophyta;Bacillariophyceae;Bacillariophyceae_X;Bacillariophyceae_XX;Bacillariophyceae_XXX;Bacillariophyceae_XXXX;Bacillariophyceae_XXXX sp.	2	0	0	0	0	0	0	0	0	1	0	0	1	0	0	0	Eukaryota	Stramenopiles	Stramenopiles_X	Bacillariophyceae_XXXX	Bacillariophyceae_XXXX sp.	99.44	177	1	0	177	1	713	889	2.7e-297	87.3	4
6d5a89e21c0ea4fa88fcb734b02f0dbacfb7fb30_4	7430#FR684736	Eukaryota;Archaeplastida;Chlorophyta;Mamiellophyceae;Mamiellophyceae_X;Mamiellales;Mamiellales_X;Bathycoccaceae;Bathycoccaceae_X;Bathycoccaceae_X sp.	1	1	0	0	0	0	0	2	0	0	0	0	0	0	0	0	Eukaryota	Archaeplastida	Chlorophyta	Bathycoccaceae_X	Bathycoccaceae_X sp.	100	448	0	3	447	1	447	892	0	97.1	4
757d85f9064a71b6fa590e4f5764526202bf918d_4	6952#FJ612431	Eukaryota;Stramenopiles;Stramenopiles_X;Bacillariophyta;Coscinodiscophyceae;Thalassiosirales;Thalassiosirales_X;Thalassiosiraceae;Thalassiosiraceae_X;Thalassiosiraceae_X sp.	0	0	0	0	1	0	0	0	0	0	0	0	3	0	0	0	Eukaryota	Stramenopiles	Stramenopiles_X	Thalassiosiraceae_X	Thalassiosiraceae_X sp.	99.55	446	2	1	445	1	431	876	0	100.8	4
780e20888ce73ab9a9f6abfee2656b02455c11e3_4	7275#HQ242617	Eukaryota;Archaeplastida;Chlorophyta;Mamiellophyceae;Mamiellales;Mamiellaceae;Mamiellaceae_X;Mamiellaceae_X sp.	1	0	2	0	0	0	0	0	1	0	0	0	0	0	0	0	Eukaryota	Archaeplastida	Chlorophyta	Mamiellaceae_X	Mamiellaceae_X sp.	99.69	329	1	3	329	1	552	877	1.1e-257	83.6	4
7a5085d3b074bd9da208a3514bef6fca2f6fd1ae_4	7463#HQ242646	Eukaryota;Hacrobia;Cryptophyta;Cryptophyceae;Cryptophyceae_X;Pyrenomonadales;Pyrenomonadales_X;Pyrenomonadales_XX;Pyrenomonadales_XXX;Pyrenomonadales_XXX sp.	0	0	0	2	0	0	0	0	1	0	0	0	0	0	1	0	Eukaryota	Hacrobia	Cryptophyta	Pyrenomonadales_XXX	Pyrenomonadales_XXX sp.	99.62	521	2	0	521	1	347	867	0	101.2	4
7b150ab111c141598359ed9d4df850200f8397ec_4	287#KJ513116	Eukaryota;Hacrobia;Cryptophyta;Cryptophyceae;Cryptophyceae_X;Pyrenomonadales;Pyrenomonadales_X;Geminigeraceae;Teleaulax;Teleaulax sp.	2	1	0	1	0	0	0	0	0	0	0	0	0	0	0	0	Eukaryota	Hacrobia	Cryptophyta	Teleaulax	Teleaulax sp.	100	482	0	0	482	1	78	559	0	109.3	4
7b2e87a03be6ec6d81b37730a2bcc10159f2776c_4	7335#JX297813	Eukaryota;Stramenopiles;Ochrophyta;Pelagophyceae;Pelagophyceae_X;Pelagophyceae_XX;Pelagophyceae_XXX;Pelagophyceae_XXXX;Pelagophyceae_XXXXX;Pelagophyceae_XXXXX sp.	2	0	0	0	0	0	1	0	0	0	0	0	0	0	1	0	Eukaryota	Stramenopiles	Ochrophyta	Pelagophyceae_XXXXX	Pelagophyceae_XXXXX sp.	100	517	0	0	517	1	352	868	1.9e-238	81.8	4
7e29b67e1cfd27add514af61bb32f916111c6b91_4	6621#AF001660	Eukaryota;Archaeplastida;Chlorophyta;Mamiellophyceae;Mamiellophyceae_X;Mamiellales;Mamiellales_X;Bathycoccaceae;Bathycoccaceae_X;Bathycoccaceae_X sp.	1	0	0	0	0	0	1	0	0	0	0	0	0	1	1	0	Eukaryota	Archaeplastida	Chlorophyta	Bathycoccaceae_X	Bathycoccaceae_X sp.	99.55	448	2	1	447	1	430	877	4.8e-304	89.5	4
7fd43b9975a4ea3d2bc6db948b3f61593e7046e7_4	7143#HQ242578	Eukaryota;Stramenopiles;Stramenopiles_X;Bacillariophyta;Coscinodiscophyceae;Coscinodiscophyceae_X;Coscinodiscophyceae_XX;Coscinodiscophyceae_XXX;Coscinodiscophyceae_XXXX;Coscinodiscophyceae_XXXX sp.	0	0	0	0	0	1	1	0	1	0	0	0	0	1	0	0	Eukaryota	Stramenopiles	Stramenopiles_X	Coscinodiscophyceae_XXXX	Coscinodiscophyceae_XXXX sp.	100	531	0	0	531	1	337	867	1.3e-233	81.2	4
861bf0bbec9ce4b8f4dfa0f8f04a2ad4f9e4d971_4	2512#NC_012898	Eukaryota;Stramenopiles;Stramenopiles_X;Pelagophyceae;Pelagophyceae_X;Pelagophyceae_XX;Aureococcus;Aureococcus anophagefferens	1	1	0	1	0	1	0	0	0	0	0	0	0	0	0	0	Eukaryota	Stramenopiles	Stramenopiles_X	Aureococcus	Aureococcus anophagefferens	97.91	531	11	4	527	1	344	874	6.1e-295	88.7	4
8693791a682ef89261c2d592de53e5346da810eb_4	5145#JN207219	Eukaryota;Stramenopiles;Stramenopiles_X;Bacillariophyta;Bacillariophyta_X;Polar-centric-Mediophyceae;Chaetoceros;Chaetoceros sp.	1	1	0	0	0	0	0	0	0	0	0	0	0	2	0	0	Eukaryota	Stramenopiles	Stramenopiles_X	Chaetoceros	Chaetoceros sp.	97.79	454	10	1	453	1	417	870	0	95.4	4
89284ec33de93e8f6c109916f7201771a9f3088a_4	6748#AY907819	Eukaryota;Archaeplastida;Chlorophyta;Mamiellophyceae;Mamiellophyceae_X;Mamiellales;Mamiellales_X;Bathycoccaceae;Bathycoccaceae_X;Bathycoccaceae_X sp.	0	0	0	1	0	1	1	0	0	0	1	0	0	0	0	0	Eukaryota	Archaeplastida	Chlorophyta	Bathycoccaceae_X	Bathycoccaceae_X sp.	100	256	0	2	256	1	622	875	0	101.9	4
8cd181c35f10c6f2e2fe18abc942b297f4669c6d_4	7835#HQ203770	Eukaryota;Stramenopiles;Stramenopiles_X;Bacillariophyta;Coscinodiscophyceae;Thalassiosirales;Thalassiosirales_X;Skeletonemataceae;Skeletonemataceae_X;Skeletonemataceae_X sp.	0	0	0	0	2	0	0	0	0	0	0	0	1	0	0	1	Eukaryota	Stramenopiles	Stramenopiles_X	Skeletonemataceae_X	Skeletonemataceae_X sp.	99.53	427	2	1	426	1	449	875	0	113.5	4
8d368c8766da4ca470b7b5e217393cfc8d7f40fb_4	7335#JX297813	Eukaryota;Stramenopiles;Ochrophyta;Pelagophyceae;Pelagophyceae_X;Pelagophyceae_XX;Pelagophyceae_XXX;Pelagophyceae_XXXX;Pelagophyceae_XXXXX;Pelagophyceae_XXXXX sp.	2	0	0	0	0	0	0	1	0	0	0	0	1	0	0	0	Eukaryota	Stramenopiles	Ochrophyta	Pelagophyceae_XXXXX	Pelagophyceae_XXXXX sp.	100	277	0	0	277	1	592	868	2.8e-201	75.9	4
8ffd731900246bb598db856b92e2ccd628c35bf5_4	6398#U70715	Eukaryota;Archaeplastida;Chlorophyta;Mamiellophyceae;Mamiellophyceae_X;Mamiellales;Mamiellales_X;Bathycoccaceae;Bathycoccaceae_X;Bathycoccaceae_X sp.	1	0	1	0	0	0	0	0	1	1	0	0	0	0	0	0	Eukaryota	Archaeplastida	Chlorophyta	Bathycoccaceae_X	Bathycoccaceae_X sp.	99.65	286	1	3	286	1	595	877	3.1e-214	77.8	4
9370f12296ca170089f362b39520e2d8f7586a6d_4	6746#HM130005	Eukaryota;Stramenopiles;Stramenopiles_X;Bacillariophyta;Coscinodiscophyceae;Thalassiosirales;Thalassiosirales_X;Thalassiosirales_XX;Thalassiosirales_XXX;Thalassiosirales_XXX sp.	0	0	0	1	0	0	0	1	0	0	0	0	1	1	0	0	Eukaryota	Stramenopiles	Stramenopiles_X	Thalassiosirales_XXX	Thalassiosirales_XXX sp.	99.77	427	1	0	427	1	425	851	0	121.3	4
95c7e9f932302a44770b4efb2c93e487327b7f6c_4	313#AY702129	Eukaryota;Stramenopiles;Stramenopiles_X;Pelagophyceae;Pelagophyceae_X;Pelagophyceae_XX;Aureococcus;Aureococcus anophagefferens	0	1	1	0	0	1	0	0	0	0	0	0	0	1	0	0	Eukaryota	Stramenopiles	Stramenopiles_X	Aureococcus	Aureococcus anophagefferens	100	450	0	1	449	1	78	527	0	110.6	4
966886ec7296526c76f1c23073f400ba16eb5a69_4	6398#U70715	Eukaryota;Archaeplastida;Chlorophyta;Mamiellophyceae;Mamiellophyceae_X;Mamiellales;Mamiellales_X;Bathycoccaceae;Bathycoccaceae_X;Bathycoccaceae_X sp.	0	0	1	0	0	1	1	0	1	0	0	0	0	0	0	0	Eukaryota	Archaeplastida	Chlorophyta	Bathycoccaceae_X	Bathycoccaceae_X sp.	100	327	0	3	326	1	553	877	1.8e-221	78.9	4
9b230a96040a3e892f8d980b0af35c7c36e05a0e_4	6212#NC_021637	Eukaryota;Hacrobia;Haptophyta;Prymnesiophyceae;Phaeocystales;Phaeocystaceae;Phaeocystis;Phaeocystis globosa	0	1	0	0	0	1	0	1	0	0	0	0	0	1	0	0	Eukaryota	Hacrobia	Haptophyta	Phaeocystis	Phaeocystis globosa	99.63	271	1	2	271	1	602	870	1.5e-163	70.4	4
9b8468f6d6b5337a55b8e7e52b7415c352bbd5cb_4	7534#JQ586274	Eukaryota;Stramenopiles;Stramenopiles_X;Bacillariophyta;Bacillariophyceae;Bacillariophyceae_X;Bacillariophyceae_XX;Bacillariophyceae_XXX;Bacillariophyceae_XXXX;Bacillariophyceae_XXXX sp.	1	1	0	0	0	0	0	1	0	0	0	0	1	0	0	0	Eukaryota	Stramenopiles	Stramenopiles_X	Bacillariophyceae_XXXX	Bacillariophyceae_XXXX sp.	99.64	276	1	0	276	1	658	933	1.59999999999162e-313	89.9	4
9c6cfc99764ef5615ba2bba7e9f55dfe23c51044_4	2512#NC_012898	Eukaryota;Stramenopiles;Stramenopiles_X;Pelagophyceae;Pelagophyceae_X;Pelagophyceae_XX;Aureococcus;Aureococcus anophagefferens	0	1	0	0	0	0	1	0	0	0	0	0	0	2	0	0	Eukaryota	Stramenopiles	Stramenopiles_X	Aureococcus	Aureococcus anophagefferens	100	547	0	1	546	1	328	874	3.6e-142	68	4
9f31fbef20e894a16cc81fe15954c3127eb5e241_4	4155#AY741371	Eukaryota;Hacrobia;Haptophyta;Prymnesiophyceae;Isochrysidales;Noelaerhabdaceae;Emiliania;Emiliania huxleyi	0	1	0	0	0	0	1	0	0	0	0	0	0	2	0	0	Eukaryota	Hacrobia	Haptophyta	Emiliania	Emiliania huxleyi	99.71	343	1	1	342	1	528	870	7.2e-187	74.2	4
a12cb4948acb6a5cb90302040478aa28cdc38e25_4	6617#JX016292	Eukaryota;Stramenopiles;Stramenopiles_X;Bacillariophyta;Coscinodiscophyceae;Cymatosirales;Cymatosirales_X;Cymatosiraceae;Cymatosiraceae_X;Cymatosiraceae_X sp.	0	0	0	0	0	0	1	0	0	1	1	0	0	1	0	0	Eukaryota	Stramenopiles	Stramenopiles_X	Cymatosiraceae_X	Cymatosiraceae_X sp.	99.8	511	1	0	511	1	357	867	2.7e-304	89.7	4
a174a7dd0450166fb1690495329343a74868b03b_4	7335#JX297813	Eukaryota;Stramenopiles;Ochrophyta;Pelagophyceae;Pelagophyceae_X;Pelagophyceae_XX;Pelagophyceae_XXX;Pelagophyceae_XXXX;Pelagophyceae_XXXXX;Pelagophyceae_XXXXX sp.	2	0	0	1	0	0	0	0	1	0	0	0	0	0	0	0	Eukaryota	Stramenopiles	Ochrophyta	Pelagophyceae_XXXXX	Pelagophyceae_XXXXX sp.	99.8	505	1	4	502	1	365	868	3.7e-257	84.1	4
a52b92837b605ba20a2a7479981582ac89269ba4_4	5922#NC_009573	Eukaryota;Hacrobia;Cryptophyta;Cryptophyceae;Cryptophyceae_X;Cryptomonadales;Rhodomonas;Rhodomonas salina	1	1	1	0	1	0	0	0	0	0	0	0	0	0	0	0	Eukaryota	Hacrobia	Cryptophyta	Rhodomonas	Rhodomonas salina	99.46	184	1	0	184	1	692	875	6.8e-153	68.2	4
a679e13d986a307fb20440e1e9ebebec5e4398b5_4	4637#AB375870	Eukaryota;Hacrobia;Cryptophyta;Cryptophyceae;Cryptophyceae_X;Pyrenomonadales;Pyrenomonadales_X;Pyrenomonadales_XX;Pyrenomonadales_XXX;Pyrenomonadales_XXX sp.	3	0	0	0	0	0	0	0	0	0	0	0	1	0	0	0	Eukaryota	Hacrobia	Cryptophyta	Pyrenomonadales_XXX	Pyrenomonadales_XXX sp.	99.8	494	1	2	493	1	163	655	0	104.1	4
a7f863112c3f774236455d00f6f65e86ec701437_4	7630#HQ671892	Eukaryota;Stramenopiles;Ochrophyta;Pelagophyceae;Pelagophyceae_X;Pelagophyceae_XX;Pelagophyceae_XXX;Pelagophyceae_XXXX;Pelagophyceae_XXXXX;Pelagophyceae_XXXXX sp.	0	0	0	0	0	0	0	0	0	0	0	1	1	0	0	2	Eukaryota	Stramenopiles	Ochrophyta	Pelagophyceae_XXXXX	Pelagophyceae_XXXXX sp.	99.77	448	1	4	445	1	422	868	0	113	4
a83dca9a0effb40aefffbb819be210ee933fc8f8_4	5620#EU043111	Eukaryota;Alveolata;Dinophyta;Dinophyceae;Dinophyceae_X;Brachidiniales;Brachidiniales_X;Brachidiniaceae;Karenia;Karenia mikimotoi	0	0	0	0	0	0	0	0	0	0	0	1	1	0	0	2	Eukaryota	Alveolata	Dinophyta	Karenia	Karenia mikimotoi	96.92	68	2	3	68	1	662	726	5.7e-36	41.4	4
aafe3de1fe0556fd12240e16d273c16f4756f183_4	7661#AF001654	Eukaryota;Hacrobia;Cryptophyta;Cryptophyceae;Cryptophyceae_X;Pyrenomonadales;Pyrenomonadales_X;Pyrenomonadales_XX;Pyrenomonadales_XXX;Pyrenomonadales_XXX sp.	0	0	0	0	1	0	0	0	0	0	0	0	3	0	0	0	Eukaryota	Hacrobia	Cryptophyta	Pyrenomonadales_XXX	Pyrenomonadales_XXX sp.	98.42	316	5	0	316	1	551	866	7.6e-229	79.9	4
ab2c8ed384a2cf650e7b7e7c1b0089a1e3c9eb7b_4	7236#JQ712399	Eukaryota;Stramenopiles;Stramenopiles_X;Bacillariophyta;Bacillariophyta_X;Bacillariophyta_XX;Bacillariophyta_XXX;Bacillariophyta_XXXX;Bacillariophyta_XXXXX;Bacillariophyta_XXXXX sp.	0	0	0	0	0	1	0	0	0	0	0	0	2	0	0	1	Eukaryota	Stramenopiles	Stramenopiles_X	Bacillariophyta_XXXXX	Bacillariophyta_XXXXX sp.	99.78	453	1	0	453	1	380	832	0	98.6	4
ae40a21c389406a420c033eae212cd30098cdebe_4	5145#JN207219	Eukaryota;Stramenopiles;Stramenopiles_X;Bacillariophyta;Bacillariophyta_X;Polar-centric-Mediophyceae;Chaetoceros;Chaetoceros sp.	1	0	0	0	0	0	1	0	2	0	0	0	0	0	0	0	Eukaryota	Stramenopiles	Stramenopiles_X	Chaetoceros	Chaetoceros sp.	97.93	532	11	1	531	1	339	870	5e-214	78.6	4
afec3af8cacac8a53ad3e8fe9b79dea0ab056d37_4	6584#HQ203812	Eukaryota;Stramenopiles;Stramenopiles_X;Bacillariophyta;Coscinodiscophyceae;Thalassiosirales;Thalassiosirales_X;Stephanodiscaceae;Stephanodiscaceae_X;Stephanodiscaceae_X sp.	1	1	0	0	0	1	0	0	0	0	0	0	0	1	0	0	Eukaryota	Stramenopiles	Stramenopiles_X	Stephanodiscaceae_X	Stephanodiscaceae_X sp.	99.58	471	2	0	471	1	399	869	0	91.5	4
b2c0fe135a7ec95bc2b80d6daecc07e50193b69a_4	6398#U70715	Eukaryota;Archaeplastida;Chlorophyta;Mamiellophyceae;Mamiellophyceae_X;Mamiellales;Mamiellales_X;Bathycoccaceae;Bathycoccaceae_X;Bathycoccaceae_X sp.	2	0	0	0	0	0	0	0	0	0	0	0	0	2	0	0	Eukaryota	Archaeplastida	Chlorophyta	Bathycoccaceae_X	Bathycoccaceae_X sp.	100	345	0	3	344	1	535	877	1.6e-172	72.1	4
b43566807b5f28f881f4bedf1909bfdb47afcb96_4	6621#AF001660	Eukaryota;Archaeplastida;Chlorophyta;Mamiellophyceae;Mamiellophyceae_X;Mamiellales;Mamiellales_X;Bathycoccaceae;Bathycoccaceae_X;Bathycoccaceae_X sp.	0	1	1	0	0	1	0	0	0	0	0	0	0	0	1	0	Eukaryota	Archaeplastida	Chlorophyta	Bathycoccaceae_X	Bathycoccaceae_X sp.	99.62	521	2	1	520	1	357	877	2.4e-180	73.9	4
b56d4f3c7f033479a5eed87b520ed9a22afb2e9f_4	6275#JX015817	Eukaryota;Stramenopiles;Ochrophyta;Dictyochophyceae;Dictyochophyceae_X;Dictyochophyceae_XX;Dictyochophyceae_XXX;Dictyochophyceae_XXXX;Dictyochophyceae_XXXXX;Dictyochophyceae_XXXXX sp.	0	1	0	0	0	0	1	1	1	0	0	0	0	0	0	0	Eukaryota	Stramenopiles	Ochrophyta	Dictyochophyceae_XXXXX	Dictyochophyceae_XXXXX sp.	98.53	68	1	0	68	1	803	870	5.6e-56	47.5	4
b9de76f7f3004cb1a13cf04abb549a4bbbe55812_4	4637#AB375870	Eukaryota;Hacrobia;Cryptophyta;Cryptophyceae;Cryptophyceae_X;Pyrenomonadales;Pyrenomonadales_X;Pyrenomonadales_XX;Pyrenomonadales_XXX;Pyrenomonadales_XXX sp.	1	0	0	0	0	1	1	0	0	0	0	0	0	0	1	0	Eukaryota	Hacrobia	Cryptophyta	Pyrenomonadales_XXX	Pyrenomonadales_XXX sp.	100	441	0	1	440	1	215	655	0	97.7	4
baa334b8ee368548f9473c590d5d21d5132881f9_4	2512#NC_012898	Eukaryota;Stramenopiles;Stramenopiles_X;Pelagophyceae;Pelagophyceae_X;Pelagophyceae_XX;Aureococcus;Aureococcus anophagefferens	0	1	0	0	0	0	1	0	0	1	0	0	0	1	0	0	Eukaryota	Stramenopiles	Stramenopiles_X	Aureococcus	Aureococcus anophagefferens	100	455	0	1	454	1	420	874	0	108.9	4
c18dbb50eb3235e17c8f0026424b0dbfc05049b7_4	4990#JN207220	Eukaryota;Stramenopiles;Stramenopiles_X;Bacillariophyta;Bacillariophyta_X;Polar-centric-Mediophyceae;Chaetoceros;Chaetoceros sp.	1	0	0	0	0	0	0	0	1	0	0	0	0	1	1	0	Eukaryota	Stramenopiles	Stramenopiles_X	Chaetoceros	Chaetoceros sp.	98.43	448	7	1	447	1	229	676	0	98.1	4
c1c7d6ed2255906d6efd8328ba8453fab9e2ea5f_4	6617#JX016292	Eukaryota;Stramenopiles;Stramenopiles_X;Bacillariophyta;Coscinodiscophyceae;Cymatosirales;Cymatosirales_X;Cymatosiraceae;Cymatosiraceae_X;Cymatosiraceae_X sp.	0	0	1	0	0	0	1	0	0	1	1	0	0	0	0	0	Eukaryota	Stramenopiles	Stramenopiles_X	Cymatosiraceae_X	Cymatosiraceae_X sp.	99.8	500	1	0	500	1	368	867	0	93.9	4
c70319ac26e777c0fde1c05320690c8e1af6e0cd_4	925#AY702131	Eukaryota;Archaeplastida;Chlorophyta;Mamiellophyceae;Mamiellales;Bathycoccaceae;Bathycoccus;Bathycoccus prasinos	0	0	0	0	0	1	1	0	0	0	0	0	0	1	0	1	Eukaryota	Archaeplastida	Chlorophyta	Bathycoccus	Bathycoccus prasinos	99.77	442	1	3	442	1	90	528	0	102.7	4
c81c65fbf54398c555ea2e9b52acd392fd43a0d8_4	7941#EF573980	Eukaryota;Hacrobia;Haptophyta;Prymnesiophyceae;Prymnesiophycidae_X;Prymnesiales;Prymnesiales_X;Chrysochromulinaceae;Chrysochromulinaceae_X;Chrysochromulinaceae_X sp.	0	1	1	0	0	0	0	1	0	0	0	0	0	0	1	0	Eukaryota	Hacrobia	Haptophyta	Chrysochromulinaceae_X	Chrysochromulinaceae_X sp.	99.05	525	5	1	524	1	337	861	3.3e-170	72.3	4
c9fd1e70d6ce58bcfc48f4a6dba19d9d84813295_4	7275#HQ242617	Eukaryota;Archaeplastida;Chlorophyta;Mamiellophyceae;Mamiellales;Mamiellaceae;Mamiellaceae_X;Mamiellaceae_X sp.	0	0	1	0	0	0	1	0	0	1	0	0	0	1	0	0	Eukaryota	Archaeplastida	Chlorophyta	Mamiellaceae_X	Mamiellaceae_X sp.	99.64	279	1	3	279	1	602	877	2.4e-193	74.8	4
cc44b520de20a24178cf78c1883de9b76611302a_4	6345#HQ671891	Eukaryota;Stramenopiles;Ochrophyta;Pelagophyceae;Pelagophyceae_X;Pelagophyceae_XX;Pelagophyceae_XXX;Pelagophyceae_XXXX;Pelagophyceae_XXXXX;Pelagophyceae_XXXXX sp.	3	0	0	0	0	1	0	0	0	0	0	0	0	0	0	0	Eukaryota	Stramenopiles	Ochrophyta	Pelagophyceae_XXXXX	Pelagophyceae_XXXXX sp.	100	500	0	0	500	1	369	868	0	96.7	4
cd0e42d513c3210e56fca5728da897c0e4bb020e_4	459#X82155	Eukaryota;Stramenopiles;Stramenopiles_X;Bacillariophyta;Bacillariophyta_X;Polar-centric-Mediophyceae;Skeletonema;Skeletonema pseudocostatum	0	0	1	1	0	0	0	0	0	1	0	0	1	0	0	0	Eukaryota	Stramenopiles	Stramenopiles_X	Skeletonema	Skeletonema pseudocostatum	99.67	302	1	0	302	1	576	877	9.3e-266	84.5	4
cd3add73f0dfca247bb4d2a8c07835998e34a39f_4	67#AY702140	Eukaryota;Stramenopiles;Stramenopiles_X;Pelagophyceae;Pelagophyceae_X;Pelagophyceae_XX;Pelagomonas;Pelagomonas calceolata	1	1	0	0	0	1	1	0	0	0	0	0	0	0	0	0	Eukaryota	Stramenopiles	Stramenopiles_X	Pelagomonas	Pelagomonas calceolata	100	486	0	0	486	1	42	527	0	92.5	4
d5921544caeb2f027c01b6ae0f82520d2630060b_4	402#	Eukaryota;Stramenopiles;Stramenopiles_X;Pelagophyceae;Pelagophyceae_X;Pelagophyceae_XX;Pelagomonas;Pelagomonas calceolata	0	0	0	1	0	3	0	0	0	0	0	0	0	0	0	0	Eukaryota	Stramenopiles	Stramenopiles_X	Pelagomonas	Pelagomonas calceolata	99.57	462	2	0	462	1	278	739	0	115	4
da4ef0b43ca93a05057956ce0626b601ec1c7b0e_4	6683#HQ672218	Eukaryota;Hacrobia;Haptophyta;Prymnesiophyceae;Prymnesiales;Prymnesiaceae;Prymnesiaceae_X;Prymnesiaceae_X sp.	0	2	0	1	0	0	0	1	0	0	0	0	0	0	0	0	Eukaryota	Hacrobia	Haptophyta	Prymnesiaceae_X	Prymnesiaceae_X sp.	99.79	468	1	2	467	1	397	863	0	103.5	4
e0fcd2dd034729ca11f1a805567c72dd4d6cfc36_4	6398#U70715	Eukaryota;Archaeplastida;Chlorophyta;Mamiellophyceae;Mamiellophyceae_X;Mamiellales;Mamiellales_X;Bathycoccaceae;Bathycoccaceae_X;Bathycoccaceae_X sp.	0	0	1	0	0	0	1	0	1	0	0	0	0	0	1	0	Eukaryota	Archaeplastida	Chlorophyta	Bathycoccaceae_X	Bathycoccaceae_X sp.	100	362	0	3	361	1	518	877	4.9e-232	80.5	4
e51df60b9013426b49010405780a13e7180e2495_4	6398#U70715	Eukaryota;Archaeplastida;Chlorophyta;Mamiellophyceae;Mamiellophyceae_X;Mamiellales;Mamiellales_X;Bathycoccaceae;Bathycoccaceae_X;Bathycoccaceae_X sp.	0	2	0	0	0	0	1	0	1	0	0	0	0	0	0	0	Eukaryota	Archaeplastida	Chlorophyta	Bathycoccaceae_X	Bathycoccaceae_X sp.	100	439	0	3	438	1	441	877	0	102.1	4
e5e310abdea6b1bf5b6bb75e15fe7770c68c22ee_4	5145#JN207219	Eukaryota;Stramenopiles;Stramenopiles_X;Bacillariophyta;Bacillariophyta_X;Polar-centric-Mediophyceae;Chaetoceros;Chaetoceros sp.	1	1	0	1	0	0	0	0	0	1	0	0	0	0	0	0	Eukaryota	Stramenopiles	Stramenopiles_X	Chaetoceros	Chaetoceros sp.	98.27	523	9	2	522	1	349	870	0	96.1	4
e888770dae0116be9a9e96030645ff8daea74b67_4	7463#HQ242646	Eukaryota;Hacrobia;Cryptophyta;Cryptophyceae;Cryptophyceae_X;Pyrenomonadales;Pyrenomonadales_X;Pyrenomonadales_XX;Pyrenomonadales_XXX;Pyrenomonadales_XXX sp.	0	1	0	0	0	0	0	1	0	0	0	0	0	0	2	0	Eukaryota	Hacrobia	Cryptophyta	Pyrenomonadales_XXX	Pyrenomonadales_XXX sp.	99.53	427	2	1	426	1	441	867	0	127.1	4
ecc135a0ea08ee60f51cdb250c9f3efe6bf3cc7d_4	4197#AF530387	Eukaryota;Hacrobia;Cryptophyta;Cryptophyceae;Cryptophyceae_X;Pyrenomonadales;Pyrenomonadales_X;Pyrenomonadales_XX;Pyrenomonadales_XXX;Pyrenomonadales_XXX sp.	1	1	0	0	0	0	0	0	0	2	0	0	0	0	0	0	Eukaryota	Hacrobia	Cryptophyta	Pyrenomonadales_XXX	Pyrenomonadales_XXX sp.	99.75	394	1	1	393	1	355	748	0	99.6	4
ee5ef0dc18e4771dde6c143d4948f1c73d3672e8_4	5922#NC_009573	Eukaryota;Hacrobia;Cryptophyta;Cryptophyceae;Cryptophyceae_X;Cryptomonadales;Rhodomonas;Rhodomonas salina	1	0	0	0	0	0	1	0	1	1	0	0	0	0	0	0	Eukaryota	Hacrobia	Cryptophyta	Rhodomonas	Rhodomonas salina	98.66	149	2	0	149	1	727	875	1.1e-93	57.3	4
ef5bc15e359c1a4f7a61c69cd1551f1197323ae1_4	6617#JX016292	Eukaryota;Stramenopiles;Stramenopiles_X;Bacillariophyta;Coscinodiscophyceae;Cymatosirales;Cymatosirales_X;Cymatosiraceae;Cymatosiraceae_X;Cymatosiraceae_X sp.	0	1	0	2	0	1	0	0	0	0	0	0	0	0	0	0	Eukaryota	Stramenopiles	Stramenopiles_X	Cymatosiraceae_X	Cymatosiraceae_X sp.	99.81	527	1	1	526	1	341	867	6e-220	79.4	4
efe4937347786704707311c032d896c3caf87cbc_4	6621#AF001660	Eukaryota;Archaeplastida;Chlorophyta;Mamiellophyceae;Mamiellophyceae_X;Mamiellales;Mamiellales_X;Bathycoccaceae;Bathycoccaceae_X;Bathycoccaceae_X sp.	0	0	2	0	0	0	0	1	0	0	0	0	0	1	0	0	Eukaryota	Archaeplastida	Chlorophyta	Bathycoccaceae_X	Bathycoccaceae_X sp.	100	360	0	2	358	1	518	877	1.69999999988919e-314	90.4	4
f014f65c2d6bf2c2fd72e58b8bb7887425d7337d_4	6952#FJ612431	Eukaryota;Stramenopiles;Stramenopiles_X;Bacillariophyta;Coscinodiscophyceae;Thalassiosirales;Thalassiosirales_X;Thalassiosiraceae;Thalassiosiraceae_X;Thalassiosiraceae_X sp.	0	0	0	0	1	0	0	0	0	0	0	0	3	0	0	0	Eukaryota	Stramenopiles	Stramenopiles_X	Thalassiosiraceae_X	Thalassiosiraceae_X sp.	99.61	509	2	1	508	1	368	876	2.89999997731645e-316	91	4
f0405a519fbde4cad0ddc1bbd24aca17611d6ca8_4	7534#JQ586274	Eukaryota;Stramenopiles;Stramenopiles_X;Bacillariophyta;Bacillariophyceae;Bacillariophyceae_X;Bacillariophyceae_XX;Bacillariophyceae_XXX;Bacillariophyceae_XXXX;Bacillariophyceae_XXXX sp.	0	0	0	0	1	2	0	1	0	0	0	0	0	0	0	0	Eukaryota	Stramenopiles	Stramenopiles_X	Bacillariophyceae_XXXX	Bacillariophyceae_XXXX sp.	98.83	256	3	0	256	1	678	933	8e-284	86.4	4
f0a2cf814ba418d4eed717ec28a7ee551e3e50c7_4	7463#HQ242646	Eukaryota;Hacrobia;Cryptophyta;Cryptophyceae;Cryptophyceae_X;Pyrenomonadales;Pyrenomonadales_X;Pyrenomonadales_XX;Pyrenomonadales_XXX;Pyrenomonadales_XXX sp.	1	0	0	0	0	0	1	0	0	1	0	0	0	1	0	0	Eukaryota	Hacrobia	Cryptophyta	Pyrenomonadales_XXX	Pyrenomonadales_XXX sp.	99.6	507	2	1	506	1	361	867	3.99999999999999e-310	90.3	4
f160035190397310e6c1107330e7376b7a109bd3_4	6621#AF001660	Eukaryota;Archaeplastida;Chlorophyta;Mamiellophyceae;Mamiellophyceae_X;Mamiellales;Mamiellales_X;Bathycoccaceae;Bathycoccaceae_X;Bathycoccaceae_X sp.	0	0	0	0	1	1	0	0	0	1	0	0	1	0	0	0	Eukaryota	Archaeplastida	Chlorophyta	Bathycoccaceae_X	Bathycoccaceae_X sp.	100	312	0	0	312	1	566	877	2.9e-210	77.4	4
f190ddc54c035b5966416403d07a207a5f900705_4	4197#AF530387	Eukaryota;Hacrobia;Cryptophyta;Cryptophyceae;Cryptophyceae_X;Pyrenomonadales;Pyrenomonadales_X;Pyrenomonadales_XX;Pyrenomonadales_XXX;Pyrenomonadales_XXX sp.	2	1	0	0	0	0	0	0	0	0	0	0	0	0	0	1	Eukaryota	Hacrobia	Cryptophyta	Pyrenomonadales_XXX	Pyrenomonadales_XXX sp.	99.76	415	1	0	415	1	334	748	0	158.4	4
f6f368de809c2a1efa3d9ceffdb4a632a0c793a2_4	6212#NC_021637	Eukaryota;Hacrobia;Haptophyta;Prymnesiophyceae;Phaeocystales;Phaeocystaceae;Phaeocystis;Phaeocystis globosa	1	0	0	0	0	1	2	0	0	0	0	0	0	0	0	0	Eukaryota	Hacrobia	Haptophyta	Phaeocystis	Phaeocystis globosa	99.62	525	2	1	524	1	346	870	4.3e-162	71.1	4
f963808af21461d2c203610a98e2a624c81cb33c_4	67#AY702140	Eukaryota;Stramenopiles;Stramenopiles_X;Pelagophyceae;Pelagophyceae_X;Pelagophyceae_XX;Pelagomonas;Pelagomonas calceolata	0	0	0	0	2	0	0	0	0	0	0	0	1	0	0	1	Eukaryota	Stramenopiles	Stramenopiles_X	Pelagomonas	Pelagomonas calceolata	99.79	472	1	5	469	1	58	527	0	101.2	4
fb370b980e06a50b0af75ee417ead2a2a0b61930_4	7534#JQ586274	Eukaryota;Stramenopiles;Stramenopiles_X;Bacillariophyta;Bacillariophyceae;Bacillariophyceae_X;Bacillariophyceae_XX;Bacillariophyceae_XXX;Bacillariophyceae_XXXX;Bacillariophyceae_XXXX sp.	2	0	0	0	1	0	0	0	0	0	1	0	0	0	0	0	Eukaryota	Stramenopiles	Stramenopiles_X	Bacillariophyceae_XXXX	Bacillariophyceae_XXXX sp.	98.92	279	3	0	279	1	655	933	2.8e-160	70	4
fdaeae4514f1fad9a92be1f91c7fd1053bd01a65_4	5145#JN207219	Eukaryota;Stramenopiles;Stramenopiles_X;Bacillariophyta;Bacillariophyta_X;Polar-centric-Mediophyceae;Chaetoceros;Chaetoceros sp.	3	0	0	0	0	0	0	0	0	1	0	0	0	0	0	0	Eukaryota	Stramenopiles	Stramenopiles_X	Chaetoceros	Chaetoceros sp.	98.17	494	9	1	493	1	377	870	1.2e-282	87.1	4
0017a5e4d11b85d6fc46de34a17c72475a8b8279_3	7724#AY948053	Eukaryota;Stramenopiles;Ochrophyta;Chrysophyceae;Chrysophyceae_X;Chromulinales;Chromulinales_X;Chromulinaceae;Chromulinaceae_X;Chromulinaceae_X sp.	0	0	0	1	0	0	0	0	0	0	1	0	1	0	0	0	Eukaryota	Stramenopiles	Ochrophyta	Chromulinaceae_X	Chromulinaceae_X sp.	95.48	531	24	0	531	1	317	847	1.2e-180	73.9	3
00e7c42ad66f157f31a7189000c33674df926e61_3	956#EU123324	Eukaryota;Hacrobia;Cryptophyta;Cryptophyceae;Cryptophyceae_X;Pyrenomonadales;Pyrenomonadales_X;Pyrenomonadales_XX;Pyrenomonadales_XXX;Pyrenomonadales_XXX sp.	0	0	0	0	0	0	0	0	0	0	0	1	2	0	0	0	Eukaryota	Hacrobia	Cryptophyta	Pyrenomonadales_XXX	Pyrenomonadales_XXX sp.	100	512	0	2	511	1	168	678	3.4e-301	89.2	3
00e8320d098361f7a93db9e6d03804cac65db94e_3	956#EU123324	Eukaryota;Hacrobia;Cryptophyta;Cryptophyceae;Cryptophyceae_X;Pyrenomonadales;Pyrenomonadales_X;Pyrenomonadales_XX;Pyrenomonadales_XXX;Pyrenomonadales_XXX sp.	2	0	1	0	0	0	0	0	0	0	0	0	0	0	0	0	Eukaryota	Hacrobia	Cryptophyta	Pyrenomonadales_XXX	Pyrenomonadales_XXX sp.	99.79	474	1	3	473	1	207	678	1.19999998039166e-317	90.9	3
01c397d7c9d3939e2d798a0db8b6d27a0dd12fad_3	6621#AF001660	Eukaryota;Archaeplastida;Chlorophyta;Mamiellophyceae;Mamiellophyceae_X;Mamiellales;Mamiellales_X;Bathycoccaceae;Bathycoccaceae_X;Bathycoccaceae_X sp.	0	0	0	0	0	1	1	0	0	0	0	0	0	1	0	0	Eukaryota	Archaeplastida	Chlorophyta	Bathycoccaceae_X	Bathycoccaceae_X sp.	99.58	240	1	0	240	1	638	877	1.8e-158	69.4	3
039b703b374f33725d9406fc1212c87773d0a20c_3	6621#AF001660	Eukaryota;Archaeplastida;Chlorophyta;Mamiellophyceae;Mamiellophyceae_X;Mamiellales;Mamiellales_X;Bathycoccaceae;Bathycoccaceae_X;Bathycoccaceae_X sp.	0	0	1	0	0	1	0	1	0	0	0	0	0	0	0	0	Eukaryota	Archaeplastida	Chlorophyta	Bathycoccaceae_X	Bathycoccaceae_X sp.	99.8	508	1	1	507	1	370	877	4.9e-183	74.2	3
040ac6472e531d3908c6529ac59c126a72ac9adc_3	5396#AB199888	Eukaryota;Hacrobia;Haptophyta;Prymnesiophyceae;Phaeocystales;Phaeocystaceae;Phaeocystis;Phaeocystis sp.	0	0	0	0	0	0	0	1	0	1	0	0	0	0	1	0	Eukaryota	Hacrobia	Haptophyta	Phaeocystis	Phaeocystis sp.	99.81	528	1	3	525	1	123	650	3.3e-183	74	3
0437004d19b65765deafb48e7b6dea5d0bde3561_3	5145#JN207219	Eukaryota;Stramenopiles;Stramenopiles_X;Bacillariophyta;Bacillariophyta_X;Polar-centric-Mediophyceae;Chaetoceros;Chaetoceros sp.	0	1	0	0	0	0	0	0	0	1	0	0	0	1	0	0	Eukaryota	Stramenopiles	Stramenopiles_X	Chaetoceros	Chaetoceros sp.	98.27	520	9	1	519	1	351	870	4.6e-261	84.6	3
04c64ce48997cb9ea25499ad6899d7f8d7de0462_3	4197#AF530387	Eukaryota;Hacrobia;Cryptophyta;Cryptophyceae;Cryptophyceae_X;Pyrenomonadales;Pyrenomonadales_X;Pyrenomonadales_XX;Pyrenomonadales_XXX;Pyrenomonadales_XXX sp.	0	0	0	0	0	0	0	0	0	0	0	0	0	2	0	1	Eukaryota	Hacrobia	Cryptophyta	Pyrenomonadales_XXX	Pyrenomonadales_XXX sp.	100	472	0	0	472	1	277	748	0	93.9	3
04eeaebd9b8d2d387ee779ed5c336aa145f13a4d_3	6952#FJ612431	Eukaryota;Stramenopiles;Stramenopiles_X;Bacillariophyta;Coscinodiscophyceae;Thalassiosirales;Thalassiosirales_X;Thalassiosiraceae;Thalassiosiraceae_X;Thalassiosiraceae_X sp.	0	1	1	0	0	1	0	0	0	0	0	0	0	0	0	0	Eukaryota	Stramenopiles	Stramenopiles_X	Thalassiosiraceae_X	Thalassiosiraceae_X sp.	99.62	532	2	0	532	1	345	876	2.4e-193	75.8	3
05c2c8bef5d4fc30a9c93bb9adedc17dcd380507_3	7594#JX017231	Eukaryota;Archaeplastida;Chlorophyta;Mamiellophyceae;Mamiellophyceae_X;Mamiellales;Mamiellales_X;Bathycoccaceae;Bathycoccaceae_X;Bathycoccaceae_X sp.	0	0	0	0	0	0	0	0	0	0	0	1	2	0	0	0	Eukaryota	Archaeplastida	Chlorophyta	Bathycoccaceae_X	Bathycoccaceae_X sp.	99.77	430	1	2	430	1	441	868	0	113	3
06b0dd4b1b865dee21fd486634dae63b04e46cdd_3	6459#U70724	Eukaryota;Hacrobia;Cryptophyta;Cryptophyceae;Cryptophyceae_X;Pyrenomonadales;Pyrenomonadales_X;Chroomonadaceae;Chroomonadaceae_X;Chroomonadaceae_X sp.	1	2	0	0	0	0	0	0	0	0	0	0	0	0	0	0	Eukaryota	Hacrobia	Cryptophyta	Chroomonadaceae_X	Chroomonadaceae_X sp.	100	251	0	0	251	1	617	867	5.2e-219	78.2	3
089273a82ea962ee554cddb8b1e2d9de8adaab8e_3	7686#KC002367	Eukaryota;Stramenopiles;Stramenopiles_X;Bacillariophyta;Fragilariophyceae;Thalassionematales;Thalassionematales_X;Thalassionemataceae;Thalassionemataceae_X;Thalassionemataceae_X sp.	0	0	0	0	0	0	0	0	1	2	0	0	0	0	0	0	Eukaryota	Stramenopiles	Stramenopiles_X	Thalassionemataceae_X	Thalassionemataceae_X sp.	98.07	519	10	0	519	1	324	842	5.3e-215	78.5	3
0aa02fa3be7e6d7ef0fd0c08eafdb0614c98f895_3	7630#HQ671892	Eukaryota;Stramenopiles;Ochrophyta;Pelagophyceae;Pelagophyceae_X;Pelagophyceae_XX;Pelagophyceae_XXX;Pelagophyceae_XXXX;Pelagophyceae_XXXXX;Pelagophyceae_XXXXX sp.	0	1	0	0	0	1	0	0	0	0	0	0	0	0	1	0	Eukaryota	Stramenopiles	Ochrophyta	Pelagophyceae_XXXXX	Pelagophyceae_XXXXX sp.	100	443	0	0	443	1	426	868	0	109.9	3
0b04451f0d102d5dad93a7293a7f441433e645ba_3	796#EU123322	Eukaryota;Hacrobia;Cryptophyta;Cryptophyceae;Cryptophyceae_X;Pyrenomonadales;Pyrenomonadales_X;Pyrenomonadales_XX;Pyrenomonadales_XXX;Pyrenomonadales_XXX sp.	1	0	1	0	0	0	0	1	0	0	0	0	0	0	0	0	Eukaryota	Hacrobia	Cryptophyta	Pyrenomonadales_XXX	Pyrenomonadales_XXX sp.	99.81	520	1	5	518	1	162	678	1.8e-279	86.6	3
0b2ed13fd1c5faf61803ab1b9852f3c091283caa_3	601#	Eukaryota;Stramenopiles;Ochrophyta;Pelagophyceae;Pelagophyceae_X;Pelagomonadales;Pelagomonadales_X;Pelagomonadaceae;Pelagomonas;Pelagomonas sp.	0	0	0	0	0	0	0	1	2	0	0	0	0	0	0	0	Eukaryota	Stramenopiles	Ochrophyta	Pelagomonas	Pelagomonas sp.	99.52	415	2	0	415	1	2	416	0	111.2	3
0b8aaf3fd484fce2d223553ebe8e4bc568cee417_3	459#X82155	Eukaryota;Stramenopiles;Stramenopiles_X;Bacillariophyta;Bacillariophyta_X;Polar-centric-Mediophyceae;Skeletonema;Skeletonema pseudocostatum	0	1	1	0	0	0	0	0	1	0	0	0	0	0	0	0	Eukaryota	Stramenopiles	Stramenopiles_X	Skeletonema	Skeletonema pseudocostatum	99.35	308	2	0	308	1	570	877	3.5e-274	85.5	3
0c304b766c5b92fff52cc4dcdf440679a581379a_3	5145#JN207219	Eukaryota;Stramenopiles;Stramenopiles_X;Bacillariophyta;Bacillariophyta_X;Polar-centric-Mediophyceae;Chaetoceros;Chaetoceros sp.	1	0	0	0	0	0	0	1	1	0	0	0	0	0	0	0	Eukaryota	Stramenopiles	Stramenopiles_X	Chaetoceros	Chaetoceros sp.	98.31	534	9	3	533	1	339	870	5.2e-186	74.7	3
0c9b6ada297ffb504a81a03ef062c328625a24ac_3	5396#AB199888	Eukaryota;Hacrobia;Haptophyta;Prymnesiophyceae;Phaeocystales;Phaeocystaceae;Phaeocystis;Phaeocystis sp.	1	0	0	0	0	0	0	0	1	0	0	0	0	1	0	0	Eukaryota	Hacrobia	Haptophyta	Phaeocystis	Phaeocystis sp.	100	450	0	1	449	1	201	650	0	100.8	3
0de7aebe73c1d78542d0b68e186148d47b3c5e08_3	7449#HQ671787	Eukaryota;Stramenopiles;Ochrophyta;Dictyochophyceae;Dictyochophyceae_X;Dictyochophyceae_XX;Dictyochophyceae_XXX;Dictyochophyceae_XXXX;Dictyochophyceae_XXXXX;Dictyochophyceae_XXXXX sp.	0	2	0	0	0	0	1	0	0	0	0	0	0	0	0	0	Eukaryota	Stramenopiles	Ochrophyta	Dictyochophyceae_XXXXX	Dictyochophyceae_XXXXX sp.	99.79	473	1	3	470	1	399	871	0	90.1	3
10017fbbca5146f034353dd8fc0e727ff55b7a12_3	7734#HQ672114	Eukaryota;Hacrobia;Cryptophyta;Cryptophyceae;Cryptophyceae_X;Pyrenomonadales;Pyrenomonadales_X;Pyrenomonadales_XX;Pyrenomonadales_XXX;Pyrenomonadales_XXX sp.	0	0	0	0	0	0	0	0	1	0	1	0	0	1	0	0	Eukaryota	Hacrobia	Cryptophyta	Pyrenomonadales_XXX	Pyrenomonadales_XXX sp.	99.78	464	1	0	464	1	404	867	0	95.7	3
1031f3de93907adcc38c7d64125f852898ff74b7_3	6621#AF001660	Eukaryota;Archaeplastida;Chlorophyta;Mamiellophyceae;Mamiellophyceae_X;Mamiellales;Mamiellales_X;Bathycoccaceae;Bathycoccaceae_X;Bathycoccaceae_X sp.	0	0	0	1	0	0	0	2	0	0	0	0	0	0	0	0	Eukaryota	Archaeplastida	Chlorophyta	Bathycoccaceae_X	Bathycoccaceae_X sp.	99.81	534	1	2	532	1	344	877	6.5e-176	73.2	3
106e1101e4c4ee8858215cebb35ef66c65014799_3	7806#HM127595	Eukaryota;Stramenopiles;Ochrophyta;Chrysophyceae-Synurophyceae;Chrysophyceae-Synurophyceae_X;Chrysophyceae-Synurophyceae_XX;Chrysophyceae-Synurophyceae_XXX;Chrysophyceae-Synurophyceae_XXXX;Chrysophyceae-Synurophyceae_XXXXX;Chrysophyceae-Synurophyceae_XXXXX sp.	0	0	0	0	0	0	0	0	0	0	2	0	0	0	0	1	Eukaryota	Stramenopiles	Ochrophyta	Chrysophyceae-Synurophyceae_XXXXX	Chrysophyceae-Synurophyceae_XXXXX sp.	100	412	0	1	411	1	445	856	0	124.4	3
106f5f0b48d73e40601085688b37bae9297f29d8_3	2512#NC_012898	Eukaryota;Stramenopiles;Stramenopiles_X;Pelagophyceae;Pelagophyceae_X;Pelagophyceae_XX;Aureococcus;Aureococcus anophagefferens	0	0	0	0	0	0	0	0	2	0	0	0	0	1	0	0	Eukaryota	Stramenopiles	Stramenopiles_X	Aureococcus	Aureococcus anophagefferens	99.82	545	1	1	544	1	330	874	1.6e-153	69.8	3
1203b73384ee4f26ecbdf78e351748f73ab4eb7e_3	7236#JQ712399	Eukaryota;Stramenopiles;Stramenopiles_X;Bacillariophyta;Bacillariophyta_X;Bacillariophyta_XX;Bacillariophyta_XXX;Bacillariophyta_XXXX;Bacillariophyta_XXXXX;Bacillariophyta_XXXXX sp.	0	1	0	1	1	0	0	0	0	0	0	0	0	0	0	0	Eukaryota	Stramenopiles	Stramenopiles_X	Bacillariophyta_XXXXX	Bacillariophyta_XXXXX sp.	99.78	462	1	0	462	1	371	832	0	99.6	3
13afba2f44316f21a7cd3a66201815b0f438e62d_3	7275#HQ242617	Eukaryota;Archaeplastida;Chlorophyta;Mamiellophyceae;Mamiellales;Mamiellaceae;Mamiellaceae_X;Mamiellaceae_X sp.	0	0	1	0	0	0	0	1	0	1	0	0	0	0	0	0	Eukaryota	Archaeplastida	Chlorophyta	Mamiellaceae_X	Mamiellaceae_X sp.	99.65	290	1	3	290	1	591	877	1.7e-235	80.6	3
14def4fcccda6db729659768efcbcdbea5e1b01a_3	6697#GU061466	Eukaryota;Stramenopiles;Stramenopiles_X;Bacillariophyta;Coscinodiscophyceae;Chaetocerotales;Chaetocerotales;Chaetocerotaceae;Chaetocerotaceae_X;Chaetocerotaceae_X sp.	1	0	0	0	0	0	0	0	1	0	0	0	0	0	1	0	Eukaryota	Stramenopiles	Stramenopiles_X	Chaetocerotaceae_X	Chaetocerotaceae_X sp.	98.25	514	9	1	513	1	356	869	7.8e-297	88.9	3
1626ab37ba17c7868dd2d9c4fd06d1bb49274904_3	7335#JX297813	Eukaryota;Stramenopiles;Ochrophyta;Pelagophyceae;Pelagophyceae_X;Pelagophyceae_XX;Pelagophyceae_XXX;Pelagophyceae_XXXX;Pelagophyceae_XXXXX;Pelagophyceae_XXXXX sp.	0	0	0	1	0	0	1	0	0	1	0	0	0	0	0	0	Eukaryota	Stramenopiles	Ochrophyta	Pelagophyceae_XXXXX	Pelagophyceae_XXXXX sp.	100	526	0	1	526	1	344	868	1.79997996092883e-319	91.5	3
16f33e26b6a5eb3bc46002a88c0a63861138c0a2_3	7148#EF574491	Eukaryota;Hacrobia;Haptophyta;Prymnesiophyceae;Prymnesiophycidae_X;Phaeocystales;Phaeocystales_X;Phaeocystaceae;Phaeocystaceae_X;Phaeocystaceae_X sp.	1	0	1	1	0	0	0	0	0	0	0	0	0	0	0	0	Eukaryota	Hacrobia	Haptophyta	Phaeocystaceae_X	Phaeocystaceae_X sp.	99.65	289	1	0	289	1	575	863	3.8e-224	79.1	3
176ff479dc7e251535858fa34a40f55537f9be13_3	5145#JN207219	Eukaryota;Stramenopiles;Stramenopiles_X;Bacillariophyta;Bacillariophyta_X;Polar-centric-Mediophyceae;Chaetoceros;Chaetoceros sp.	2	0	0	0	0	0	1	0	0	0	0	0	0	0	0	0	Eukaryota	Stramenopiles	Stramenopiles_X	Chaetoceros	Chaetoceros sp.	98.26	517	9	1	516	1	354	870	2.9e-275	86.3	3
1886aea76e3c64f95a38b6ff8b76353cd4f991e1_3	4503#AB471793	Eukaryota;Hacrobia;Cryptophyta;Cryptophyceae;Cryptophyceae_X;Pyrenomonadales;Pyrenomonadales_X;Geminigeraceae;Teleaulax;Teleaulax amphioxeia	0	1	0	0	0	0	0	0	1	0	0	0	0	1	0	0	Eukaryota	Hacrobia	Cryptophyta	Teleaulax	Teleaulax amphioxeia	99.3	428	3	1	427	1	244	671	0	122.1	3
1948e6397b52e05d299d05a125ae352b668487a1_3	313#AY702129	Eukaryota;Stramenopiles;Stramenopiles_X;Pelagophyceae;Pelagophyceae_X;Pelagophyceae_XX;Aureococcus;Aureococcus anophagefferens	0	0	0	2	0	0	0	0	0	1	0	0	0	0	0	0	Eukaryota	Stramenopiles	Stramenopiles_X	Aureococcus	Aureococcus anophagefferens	99.8	508	1	3	505	1	20	527	0	100.6	3
1c65378d2886c9f5458eff1b8de953317c909e73_3	7348#GQ348575	Eukaryota;Stramenopiles;Ochrophyta;Dictyochophyceae;Dictyochophyceae_X;Dictyochophyceae_XX;Dictyochophyceae_XXX;Dictyochophyceae_XXXX;Dictyochophyceae_XXXXX;Dictyochophyceae_XXXXX sp.	0	0	0	0	0	1	0	0	0	0	0	0	0	2	0	0	Eukaryota	Stramenopiles	Ochrophyta	Dictyochophyceae_XXXXX	Dictyochophyceae_XXXXX sp.	99.78	460	1	2	458	1	393	852	7.1e-308	89.8	3
1ccb1c93213567c0997ca665dbacf4d6f5ab2b50_3	7449#HQ671787	Eukaryota;Stramenopiles;Ochrophyta;Dictyochophyceae;Dictyochophyceae_X;Dictyochophyceae_XX;Dictyochophyceae_XXX;Dictyochophyceae_XXXX;Dictyochophyceae_XXXXX;Dictyochophyceae_XXXXX sp.	0	1	0	1	0	1	0	0	0	0	0	0	0	0	0	0	Eukaryota	Stramenopiles	Ochrophyta	Dictyochophyceae_XXXXX	Dictyochophyceae_XXXXX sp.	99.81	527	1	2	525	1	345	871	6.3e-234	81.2	3
1da8aa1fddf34db11357fe974c0d7e11d78bbde4_3	6952#FJ612431	Eukaryota;Stramenopiles;Stramenopiles_X;Bacillariophyta;Coscinodiscophyceae;Thalassiosirales;Thalassiosirales_X;Thalassiosiraceae;Thalassiosiraceae_X;Thalassiosiraceae_X sp.	1	0	1	0	0	0	0	0	0	1	0	0	0	0	0	0	Eukaryota	Stramenopiles	Stramenopiles_X	Thalassiosiraceae_X	Thalassiosiraceae_X sp.	99.61	513	2	0	513	1	364	876	2.9e-284	87.4	3
1dca63bd3e59269487aff4e58fe8de53eefa4b49_3	4155#AY741371	Eukaryota;Hacrobia;Haptophyta;Prymnesiophyceae;Isochrysidales;Noelaerhabdaceae;Emiliania;Emiliania huxleyi	0	0	0	0	1	0	0	0	0	0	0	1	1	0	0	0	Eukaryota	Hacrobia	Haptophyta	Emiliania	Emiliania huxleyi	99.8	504	1	3	501	1	367	870	1.1e-249	83.2	3
1e534720e548cfe0240aab53c01b4c4d3fe83013_3	313#AY702129	Eukaryota;Stramenopiles;Stramenopiles_X;Pelagophyceae;Pelagophyceae_X;Pelagophyceae_XX;Aureococcus;Aureococcus anophagefferens	0	2	0	0	0	0	1	0	0	0	0	0	0	0	0	0	Eukaryota	Stramenopiles	Stramenopiles_X	Aureococcus	Aureococcus anophagefferens	99.76	421	1	3	418	1	107	527	0	102.2	3
1eab95f19591a5320e39cffeee37cf55f8b8afce_3	6828#GU061483	Eukaryota;Hacrobia;Haptophyta;Prymnesiophyceae;Prymnesiophycidae_X;Phaeocystales;Phaeocystales_X;Phaeocystaceae;Phaeocystaceae_X;Phaeocystaceae_X sp.	1	1	1	0	0	0	0	0	0	0	0	0	0	0	0	0	Eukaryota	Hacrobia	Haptophyta	Phaeocystaceae_X	Phaeocystaceae_X sp.	99.42	521	3	1	520	1	343	863	5.9e-132	66.2	3
1ef30a6fa3fb160c49043ad270e5c20651bf24a2_3	6621#AF001660	Eukaryota;Archaeplastida;Chlorophyta;Mamiellophyceae;Mamiellophyceae_X;Mamiellales;Mamiellales_X;Bathycoccaceae;Bathycoccaceae_X;Bathycoccaceae_X sp.	0	0	1	0	0	0	1	0	0	1	0	0	0	0	0	0	Eukaryota	Archaeplastida	Chlorophyta	Bathycoccaceae_X	Bathycoccaceae_X sp.	99.7	335	1	1	334	1	543	877	2.4e-272	85.4	3
21a80ce9a42d993040783b810661b0a99f99bedb_3	2512#NC_012898	Eukaryota;Stramenopiles;Stramenopiles_X;Pelagophyceae;Pelagophyceae_X;Pelagophyceae_XX;Aureococcus;Aureococcus anophagefferens	0	0	1	2	0	0	0	0	0	0	0	0	0	0	0	0	Eukaryota	Stramenopiles	Stramenopiles_X	Aureococcus	Aureococcus anophagefferens	100	533	0	1	532	1	342	874	5.3e-288	87.9	3
2284ebae5d363d02e99a76a57272d850fbbabf96_3	4487#FN563097	Eukaryota;Archaeplastida;Chlorophyta;Mamiellophyceae;Mamiellales;Mamiellaceae;Micromonas;Micromonas pusilla	0	0	0	0	0	0	0	0	1	0	0	0	0	0	2	0	Eukaryota	Archaeplastida	Chlorophyta	Micromonas	Micromonas pusilla	100	334	0	2	333	1	513	845	8.3e-231	80.2	3
22896cc5c419d3065521daf4e8a0a74dbc47d354_3	6621#AF001660	Eukaryota;Archaeplastida;Chlorophyta;Mamiellophyceae;Mamiellophyceae_X;Mamiellales;Mamiellales_X;Bathycoccaceae;Bathycoccaceae_X;Bathycoccaceae_X sp.	0	2	0	0	0	0	1	0	0	0	0	0	0	0	0	0	Eukaryota	Archaeplastida	Chlorophyta	Bathycoccaceae_X	Bathycoccaceae_X sp.	99.61	519	2	2	517	1	359	877	6.9e-171	72.4	3
229384fefc60af41a66b52bb0b912e22550cfe45_3	5396#AB199888	Eukaryota;Hacrobia;Haptophyta;Prymnesiophyceae;Phaeocystales;Phaeocystaceae;Phaeocystis;Phaeocystis sp.	0	1	0	0	0	0	0	0	0	0	0	0	0	1	1	0	Eukaryota	Hacrobia	Haptophyta	Phaeocystis	Phaeocystis sp.	99.77	444	1	3	441	1	207	650	0	105.2	3
23222cc2218901fddb832fdf56242e96d259a042_3	6697#GU061466	Eukaryota;Stramenopiles;Stramenopiles_X;Bacillariophyta;Coscinodiscophyceae;Chaetocerotales;Chaetocerotales;Chaetocerotaceae;Chaetocerotaceae_X;Chaetocerotaceae_X sp.	0	0	0	0	0	0	0	0	0	1	0	0	0	2	0	0	Eukaryota	Stramenopiles	Stramenopiles_X	Chaetocerotaceae_X	Chaetocerotaceae_X sp.	98.29	528	9	1	527	1	342	869	0	94.3	3
238413913330700d33a4aaf7c1408e4a4551e0f3_3	7441#GU119736	Eukaryota;Stramenopiles;Stramenopiles_X;Bacillariophyta;Coscinodiscophyceae;Thalassiosirales;Thalassiosirales_X;Thalassiosiraceae;Thalassiosiraceae_X;Thalassiosiraceae_X sp.	0	0	0	0	1	0	0	1	0	0	0	0	0	0	0	1	Eukaryota	Stramenopiles	Stramenopiles_X	Thalassiosiraceae_X	Thalassiosiraceae_X sp.	99.79	470	1	0	470	1	388	857	0	93.5	3
2401287379e31d397b6c74fa688bedb63f5d5ac3_3	6828#GU061483	Eukaryota;Hacrobia;Haptophyta;Prymnesiophyceae;Prymnesiophycidae_X;Phaeocystales;Phaeocystales_X;Phaeocystaceae;Phaeocystaceae_X;Phaeocystaceae_X sp.	0	0	0	0	2	0	0	0	0	0	0	0	1	0	0	0	Eukaryota	Hacrobia	Haptophyta	Phaeocystaceae_X	Phaeocystaceae_X sp.	99.34	459	3	3	456	1	405	863	0	102	3
244083d3392788360ba016f1dc2432e9d9f29421_3	956#EU123324	Eukaryota;Hacrobia;Cryptophyta;Cryptophyceae;Cryptophyceae_X;Pyrenomonadales;Pyrenomonadales_X;Pyrenomonadales_XX;Pyrenomonadales_XXX;Pyrenomonadales_XXX sp.	1	0	0	0	0	0	0	0	0	1	0	0	0	1	0	0	Eukaryota	Hacrobia	Cryptophyta	Pyrenomonadales_XXX	Pyrenomonadales_XXX sp.	99.75	396	1	1	395	1	283	678	0	97	3
24cada61aa3d8c1442c4670052313519d25a4ebd_3	5922#NC_009573	Eukaryota;Hacrobia;Cryptophyta;Cryptophyceae;Cryptophyceae_X;Cryptomonadales;Rhodomonas;Rhodomonas salina	0	0	0	0	1	0	0	0	0	0	1	0	1	0	0	0	Eukaryota	Hacrobia	Cryptophyta	Rhodomonas	Rhodomonas salina	99.35	155	1	0	155	1	721	875	6.8e-123	62.9	3
252186ca01e8b7b587bef737b84c19372d24875f_3	6621#AF001660	Eukaryota;Archaeplastida;Chlorophyta;Mamiellophyceae;Mamiellophyceae_X;Mamiellales;Mamiellales_X;Bathycoccaceae;Bathycoccaceae_X;Bathycoccaceae_X sp.	0	0	1	1	0	0	1	0	0	0	0	0	0	0	0	0	Eukaryota	Archaeplastida	Chlorophyta	Bathycoccaceae_X	Bathycoccaceae_X sp.	99.62	531	2	1	530	1	347	877	1e-164	71.5	3
2550f4be38ab90b221d7268e6b67d866c3e17f86_3	6212#NC_021637	Eukaryota;Hacrobia;Haptophyta;Prymnesiophyceae;Phaeocystales;Phaeocystaceae;Phaeocystis;Phaeocystis globosa	0	0	0	0	0	0	0	0	0	1	0	0	0	2	0	0	Eukaryota	Hacrobia	Haptophyta	Phaeocystis	Phaeocystis globosa	99.54	432	2	1	431	1	439	870	0	113.8	3
27330c147af7c6c3ca9daac6836094da0794e3e6_3	6398#U70715	Eukaryota;Archaeplastida;Chlorophyta;Mamiellophyceae;Mamiellophyceae_X;Mamiellales;Mamiellales_X;Bathycoccaceae;Bathycoccaceae_X;Bathycoccaceae_X sp.	0	0	0	0	1	0	0	0	0	0	0	0	2	0	0	0	Eukaryota	Archaeplastida	Chlorophyta	Bathycoccaceae_X	Bathycoccaceae_X sp.	99.69	325	1	2	325	1	555	877	4.5e-250	82.6	3
2736b2dece0da13c490e1ae3bc003e7ce3db923a_3	661#AY702154	Eukaryota;Archaeplastida;Chlorophyta;Mamiellophyceae;Mamiellales;Bathycoccaceae;Ostreococcus;Ostreococcus lucimarinus	2	0	0	0	0	0	0	0	1	0	0	0	0	0	0	0	Eukaryota	Archaeplastida	Chlorophyta	Ostreococcus	Ostreococcus lucimarinus	100	408	0	1	407	1	120	527	0	109.7	3
27958ed3cee71023ab638e297caf5f5c0d42313a_3	4155#AY741371	Eukaryota;Hacrobia;Haptophyta;Prymnesiophyceae;Isochrysidales;Noelaerhabdaceae;Emiliania;Emiliania huxleyi	0	1	1	0	0	0	1	0	0	0	0	0	0	0	0	0	Eukaryota	Hacrobia	Haptophyta	Emiliania	Emiliania huxleyi	99.81	525	1	0	525	1	346	870	1.9e-167	71.9	3
2941b17c18cb4176b9629f6f7637645eb04c2547_3	7335#JX297813	Eukaryota;Stramenopiles;Ochrophyta;Pelagophyceae;Pelagophyceae_X;Pelagophyceae_XX;Pelagophyceae_XXX;Pelagophyceae_XXXX;Pelagophyceae_XXXXX;Pelagophyceae_XXXXX sp.	1	0	0	0	0	1	0	0	1	0	0	0	0	0	0	0	Eukaryota	Stramenopiles	Ochrophyta	Pelagophyceae_XXXXX	Pelagophyceae_XXXXX sp.	100	526	0	2	526	1	345	868	2.10000000027e-315	91	3
29e105097bb25fbeca5cc0eb7896008ebbc5c22e_3	7499#FJ612143	Eukaryota;Stramenopiles;Stramenopiles_X;Bacillariophyta;Coscinodiscophyceae;Thalassiosirales;Thalassiosirales_X;Thalassiosirales_XX;Thalassiosirales_XXX;Thalassiosirales_XXX sp.	1	0	0	0	0	2	0	0	0	0	0	0	0	0	0	0	Eukaryota	Stramenopiles	Stramenopiles_X	Thalassiosirales_XXX	Thalassiosirales_XXX sp.	99.41	509	3	1	508	1	362	870	0	93.5	3
29e2fae7811dc0fd51473ba58d066deda1b4c0e8_3	6621#AF001660	Eukaryota;Archaeplastida;Chlorophyta;Mamiellophyceae;Mamiellophyceae_X;Mamiellales;Mamiellales_X;Bathycoccaceae;Bathycoccaceae_X;Bathycoccaceae_X sp.	0	1	1	0	0	1	0	0	0	0	0	0	0	0	0	0	Eukaryota	Archaeplastida	Chlorophyta	Bathycoccaceae_X	Bathycoccaceae_X sp.	100	152	0	0	152	1	726	877	3.5e-109	60.3	3
2b25e2ca4f44d23417406e01b7113d49f82a9fb5_3	7275#HQ242617	Eukaryota;Archaeplastida;Chlorophyta;Mamiellophyceae;Mamiellales;Mamiellaceae;Mamiellaceae_X;Mamiellaceae_X sp.	0	0	0	0	0	0	1	0	0	0	2	0	0	0	0	0	Eukaryota	Archaeplastida	Chlorophyta	Mamiellaceae_X	Mamiellaceae_X sp.	99.72	356	1	3	355	1	524	877	1.5e-187	74.3	3
2b3b15bddf0fc85ab4461bd73f0d293ff2caae26_3	6403#EU592338	Eukaryota;Hacrobia;Haptophyta;Prymnesiophyceae;Prymnesiophycidae_X;Prymnesiales;Prymnesiales_X;Chrysochromulinaceae;Chrysochromulinaceae_X;Chrysochromulinaceae_X sp.	0	0	0	0	0	2	0	1	0	0	0	0	0	0	0	0	Eukaryota	Hacrobia	Haptophyta	Chrysochromulinaceae_X	Chrysochromulinaceae_X sp.	99.43	525	3	1	524	1	337	861	1.9e-158	70.5	3
2d35c37f15afbc314aaace6586b2cd40f79c674b_3	7335#JX297813	Eukaryota;Stramenopiles;Ochrophyta;Pelagophyceae;Pelagophyceae_X;Pelagophyceae_XX;Pelagophyceae_XXX;Pelagophyceae_XXXX;Pelagophyceae_XXXXX;Pelagophyceae_XXXXX sp.	0	0	0	0	1	0	0	0	0	0	0	1	1	0	0	0	Eukaryota	Stramenopiles	Ochrophyta	Pelagophyceae_XXXXX	Pelagophyceae_XXXXX sp.	99.42	522	3	2	520	1	347	868	9.3e-211	78.2	3
2d91577a535076eed41f3cea1f03f9baab107f6d_3	7246#JN977301	Eukaryota;Stramenopiles;Stramenopiles_X;Bacillariophyta;Coscinodiscophyceae;Chaetocerotales;Chaetocerotales;Chaetocerotaceae;Chaetocerotaceae_X;Chaetocerotaceae_X sp.	0	0	0	0	2	0	0	0	0	0	0	1	0	0	0	0	Eukaryota	Stramenopiles	Stramenopiles_X	Chaetocerotaceae_X	Chaetocerotaceae_X sp.	98.55	415	6	0	415	1	455	869	0	98.2	3
2db9c70ddd5e4113492c3a81f4b584336fcd55a4_3	7320#JN625650	Eukaryota;Archaeplastida;Chlorophyta;Mamiellophyceae;Mamiellophyceae_X;Mamiellales;Mamiellales_X;Bathycoccaceae;Bathycoccaceae_X;Bathycoccaceae_X sp.	0	0	1	0	0	0	0	1	0	0	0	0	0	0	1	0	Eukaryota	Archaeplastida	Chlorophyta	Bathycoccaceae_X	Bathycoccaceae_X sp.	99.76	412	1	1	411	1	415	826	0	116.5	3
2dcc279f180e6d34fc6ac621518cd062ddaaa8aa_3	6212#NC_021637	Eukaryota;Hacrobia;Haptophyta;Prymnesiophyceae;Phaeocystales;Phaeocystaceae;Phaeocystis;Phaeocystis globosa	0	0	0	0	0	0	0	1	0	0	0	0	0	2	0	0	Eukaryota	Hacrobia	Haptophyta	Phaeocystis	Phaeocystis globosa	100	509	0	1	508	1	362	870	1.5e-206	77.6	3
2e8308300f82d77d0a1dccbd8a6298d2b243a929_3	7335#JX297813	Eukaryota;Stramenopiles;Ochrophyta;Pelagophyceae;Pelagophyceae_X;Pelagophyceae_XX;Pelagophyceae_XXX;Pelagophyceae_XXXX;Pelagophyceae_XXXXX;Pelagophyceae_XXXXX sp.	0	1	0	0	0	0	0	1	0	1	0	0	0	0	0	0	Eukaryota	Stramenopiles	Ochrophyta	Pelagophyceae_XXXXX	Pelagophyceae_XXXXX sp.	99.8	495	1	4	492	1	375	868	1.5e-273	86.1	3
2f3870ea65e4d138be70927a9621c267d14ea2d7_3	7246#JN977301	Eukaryota;Stramenopiles;Stramenopiles_X;Bacillariophyta;Coscinodiscophyceae;Chaetocerotales;Chaetocerotales;Chaetocerotaceae;Chaetocerotaceae_X;Chaetocerotaceae_X sp.	2	0	0	0	0	0	0	0	0	1	0	0	0	0	0	0	Eukaryota	Stramenopiles	Stramenopiles_X	Chaetocerotaceae_X	Chaetocerotaceae_X sp.	98.79	413	5	1	412	1	457	869	0	100.4	3
2f7b232e56e8527841c8e61f4cebef40e37d245d_3	4604#FN563099	Eukaryota;Archaeplastida;Chlorophyta;Mamiellophyceae;Mamiellales;Bathycoccaceae;Bathycoccus;Bathycoccus prasinos	0	0	0	0	0	0	0	0	1	1	0	0	0	1	0	0	Eukaryota	Archaeplastida	Chlorophyta	Bathycoccus	Bathycoccus prasinos	99.57	468	2	4	466	1	379	844	0	94.9	3
319db3bfe09e436bc3fcd1e641e279218e6c80d4_3	7335#JX297813	Eukaryota;Stramenopiles;Ochrophyta;Pelagophyceae;Pelagophyceae_X;Pelagophyceae_XX;Pelagophyceae_XXX;Pelagophyceae_XXXX;Pelagophyceae_XXXXX;Pelagophyceae_XXXXX sp.	2	0	0	0	0	0	1	0	0	0	0	0	0	0	0	0	Eukaryota	Stramenopiles	Ochrophyta	Pelagophyceae_XXXXX	Pelagophyceae_XXXXX sp.	99.79	484	1	4	481	1	386	868	8.4e-248	82.9	3
320c20bbad7f3b296d7e211d48a7a2119fe1423a_3	7335#JX297813	Eukaryota;Stramenopiles;Ochrophyta;Pelagophyceae;Pelagophyceae_X;Pelagophyceae_XX;Pelagophyceae_XXX;Pelagophyceae_XXXX;Pelagophyceae_XXXXX;Pelagophyceae_XXXXX sp.	0	0	0	1	0	1	0	0	0	1	0	0	0	0	0	0	Eukaryota	Stramenopiles	Ochrophyta	Pelagophyceae_XXXXX	Pelagophyceae_XXXXX sp.	99.59	488	2	0	488	1	381	868	1.1e-294	88.6	3
3220d6e6c0053f2de2aee6ebaa61a14ad91282bd_3	2512#NC_012898	Eukaryota;Stramenopiles;Stramenopiles_X;Pelagophyceae;Pelagophyceae_X;Pelagophyceae_XX;Aureococcus;Aureococcus anophagefferens	0	0	1	1	0	0	0	1	0	0	0	0	0	0	0	0	Eukaryota	Stramenopiles	Stramenopiles_X	Aureococcus	Aureococcus anophagefferens	99.81	540	1	1	539	1	335	874	2.8e-206	77.6	3
34c22ebcf2417824275c7273d1150eb4c087928e_3	7463#HQ242646	Eukaryota;Hacrobia;Cryptophyta;Cryptophyceae;Cryptophyceae_X;Pyrenomonadales;Pyrenomonadales_X;Pyrenomonadales_XX;Pyrenomonadales_XXX;Pyrenomonadales_XXX sp.	0	0	0	0	0	0	1	0	0	0	0	0	0	2	0	0	Eukaryota	Hacrobia	Cryptophyta	Pyrenomonadales_XXX	Pyrenomonadales_XXX sp.	99.77	441	1	2	439	1	427	867	0	101.1	3
357eeffac787c369e81c35b2371a2cd4224fecb9_3	4637#AB375870	Eukaryota;Hacrobia;Cryptophyta;Cryptophyceae;Cryptophyceae_X;Pyrenomonadales;Pyrenomonadales_X;Pyrenomonadales_XX;Pyrenomonadales_XXX;Pyrenomonadales_XXX sp.	0	1	1	1	0	0	0	0	0	0	0	0	0	0	0	0	Eukaryota	Hacrobia	Cryptophyta	Pyrenomonadales_XXX	Pyrenomonadales_XXX sp.	99.34	459	3	1	458	1	197	655	0	97.2	3
3630df76677359bfc7376f16950cec47a9d1a144_3	7463#HQ242646	Eukaryota;Hacrobia;Cryptophyta;Cryptophyceae;Cryptophyceae_X;Pyrenomonadales;Pyrenomonadales_X;Pyrenomonadales_XX;Pyrenomonadales_XXX;Pyrenomonadales_XXX sp.	1	0	0	0	0	0	0	0	0	0	0	0	0	1	1	0	Eukaryota	Hacrobia	Cryptophyta	Pyrenomonadales_XXX	Pyrenomonadales_XXX sp.	99.6	508	2	3	506	1	361	867	0	93.3	3
39db54d2d4a311ce48dcfc956056d3f8ecc11d97_3	6275#JX015817	Eukaryota;Stramenopiles;Ochrophyta;Dictyochophyceae;Dictyochophyceae_X;Dictyochophyceae_XX;Dictyochophyceae_XXX;Dictyochophyceae_XXXX;Dictyochophyceae_XXXXX;Dictyochophyceae_XXXXX sp.	0	0	0	0	1	0	0	0	0	0	0	1	0	0	0	1	Eukaryota	Stramenopiles	Ochrophyta	Dictyochophyceae_XXXXX	Dictyochophyceae_XXXXX sp.	98.66	523	7	2	522	1	349	870	0	101.8	3
3a1a57bc7fd82a6eef836d9d28bdcbcfe53c53b1_3	6683#HQ672218	Eukaryota;Hacrobia;Haptophyta;Prymnesiophyceae;Prymnesiales;Prymnesiaceae;Prymnesiaceae_X;Prymnesiaceae_X sp.	0	0	0	0	0	0	0	1	1	1	0	0	0	0	0	0	Eukaryota	Hacrobia	Haptophyta	Prymnesiaceae_X	Prymnesiaceae_X sp.	99.72	359	1	1	358	1	505	863	8e-289	87.4	3
3a609f95a837ef850bc519bcb8b073b25c8646c2_3	6345#HQ671891	Eukaryota;Stramenopiles;Ochrophyta;Pelagophyceae;Pelagophyceae_X;Pelagophyceae_XX;Pelagophyceae_XXX;Pelagophyceae_XXXX;Pelagophyceae_XXXXX;Pelagophyceae_XXXXX sp.	0	0	0	0	0	1	0	0	1	0	0	0	0	1	0	0	Eukaryota	Stramenopiles	Ochrophyta	Pelagophyceae_XXXXX	Pelagophyceae_XXXXX sp.	99.57	462	2	1	461	1	407	868	0	110.9	3
3c9610b898e1380a84535625695f4edea385508e_3	4197#AF530387	Eukaryota;Hacrobia;Cryptophyta;Cryptophyceae;Cryptophyceae_X;Pyrenomonadales;Pyrenomonadales_X;Pyrenomonadales_XX;Pyrenomonadales_XXX;Pyrenomonadales_XXX sp.	1	0	1	1	0	0	0	0	0	0	0	0	0	0	0	0	Eukaryota	Hacrobia	Cryptophyta	Pyrenomonadales_XXX	Pyrenomonadales_XXX sp.	100	477	0	0	477	1	272	748	0	111.1	3
3df243737ae9cf8aba2e6f877401566952449582_3	6584#HQ203812	Eukaryota;Stramenopiles;Stramenopiles_X;Bacillariophyta;Coscinodiscophyceae;Thalassiosirales;Thalassiosirales_X;Stephanodiscaceae;Stephanodiscaceae_X;Stephanodiscaceae_X sp.	0	1	1	0	0	1	0	0	0	0	0	0	0	0	0	0	Eukaryota	Stramenopiles	Stramenopiles_X	Stephanodiscaceae_X	Stephanodiscaceae_X sp.	99.78	463	1	0	463	1	407	869	0	101.9	3
3edd122993012401738847930569c3f2c0e21dc3_3	7661#AF001654	Eukaryota;Hacrobia;Cryptophyta;Cryptophyceae;Cryptophyceae_X;Pyrenomonadales;Pyrenomonadales_X;Pyrenomonadales_XX;Pyrenomonadales_XXX;Pyrenomonadales_XXX sp.	0	0	0	0	1	0	0	1	0	0	0	0	1	0	0	0	Eukaryota	Hacrobia	Cryptophyta	Pyrenomonadales_XXX	Pyrenomonadales_XXX sp.	99.66	291	1	1	291	1	577	866	9.3e-235	80.5	3
41d431544db556032a69520451a5817a9cc35b60_3	7275#HQ242617	Eukaryota;Archaeplastida;Chlorophyta;Mamiellophyceae;Mamiellales;Mamiellaceae;Mamiellaceae_X;Mamiellaceae_X sp.	0	0	0	0	0	0	0	0	0	0	0	0	0	2	1	0	Eukaryota	Archaeplastida	Chlorophyta	Mamiellaceae_X	Mamiellaceae_X sp.	100	325	0	2	325	1	555	877	1.1e-254	83.2	3
43bd87fbc501441eba5612fde7351492278c16a5_3	538#AB196969	Eukaryota;Hacrobia;Haptophyta;Prymnesiophyceae;Isochrysidales;Noelaerhabdaceae;Gephyrocapsa;Gephyrocapsa oceanica	1	0	0	0	0	0	0	0	0	2	0	0	0	0	0	0	Eukaryota	Hacrobia	Haptophyta	Gephyrocapsa	Gephyrocapsa oceanica	99.72	359	1	1	358	1	292	650	0	114.9	3
46a9604d2865ea35bc5dd18857fdb028ec7d3b20_3	706#FJ002234	Eukaryota;Stramenopiles;Stramenopiles_X;Bacillariophyta;Fragilariophyceae;Fragilariales;Fragilariales_X;Fragilariaceae;Synedra;Synedra fragilaroides	0	1	0	0	0	0	1	1	0	0	0	0	0	0	0	0	Eukaryota	Stramenopiles	Stramenopiles_X	Synedra	Synedra fragilaroides	98.9	453	5	0	453	1	398	850	0	96.5	3
46c047893a4eac5c683cdbe010e8a2dd952d9309_3	4753#JN207203	Eukaryota;Stramenopiles;Stramenopiles_X;Bacillariophyta;Coscinodiscophyceae;Thalassiosirales;Thalassiosirales_X;Thalassiosirales_XX;Thalassiosirales_XXX;Thalassiosirales_XXX sp.	1	0	0	0	0	1	0	0	0	0	0	0	0	0	1	0	Eukaryota	Stramenopiles	Stramenopiles_X	Thalassiosirales_XXX	Thalassiosirales_XXX sp.	99.6	494	2	0	494	1	184	677	0	92.9	3
46ffb6fa3f407bb88efaaeebd4fe44977146b4a0_3	7335#JX297813	Eukaryota;Stramenopiles;Ochrophyta;Pelagophyceae;Pelagophyceae_X;Pelagophyceae_XX;Pelagophyceae_XXX;Pelagophyceae_XXXX;Pelagophyceae_XXXXX;Pelagophyceae_XXXXX sp.	0	0	0	0	0	1	0	1	1	0	0	0	0	0	0	0	Eukaryota	Stramenopiles	Ochrophyta	Pelagophyceae_XXXXX	Pelagophyceae_XXXXX sp.	100	159	0	0	159	1	710	868	6.1e-105	59.6	3
49382964bc2d7457056e1a41b689ae430dcf84a3_3	6697#GU061466	Eukaryota;Stramenopiles;Stramenopiles_X;Bacillariophyta;Coscinodiscophyceae;Chaetocerotales;Chaetocerotales;Chaetocerotaceae;Chaetocerotaceae_X;Chaetocerotaceae_X sp.	0	0	0	0	0	1	0	0	0	1	0	0	0	1	0	0	Eukaryota	Stramenopiles	Stramenopiles_X	Chaetocerotaceae_X	Chaetocerotaceae_X sp.	98.62	509	7	2	507	1	361	869	0	92.2	3
4950ad0503b120a22588732d0952ed6ef4572551_3	7335#JX297813	Eukaryota;Stramenopiles;Ochrophyta;Pelagophyceae;Pelagophyceae_X;Pelagophyceae_XX;Pelagophyceae_XXX;Pelagophyceae_XXXX;Pelagophyceae_XXXXX;Pelagophyceae_XXXXX sp.	0	0	0	0	1	0	0	0	1	0	1	0	0	0	0	0	Eukaryota	Stramenopiles	Ochrophyta	Pelagophyceae_XXXXX	Pelagophyceae_XXXXX sp.	99.22	128	1	0	128	1	741	868	5.1e-61	49.7	3
4adac03711e3feb57f69fb2f1451e94153479b69_3	7835#HQ203770	Eukaryota;Stramenopiles;Stramenopiles_X;Bacillariophyta;Coscinodiscophyceae;Thalassiosirales;Thalassiosirales_X;Skeletonemataceae;Skeletonemataceae_X;Skeletonemataceae_X sp.	0	0	1	0	0	0	0	0	0	1	1	0	0	0	0	0	Eukaryota	Stramenopiles	Stramenopiles_X	Skeletonemataceae_X	Skeletonemataceae_X sp.	99.52	421	2	0	421	1	455	875	0	114.4	3
4c590cc8d37bdd8c87d93a385d48ac1d71c597e1_3	7630#HQ671892	Eukaryota;Stramenopiles;Ochrophyta;Pelagophyceae;Pelagophyceae_X;Pelagophyceae_XX;Pelagophyceae_XXX;Pelagophyceae_XXXX;Pelagophyceae_XXXXX;Pelagophyceae_XXXXX sp.	0	1	0	0	0	0	0	0	0	0	0	0	0	1	1	0	Eukaryota	Stramenopiles	Ochrophyta	Pelagophyceae_XXXXX	Pelagophyceae_XXXXX sp.	99.48	385	2	1	385	1	485	868	0	104.8	3
4daba8a9e193a7adfe04cf300a82ac7886d25656_3	8013#GU061468	Eukaryota;Hacrobia;Haptophyta;Prymnesiophyceae;Prymnesiophyceae_X;Prymnesiophyceae_XX;Prymnesiophyceae_XXX;Braarudosphaeraceae;Braarudosphaeraceae_X;Braarudosphaeraceae_X sp.	1	0	0	0	1	1	0	0	0	0	0	0	0	0	0	0	Eukaryota	Hacrobia	Haptophyta	Braarudosphaeraceae_X	Braarudosphaeraceae_X sp.	99.3	286	2	0	286	1	573	858	1.6e-233	80.3	3
4ebab268f42f46d99a009b9408e85a4207728303_3	4637#AB375870	Eukaryota;Hacrobia;Cryptophyta;Cryptophyceae;Cryptophyceae_X;Pyrenomonadales;Pyrenomonadales_X;Pyrenomonadales_XX;Pyrenomonadales_XXX;Pyrenomonadales_XXX sp.	0	0	0	0	0	0	0	2	0	0	0	0	0	0	1	0	Eukaryota	Hacrobia	Cryptophyta	Pyrenomonadales_XXX	Pyrenomonadales_XXX sp.	99.51	408	2	0	408	1	248	655	0	108.3	3
4edc8a8b5bfdc300d2dc17c5ab561a9bd262dff5_3	6459#U70724	Eukaryota;Hacrobia;Cryptophyta;Cryptophyceae;Cryptophyceae_X;Pyrenomonadales;Pyrenomonadales_X;Chroomonadaceae;Chroomonadaceae_X;Chroomonadaceae_X sp.	1	1	0	0	0	0	0	0	0	0	0	0	0	1	0	0	Eukaryota	Hacrobia	Cryptophyta	Chroomonadaceae_X	Chroomonadaceae_X sp.	99.57	231	1	0	231	1	637	867	6.7e-98	58.7	3
4f4ae23cf853fb8d323aafa2361b29c5fb29342b_3	4466#GU591328	Eukaryota;Stramenopiles;Stramenopiles_X;Bacillariophyta;Bacillariophyceae;Bacillariophyceae_X;Bacillariophyceae_XX;Bacillariophyceae_XXX;Bacillariophyceae_XXXX;Bacillariophyceae_XXXX sp.	1	0	0	0	0	0	0	0	0	0	1	0	0	1	0	0	Eukaryota	Stramenopiles	Stramenopiles_X	Bacillariophyceae_XXXX	Bacillariophyceae_XXXX sp.	99.6	248	1	0	248	1	630	877	4.6e-233	80.1	3
5098e36c5aad1d086ff0978ace1880ead72b0a21_3	6674#HM565909	Eukaryota;Hacrobia;Haptophyta;Prymnesiophyceae;Prymnesiophycidae_X;Prymnesiales;Prymnesiales_X;Chrysochromulinaceae;Chrysochromulinaceae_X;Chrysochromulinaceae_X sp.	0	1	0	0	0	1	1	0	0	0	0	0	0	0	0	0	Eukaryota	Hacrobia	Haptophyta	Chrysochromulinaceae_X	Chrysochromulinaceae_X sp.	96.37	527	19	4	525	1	341	865	4.1e-159	70.7	3
528946a10fe5cc805ff3eac09d25c084a7514136_3	765#	Eukaryota;Archaeplastida;Chlorophyta;Mamiellophyceae;Mamiellales;Mamiellaceae;Micromonas;Micromonas pusilla	1	0	0	0	0	0	0	0	2	0	0	0	0	0	0	0	Eukaryota	Archaeplastida	Chlorophyta	Micromonas	Micromonas pusilla	100	419	0	3	418	1	6	422	0	106.1	3
544a64119b364ea03e1bc462914dfa117c338bf6_3	2512#NC_012898	Eukaryota;Stramenopiles;Stramenopiles_X;Pelagophyceae;Pelagophyceae_X;Pelagophyceae_XX;Aureococcus;Aureococcus anophagefferens	2	0	0	0	0	1	0	0	0	0	0	0	0	0	0	0	Eukaryota	Stramenopiles	Stramenopiles_X	Aureococcus	Aureococcus anophagefferens	97.61	547	13	4	543	1	328	874	1.2e-134	66.7	3
549869e571664c5756471c8078509a9beac80478_3	6621#AF001660	Eukaryota;Archaeplastida;Chlorophyta;Mamiellophyceae;Mamiellophyceae_X;Mamiellales;Mamiellales_X;Bathycoccaceae;Bathycoccaceae_X;Bathycoccaceae_X sp.	0	0	1	1	0	0	0	0	1	0	0	0	0	0	0	0	Eukaryota	Archaeplastida	Chlorophyta	Bathycoccaceae_X	Bathycoccaceae_X sp.	99.78	461	1	1	460	1	417	877	2.3e-304	89.6	3
55ca083d91acd52977c9184e1de268add4af99ac_3	4990#JN207220	Eukaryota;Stramenopiles;Stramenopiles_X;Bacillariophyta;Bacillariophyta_X;Polar-centric-Mediophyceae;Chaetoceros;Chaetoceros sp.	2	0	0	0	0	0	0	0	0	0	0	0	0	0	1	0	Eukaryota	Stramenopiles	Stramenopiles_X	Chaetoceros	Chaetoceros sp.	98.86	440	5	1	439	1	237	676	0	105.3	3
5723f3df44453b594e75a4a041128ba34d4430e2_3	6398#U70715	Eukaryota;Archaeplastida;Chlorophyta;Mamiellophyceae;Mamiellophyceae_X;Mamiellales;Mamiellales_X;Bathycoccaceae;Bathycoccaceae_X;Bathycoccaceae_X sp.	0	0	1	0	0	0	0	1	0	0	0	0	0	1	0	0	Eukaryota	Archaeplastida	Chlorophyta	Bathycoccaceae_X	Bathycoccaceae_X sp.	100	334	0	3	333	1	546	877	4.5e-211	77.6	3
575fce9d6a34c2693539bd33a62494e92f879abc_3	7939#HQ242621	Eukaryota;Hacrobia;Haptophyta;Prymnesiophyceae;Prymnesiophycidae_X;Prymnesiales;Prymnesiales_X;Chrysochromulinaceae;Chrysochromulinaceae_X;Chrysochromulinaceae_X sp.	1	0	1	0	0	0	0	0	1	0	0	0	0	0	0	0	Eukaryota	Hacrobia	Haptophyta	Chrysochromulinaceae_X	Chrysochromulinaceae_X sp.	100	525	0	1	524	1	339	863	1.9e-168	72.1	3
5815429630636a2bdec18403696338e6f074a326_3	6683#HQ672218	Eukaryota;Hacrobia;Haptophyta;Prymnesiophyceae;Prymnesiales;Prymnesiaceae;Prymnesiaceae_X;Prymnesiaceae_X sp.	0	0	0	0	1	0	0	0	0	0	0	1	1	0	0	0	Eukaryota	Hacrobia	Haptophyta	Prymnesiaceae_X	Prymnesiaceae_X sp.	99.81	521	1	3	518	1	343	863	3.1e-140	67.6	3
581a27d0a1a7c19d10d8ba194fb69ec640efe436_3	7275#HQ242617	Eukaryota;Archaeplastida;Chlorophyta;Mamiellophyceae;Mamiellales;Mamiellaceae;Mamiellaceae_X;Mamiellaceae_X sp.	2	0	0	0	0	0	0	0	0	0	0	0	0	0	1	0	Eukaryota	Archaeplastida	Chlorophyta	Mamiellaceae_X	Mamiellaceae_X sp.	99.11	340	3	4	339	1	541	877	2.9e-301	88.8	3
587815ddea11f2a411c4ff897bd71d5833f333ba_3	4155#AY741371	Eukaryota;Hacrobia;Haptophyta;Prymnesiophyceae;Isochrysidales;Noelaerhabdaceae;Emiliania;Emiliania huxleyi	0	0	0	0	0	0	0	0	0	0	0	1	1	0	0	1	Eukaryota	Hacrobia	Haptophyta	Emiliania	Emiliania huxleyi	100	290	0	0	290	1	581	870	1e-273	85.4	3
599899220ad2d4d651e52b9157be86ff253e7914_3	6301#JQ753196	Eukaryota;Stramenopiles;Stramenopiles_X;Bacillariophyta;Bacillariophyta_X;Bacillariophyta_XX;Bacillariophyta_XXX;Bacillariophyta_XXXX;Bacillariophyta_XXXXX;Bacillariophyta_XXXXX sp.	0	0	0	0	0	1	0	0	0	0	0	0	0	0	2	0	Eukaryota	Stramenopiles	Stramenopiles_X	Bacillariophyta_XXXXX	Bacillariophyta_XXXXX sp.	99.04	522	5	1	521	1	348	869	0	98.2	3
5bcd6785f660a09af3e419ae5230ef3c7f622560_3	7534#JQ586274	Eukaryota;Stramenopiles;Stramenopiles_X;Bacillariophyta;Bacillariophyceae;Bacillariophyceae_X;Bacillariophyceae_XX;Bacillariophyceae_XXX;Bacillariophyceae_XXXX;Bacillariophyceae_XXXX sp.	0	0	0	0	0	0	1	0	1	0	0	0	1	0	0	0	Eukaryota	Stramenopiles	Stramenopiles_X	Bacillariophyceae_XXXX	Bacillariophyceae_XXXX sp.	99.57	235	1	0	235	1	699	933	1.3e-69	52.7	3
5c0689fd82acdf60ffdb1bdb07da36c9235681c8_3	6697#GU061466	Eukaryota;Stramenopiles;Stramenopiles_X;Bacillariophyta;Coscinodiscophyceae;Chaetocerotales;Chaetocerotales;Chaetocerotaceae;Chaetocerotaceae_X;Chaetocerotaceae_X sp.	0	0	0	0	0	0	0	0	0	1	0	0	0	0	2	0	Eukaryota	Stramenopiles	Stramenopiles_X	Chaetocerotaceae_X	Chaetocerotaceae_X sp.	98.31	534	9	2	532	1	336	869	1.2e-210	78.2	3
5d701af4578f5135797705733d04f7ee9768720c_3	7449#HQ671787	Eukaryota;Stramenopiles;Ochrophyta;Dictyochophyceae;Dictyochophyceae_X;Dictyochophyceae_XX;Dictyochophyceae_XXX;Dictyochophyceae_XXXX;Dictyochophyceae_XXXXX;Dictyochophyceae_XXXXX sp.	0	0	0	0	0	1	1	0	1	0	0	0	0	0	0	0	Eukaryota	Stramenopiles	Ochrophyta	Dictyochophyceae_XXXXX	Dictyochophyceae_XXXXX sp.	99.81	522	1	3	520	1	351	871	1.1e-260	84.6	3
5e16483d334f68bb9636a55b2612a1ea3cdcea64_3	6617#JX016292	Eukaryota;Stramenopiles;Stramenopiles_X;Bacillariophyta;Coscinodiscophyceae;Cymatosirales;Cymatosirales_X;Cymatosiraceae;Cymatosiraceae_X;Cymatosiraceae_X sp.	1	0	0	0	0	0	1	0	1	0	0	0	0	0	0	0	Eukaryota	Stramenopiles	Stramenopiles_X	Cymatosiraceae_X	Cymatosiraceae_X sp.	99.78	448	1	0	448	1	420	867	0	96.4	3
5f8d7669c73d0010e4bf55d9b849b396b98dcd27_3	7335#JX297813	Eukaryota;Stramenopiles;Ochrophyta;Pelagophyceae;Pelagophyceae_X;Pelagophyceae_XX;Pelagophyceae_XXX;Pelagophyceae_XXXX;Pelagophyceae_XXXXX;Pelagophyceae_XXXXX sp.	0	0	0	0	0	0	0	0	1	0	0	0	1	1	0	0	Eukaryota	Stramenopiles	Ochrophyta	Pelagophyceae_XXXXX	Pelagophyceae_XXXXX sp.	99.64	281	1	0	281	1	588	868	5.8e-307	89.2	3
5f967fc9fbbf8d5fd9468e2c1ebce51311353964_3	6212#NC_021637	Eukaryota;Hacrobia;Haptophyta;Prymnesiophyceae;Phaeocystales;Phaeocystaceae;Phaeocystis;Phaeocystis globosa	0	0	0	2	0	0	0	1	0	0	0	0	0	0	0	0	Eukaryota	Hacrobia	Haptophyta	Phaeocystis	Phaeocystis globosa	100	274	0	1	274	1	598	870	8.9e-221	78.6	3
60240eb463b7a4834d3d6404b2aafa94668c9570_3	7335#JX297813	Eukaryota;Stramenopiles;Ochrophyta;Pelagophyceae;Pelagophyceae_X;Pelagophyceae_XX;Pelagophyceae_XXX;Pelagophyceae_XXXX;Pelagophyceae_XXXXX;Pelagophyceae_XXXXX sp.	0	0	0	0	0	0	0	1	0	1	0	0	0	0	1	0	Eukaryota	Stramenopiles	Ochrophyta	Pelagophyceae_XXXXX	Pelagophyceae_XXXXX sp.	99.66	292	1	0	292	1	577	868	2.9e-230	79.9	3
613422ef06e620c70c347abf6755caafb650c64d_3	6212#NC_021637	Eukaryota;Hacrobia;Haptophyta;Prymnesiophyceae;Phaeocystales;Phaeocystaceae;Phaeocystis;Phaeocystis globosa	1	0	1	1	0	0	0	0	0	0	0	0	0	0	0	0	Eukaryota	Hacrobia	Haptophyta	Phaeocystis	Phaeocystis globosa	99.62	266	1	2	266	1	607	870	6.2e-164	70.4	3
6172c7abff3e2f6ba631aaa421eb3f9a0d92797d_3	7449#HQ671787	Eukaryota;Stramenopiles;Ochrophyta;Dictyochophyceae;Dictyochophyceae_X;Dictyochophyceae_XX;Dictyochophyceae_XXX;Dictyochophyceae_XXXX;Dictyochophyceae_XXXXX;Dictyochophyceae_XXXXX sp.	0	0	2	0	0	1	0	0	0	0	0	0	0	0	0	0	Eukaryota	Stramenopiles	Ochrophyta	Dictyochophyceae_XXXXX	Dictyochophyceae_XXXXX sp.	100	294	0	0	294	1	578	871	1.1e-296	88	3
62297251956d3ba3e1e8d9047416ed276015d6ca_3	6212#NC_021637	Eukaryota;Hacrobia;Haptophyta;Prymnesiophyceae;Phaeocystales;Phaeocystaceae;Phaeocystis;Phaeocystis globosa	0	0	0	1	0	0	1	0	0	0	0	0	1	0	0	0	Eukaryota	Hacrobia	Haptophyta	Phaeocystis	Phaeocystis globosa	99.62	261	1	0	261	1	610	870	7.4e-174	71.9	3
62fde0bdb9f03eea40906052e9e1ab91a5b8b28f_3	6212#NC_021637	Eukaryota;Hacrobia;Haptophyta;Prymnesiophyceae;Phaeocystales;Phaeocystaceae;Phaeocystis;Phaeocystis globosa	1	0	0	2	0	0	0	0	0	0	0	0	0	0	0	0	Eukaryota	Hacrobia	Haptophyta	Phaeocystis	Phaeocystis globosa	100	502	0	1	501	1	369	870	2.9e-285	87.5	3
63891a4efe71d007f0c65b8c603907017f1461e0_3	6556#FJ745161	Eukaryota;Hacrobia;Cryptophyta;Cryptophyceae;Cryptophyceae_X;Pyrenomonadales;Pyrenomonadales_X;Pyrenomonadales_XX;Pyrenomonadales_XXX;Pyrenomonadales_XXX sp.	1	0	0	0	0	0	1	0	0	0	0	0	0	0	1	0	Eukaryota	Hacrobia	Cryptophyta	Pyrenomonadales_XXX	Pyrenomonadales_XXX sp.	99.55	449	2	0	449	1	398	846	0	95.2	3
65849f437649ec611787a9334a4c6ff4283635d2_3	6550#GU305781	Eukaryota;Stramenopiles;Stramenopiles_X;Bacillariophyta;Coscinodiscophyceae;Thalassiosirales;Thalassiosirales_X;Thalassiosiraceae;Thalassiosiraceae_X;Thalassiosiraceae_X sp.	0	0	0	0	2	0	0	0	0	0	0	0	0	0	0	1	Eukaryota	Stramenopiles	Stramenopiles_X	Thalassiosiraceae_X	Thalassiosiraceae_X sp.	99.43	523	3	1	522	1	348	870	0	97.6	3
65fb3e793c379d3160ad65ab183a43fa642c6d65_3	7235#GU119856	Eukaryota;Stramenopiles;Stramenopiles_X;Bacillariophyta;Bacillariophyceae;Bacillariophyceae_X;Bacillariophyceae_XX;Bacillariophyceae_XXX;Bacillariophyceae_XXXX;Bacillariophyceae_XXXX sp.	1	1	0	0	0	0	0	1	0	0	0	0	0	0	0	0	Eukaryota	Stramenopiles	Stramenopiles_X	Bacillariophyceae_XXXX	Bacillariophyceae_XXXX sp.	100	260	0	0	260	1	589	848	0	112.1	3
66ed202ac857b8a9d1bf0d9351fdec77c81d5cfb_3	7939#HQ242621	Eukaryota;Hacrobia;Haptophyta;Prymnesiophyceae;Prymnesiophycidae_X;Prymnesiales;Prymnesiales_X;Chrysochromulinaceae;Chrysochromulinaceae_X;Chrysochromulinaceae_X sp.	0	0	0	1	0	0	1	0	0	0	0	0	1	0	0	0	Eukaryota	Hacrobia	Haptophyta	Chrysochromulinaceae_X	Chrysochromulinaceae_X sp.	99.65	285	1	0	285	1	579	863	5.8e-196	75.2	3
67b4aafe89f49d944e16a1958a672043fec5bf64_3	829#AY453067	Eukaryota;Hacrobia;Cryptophyta;Cryptophyceae;Cryptophyceae_X;Pyrenomonadales;Pyrenomonadales_X;Geminigeraceae;Teleaulax;Teleaulax amphioxeia	0	2	0	0	0	0	0	0	0	1	0	0	0	0	0	0	Eukaryota	Hacrobia	Cryptophyta	Teleaulax	Teleaulax amphioxeia	99.75	394	1	0	394	1	266	659	0	96.9	3
67d135898fae8ad60da9d7c00d3e66d901786e83_3	4679#X82156	Eukaryota;Hacrobia;Haptophyta;Prymnesiophyceae;Isochrysidales;Noelaerhabdaceae;Emiliania;Emiliania huxleyi	1	0	0	0	0	0	0	1	1	0	0	0	0	0	0	0	Eukaryota	Hacrobia	Haptophyta	Emiliania	Emiliania huxleyi	99.77	434	1	1	433	1	436	869	0	108.3	3
6b8888c14ae07ada8319998bb1d7830daf5e42f7_3	7939#HQ242621	Eukaryota;Hacrobia;Haptophyta;Prymnesiophyceae;Prymnesiophycidae_X;Prymnesiales;Prymnesiales_X;Chrysochromulinaceae;Chrysochromulinaceae_X;Chrysochromulinaceae_X sp.	0	0	2	0	0	0	0	0	0	0	0	0	0	1	0	0	Eukaryota	Hacrobia	Haptophyta	Chrysochromulinaceae_X	Chrysochromulinaceae_X sp.	100	515	0	1	514	1	349	863	1.2e-182	74.2	3
6b9ff9812f0478e5f585e19e4f392afdb2c5698c_3	4990#JN207220	Eukaryota;Stramenopiles;Stramenopiles_X;Bacillariophyta;Bacillariophyta_X;Polar-centric-Mediophyceae;Chaetoceros;Chaetoceros sp.	0	2	0	0	0	0	0	0	0	0	0	0	0	0	1	0	Eukaryota	Stramenopiles	Stramenopiles_X	Chaetoceros	Chaetoceros sp.	98.69	459	6	2	458	1	219	676	0	97.6	3
6c0bc48ccb5f27e46e61c77cac7ecff1f5e091ae_3	6621#AF001660	Eukaryota;Archaeplastida;Chlorophyta;Mamiellophyceae;Mamiellophyceae_X;Mamiellales;Mamiellales_X;Bathycoccaceae;Bathycoccaceae_X;Bathycoccaceae_X sp.	0	0	0	0	0	0	0	0	0	0	0	1	2	0	0	0	Eukaryota	Archaeplastida	Chlorophyta	Bathycoccaceae_X	Bathycoccaceae_X sp.	100	473	0	1	472	1	405	877	6.3e-299	89	3
6c96f3436273ab2f9c6382995bb67dc817fb6ecb_3	4980#JN207230	Eukaryota;Stramenopiles;Stramenopiles_X;Bacillariophyta;Bacillariophyta_X;Polar-centric-Mediophyceae;Chaetoceros;Chaetoceros sp.	2	0	0	0	0	0	0	0	0	1	0	0	0	0	0	0	Eukaryota	Stramenopiles	Stramenopiles_X	Chaetoceros	Chaetoceros sp.	99.04	522	5	1	522	1	156	676	0	93.3	3
6e43fec1f700cb0515a3d6d340ca49c8a8217433_3	4990#JN207220	Eukaryota;Stramenopiles;Stramenopiles_X;Bacillariophyta;Bacillariophyta_X;Polar-centric-Mediophyceae;Chaetoceros;Chaetoceros sp.	0	0	0	0	0	0	0	0	1	0	0	0	1	1	0	0	Eukaryota	Stramenopiles	Stramenopiles_X	Chaetoceros	Chaetoceros sp.	98.87	441	5	0	441	1	236	676	0	102.8	3
708b9cfe6334ff1db2d7b3c33cc0b322748d4aeb_3	2512#NC_012898	Eukaryota;Stramenopiles;Stramenopiles_X;Pelagophyceae;Pelagophyceae_X;Pelagophyceae_XX;Aureococcus;Aureococcus anophagefferens	0	0	1	0	0	0	0	0	0	1	0	0	0	1	0	0	Eukaryota	Stramenopiles	Stramenopiles_X	Aureococcus	Aureococcus anophagefferens	99.45	545	3	1	544	1	330	874	2.1e-142	68	3
71fe8fad1558b4fee938ce231fa7cca93532f7a3_3	7335#JX297813	Eukaryota;Stramenopiles;Ochrophyta;Pelagophyceae;Pelagophyceae_X;Pelagophyceae_XX;Pelagophyceae_XXX;Pelagophyceae_XXXX;Pelagophyceae_XXXXX;Pelagophyceae_XXXXX sp.	1	0	0	0	0	0	2	0	0	0	0	0	0	0	0	0	Eukaryota	Stramenopiles	Ochrophyta	Pelagophyceae_XXXXX	Pelagophyceae_XXXXX sp.	99.77	444	1	4	441	1	426	868	0	103.8	3
733fb90d392a5665575910229b3f4e143414f969_3	6212#NC_021637	Eukaryota;Hacrobia;Haptophyta;Prymnesiophyceae;Phaeocystales;Phaeocystaceae;Phaeocystis;Phaeocystis globosa	0	0	0	0	0	0	0	0	0	2	0	1	0	0	0	0	Eukaryota	Hacrobia	Haptophyta	Phaeocystis	Phaeocystis globosa	99.67	302	1	0	302	1	569	870	1.5e-196	75.4	3
741755f395bc0121d54cfeef25b20b007f9392ae_3	7335#JX297813	Eukaryota;Stramenopiles;Ochrophyta;Pelagophyceae;Pelagophyceae_X;Pelagophyceae_XX;Pelagophyceae_XXX;Pelagophyceae_XXXX;Pelagophyceae_XXXXX;Pelagophyceae_XXXXX sp.	1	0	0	0	0	0	0	0	1	1	0	0	0	0	0	0	Eukaryota	Stramenopiles	Ochrophyta	Pelagophyceae_XXXXX	Pelagophyceae_XXXXX sp.	99.34	302	2	0	302	1	567	868	1e-307	89.3	3
771af792fc520ac82cb234a5e4bcbff0108e1301_3	36#AY702115	Eukaryota;Hacrobia;Haptophyta;Prymnesiophyceae;Isochrysidales;Noelaerhabdaceae;Emiliania;Emiliania huxleyi	0	0	0	0	1	0	0	0	0	0	0	0	1	0	0	1	Eukaryota	Hacrobia	Haptophyta	Emiliania	Emiliania huxleyi	99.78	450	1	3	447	1	72	521	0	102	3
7893d0fc551f9f3beec536fa820272438a9eae6c_3	6212#NC_021637	Eukaryota;Hacrobia;Haptophyta;Prymnesiophyceae;Phaeocystales;Phaeocystaceae;Phaeocystis;Phaeocystis globosa	1	0	0	0	1	0	0	0	0	0	0	0	0	1	0	0	Eukaryota	Hacrobia	Haptophyta	Phaeocystis	Phaeocystis globosa	99.64	280	1	0	280	1	591	870	2.7e-204	76.4	3
79dbb83a84c940daafdd154a2fdb76e0a6ac5591_3	6345#HQ671891	Eukaryota;Stramenopiles;Ochrophyta;Pelagophyceae;Pelagophyceae_X;Pelagophyceae_XX;Pelagophyceae_XXX;Pelagophyceae_XXXX;Pelagophyceae_XXXXX;Pelagophyceae_XXXXX sp.	0	0	0	0	0	2	1	0	0	0	0	0	0	0	0	0	Eukaryota	Stramenopiles	Ochrophyta	Pelagophyceae_XXXXX	Pelagophyceae_XXXXX sp.	100	485	0	2	485	1	386	868	0	95.9	3
7a6176564f7ef79bc94468794c4313a9359a6e6a_3	4990#JN207220	Eukaryota;Stramenopiles;Stramenopiles_X;Bacillariophyta;Bacillariophyta_X;Polar-centric-Mediophyceae;Chaetoceros;Chaetoceros sp.	0	0	0	0	2	0	0	0	0	0	0	1	0	0	0	0	Eukaryota	Stramenopiles	Stramenopiles_X	Chaetoceros	Chaetoceros sp.	98.46	454	7	0	454	1	223	676	0	96.1	3
7a703b74e875f8cb4ae845eb72bab05ebffe606e_3	6212#NC_021637	Eukaryota;Hacrobia;Haptophyta;Prymnesiophyceae;Phaeocystales;Phaeocystaceae;Phaeocystis;Phaeocystis globosa	1	0	0	1	0	0	1	0	0	0	0	0	0	0	0	0	Eukaryota	Hacrobia	Haptophyta	Phaeocystis	Phaeocystis globosa	99.81	528	1	1	527	1	343	870	1.5e-163	71.4	3
7aa2c5b17d1fa6cea89a1b7032f4f188e6ae19ab_3	4753#JN207203	Eukaryota;Stramenopiles;Stramenopiles_X;Bacillariophyta;Coscinodiscophyceae;Thalassiosirales;Thalassiosirales_X;Thalassiosirales_XX;Thalassiosirales_XXX;Thalassiosirales_XXX sp.	0	0	0	0	0	0	0	0	0	0	0	0	2	0	0	1	Eukaryota	Stramenopiles	Stramenopiles_X	Thalassiosirales_XXX	Thalassiosirales_XXX sp.	99.62	523	2	1	522	1	155	677	0	96.4	3
7bf08860a1e8518bb21c7215a52dfc6f76e6737b_3	7335#JX297813	Eukaryota;Stramenopiles;Ochrophyta;Pelagophyceae;Pelagophyceae_X;Pelagophyceae_XX;Pelagophyceae_XXX;Pelagophyceae_XXXX;Pelagophyceae_XXXXX;Pelagophyceae_XXXXX sp.	2	1	0	0	0	0	0	0	0	0	0	0	0	0	0	0	Eukaryota	Stramenopiles	Ochrophyta	Pelagophyceae_XXXXX	Pelagophyceae_XXXXX sp.	100	528	0	1	528	1	342	868	2.3e-293	88.5	3
7d8941a8d793f7ce07ce58da1fb62185f2a3b8ec_3	6621#AF001660	Eukaryota;Archaeplastida;Chlorophyta;Mamiellophyceae;Mamiellophyceae_X;Mamiellales;Mamiellales_X;Bathycoccaceae;Bathycoccaceae_X;Bathycoccaceae_X sp.	0	0	1	0	0	0	2	0	0	0	0	0	0	0	0	0	Eukaryota	Archaeplastida	Chlorophyta	Bathycoccaceae_X	Bathycoccaceae_X sp.	99.77	428	1	1	427	1	450	877	0	102.4	3
7d8bd9f371d9e3f25fb1f7674f758c5edcacc18c_3	313#AY702129	Eukaryota;Stramenopiles;Stramenopiles_X;Pelagophyceae;Pelagophyceae_X;Pelagophyceae_XX;Aureococcus;Aureococcus anophagefferens	0	0	0	0	0	2	0	0	0	0	0	0	0	1	0	0	Eukaryota	Stramenopiles	Stramenopiles_X	Aureococcus	Aureococcus anophagefferens	97.12	454	13	3	451	1	74	527	0	96.9	3
7df5873f7ba17aab30f6331ed254582147a17302_3	6621#AF001660	Eukaryota;Archaeplastida;Chlorophyta;Mamiellophyceae;Mamiellophyceae_X;Mamiellales;Mamiellales_X;Bathycoccaceae;Bathycoccaceae_X;Bathycoccaceae_X sp.	0	0	2	0	0	0	0	0	0	0	0	0	0	0	1	0	Eukaryota	Archaeplastida	Chlorophyta	Bathycoccaceae_X	Bathycoccaceae_X sp.	99.41	343	2	2	341	1	535	877	5.7e-216	78.3	3
81393eeabd61948450631f52a0b7a6c4a49e67d1_3	3469#AF530388	Eukaryota;Hacrobia;Cryptophyta;Cryptophyceae;Cryptophyceae_X;Pyrenomonadales;Pyrenomonadales_X;Pyrenomonadales_XX;Pyrenomonadales_XXX;Pyrenomonadales_XXX sp.	0	0	0	0	0	0	0	0	0	0	0	1	1	0	0	1	Eukaryota	Hacrobia	Cryptophyta	Pyrenomonadales_XXX	Pyrenomonadales_XXX sp.	99.81	514	1	1	513	1	257	770	3.2e-247	82.8	3
8213825c8cec140474875613f8bd94c1dab8ab96_3	696#FJ002177	Eukaryota;Stramenopiles;Stramenopiles_X;Bacillariophyta;Bacillariophyta_X;Raphid-pennate;Pseudo-nitzschia;Pseudo-nitzschia seriata	0	1	0	0	0	0	1	0	0	0	0	0	0	0	1	0	Eukaryota	Stramenopiles	Stramenopiles_X	Pseudo-nitzschia	Pseudo-nitzschia seriata	99.78	449	1	0	449	1	399	847	0	94.2	3
82ef8718f63f68a0fb4d2f5f8090dc582cfbf33f_3	313#AY702129	Eukaryota;Stramenopiles;Stramenopiles_X;Pelagophyceae;Pelagophyceae_X;Pelagophyceae_XX;Aureococcus;Aureococcus anophagefferens	0	2	0	0	0	0	0	0	1	0	0	0	0	0	0	0	Eukaryota	Stramenopiles	Stramenopiles_X	Aureococcus	Aureococcus anophagefferens	99.77	444	1	4	441	1	85	527	0	106.3	3
831c07ce447e3c26f62b7ecaa06521325c879787_3	6621#AF001660	Eukaryota;Archaeplastida;Chlorophyta;Mamiellophyceae;Mamiellophyceae_X;Mamiellales;Mamiellales_X;Bathycoccaceae;Bathycoccaceae_X;Bathycoccaceae_X sp.	0	0	0	0	2	0	0	0	0	0	0	0	1	0	0	0	Eukaryota	Archaeplastida	Chlorophyta	Bathycoccaceae_X	Bathycoccaceae_X sp.	100	506	0	2	505	1	373	877	1.4e-200	76.7	3
8500947ba058408ed9fd79cf5f11924b88eab71f_3	6212#NC_021637	Eukaryota;Hacrobia;Haptophyta;Prymnesiophyceae;Phaeocystales;Phaeocystaceae;Phaeocystis;Phaeocystis globosa	0	1	0	0	0	1	0	0	0	1	0	0	0	0	0	0	Eukaryota	Hacrobia	Haptophyta	Phaeocystis	Phaeocystis globosa	99.67	305	1	0	305	1	566	870	5.3e-271	85.1	3
8676c99481e6748193f77ddd19e2fa23abedfaee_3	7315#HQ672013	Eukaryota;Archaeplastida;Chlorophyta;Mamiellophyceae;Mamiellales;Mamiellaceae;Mamiellaceae_X;Mamiellaceae_X sp.	1	0	0	0	0	0	0	0	2	0	0	0	0	0	0	0	Eukaryota	Archaeplastida	Chlorophyta	Mamiellaceae_X	Mamiellaceae_X sp.	99.54	435	2	3	434	1	437	869	0	96.1	3
86b5fc8babcc7c154fcbc6d125ce180373fefb3c_3	6556#FJ745161	Eukaryota;Hacrobia;Cryptophyta;Cryptophyceae;Cryptophyceae_X;Pyrenomonadales;Pyrenomonadales_X;Pyrenomonadales_XX;Pyrenomonadales_XXX;Pyrenomonadales_XXX sp.	1	0	1	0	0	0	0	0	0	1	0	0	0	0	0	0	Eukaryota	Hacrobia	Cryptophyta	Pyrenomonadales_XXX	Pyrenomonadales_XXX sp.	99.54	435	2	1	434	1	412	846	0	113.4	3
899343f6cebaf4f5de1bf05a4bd1f5eff83e2778_3	7981#HM057783	Eukaryota;Stramenopiles;Stramenopiles_X;Bacillariophyta;Coscinodiscophyceae;Chaetocerotales;Chaetocerotales;Chaetocerotaceae;Chaetocerotaceae_X;Chaetocerotaceae_X sp.	1	0	0	0	0	0	0	2	0	0	0	0	0	0	0	0	Eukaryota	Stramenopiles	Stramenopiles_X	Chaetocerotaceae_X	Chaetocerotaceae_X sp.	99.25	533	4	0	533	1	344	876	2.8e-147	68.8	3
8a4d5ea93334c28b6b3c48c3af14d988f2690eed_3	7320#JN625650	Eukaryota;Archaeplastida;Chlorophyta;Mamiellophyceae;Mamiellophyceae_X;Mamiellales;Mamiellales_X;Bathycoccaceae;Bathycoccaceae_X;Bathycoccaceae_X sp.	1	0	1	0	0	0	0	0	0	0	0	0	0	1	0	0	Eukaryota	Archaeplastida	Chlorophyta	Bathycoccaceae_X	Bathycoccaceae_X sp.	99.54	441	2	2	439	1	386	826	0	93.6	3
8b142703b90467d9a13274909b8251f37e57074d_3	5922#NC_009573	Eukaryota;Hacrobia;Cryptophyta;Cryptophyceae;Cryptophyceae_X;Cryptomonadales;Rhodomonas;Rhodomonas salina	0	0	0	0	1	0	0	0	0	1	0	0	0	1	0	0	Eukaryota	Hacrobia	Cryptophyta	Rhodomonas	Rhodomonas salina	99.16	119	1	0	119	1	757	875	3.1e-61	49.7	3
8b3d506bf2cb9f333d57b8b54df3d0d0445aa51b_3	5922#NC_009573	Eukaryota;Hacrobia;Cryptophyta;Cryptophyceae;Cryptophyceae_X;Cryptomonadales;Rhodomonas;Rhodomonas salina	0	1	0	0	0	0	0	0	0	0	0	1	1	0	0	0	Eukaryota	Hacrobia	Cryptophyta	Rhodomonas	Rhodomonas salina	100	75	0	0	75	1	801	875	3.8e-118	61	3
8d37375ccdc5d566f95b013c17541177204c0e5b_3	7335#JX297813	Eukaryota;Stramenopiles;Ochrophyta;Pelagophyceae;Pelagophyceae_X;Pelagophyceae_XX;Pelagophyceae_XXX;Pelagophyceae_XXXX;Pelagophyceae_XXXXX;Pelagophyceae_XXXXX sp.	2	0	0	1	0	0	0	0	0	0	0	0	0	0	0	0	Eukaryota	Stramenopiles	Ochrophyta	Pelagophyceae_XXXXX	Pelagophyceae_XXXXX sp.	99.81	520	1	4	517	1	350	868	8.1e-218	79.1	3
8dc02ff8f7f0760e90761131397424673d36a04b_3	796#EU123322	Eukaryota;Hacrobia;Cryptophyta;Cryptophyceae;Cryptophyceae_X;Pyrenomonadales;Pyrenomonadales_X;Pyrenomonadales_XX;Pyrenomonadales_XXX;Pyrenomonadales_XXX sp.	1	0	0	0	0	1	0	0	0	1	0	0	0	0	0	0	Eukaryota	Hacrobia	Cryptophyta	Pyrenomonadales_XXX	Pyrenomonadales_XXX sp.	99.8	505	1	0	505	1	174	678	2.7e-298	88.8	3
8e429d2c48a5759e56cd9c813512ed69c15685f9_3	7335#JX297813	Eukaryota;Stramenopiles;Ochrophyta;Pelagophyceae;Pelagophyceae_X;Pelagophyceae_XX;Pelagophyceae_XXX;Pelagophyceae_XXXX;Pelagophyceae_XXXXX;Pelagophyceae_XXXXX sp.	0	0	1	0	0	1	1	0	0	0	0	0	0	0	0	0	Eukaryota	Stramenopiles	Ochrophyta	Pelagophyceae_XXXXX	Pelagophyceae_XXXXX sp.	99.81	517	1	3	514	1	352	868	2.6e-236	81.5	3
8f09a5da68d3073052d316b4d82b399c4c579531_3	6621#AF001660	Eukaryota;Archaeplastida;Chlorophyta;Mamiellophyceae;Mamiellophyceae_X;Mamiellales;Mamiellales_X;Bathycoccaceae;Bathycoccaceae_X;Bathycoccaceae_X sp.	0	0	1	0	0	0	1	0	0	0	0	0	0	1	0	0	Eukaryota	Archaeplastida	Chlorophyta	Bathycoccaceae_X	Bathycoccaceae_X sp.	99.62	527	2	4	523	1	351	877	7.5e-196	76.1	3
8f0a20cb983821076efca6c32ab410ae46e1bdc1_3	36#AY702115	Eukaryota;Hacrobia;Haptophyta;Prymnesiophyceae;Isochrysidales;Noelaerhabdaceae;Emiliania;Emiliania huxleyi	1	0	0	0	0	0	0	1	0	0	0	0	0	1	0	0	Eukaryota	Hacrobia	Haptophyta	Emiliania	Emiliania huxleyi	100	246	0	0	246	1	276	521	0	97.7	3
8f0f255326e8c87060fa6bc7be8753f58bcec8b7_3	6212#NC_021637	Eukaryota;Hacrobia;Haptophyta;Prymnesiophyceae;Phaeocystales;Phaeocystaceae;Phaeocystis;Phaeocystis globosa	0	0	0	0	2	0	0	0	0	0	0	0	1	0	0	0	Eukaryota	Hacrobia	Haptophyta	Phaeocystis	Phaeocystis globosa	99.78	465	1	2	464	1	407	870	3.1e-297	88.8	3
8f1757a441298d8279e664222c9b4898e23a3628_3	7236#JQ712399	Eukaryota;Stramenopiles;Stramenopiles_X;Bacillariophyta;Bacillariophyta_X;Bacillariophyta_XX;Bacillariophyta_XXX;Bacillariophyta_XXXX;Bacillariophyta_XXXXX;Bacillariophyta_XXXXX sp.	0	0	0	1	0	0	1	0	0	0	0	0	0	0	1	0	Eukaryota	Stramenopiles	Stramenopiles_X	Bacillariophyta_XXXXX	Bacillariophyta_XXXXX sp.	99.8	508	1	1	507	1	325	832	2.5e-303	89.5	3
945f6ab9790db15110d12131665525ba7db90101_3	6345#HQ671891	Eukaryota;Stramenopiles;Ochrophyta;Pelagophyceae;Pelagophyceae_X;Pelagophyceae_XX;Pelagophyceae_XXX;Pelagophyceae_XXXX;Pelagophyceae_XXXXX;Pelagophyceae_XXXXX sp.	0	1	1	0	0	0	1	0	0	0	0	0	0	0	0	0	Eukaryota	Stramenopiles	Ochrophyta	Pelagophyceae_XXXXX	Pelagophyceae_XXXXX sp.	99.33	453	3	3	451	1	417	868	0	105	3
94c112dafc8846735ef387b6dc6baddcc23ba1b4_3	7806#HM127595	Eukaryota;Stramenopiles;Ochrophyta;Chrysophyceae-Synurophyceae;Chrysophyceae-Synurophyceae_X;Chrysophyceae-Synurophyceae_XX;Chrysophyceae-Synurophyceae_XXX;Chrysophyceae-Synurophyceae_XXXX;Chrysophyceae-Synurophyceae_XXXXX;Chrysophyceae-Synurophyceae_XXXXX sp.	0	0	1	0	0	0	0	0	0	0	0	0	0	2	0	0	Eukaryota	Stramenopiles	Ochrophyta	Chrysophyceae-Synurophyceae_XXXXX	Chrysophyceae-Synurophyceae_XXXXX sp.	99.77	440	1	0	440	1	417	856	0	100.9	3
950b5875bac2db44c0fd5e6a0221ddab927d5cdb_3	5396#AB199888	Eukaryota;Hacrobia;Haptophyta;Prymnesiophyceae;Phaeocystales;Phaeocystaceae;Phaeocystis;Phaeocystis sp.	0	0	0	0	0	0	0	0	0	0	0	1	2	0	0	0	Eukaryota	Hacrobia	Haptophyta	Phaeocystis	Phaeocystis sp.	99.8	502	1	1	501	1	149	650	4.1e-261	84.3	3
951a8d76f615fb26e43a2640fe3fa9f32af75d41_3	6621#AF001660	Eukaryota;Archaeplastida;Chlorophyta;Mamiellophyceae;Mamiellophyceae_X;Mamiellales;Mamiellales_X;Bathycoccaceae;Bathycoccaceae_X;Bathycoccaceae_X sp.	1	0	0	0	1	0	0	0	0	0	0	0	0	0	1	0	Eukaryota	Archaeplastida	Chlorophyta	Bathycoccaceae_X	Bathycoccaceae_X sp.	99.63	268	1	0	268	1	610	877	8.2e-270	84.8	3
953e53a965a35ae195f2991de7dd0cd8ef190506_3	7275#HQ242617	Eukaryota;Archaeplastida;Chlorophyta;Mamiellophyceae;Mamiellales;Mamiellaceae;Mamiellaceae_X;Mamiellaceae_X sp.	0	2	0	0	0	0	0	1	0	0	0	0	0	0	0	0	Eukaryota	Archaeplastida	Chlorophyta	Mamiellaceae_X	Mamiellaceae_X sp.	100	431	0	3	430	1	449	877	1.8e-295	88.4	3
9765c0d51705760708a1e67c56bf4ef3b820b955_3	6621#AF001660	Eukaryota;Archaeplastida;Chlorophyta;Mamiellophyceae;Mamiellophyceae_X;Mamiellales;Mamiellales_X;Bathycoccaceae;Bathycoccaceae_X;Bathycoccaceae_X sp.	0	0	1	0	0	0	1	0	0	0	0	0	0	1	0	0	Eukaryota	Archaeplastida	Chlorophyta	Bathycoccaceae_X	Bathycoccaceae_X sp.	99.81	525	1	1	524	1	353	877	7e-252	83.5	3
9acb9ac1be1e0da8b0b7f9a982657d3bdc119904_3	6345#HQ671891	Eukaryota;Stramenopiles;Ochrophyta;Pelagophyceae;Pelagophyceae_X;Pelagophyceae_XX;Pelagophyceae_XXX;Pelagophyceae_XXXX;Pelagophyceae_XXXXX;Pelagophyceae_XXXXX sp.	0	0	1	1	0	0	0	0	0	0	0	0	1	0	0	0	Eukaryota	Stramenopiles	Ochrophyta	Pelagophyceae_XXXXX	Pelagophyceae_XXXXX sp.	99.27	412	3	3	410	1	458	868	0	124.3	3
9ba87b69f0bd974fd7023bbcd52cea01ce3ce461_3	6398#U70715	Eukaryota;Archaeplastida;Chlorophyta;Mamiellophyceae;Mamiellophyceae_X;Mamiellales;Mamiellales_X;Bathycoccaceae;Bathycoccaceae_X;Bathycoccaceae_X sp.	0	1	0	0	0	0	1	0	0	0	0	0	0	1	0	0	Eukaryota	Archaeplastida	Chlorophyta	Bathycoccaceae_X	Bathycoccaceae_X sp.	99.38	327	2	3	326	1	553	877	2.6e-259	83.8	3
9c41e13a968e6a82fee43b89ea426823a0047654_3	4155#AY741371	Eukaryota;Hacrobia;Haptophyta;Prymnesiophyceae;Isochrysidales;Noelaerhabdaceae;Emiliania;Emiliania huxleyi	0	0	0	0	2	0	0	0	0	0	0	0	0	0	0	1	Eukaryota	Hacrobia	Haptophyta	Emiliania	Emiliania huxleyi	100	348	0	1	347	1	523	870	1.6e-186	74.2	3
9df6043d0ebbc72a1e37c29d4cfe1eea94f64349_3	7988#GU940753	Eukaryota;Hacrobia;Haptophyta;Prymnesiophyceae;Prymnesiophyceae_X;Prymnesiophyceae_XX;Prymnesiophyceae_XXX;Prymnesiophyceae_XXXX;Prymnesiophyceae_XXXXX;Prymnesiophyceae_XXXXX sp.	1	0	0	0	0	0	0	0	0	0	0	2	0	0	0	0	Eukaryota	Hacrobia	Haptophyta	Prymnesiophyceae_XXXXX	Prymnesiophyceae_XXXXX sp.	99.62	261	1	0	261	1	576	836	8.5e-266	84.1	3
9e71af8511dcbbe127f55e95bae77780315c8db0_3	6621#AF001660	Eukaryota;Archaeplastida;Chlorophyta;Mamiellophyceae;Mamiellophyceae_X;Mamiellales;Mamiellales_X;Bathycoccaceae;Bathycoccaceae_X;Bathycoccaceae_X sp.	0	2	0	0	0	0	0	0	0	0	0	0	0	0	0	1	Eukaryota	Archaeplastida	Chlorophyta	Bathycoccaceae_X	Bathycoccaceae_X sp.	99.8	498	1	2	497	1	381	877	6.1e-180	73.7	3
9ea95b6b99c9c5077f70e3db855aed0a922cb1fa_3	7335#JX297813	Eukaryota;Stramenopiles;Ochrophyta;Pelagophyceae;Pelagophyceae_X;Pelagophyceae_XX;Pelagophyceae_XXX;Pelagophyceae_XXXX;Pelagophyceae_XXXXX;Pelagophyceae_XXXXX sp.	0	0	0	0	0	1	0	2	0	0	0	0	0	0	0	0	Eukaryota	Stramenopiles	Ochrophyta	Pelagophyceae_XXXXX	Pelagophyceae_XXXXX sp.	98.61	77	1	5	77	1	797	868	8.5e-39	42.8	3
9ec157457f2bf0a6cbc3f04ff8947c73ce7b0c5f_3	4637#AB375870	Eukaryota;Hacrobia;Cryptophyta;Cryptophyceae;Cryptophyceae_X;Pyrenomonadales;Pyrenomonadales_X;Pyrenomonadales_XX;Pyrenomonadales_XXX;Pyrenomonadales_XXX sp.	1	1	0	0	0	0	0	0	1	0	0	0	0	0	0	0	Eukaryota	Hacrobia	Cryptophyta	Pyrenomonadales_XXX	Pyrenomonadales_XXX sp.	100	452	0	0	452	1	204	655	0	97.6	3
9ec4e21dfe113384c85e6b0d0d1d6978efb96d0c_3	7939#HQ242621	Eukaryota;Hacrobia;Haptophyta;Prymnesiophyceae;Prymnesiophycidae_X;Prymnesiales;Prymnesiales_X;Chrysochromulinaceae;Chrysochromulinaceae_X;Chrysochromulinaceae_X sp.	0	0	0	1	1	1	0	0	0	0	0	0	0	0	0	0	Eukaryota	Hacrobia	Haptophyta	Chrysochromulinaceae_X	Chrysochromulinaceae_X sp.	100	261	0	0	261	1	603	863	4.6e-181	72.9	3
9f5295435f46cb78be59150ff919cd6fd600fc39_3	7630#HQ671892	Eukaryota;Stramenopiles;Ochrophyta;Pelagophyceae;Pelagophyceae_X;Pelagophyceae_XX;Pelagophyceae_XXX;Pelagophyceae_XXXX;Pelagophyceae_XXXXX;Pelagophyceae_XXXXX sp.	0	0	0	0	0	1	0	0	2	0	0	0	0	0	0	0	Eukaryota	Stramenopiles	Ochrophyta	Pelagophyceae_XXXXX	Pelagophyceae_XXXXX sp.	99.79	477	1	4	474	1	393	868	0	96.2	3
a182e4ee310c4e23f273e5aaca3fd05734e4fd4c_3	6275#JX015817	Eukaryota;Stramenopiles;Ochrophyta;Dictyochophyceae;Dictyochophyceae_X;Dictyochophyceae_XX;Dictyochophyceae_XXX;Dictyochophyceae_XXXX;Dictyochophyceae_XXXXX;Dictyochophyceae_XXXXX sp.	0	0	0	0	0	0	1	0	1	0	0	0	0	0	1	0	Eukaryota	Stramenopiles	Ochrophyta	Dictyochophyceae_XXXXX	Dictyochophyceae_XXXXX sp.	98.48	528	8	2	527	1	344	870	0	94	3
a1b2eb4973edd99c3fdba5af880c89953d0b87f5_3	7117#HQ672108	Eukaryota;Archaeplastida;Chlorophyta;Mamiellophyceae;Mamiellales;Mamiellaceae;Mamiellaceae_X;Mamiellaceae_X sp.	0	0	1	0	0	0	1	0	1	0	0	0	0	0	0	0	Eukaryota	Archaeplastida	Chlorophyta	Mamiellaceae_X	Mamiellaceae_X sp.	99.73	370	1	5	369	1	515	880	0	93.5	3
a1b3ab0902a5f172c0268c4b97b6737db68f34b9_3	6621#AF001660	Eukaryota;Archaeplastida;Chlorophyta;Mamiellophyceae;Mamiellophyceae_X;Mamiellales;Mamiellales_X;Bathycoccaceae;Bathycoccaceae_X;Bathycoccaceae_X sp.	0	0	0	0	0	1	0	0	1	0	0	0	1	0	0	0	Eukaryota	Archaeplastida	Chlorophyta	Bathycoccaceae_X	Bathycoccaceae_X sp.	99.57	231	1	0	231	1	647	877	1.4e-102	59.7	3
a301020ee6da75a6c255879a991b97d252937e94_3	6952#FJ612431	Eukaryota;Stramenopiles;Stramenopiles_X;Bacillariophyta;Coscinodiscophyceae;Thalassiosirales;Thalassiosirales_X;Thalassiosiraceae;Thalassiosiraceae_X;Thalassiosiraceae_X sp.	0	0	0	0	0	0	1	0	1	0	0	0	0	0	1	0	Eukaryota	Stramenopiles	Stramenopiles_X	Thalassiosiraceae_X	Thalassiosiraceae_X sp.	99.58	479	2	0	479	1	398	876	3.3e-241	82	3
a5b5c1060429702d791746638e25fd2a19c17121_3	7209#EU394559	Eukaryota;Stramenopiles;Stramenopiles_X;Bacillariophyta;Coscinodiscophyceae;Rhizosoleniales;Rhizosoleniales_X;Rhizosoleniaceae;Rhizosoleniaceae_X;Rhizosoleniaceae_X sp.	1	0	0	0	0	0	0	0	2	0	0	0	0	0	0	0	Eukaryota	Stramenopiles	Stramenopiles_X	Rhizosoleniaceae_X	Rhizosoleniaceae_X sp.	99.33	448	3	1	447	1	426	873	0	100.9	3
a632897f957c39acd12c590b24d752f20bd084ed_3	5922#NC_009573	Eukaryota;Hacrobia;Cryptophyta;Cryptophyceae;Cryptophyceae_X;Cryptomonadales;Rhodomonas;Rhodomonas salina	0	0	0	0	0	0	0	0	0	1	0	0	0	2	0	0	Eukaryota	Hacrobia	Cryptophyta	Rhodomonas	Rhodomonas salina	99.35	154	1	0	154	1	722	875	1.2e-116	61.7	3
a72a505f524f1d103e22a0c662cb5f959937637f_3	4679#X82156	Eukaryota;Hacrobia;Haptophyta;Prymnesiophyceae;Isochrysidales;Noelaerhabdaceae;Emiliania;Emiliania huxleyi	0	1	0	0	0	0	0	0	0	0	2	0	0	0	0	0	Eukaryota	Hacrobia	Haptophyta	Emiliania	Emiliania huxleyi	100	444	0	0	444	1	426	869	0	102.6	3
a89e5a6bf09a203ba4934b76d0a07ffd88656db0_3	6345#HQ671891	Eukaryota;Stramenopiles;Ochrophyta;Pelagophyceae;Pelagophyceae_X;Pelagophyceae_XX;Pelagophyceae_XXX;Pelagophyceae_XXXX;Pelagophyceae_XXXXX;Pelagophyceae_XXXXX sp.	0	0	0	0	0	2	0	1	0	0	0	0	0	0	0	0	Eukaryota	Stramenopiles	Ochrophyta	Pelagophyceae_XXXXX	Pelagophyceae_XXXXX sp.	100	473	0	0	473	1	396	868	0	99.9	3
a8e1ba8ecdeaf567d7734f66acf5e7bd37fcc486_3	6212#NC_021637	Eukaryota;Hacrobia;Haptophyta;Prymnesiophyceae;Phaeocystales;Phaeocystaceae;Phaeocystis;Phaeocystis globosa	0	1	0	0	0	0	0	0	0	0	0	0	0	1	1	0	Eukaryota	Hacrobia	Haptophyta	Phaeocystis	Phaeocystis globosa	100	354	0	0	354	1	517	870	2e-233	80.6	3
ab8771ca60c012e602a1226a323d9c4f1677434e_3	6438#FR683981	Eukaryota;Archaeplastida;Chlorophyta;Mamiellophyceae;Mamiellophyceae_X;Mamiellales;Mamiellales_X;Bathycoccaceae;Bathycoccaceae_X;Bathycoccaceae_X sp.	0	0	0	0	0	0	1	0	1	0	0	0	0	0	1	0	Eukaryota	Archaeplastida	Chlorophyta	Bathycoccaceae_X	Bathycoccaceae_X sp.	98.74	321	4	3	320	1	559	877	3.4e-182	73.4	3
ac5f12327f27ae251478aa04d91e6ae56075897e_3	2512#NC_012898	Eukaryota;Stramenopiles;Stramenopiles_X;Pelagophyceae;Pelagophyceae_X;Pelagophyceae_XX;Aureococcus;Aureococcus anophagefferens	0	1	0	0	0	0	0	0	0	0	0	0	0	1	1	0	Eukaryota	Stramenopiles	Stramenopiles_X	Aureococcus	Aureococcus anophagefferens	99.78	450	1	3	447	1	425	874	0	112.4	3
ad0da4413feac48d1d6d9af5a2f51f21a3495ba9_3	7630#HQ671892	Eukaryota;Stramenopiles;Ochrophyta;Pelagophyceae;Pelagophyceae_X;Pelagophyceae_XX;Pelagophyceae_XXX;Pelagophyceae_XXXX;Pelagophyceae_XXXXX;Pelagophyceae_XXXXX sp.	1	0	0	0	0	1	0	0	0	0	0	0	0	1	0	0	Eukaryota	Stramenopiles	Ochrophyta	Pelagophyceae_XXXXX	Pelagophyceae_XXXXX sp.	99.79	474	1	4	471	1	396	868	0	96.4	3
adf185a6aeb6fdd4304f2d8a380f8f00eff3a875_3	7835#HQ203770	Eukaryota;Stramenopiles;Stramenopiles_X;Bacillariophyta;Coscinodiscophyceae;Thalassiosirales;Thalassiosirales_X;Skeletonemataceae;Skeletonemataceae_X;Skeletonemataceae_X sp.	0	0	1	0	0	0	0	0	0	0	1	0	1	0	0	0	Eukaryota	Stramenopiles	Stramenopiles_X	Skeletonemataceae_X	Skeletonemataceae_X sp.	99.3	427	3	0	427	1	449	875	0	115.3	3
ae41d979787168305bf4171dc6f08020fe6c8a79_3	6212#NC_021637	Eukaryota;Hacrobia;Haptophyta;Prymnesiophyceae;Phaeocystales;Phaeocystaceae;Phaeocystis;Phaeocystis globosa	0	1	0	0	0	0	0	0	0	0	0	0	0	0	2	0	Eukaryota	Hacrobia	Haptophyta	Phaeocystis	Phaeocystis globosa	100	459	0	1	458	1	412	870	0	106.2	3
afe3dd0fa95ac9f2ea1a45ddd5d1395ce9822d24_3	6556#FJ745161	Eukaryota;Hacrobia;Cryptophyta;Cryptophyceae;Cryptophyceae_X;Pyrenomonadales;Pyrenomonadales_X;Pyrenomonadales_XX;Pyrenomonadales_XXX;Pyrenomonadales_XXX sp.	0	0	0	0	0	0	0	0	0	0	0	0	2	0	0	1	Eukaryota	Hacrobia	Cryptophyta	Pyrenomonadales_XXX	Pyrenomonadales_XXX sp.	99.78	452	1	1	451	1	395	846	0	97.4	3
b0adbd893702386656705dbc811ea4671d7750d2_3	63#	Eukaryota;Stramenopiles;Stramenopiles_X;Bacillariophyta;Bacillariophyta_X;Raphid-pennate;Pseudo-nitzschia;Pseudo-nitzschia cuspidata	1	0	0	0	0	0	0	0	0	0	0	0	2	0	0	0	Eukaryota	Stramenopiles	Stramenopiles_X	Pseudo-nitzschia	Pseudo-nitzschia cuspidata	100	256	0	0	256	1	123	378	0	106	3
b1f60241b34cf430b8598d290bc02d04bac998fd_3	7463#HQ242646	Eukaryota;Hacrobia;Cryptophyta;Cryptophyceae;Cryptophyceae_X;Pyrenomonadales;Pyrenomonadales_X;Pyrenomonadales_XX;Pyrenomonadales_XXX;Pyrenomonadales_XXX sp.	2	0	0	0	0	0	0	0	0	0	0	0	0	0	1	0	Eukaryota	Hacrobia	Cryptophyta	Pyrenomonadales_XXX	Pyrenomonadales_XXX sp.	99.23	521	4	0	521	1	347	867	0	97.7	3
b213d2b901948db9802515f0f0630c408f6ced16_3	6621#AF001660	Eukaryota;Archaeplastida;Chlorophyta;Mamiellophyceae;Mamiellophyceae_X;Mamiellales;Mamiellales_X;Bathycoccaceae;Bathycoccaceae_X;Bathycoccaceae_X sp.	1	0	1	1	0	0	0	0	0	0	0	0	0	0	0	0	Eukaryota	Archaeplastida	Chlorophyta	Bathycoccaceae_X	Bathycoccaceae_X sp.	99.7	333	1	4	333	1	549	877	7.5e-246	82.1	3
b31f2b4d5ca277f1e89a093a648dc4c4803e2ec7_3	4155#AY741371	Eukaryota;Hacrobia;Haptophyta;Prymnesiophyceae;Isochrysidales;Noelaerhabdaceae;Emiliania;Emiliania huxleyi	0	0	0	0	0	1	0	0	0	0	0	0	0	1	1	0	Eukaryota	Hacrobia	Haptophyta	Emiliania	Emiliania huxleyi	99.7	331	1	1	330	1	540	870	7.2e-240	81.4	3
b446c6061d7ec057b975f5ae09fc7ba29f59e516_3	7335#JX297813	Eukaryota;Stramenopiles;Ochrophyta;Pelagophyceae;Pelagophyceae_X;Pelagophyceae_XX;Pelagophyceae_XXX;Pelagophyceae_XXXX;Pelagophyceae_XXXXX;Pelagophyceae_XXXXX sp.	0	0	0	0	0	1	0	1	0	0	1	0	0	0	0	0	Eukaryota	Stramenopiles	Ochrophyta	Pelagophyceae_XXXXX	Pelagophyceae_XXXXX sp.	99.3	285	2	0	285	1	584	868	6.4e-238	80.9	3
b453c9a6c0d7b082f0e0f2fd6afd739a8e2d4128_3	4487#FN563097	Eukaryota;Archaeplastida;Chlorophyta;Mamiellophyceae;Mamiellales;Mamiellaceae;Micromonas;Micromonas pusilla	0	0	1	0	0	0	0	0	0	1	0	0	0	1	0	0	Eukaryota	Archaeplastida	Chlorophyta	Micromonas	Micromonas pusilla	99.09	331	3	1	331	1	516	845	1.5e-232	80.4	3
b6fa40e1b36f02e59cd9ea5dbe32b096058908f2_3	6617#JX016292	Eukaryota;Stramenopiles;Stramenopiles_X;Bacillariophyta;Coscinodiscophyceae;Cymatosirales;Cymatosirales_X;Cymatosiraceae;Cymatosiraceae_X;Cymatosiraceae_X sp.	1	0	0	0	0	0	0	0	0	0	0	0	0	1	1	0	Eukaryota	Stramenopiles	Stramenopiles_X	Cymatosiraceae_X	Cymatosiraceae_X sp.	100	456	0	0	456	1	412	867	0	98.2	3
b74da4b0ed5e299bad16df0819d69095d319a614_3	4155#AY741371	Eukaryota;Hacrobia;Haptophyta;Prymnesiophyceae;Isochrysidales;Noelaerhabdaceae;Emiliania;Emiliania huxleyi	0	0	0	0	1	0	0	0	0	1	0	0	0	0	1	0	Eukaryota	Hacrobia	Haptophyta	Emiliania	Emiliania huxleyi	100	273	0	0	273	1	598	870	1.9e-259	83.5	3
b8d01ccc2540fa5a5b12d8efd931dbcd0e199ed1_3	6621#AF001660	Eukaryota;Archaeplastida;Chlorophyta;Mamiellophyceae;Mamiellophyceae_X;Mamiellales;Mamiellales_X;Bathycoccaceae;Bathycoccaceae_X;Bathycoccaceae_X sp.	0	0	0	1	0	0	1	0	0	1	0	0	0	0	0	0	Eukaryota	Archaeplastida	Chlorophyta	Bathycoccaceae_X	Bathycoccaceae_X sp.	100	525	0	1	524	1	353	877	4.8e-241	82.2	3
b974db09a1f7717e719b434bfc925996dd903ee4_3	2512#NC_012898	Eukaryota;Stramenopiles;Stramenopiles_X;Pelagophyceae;Pelagophyceae_X;Pelagophyceae_XX;Aureococcus;Aureococcus anophagefferens	0	0	1	0	0	0	1	0	0	0	0	0	0	1	0	0	Eukaryota	Stramenopiles	Stramenopiles_X	Aureococcus	Aureococcus anophagefferens	99.81	522	1	3	519	1	353	874	7.9e-228	80.4	3
bb0c6608f2948d8cda9b21be9aabc825bc363f82_3	7236#JQ712399	Eukaryota;Stramenopiles;Stramenopiles_X;Bacillariophyta;Bacillariophyta_X;Bacillariophyta_XX;Bacillariophyta_XXX;Bacillariophyta_XXXX;Bacillariophyta_XXXXX;Bacillariophyta_XXXXX sp.	0	0	0	0	0	0	0	0	0	0	0	2	1	0	0	0	Eukaryota	Stramenopiles	Stramenopiles_X	Bacillariophyta_XXXXX	Bacillariophyta_XXXXX sp.	99.81	522	1	1	522	1	312	832	0	95.3	3
bb59e9fd3836c1fd76bbab6727dbcc135e910fe5_3	6212#NC_021637	Eukaryota;Hacrobia;Haptophyta;Prymnesiophyceae;Phaeocystales;Phaeocystaceae;Phaeocystis;Phaeocystis globosa	0	0	1	1	0	0	0	0	0	0	0	0	0	1	0	0	Eukaryota	Hacrobia	Haptophyta	Phaeocystis	Phaeocystis globosa	99.81	521	1	1	520	1	350	870	1.2e-141	67.8	3
bb7e676a9e42c6b786bfb345105b327d17a83f70_3	6621#AF001660	Eukaryota;Archaeplastida;Chlorophyta;Mamiellophyceae;Mamiellophyceae_X;Mamiellales;Mamiellales_X;Bathycoccaceae;Bathycoccaceae_X;Bathycoccaceae_X sp.	0	0	1	0	0	0	0	0	0	0	0	0	0	1	1	0	Eukaryota	Archaeplastida	Chlorophyta	Bathycoccaceae_X	Bathycoccaceae_X sp.	100	527	0	1	526	1	351	877	1.4e-244	82.6	3
bba7206b8d838430f11994854e295d8ca981a5b3_3	4155#AY741371	Eukaryota;Hacrobia;Haptophyta;Prymnesiophyceae;Isochrysidales;Noelaerhabdaceae;Emiliania;Emiliania huxleyi	0	1	0	0	0	0	0	0	1	0	0	0	1	0	0	0	Eukaryota	Hacrobia	Haptophyta	Emiliania	Emiliania huxleyi	100	343	0	0	343	1	528	870	1.1e-194	75.3	3
be2d9f7684c30490e2c51d6a363e2668bf09549c_3	4197#AF530387	Eukaryota;Hacrobia;Cryptophyta;Cryptophyceae;Cryptophyceae_X;Pyrenomonadales;Pyrenomonadales_X;Pyrenomonadales_XX;Pyrenomonadales_XXX;Pyrenomonadales_XXX sp.	0	1	1	0	0	0	1	0	0	0	0	0	0	0	0	0	Eukaryota	Hacrobia	Cryptophyta	Pyrenomonadales_XXX	Pyrenomonadales_XXX sp.	99.76	413	1	0	413	1	336	748	0	160.4	3
c015ef41f5cd3c57f4367b62e22fb6073254263d_3	925#AY702131	Eukaryota;Archaeplastida;Chlorophyta;Mamiellophyceae;Mamiellales;Bathycoccaceae;Bathycoccus;Bathycoccus prasinos	1	0	1	0	0	0	0	0	0	0	0	0	0	1	0	0	Eukaryota	Archaeplastida	Chlorophyta	Bathycoccus	Bathycoccus prasinos	100	418	0	3	417	1	113	528	0	91.4	3
c0a667b3a9430172cb5f623365840cbb0e84422c_3	796#EU123322	Eukaryota;Hacrobia;Cryptophyta;Cryptophyceae;Cryptophyceae_X;Pyrenomonadales;Pyrenomonadales_X;Pyrenomonadales_XX;Pyrenomonadales_XXX;Pyrenomonadales_XXX sp.	0	0	0	1	0	0	2	0	0	0	0	0	0	0	0	0	Eukaryota	Hacrobia	Cryptophyta	Pyrenomonadales_XXX	Pyrenomonadales_XXX sp.	99.8	510	1	2	509	1	170	678	7.3e-298	88.8	3
c0d901d081c598f9e6f82701c5bb767ddde3c2c7_3	36#AY702115	Eukaryota;Hacrobia;Haptophyta;Prymnesiophyceae;Isochrysidales;Noelaerhabdaceae;Emiliania;Emiliania huxleyi	0	0	0	0	0	0	1	0	0	0	2	0	0	0	0	0	Eukaryota	Hacrobia	Haptophyta	Emiliania	Emiliania huxleyi	99.53	426	2	0	426	1	96	521	0	109.9	3
c19a7a9fd6704a48408f6762f2299c02ab7e178d_3	7335#JX297813	Eukaryota;Stramenopiles;Ochrophyta;Pelagophyceae;Pelagophyceae_X;Pelagophyceae_XX;Pelagophyceae_XXX;Pelagophyceae_XXXX;Pelagophyceae_XXXXX;Pelagophyceae_XXXXX sp.	0	0	0	0	0	2	0	0	1	0	0	0	0	0	0	0	Eukaryota	Stramenopiles	Ochrophyta	Pelagophyceae_XXXXX	Pelagophyceae_XXXXX sp.	100	492	0	0	492	1	377	868	0	102.6	3
c1c4bacb365894f5aaf214e5e8adab9b1727d720_3	7734#HQ672114	Eukaryota;Hacrobia;Cryptophyta;Cryptophyceae;Cryptophyceae_X;Pyrenomonadales;Pyrenomonadales_X;Pyrenomonadales_XX;Pyrenomonadales_XXX;Pyrenomonadales_XXX sp.	2	0	0	0	0	0	0	0	0	0	0	0	0	0	1	0	Eukaryota	Hacrobia	Cryptophyta	Pyrenomonadales_XXX	Pyrenomonadales_XXX sp.	99.49	394	2	1	393	1	474	867	0	98.5	3
c473b7138bb9d39314af6aa7f2b2cac541858b72_3	6952#FJ612431	Eukaryota;Stramenopiles;Stramenopiles_X;Bacillariophyta;Coscinodiscophyceae;Thalassiosirales;Thalassiosirales_X;Thalassiosiraceae;Thalassiosiraceae_X;Thalassiosiraceae_X sp.	0	0	0	0	1	0	0	0	0	0	0	1	0	0	0	1	Eukaryota	Stramenopiles	Stramenopiles_X	Thalassiosiraceae_X	Thalassiosiraceae_X sp.	99.76	415	1	0	415	1	462	876	0	124.6	3
c57a3126d00850aafbd3e95d649e06676a7d02a6_3	459#X82155	Eukaryota;Stramenopiles;Stramenopiles_X;Bacillariophyta;Bacillariophyta_X;Polar-centric-Mediophyceae;Skeletonema;Skeletonema pseudocostatum	1	0	0	0	0	0	0	0	1	0	0	1	0	0	0	0	Eukaryota	Stramenopiles	Stramenopiles_X	Skeletonema	Skeletonema pseudocostatum	99.33	297	2	0	297	1	581	877	3e-214	77.8	3
c5c2f9d2b57f8b48dffa9952f02b4fb6e92d7c02_3	6212#NC_021637	Eukaryota;Hacrobia;Haptophyta;Prymnesiophyceae;Phaeocystales;Phaeocystaceae;Phaeocystis;Phaeocystis globosa	0	0	0	0	1	0	0	0	0	0	0	2	0	0	0	0	Eukaryota	Hacrobia	Haptophyta	Phaeocystis	Phaeocystis globosa	99.79	468	1	2	467	1	404	870	2.2e-291	88.1	3
c63509152ccbb686435d19abe6e144625cb64f0c_3	6398#U70715	Eukaryota;Archaeplastida;Chlorophyta;Mamiellophyceae;Mamiellophyceae_X;Mamiellales;Mamiellales_X;Bathycoccaceae;Bathycoccaceae_X;Bathycoccaceae_X sp.	1	0	0	0	0	0	1	1	0	0	0	0	0	0	0	0	Eukaryota	Archaeplastida	Chlorophyta	Bathycoccaceae_X	Bathycoccaceae_X sp.	100	338	0	3	337	1	542	877	1.4e-177	72.8	3
c63bde678763bde0db879d2d445f60c75b715c5e_3	6621#AF001660	Eukaryota;Archaeplastida;Chlorophyta;Mamiellophyceae;Mamiellophyceae_X;Mamiellales;Mamiellales_X;Bathycoccaceae;Bathycoccaceae_X;Bathycoccaceae_X sp.	0	0	1	0	0	0	0	0	1	0	0	0	0	1	0	0	Eukaryota	Archaeplastida	Chlorophyta	Bathycoccaceae_X	Bathycoccaceae_X sp.	99.78	463	1	1	462	1	415	877	5.4e-302	89.3	3
c92de441ed70beadbf0ad3220b962c60e859634f_3	6621#AF001660	Eukaryota;Archaeplastida;Chlorophyta;Mamiellophyceae;Mamiellophyceae_X;Mamiellales;Mamiellales_X;Bathycoccaceae;Bathycoccaceae_X;Bathycoccaceae_X sp.	0	0	0	0	0	0	0	1	1	0	0	1	0	0	0	0	Eukaryota	Archaeplastida	Chlorophyta	Bathycoccaceae_X	Bathycoccaceae_X sp.	100	463	0	0	463	1	415	877	3.1e-299	89	3
c957f6bae3bd33a24df99341d453d6efe3960d7a_3	6345#HQ671891	Eukaryota;Stramenopiles;Ochrophyta;Pelagophyceae;Pelagophyceae_X;Pelagophyceae_XX;Pelagophyceae_XXX;Pelagophyceae_XXXX;Pelagophyceae_XXXXX;Pelagophyceae_XXXXX sp.	0	0	0	2	0	0	0	1	0	0	0	0	0	0	0	0	Eukaryota	Stramenopiles	Ochrophyta	Pelagophyceae_XXXXX	Pelagophyceae_XXXXX sp.	99.79	488	1	3	485	1	381	868	0	104	3
c9a8c6e0fdec72deb199c5ce183d74d6b38edfc0_3	4990#JN207220	Eukaryota;Stramenopiles;Stramenopiles_X;Bacillariophyta;Bacillariophyta_X;Polar-centric-Mediophyceae;Chaetoceros;Chaetoceros sp.	0	0	0	0	0	0	2	0	0	0	0	0	0	1	0	0	Eukaryota	Stramenopiles	Stramenopiles_X	Chaetoceros	Chaetoceros sp.	98.25	458	8	1	457	1	219	676	0	94.8	3
cb7da7a98c247575d1f560e3bf99e4dcf64ca210_3	7442#KC003311	Eukaryota;Stramenopiles;Stramenopiles_X;Bacillariophyta;Bacillariophyceae;Cymbellales;Cymbellales_X;Cymbellaceae;Cymbellaceae_X;Cymbellaceae_X sp.	0	0	1	0	0	0	0	1	0	0	0	0	0	0	1	0	Eukaryota	Stramenopiles	Stramenopiles_X	Cymbellaceae_X	Cymbellaceae_X sp.	98.78	246	3	0	246	1	594	839	3.1e-182	72.8	3
cbc4e7ad9c22b1b877aa107bec488dc3fc578677_3	459#X82155	Eukaryota;Stramenopiles;Stramenopiles_X;Bacillariophyta;Bacillariophyta_X;Polar-centric-Mediophyceae;Skeletonema;Skeletonema pseudocostatum	0	0	0	0	0	2	0	1	0	0	0	0	0	0	0	0	Eukaryota	Stramenopiles	Stramenopiles_X	Skeletonema	Skeletonema pseudocostatum	99.7	331	1	0	331	1	547	877	5.2e-248	82.4	3
cc5d9be9467638cbf6736b41871a70ded2853549_3	5145#JN207219	Eukaryota;Stramenopiles;Stramenopiles_X;Bacillariophyta;Bacillariophyta_X;Polar-centric-Mediophyceae;Chaetoceros;Chaetoceros sp.	0	1	1	0	0	0	0	0	0	0	0	0	0	0	1	0	Eukaryota	Stramenopiles	Stramenopiles_X	Chaetoceros	Chaetoceros sp.	98.31	536	9	2	534	1	335	870	3.7e-171	72.5	3
ce20e3b7a1b3b0df69cc6e4ff83f81df9234535e_3	6398#U70715	Eukaryota;Archaeplastida;Chlorophyta;Mamiellophyceae;Mamiellophyceae_X;Mamiellales;Mamiellales_X;Bathycoccaceae;Bathycoccaceae_X;Bathycoccaceae_X sp.	1	0	0	1	0	0	0	1	0	0	0	0	0	0	0	0	Eukaryota	Archaeplastida	Chlorophyta	Bathycoccaceae_X	Bathycoccaceae_X sp.	100	462	0	4	460	1	418	877	0	109.3	3
cf533c6ee73ad2d67b78d63f9373fe2bb14b7823_3	6621#AF001660	Eukaryota;Archaeplastida;Chlorophyta;Mamiellophyceae;Mamiellophyceae_X;Mamiellales;Mamiellales_X;Bathycoccaceae;Bathycoccaceae_X;Bathycoccaceae_X sp.	0	0	0	0	0	0	0	0	1	1	0	0	0	0	1	0	Eukaryota	Archaeplastida	Chlorophyta	Bathycoccaceae_X	Bathycoccaceae_X sp.	99.4	335	2	1	334	1	543	877	9.8e-292	87.7	3
d0a7fa9dda5a1ada40d1f44f1909375c1ed84ddc_3	6459#U70724	Eukaryota;Hacrobia;Cryptophyta;Cryptophyceae;Cryptophyceae_X;Pyrenomonadales;Pyrenomonadales_X;Chroomonadaceae;Chroomonadaceae_X;Chroomonadaceae_X sp.	0	2	0	1	0	0	0	0	0	0	0	0	0	0	0	0	Eukaryota	Hacrobia	Cryptophyta	Chroomonadaceae_X	Chroomonadaceae_X sp.	100	254	0	3	254	1	617	867	3.4e-200	75.7	3
d4291dd72ef7e6c7498d788f2b2decda333f9eba_3	7613#HQ671933	Eukaryota;Hacrobia;Haptophyta;Prymnesiophyceae;Prymnesiophycidae_X;Phaeocystales;Phaeocystales_X;Phaeocystaceae;Phaeocystaceae_X;Phaeocystaceae_X sp.	1	0	0	0	0	0	0	0	0	0	0	0	2	0	0	0	Eukaryota	Hacrobia	Haptophyta	Phaeocystaceae_X	Phaeocystaceae_X sp.	72.25	218	48	45	174	1	650	866	0.015	27.1	3
d521d11be5744eb8f2994d7859a6d33a6dec5de9_3	6345#HQ671891	Eukaryota;Stramenopiles;Ochrophyta;Pelagophyceae;Pelagophyceae_X;Pelagophyceae_XX;Pelagophyceae_XXX;Pelagophyceae_XXXX;Pelagophyceae_XXXXX;Pelagophyceae_XXXXX sp.	0	0	0	0	0	0	0	1	0	0	0	0	0	1	1	0	Eukaryota	Stramenopiles	Ochrophyta	Pelagophyceae_XXXXX	Pelagophyceae_XXXXX sp.	100	402	0	1	402	1	468	868	0	106.3	3
d5494594b2a0a7263ab061af3fa1c051dfe55eda_3	5396#AB199888	Eukaryota;Hacrobia;Haptophyta;Prymnesiophyceae;Phaeocystales;Phaeocystaceae;Phaeocystis;Phaeocystis sp.	0	1	0	0	0	0	0	1	0	0	0	0	0	1	0	0	Eukaryota	Hacrobia	Haptophyta	Phaeocystis	Phaeocystis sp.	99.81	521	1	3	518	1	130	650	6e-149	68.7	3
d981d270791886b708d53d48156f4826ecaedb28_3	7886#FN396684	Eukaryota;Stramenopiles;Stramenopiles_X;Bacillariophyta;Coscinodiscophyceae;Chaetocerotales;Chaetocerotales;Chaetocerotaceae;Chaetocerotaceae_X;Chaetocerotaceae_X sp.	0	0	0	0	0	0	1	2	0	0	0	0	0	0	0	0	Eukaryota	Stramenopiles	Stramenopiles_X	Chaetocerotaceae_X	Chaetocerotaceae_X sp.	99.78	449	1	1	448	1	374	822	0	95.9	3
db191a6a45c97596456e63c7f6b0c10e80fa7300_3	6621#AF001660	Eukaryota;Archaeplastida;Chlorophyta;Mamiellophyceae;Mamiellophyceae_X;Mamiellales;Mamiellales_X;Bathycoccaceae;Bathycoccaceae_X;Bathycoccaceae_X sp.	0	0	0	1	0	0	1	0	0	0	0	1	0	0	0	0	Eukaryota	Archaeplastida	Chlorophyta	Bathycoccaceae_X	Bathycoccaceae_X sp.	98.33	299	5	0	299	1	579	877	9.8e-167	71	3
db32381246b21ceeb5b37a6edd068a67e9177254_3	6212#NC_021637	Eukaryota;Hacrobia;Haptophyta;Prymnesiophyceae;Phaeocystales;Phaeocystaceae;Phaeocystis;Phaeocystis globosa	1	1	0	0	0	0	0	0	0	0	0	0	0	1	0	0	Eukaryota	Hacrobia	Haptophyta	Phaeocystis	Phaeocystis globosa	99.56	459	2	1	458	1	412	870	0	105.8	3
dba3ed2be1a9bac04391ae2ecbd06d40fce382fd_3	7534#JQ586274	Eukaryota;Stramenopiles;Stramenopiles_X;Bacillariophyta;Bacillariophyceae;Bacillariophyceae_X;Bacillariophyceae_XX;Bacillariophyceae_XXX;Bacillariophyceae_XXXX;Bacillariophyceae_XXXX sp.	0	1	1	0	0	0	0	0	0	0	0	0	1	0	0	0	Eukaryota	Stramenopiles	Stramenopiles_X	Bacillariophyceae_XXXX	Bacillariophyceae_XXXX sp.	99.19	248	2	0	248	1	686	933	9.1e-247	81.8	3
dd4e27e3372e6ed5f24cc7aa4460bd04bd2031f8_3	6398#U70715	Eukaryota;Archaeplastida;Chlorophyta;Mamiellophyceae;Mamiellophyceae_X;Mamiellales;Mamiellales_X;Bathycoccaceae;Bathycoccaceae_X;Bathycoccaceae_X sp.	1	0	0	0	0	0	0	0	1	1	0	0	0	0	0	0	Eukaryota	Archaeplastida	Chlorophyta	Bathycoccaceae_X	Bathycoccaceae_X sp.	99.34	460	3	3	460	1	421	877	8.9e-279	86.6	3
de2ea34643634d0d02cfb419ef2ccb0b6dc4af65_3	7275#HQ242617	Eukaryota;Archaeplastida;Chlorophyta;Mamiellophyceae;Mamiellales;Mamiellaceae;Mamiellaceae_X;Mamiellaceae_X sp.	0	0	0	0	1	0	0	0	0	0	0	1	1	0	0	0	Eukaryota	Archaeplastida	Chlorophyta	Mamiellaceae_X	Mamiellaceae_X sp.	99.8	510	1	4	507	1	369	877	2.1e-174	72.9	3
dfafc44404715c2abaa7f3fb8de1c47773a823aa_3	7275#HQ242617	Eukaryota;Archaeplastida;Chlorophyta;Mamiellophyceae;Mamiellales;Mamiellaceae;Mamiellaceae_X;Mamiellaceae_X sp.	0	0	0	0	0	0	1	0	0	0	0	0	1	1	0	0	Eukaryota	Archaeplastida	Chlorophyta	Mamiellaceae_X	Mamiellaceae_X sp.	99.78	452	1	4	451	1	429	877	0	93	3
e040705e2612d6f98448f5b9708ae889f123a92f_3	6398#U70715	Eukaryota;Archaeplastida;Chlorophyta;Mamiellophyceae;Mamiellophyceae_X;Mamiellales;Mamiellales_X;Bathycoccaceae;Bathycoccaceae_X;Bathycoccaceae_X sp.	0	0	0	0	1	0	0	0	0	0	0	1	1	0	0	0	Eukaryota	Archaeplastida	Chlorophyta	Bathycoccaceae_X	Bathycoccaceae_X sp.	99.69	327	1	2	327	1	553	877	9.5e-242	81.6	3
e211c5f0cac31fe7cfe8bc4815adb5ef10e55f26_3	5145#JN207219	Eukaryota;Stramenopiles;Stramenopiles_X;Bacillariophyta;Bacillariophyta_X;Polar-centric-Mediophyceae;Chaetoceros;Chaetoceros sp.	0	0	0	0	0	0	0	0	2	0	0	0	0	0	1	0	Eukaryota	Stramenopiles	Stramenopiles_X	Chaetoceros	Chaetoceros sp.	97.91	528	11	1	527	1	343	870	0	90.3	3
e257d382c157eb6d25d05e49ac981ba85a77bb6b_3	6621#AF001660	Eukaryota;Archaeplastida;Chlorophyta;Mamiellophyceae;Mamiellophyceae_X;Mamiellales;Mamiellales_X;Bathycoccaceae;Bathycoccaceae_X;Bathycoccaceae_X sp.	0	1	0	0	0	0	2	0	0	0	0	0	0	0	0	0	Eukaryota	Archaeplastida	Chlorophyta	Bathycoccaceae_X	Bathycoccaceae_X sp.	99.55	449	2	3	446	1	429	877	1e-301	89.2	3
e3b36bacc517b8fb559fa05622ae48ddfae7e2dd_3	796#EU123322	Eukaryota;Hacrobia;Cryptophyta;Cryptophyceae;Cryptophyceae_X;Pyrenomonadales;Pyrenomonadales_X;Pyrenomonadales_XX;Pyrenomonadales_XXX;Pyrenomonadales_XXX sp.	1	0	0	1	0	0	0	0	0	0	0	0	0	1	0	0	Eukaryota	Hacrobia	Cryptophyta	Pyrenomonadales_XXX	Pyrenomonadales_XXX sp.	100	514	0	0	514	1	165	678	1.3e-251	83.3	3
e3d49b2d7fe4e04ab394e7e3ed36188f15b84d94_3	6459#U70724	Eukaryota;Hacrobia;Cryptophyta;Cryptophyceae;Cryptophyceae_X;Pyrenomonadales;Pyrenomonadales_X;Chroomonadaceae;Chroomonadaceae_X;Chroomonadaceae_X sp.	0	0	0	0	1	0	0	0	0	0	0	0	1	1	0	0	Eukaryota	Hacrobia	Cryptophyta	Chroomonadaceae_X	Chroomonadaceae_X sp.	99.6	247	1	0	247	1	621	867	4e-142	66.8	3
e620bec1c329da5a2576fb2b8c4317d03d73ab01_3	7335#JX297813	Eukaryota;Stramenopiles;Ochrophyta;Pelagophyceae;Pelagophyceae_X;Pelagophyceae_XX;Pelagophyceae_XXX;Pelagophyceae_XXXX;Pelagophyceae_XXXXX;Pelagophyceae_XXXXX sp.	1	0	0	0	0	0	0	0	1	1	0	0	0	0	0	0	Eukaryota	Stramenopiles	Ochrophyta	Pelagophyceae_XXXXX	Pelagophyceae_XXXXX sp.	100	297	0	0	297	1	572	868	8.8e-271	85	3
e6dfcc73358a1cd967be9d142d715d0af5fa0032_3	402#	Eukaryota;Stramenopiles;Stramenopiles_X;Pelagophyceae;Pelagophyceae_X;Pelagophyceae_XX;Pelagomonas;Pelagomonas calceolata	0	1	0	1	0	1	0	0	0	0	0	0	0	0	0	0	Eukaryota	Stramenopiles	Stramenopiles_X	Pelagomonas	Pelagomonas calceolata	99.78	450	1	3	447	1	290	739	0	105.4	3
e7842593a20e10c25da1327def90a94d0d019901_3	6952#FJ612431	Eukaryota;Stramenopiles;Stramenopiles_X;Bacillariophyta;Coscinodiscophyceae;Thalassiosirales;Thalassiosirales_X;Thalassiosiraceae;Thalassiosiraceae_X;Thalassiosiraceae_X sp.	0	0	0	0	0	2	0	0	0	0	1	0	0	0	0	0	Eukaryota	Stramenopiles	Stramenopiles_X	Thalassiosiraceae_X	Thalassiosiraceae_X sp.	99.63	534	2	0	534	1	343	876	2.3e-217	79.1	3
e809e8a341989fa9f624e5ada960139a2807cfa7_3	7335#JX297813	Eukaryota;Stramenopiles;Ochrophyta;Pelagophyceae;Pelagophyceae_X;Pelagophyceae_XX;Pelagophyceae_XXX;Pelagophyceae_XXXX;Pelagophyceae_XXXXX;Pelagophyceae_XXXXX sp.	0	0	0	0	1	0	0	0	0	0	2	0	0	0	0	0	Eukaryota	Stramenopiles	Ochrophyta	Pelagophyceae_XXXXX	Pelagophyceae_XXXXX sp.	99.14	116	1	0	116	1	753	868	8e-93	56.7	3
e954f89e7eb9bee40d2c4bbb52da233f0ac64a3f_3	4487#FN563097	Eukaryota;Archaeplastida;Chlorophyta;Mamiellophyceae;Mamiellales;Mamiellaceae;Micromonas;Micromonas pusilla	0	0	0	0	0	0	0	0	0	2	0	0	0	0	1	0	Eukaryota	Archaeplastida	Chlorophyta	Micromonas	Micromonas pusilla	100	347	0	2	346	1	500	845	3.3e-217	78.4	3
eb4987639e95f663c0256b1261a194fe275d6971_3	6621#AF001660	Eukaryota;Archaeplastida;Chlorophyta;Mamiellophyceae;Mamiellophyceae_X;Mamiellales;Mamiellales_X;Bathycoccaceae;Bathycoccaceae_X;Bathycoccaceae_X sp.	0	0	1	0	1	1	0	0	0	0	0	0	0	0	0	0	Eukaryota	Archaeplastida	Chlorophyta	Bathycoccaceae_X	Bathycoccaceae_X sp.	99.6	247	1	0	247	1	631	877	6.6e-297	87.8	3
eb50e9e99494cf5b07b02d7bd6d19dfdd8238780_3	6212#NC_021637	Eukaryota;Hacrobia;Haptophyta;Prymnesiophyceae;Phaeocystales;Phaeocystaceae;Phaeocystis;Phaeocystis globosa	0	0	0	0	1	0	0	0	0	0	0	0	2	0	0	0	Eukaryota	Hacrobia	Haptophyta	Phaeocystis	Phaeocystis globosa	99.77	444	1	2	443	1	428	870	0	111.8	3
eb6124a410a2b4f71b8173d94b47b3b91510d245_3	911#	Eukaryota;Archaeplastida;Chlorophyta;Mamiellophyceae;Mamiellophyceae_X;Mamiellales;Mamiellales_X;Bathycoccaceae;Ostreococcus;Ostreococcus mediterraneus	0	0	0	0	0	0	2	0	0	0	0	1	0	0	0	0	Eukaryota	Archaeplastida	Chlorophyta	Ostreococcus	Ostreococcus mediterraneus	100	242	0	0	242	1	188	429	0	97	3
ec1a7d3cdfd0cd814b060ed4041b67e05ece28a7_3	23#	Eukaryota;Stramenopiles;Stramenopiles_X;Bacillariophyta;Bacillariophyta_X;Raphid-pennate;Pseudo-nitzschia;Pseudo-nitzschia pseudodelicatissima	0	0	1	1	0	0	0	0	0	0	0	0	0	0	1	0	Eukaryota	Stramenopiles	Stramenopiles_X	Pseudo-nitzschia	Pseudo-nitzschia pseudodelicatissima	100	269	0	0	269	1	111	379	0	97	3
ee288ea924af0c3f524442fd9d5bdaf7b74b7bc7_3	6828#GU061483	Eukaryota;Hacrobia;Haptophyta;Prymnesiophyceae;Prymnesiophycidae_X;Phaeocystales;Phaeocystales_X;Phaeocystaceae;Phaeocystaceae_X;Phaeocystaceae_X sp.	0	1	0	0	0	0	1	0	0	0	0	0	0	1	0	0	Eukaryota	Hacrobia	Haptophyta	Phaeocystaceae_X	Phaeocystaceae_X sp.	99.36	467	3	1	466	1	397	863	0	93.4	3
ef9a3dbd5ae65a4ee61ce19a7e96a39f8c557141_3	796#EU123322	Eukaryota;Hacrobia;Cryptophyta;Cryptophyceae;Cryptophyceae_X;Pyrenomonadales;Pyrenomonadales_X;Pyrenomonadales_XX;Pyrenomonadales_XXX;Pyrenomonadales_XXX sp.	0	0	1	1	0	1	0	0	0	0	0	0	0	0	0	0	Eukaryota	Hacrobia	Cryptophyta	Pyrenomonadales_XXX	Pyrenomonadales_XXX sp.	99.74	385	1	1	384	1	294	678	0	98.1	3
ef9e6f39f4054ad12ecaf3ccb8329279e2269984_3	7335#JX297813	Eukaryota;Stramenopiles;Ochrophyta;Pelagophyceae;Pelagophyceae_X;Pelagophyceae_XX;Pelagophyceae_XXX;Pelagophyceae_XXXX;Pelagophyceae_XXXXX;Pelagophyceae_XXXXX sp.	1	0	1	0	0	0	0	0	0	0	0	0	0	0	1	0	Eukaryota	Stramenopiles	Ochrophyta	Pelagophyceae_XXXXX	Pelagophyceae_XXXXX sp.	99.57	231	1	0	231	1	638	868	2.3e-91	57.4	3
f151641250e34386b6a85b6e392e7a07b077edae_3	6270#FJ745147	Eukaryota;Hacrobia;Cryptophyta;Cryptophyceae;Cryptophyceae_X;Pyrenomonadales;Pyrenomonadales_X;Pyrenomonadales_XX;Pyrenomonadales_XXX;Pyrenomonadales_XXX sp.	1	0	0	1	0	0	0	0	0	0	1	0	0	0	0	0	Eukaryota	Hacrobia	Cryptophyta	Pyrenomonadales_XXX	Pyrenomonadales_XXX sp.	99.79	479	1	0	479	1	370	848	0	108.5	3
f1fe8d6a3b5b91daa2bf08088647cb6fc5bf481c_3	6952#FJ612431	Eukaryota;Stramenopiles;Stramenopiles_X;Bacillariophyta;Coscinodiscophyceae;Thalassiosirales;Thalassiosirales_X;Thalassiosiraceae;Thalassiosiraceae_X;Thalassiosiraceae_X sp.	0	0	1	0	0	1	0	0	0	0	0	0	0	0	1	0	Eukaryota	Stramenopiles	Stramenopiles_X	Thalassiosiraceae_X	Thalassiosiraceae_X sp.	99.81	531	1	0	531	1	346	876	3.8e-239	81.9	3
f385349b4c65acd4aea7dc7c6ec732c6618dbf69_3	6543#EU005689	Eukaryota;Stramenopiles;Stramenopiles_X;Bacillariophyta;Bacillariophyceae;Bacillariophyceae_X;Bacillariophyceae_XX;Bacillariophyceae_XXX;Bacillariophyceae_XXXX;Bacillariophyceae_XXXX sp.	0	2	0	0	0	0	0	0	0	0	0	0	1	0	0	0	Eukaryota	Stramenopiles	Stramenopiles_X	Bacillariophyceae_XXXX	Bacillariophyceae_XXXX sp.	99.66	296	1	0	296	1	555	850	6.1e-202	76.1	3
f639256b6cfed166e0f5dcbf0aa2e8f21b9b86b8_3	6636#HQ672071	Eukaryota;Hacrobia;Haptophyta;Prymnesiophyceae;Prymnesiales;Prymnesiaceae;Prymnesiaceae_X;Prymnesiaceae_X sp.	0	0	0	0	1	0	0	0	0	0	0	0	2	0	0	0	Eukaryota	Hacrobia	Haptophyta	Prymnesiaceae_X	Prymnesiaceae_X sp.	100	457	0	1	456	1	405	861	0	105.1	3
f6765a4c0eca4f055a064f9feafad4f6fe377b18_3	7335#JX297813	Eukaryota;Stramenopiles;Ochrophyta;Pelagophyceae;Pelagophyceae_X;Pelagophyceae_XX;Pelagophyceae_XXX;Pelagophyceae_XXXX;Pelagophyceae_XXXXX;Pelagophyceae_XXXXX sp.	0	0	0	0	0	0	0	0	1	0	0	0	0	1	0	1	Eukaryota	Stramenopiles	Ochrophyta	Pelagophyceae_XXXXX	Pelagophyceae_XXXXX sp.	100	97	0	1	97	1	773	868	2.5e-54	47.6	3
fa14ab23abc245a871b7fd9108990dad1249ae1f_3	4155#AY741371	Eukaryota;Hacrobia;Haptophyta;Prymnesiophyceae;Isochrysidales;Noelaerhabdaceae;Emiliania;Emiliania huxleyi	0	0	0	0	0	0	0	0	0	0	0	2	1	0	0	0	Eukaryota	Hacrobia	Haptophyta	Emiliania	Emiliania huxleyi	99.81	516	1	3	513	1	355	870	4.1e-173	72.8	3
fabc23e7837cdb0e79b5490668ad2d7bccd77398_3	7275#HQ242617	Eukaryota;Archaeplastida;Chlorophyta;Mamiellophyceae;Mamiellales;Mamiellaceae;Mamiellaceae_X;Mamiellaceae_X sp.	0	1	1	0	0	0	0	1	0	0	0	0	0	0	0	0	Eukaryota	Archaeplastida	Chlorophyta	Mamiellaceae_X	Mamiellaceae_X sp.	99.62	531	2	3	530	1	349	877	1.5e-201	76.9	3
fcc41dbaf59b9c81f91ed87850b959cf3e9d445e_3	7275#HQ242617	Eukaryota;Archaeplastida;Chlorophyta;Mamiellophyceae;Mamiellales;Mamiellaceae;Mamiellaceae_X;Mamiellaceae_X sp.	0	0	0	0	0	1	1	0	1	0	0	0	0	0	0	0	Eukaryota	Archaeplastida	Chlorophyta	Mamiellaceae_X	Mamiellaceae_X sp.	100	328	0	2	328	1	552	877	1.5e-263	84.3	3
fdffd7f4912f382de8bd6833c59d7b4a41c9a890_3	6617#JX016292	Eukaryota;Stramenopiles;Stramenopiles_X;Bacillariophyta;Coscinodiscophyceae;Cymatosirales;Cymatosirales_X;Cymatosiraceae;Cymatosiraceae_X;Cymatosiraceae_X sp.	0	0	0	0	0	0	0	0	1	0	1	0	0	1	0	0	Eukaryota	Stramenopiles	Stramenopiles_X	Cymatosiraceae_X	Cymatosiraceae_X sp.	99.77	433	1	0	433	1	435	867	0	104.5	3
fe6cee2ab0e35ad6ec3e26f5b7c8790c8c981ecf_3	6212#NC_021637	Eukaryota;Hacrobia;Haptophyta;Prymnesiophyceae;Phaeocystales;Phaeocystaceae;Phaeocystis;Phaeocystis globosa	0	0	1	0	1	0	0	0	0	0	0	0	0	0	0	1	Eukaryota	Hacrobia	Haptophyta	Phaeocystis	Phaeocystis globosa	99.61	256	1	1	256	1	616	870	1.4e-185	73.6	3

## Sheet: B
id	besthit	taxonomy	0916_06	0916_10	0916_14	0916_18	0916_22	0917_02	0917_06	0917_10	0917_14	0917_18	0917_22	0918_02	0918_06	0918_10	0918_14	0918_18	domain	phylum	order	family	species	percent_id	alignment_length	mismatches	gap_openings	query_start	query_end	subject_start	subject_end	E_value	bit_score	tot_counts
b5e3ea84f1ff845b992850d4c64c03f0a4615049_63	6621#AF001660	Eukaryota;Archaeplastida;Chlorophyta;Mamiellophyceae;Mamiellophyceae_X;Mamiellales;Mamiellales_X;Bathycoccaceae;Bathycoccaceae_X;Bathycoccaceae_X sp.	0.00687758	0.0217166	0.0391304	0.0263158	0.0602007	0.0217391	0.0134953	0.0171527	0.0121212	0.0219561	0.0669643	0.0881356	0.0344828	0.0197287	0.0245902	0.0923695	Eukaryota	Archaeplastida	Chlorophyta	Bathycoccaceae_X	Bathycoccaceae_X sp.	100	305	0	0	305	1	573	877	7.4e-225	79.3	0.566976
1ac464b0fe287b6c179db5ef7f923db3b35e088b_147	7335#JX297813	Eukaryota;Stramenopiles;Ochrophyta;Pelagophyceae;Pelagophyceae_X;Pelagophyceae_XX;Pelagophyceae_XXX;Pelagophyceae_XXXX;Pelagophyceae_XXXXX;Pelagophyceae_XXXXX sp.	0.0543329	0.016546	0.015942	0.0541796	0.0250836	0.0665761	0.0431849	0.0651801	0.0378788	0.0359281	0	0.0372881	0.0332512	0.0246609	0.0213115	0.0281124	Eukaryota	Stramenopiles	Ochrophyta	Pelagophyceae_XXXXX	Pelagophyceae_XXXXX sp.	99.81	534	1	4	531	1	336	868	1.5e-227	80.4	0.559456
5c2d0c1c05f0a23acf112788501c96fcd98f488d_37	6621#AF001660	Eukaryota;Archaeplastida;Chlorophyta;Mamiellophyceae;Mamiellophyceae_X;Mamiellales;Mamiellales_X;Bathycoccaceae;Bathycoccaceae_X;Bathycoccaceae_X sp.	0.00206327	0.0144778	0.0275362	0.00773994	0.041806	0.0108696	0.0134953	0.0120069	0.00909091	0.011976	0.03125	0.0576271	0.020936	0.0147965	0.0278689	0.0441767	Eukaryota	Archaeplastida	Chlorophyta	Bathycoccaceae_X	Bathycoccaceae_X sp.	99.66	295	1	0	295	1	583	877	1.4e-194	75.1	0.347717
42f3030dc9df5359d4a5e6b38f7c4f3166dff3f3_88	6621#AF001660	Eukaryota;Archaeplastida;Chlorophyta;Mamiellophyceae;Mamiellophyceae_X;Mamiellales;Mamiellales_X;Bathycoccaceae;Bathycoccaceae_X;Bathycoccaceae_X sp.	0.00343879	0.0289555	0.0217391	0.0185759	0.0284281	0.00951087	0.0215924	0.0171527	0.0121212	0.011976	0.03125	0.040678	0.0270936	0.0160296	0.0213115	0.0361446	Eukaryota	Archaeplastida	Chlorophyta	Bathycoccaceae_X	Bathycoccaceae_X sp.	100	290	0	0	290	1	588	877	6.5e-181	73.1	0.345998
e180e2004d5931aa1dfadd881fa85356bfe35933_184	956#EU123324	Eukaryota;Hacrobia;Cryptophyta;Cryptophyceae;Cryptophyceae_X;Pyrenomonadales;Pyrenomonadales_X;Pyrenomonadales_XX;Pyrenomonadales_XXX;Pyrenomonadales_XXX sp.	0.022696	0.0403309	0.0188406	0.0263158	0.0083612	0.0190217	0.0269906	0.0291595	0.019697	0.0239521	0.0178571	0.00677966	0.00615764	0.0308261	0.0180328	0	Eukaryota	Hacrobia	Cryptophyta	Pyrenomonadales_XXX	Pyrenomonadales_XXX sp.	100	518	0	0	518	1	161	678	1.3e-228	80.3	0.315019
54b7a7c89f474812b046972a132d704f594b1228_44	6621#AF001660	Eukaryota;Archaeplastida;Chlorophyta;Mamiellophyceae;Mamiellophyceae_X;Mamiellales;Mamiellales_X;Bathycoccaceae;Bathycoccaceae_X;Bathycoccaceae_X sp.	0.00412655	0.0124095	0.0275362	0.0154799	0.0301003	0.00815217	0.0134953	0.0051458	0.00757576	0.00598802	0.0357143	0.0237288	0.0270936	0.0135635	0.0147541	0.0361446	Eukaryota	Archaeplastida	Chlorophyta	Bathycoccaceae_X	Bathycoccaceae_X sp.	99.35	307	2	0	307	1	571	877	3.1e-192	74.8	0.281008
e63f80db2132fb75c34a5b89f3c61660d5b79d8e_128	4197#AF530387	Eukaryota;Hacrobia;Cryptophyta;Cryptophyceae;Cryptophyceae_X;Pyrenomonadales;Pyrenomonadales_X;Pyrenomonadales_XX;Pyrenomonadales_XXX;Pyrenomonadales_XXX sp.	0.0295736	0.0310238	0.015942	0.0185759	0.0200669	0.00407609	0.0134953	0.0188679	0.0106061	0.00598802	0.00446429	0.00677966	0.0283251	0.0184957	0.0114754	0	Eukaryota	Hacrobia	Cryptophyta	Pyrenomonadales_XXX	Pyrenomonadales_XXX sp.	99.77	431	1	1	430	1	318	748	0	127.1	0.237756
1096b84bf4a45849e1855af70398ad4aa152a621_75	6621#AF001660	Eukaryota;Archaeplastida;Chlorophyta;Mamiellophyceae;Mamiellophyceae_X;Mamiellales;Mamiellales_X;Bathycoccaceae;Bathycoccaceae_X;Bathycoccaceae_X sp.	0.00412655	0.0124095	0.0130435	0.0154799	0.0334448	0.00679348	0.00269906	0.00686106	0.0136364	0.00598802	0.00892857	0.0338983	0.0172414	0.00616523	0.0131148	0.0321285	Eukaryota	Archaeplastida	Chlorophyta	Bathycoccaceae_X	Bathycoccaceae_X sp.	99.65	286	1	0	286	1	592	877	1.8e-173	72	0.225959
c8cc6c63dedf9cbefe15a79072f247402747ee58_28	6621#AF001660	Eukaryota;Archaeplastida;Chlorophyta;Mamiellophyceae;Mamiellophyceae_X;Mamiellales;Mamiellales_X;Bathycoccaceae;Bathycoccaceae_X;Bathycoccaceae_X sp.	0.00275103	0.0134436	0.026087	0.0108359	0.0150502	0.0122283	0.0107962	0.0154374	0.0121212	0.00598802	0.0178571	0.0305085	0.00862069	0.00863132	0.00983607	0.0200803	Eukaryota	Archaeplastida	Chlorophyta	Bathycoccaceae_X	Bathycoccaceae_X sp.	100	322	0	0	322	1	556	877	2.4e-242	81.6	0.220273
2c241f3661373db00518198e67c3c179d33d2f54_23	6621#AF001660	Eukaryota;Archaeplastida;Chlorophyta;Mamiellophyceae;Mamiellophyceae_X;Mamiellales;Mamiellales_X;Bathycoccaceae;Bathycoccaceae_X;Bathycoccaceae_X sp.	0.00481431	0.0155119	0.0144928	0.00619195	0.0167224	0.00951087	0.0148448	0.0051458	0.0121212	0.00598802	0.0178571	0.020339	0.0135468	0.0110974	0.00819672	0.0240964	Eukaryota	Archaeplastida	Chlorophyta	Bathycoccaceae_X	Bathycoccaceae_X sp.	99.68	310	1	1	310	1	569	877	3.9e-201	76.1	0.200477
5e1de5ac841f75a1fb91b7f6606aa43914c3fba2_33	796#EU123322	Eukaryota;Hacrobia;Cryptophyta;Cryptophyceae;Cryptophyceae_X;Pyrenomonadales;Pyrenomonadales_X;Pyrenomonadales_XX;Pyrenomonadales_XXX;Pyrenomonadales_XXX sp.	0.0247593	0.0196484	0.00144928	0.0170279	0.0100334	0.013587	0.0121457	0.0120069	0.0030303	0.00199601	0	0.0101695	0.0221675	0.0160296	0.0229508	0.00803213	Eukaryota	Hacrobia	Cryptophyta	Pyrenomonadales_XXX	Pyrenomonadales_XXX sp.	99.81	518	1	2	517	1	162	678	8.6e-246	82.5	0.195034
913e84cd7971e3495c6879f182faff9494073a57_27	6621#AF001660	Eukaryota;Archaeplastida;Chlorophyta;Mamiellophyceae;Mamiellophyceae_X;Mamiellales;Mamiellales_X;Bathycoccaceae;Bathycoccaceae_X;Bathycoccaceae_X sp.	0.00275103	0.00930714	0.0217391	0.0185759	0.0083612	0.00815217	0.00944669	0.00857633	0.00757576	0.00998004	0.0401786	0.00338983	0.00492611	0.0110974	0.00983607	0.00803213	Eukaryota	Archaeplastida	Chlorophyta	Bathycoccaceae_X	Bathycoccaceae_X sp.	100	299	0	0	299	1	579	877	5e-236	80.7	0.181925
0d00adfe09bf78dcd8f3fbfc7a823bbcd0172882_23	956#EU123324	Eukaryota;Hacrobia;Cryptophyta;Cryptophyceae;Cryptophyceae_X;Pyrenomonadales;Pyrenomonadales_X;Pyrenomonadales_XX;Pyrenomonadales_XXX;Pyrenomonadales_XXX sp.	0.0206327	0.0186143	0.00724638	0.00928793	0.0150502	0.00815217	0.00404858	0.0137221	0.00151515	0.00798403	0	0.0101695	0.0295567	0.0184957	0.00655738	0.00803213	Eukaryota	Hacrobia	Cryptophyta	Pyrenomonadales_XXX	Pyrenomonadales_XXX sp.	99.77	435	1	1	434	1	244	678	0	95.7	0.179065
c260f31810879a8e789fb53bb49795d48a260ae4_43	5922#NC_009573	Eukaryota;Hacrobia;Cryptophyta;Cryptophyceae;Cryptophyceae_X;Cryptomonadales;Rhodomonas;Rhodomonas salina	0.0130674	0.0134436	0.00869565	0.0108359	0.00334448	0.00543478	0.00674764	0.0102916	0.0136364	0.00399202	0.00892857	0.0101695	0.0110837	0.0123305	0.00819672	0.0321285	Eukaryota	Hacrobia	Cryptophyta	Rhodomonas	Rhodomonas salina	99.31	145	1	0	145	1	731	875	1.6e-98	58.2	0.172327
497b44e965e96dd6b84dccefed5b79ea03bc9515_32	287#KJ513116	Eukaryota;Hacrobia;Cryptophyta;Cryptophyceae;Cryptophyceae_X;Pyrenomonadales;Pyrenomonadales_X;Geminigeraceae;Teleaulax;Teleaulax sp.	0.0178817	0.0134436	0.0057971	0.00773994	0.0183946	0.00951087	0.00134953	0.0102916	0.0136364	0.00598802	0.00892857	0.0135593	0.0160099	0.0123305	0.00491803	0	Eukaryota	Hacrobia	Cryptophyta	Teleaulax	Teleaulax sp.	99.77	428	1	1	427	1	132	559	0	129.4	0.15978
3d9f12d004fc1c20a0cea59f979fb634cfb28932_51	287#KJ513116	Eukaryota;Hacrobia;Cryptophyta;Cryptophyceae;Cryptophyceae_X;Pyrenomonadales;Pyrenomonadales_X;Geminigeraceae;Teleaulax;Teleaulax sp.	0.0171939	0.0206825	0.0057971	0.00464396	0.0183946	0	0.00539811	0.0137221	0.00454545	0.0139721	0.00446429	0.00677966	0.0197044	0.0135635	0.00491803	0.00401606	Eukaryota	Hacrobia	Cryptophyta	Teleaulax	Teleaulax sp.	99.78	449	1	1	448	1	111	559	0	96.7	0.157796
892ed10e5622a02b7ac562b7b3d219cf8c153617_39	7630#HQ671892	Eukaryota;Stramenopiles;Ochrophyta;Pelagophyceae;Pelagophyceae_X;Pelagophyceae_XX;Pelagophyceae_XXX;Pelagophyceae_XXXX;Pelagophyceae_XXXXX;Pelagophyceae_XXXXX sp.	0.00962861	0.00620476	0.00724638	0.0108359	0.00334448	0.0217391	0.0134953	0.0240137	0.0166667	0.0139721	0.00892857	0	0.00246305	0.00369914	0.00655738	0	Eukaryota	Stramenopiles	Ochrophyta	Pelagophyceae_XXXXX	Pelagophyceae_XXXXX sp.	100	459	0	1	459	1	411	868	0	114	0.148795
5de01a3c59d5b16692d69be75bc56d6abd0eb542_82	956#EU123324	Eukaryota;Hacrobia;Cryptophyta;Cryptophyceae;Cryptophyceae_X;Pyrenomonadales;Pyrenomonadales_X;Pyrenomonadales_XX;Pyrenomonadales_XXX;Pyrenomonadales_XXX sp.	0.0192572	0.0217166	0.00724638	0.0123839	0.0117057	0.0013587	0.00539811	0.00686106	0.0030303	0.00199601	0	0.00677966	0.020936	0.0147965	0.0147541	0	Eukaryota	Hacrobia	Cryptophyta	Pyrenomonadales_XXX	Pyrenomonadales_XXX sp.	99.78	459	1	1	458	1	220	678	0	98	0.14822
9fde0d66aa0eb0eb229d3638543c7a0e8bb8a0dd_38	6345#HQ671891	Eukaryota;Stramenopiles;Ochrophyta;Pelagophyceae;Pelagophyceae_X;Pelagophyceae_XX;Pelagophyceae_XXX;Pelagophyceae_XXXX;Pelagophyceae_XXXXX;Pelagophyceae_XXXXX sp.	0.0103164	0.00723888	0.00724638	0.0201238	0.00167224	0.0271739	0.00809717	0.0222985	0.0136364	0.011976	0	0	0	0.00863132	0.00655738	0	Eukaryota	Stramenopiles	Ochrophyta	Pelagophyceae_XXXXX	Pelagophyceae_XXXXX sp.	100	428	0	1	428	1	442	868	0	113.2	0.144968
0a80f9aac17fcdf68c1213c1468ce16015643022_40	6345#HQ671891	Eukaryota;Stramenopiles;Ochrophyta;Pelagophyceae;Pelagophyceae_X;Pelagophyceae_XX;Pelagophyceae_XXX;Pelagophyceae_XXXX;Pelagophyceae_XXXXX;Pelagophyceae_XXXXX sp.	0.0103164	0.00517063	0.0101449	0.0232198	0	0.017663	0.00809717	0.0205832	0.0181818	0.00998004	0	0	0	0.00863132	0.00655738	0	Eukaryota	Stramenopiles	Ochrophyta	Pelagophyceae_XXXXX	Pelagophyceae_XXXXX sp.	100	472	0	2	472	1	399	868	0	105.5	0.138546
5e8e211944274f380960500de341f1830176781a_28	7335#JX297813	Eukaryota;Stramenopiles;Ochrophyta;Pelagophyceae;Pelagophyceae_X;Pelagophyceae_XX;Pelagophyceae_XXX;Pelagophyceae_XXXX;Pelagophyceae_XXXXX;Pelagophyceae_XXXXX sp.	0.0123796	0.00310238	0.0101449	0.0108359	0.0083612	0.0108696	0.0121457	0.0222985	0.0121212	0.00998004	0	0	0.00738916	0.00369914	0.00819672	0	Eukaryota	Stramenopiles	Ochrophyta	Pelagophyceae_XXXXX	Pelagophyceae_XXXXX sp.	99.81	532	1	4	529	1	338	868	5.4e-223	79.8	0.131524
f510dd65b25fe1835d203d6cebe2a856a14a4061_26	6952#FJ612431	Eukaryota;Stramenopiles;Stramenopiles_X;Bacillariophyta;Coscinodiscophyceae;Thalassiosirales;Thalassiosirales_X;Thalassiosiraceae;Thalassiosiraceae_X;Thalassiosiraceae_X sp.	0.0103164	0.00310238	0.00869565	0.0108359	0.00167224	0.0149457	0.0107962	0.00857633	0.00909091	0.00598802	0.00892857	0.00338983	0.00492611	0.00246609	0.00327869	0.0160643	Eukaryota	Stramenopiles	Stramenopiles_X	Thalassiosiraceae_X	Thalassiosiraceae_X sp.	99.81	532	1	0	532	1	345	876	6e-231	80.9	0.123073
474b212303a15289f147230f940e84dc0554b2f5_42	4637#AB375870	Eukaryota;Hacrobia;Cryptophyta;Cryptophyceae;Cryptophyceae_X;Pyrenomonadales;Pyrenomonadales_X;Pyrenomonadales_XX;Pyrenomonadales_XXX;Pyrenomonadales_XXX sp.	0.00894085	0.0134436	0.0057971	0.00309598	0	0.00815217	0.00674764	0.0051458	0.00606061	0.00399202	0.0357143	0	0	0.00986436	0.0131148	0	Eukaryota	Hacrobia	Cryptophyta	Pyrenomonadales_XXX	Pyrenomonadales_XXX sp.	99.81	521	1	0	521	1	135	655	0	102.3	0.120069
ee3b07f824660c4551205279e5170614cb2702c8_17	7893#GQ472819	Eukaryota;Stramenopiles;Stramenopiles_X;Bacillariophyta;Coscinodiscophyceae;Chaetocerotales;Chaetocerotales_X;Chaetocerotaceae;Chaetocerotaceae_X;Chaetocerotaceae_X sp.	0.0116919	0.00206825	0.00289855	0.00154799	0.00334448	0.0013587	0.0121457	0.0051458	0.0106061	0.00798403	0.0267857	0	0.00246305	0.0123305	0.00819672	0.00401606	Eukaryota	Stramenopiles	Stramenopiles_X	Chaetocerotaceae_X	Chaetocerotaceae_X sp.	100	263	0	0	263	1	607	869	0	95.6	0.112584
bda5048986b630ab6a0bc0aeb0a13425d1f0b236_32	7335#JX297813	Eukaryota;Stramenopiles;Ochrophyta;Pelagophyceae;Pelagophyceae_X;Pelagophyceae_XX;Pelagophyceae_XXX;Pelagophyceae_XXXX;Pelagophyceae_XXXXX;Pelagophyceae_XXXXX sp.	0.0123796	0.00517063	0.00434783	0.00928793	0.0117057	0.0122283	0.00539811	0.0102916	0.00909091	0.00798403	0	0.00338983	0.00615764	0.00616523	0.00491803	0.00401606	Eukaryota	Stramenopiles	Ochrophyta	Pelagophyceae_XXXXX	Pelagophyceae_XXXXX sp.	99.81	523	1	4	520	1	347	868	1.1e-209	78	0.112531
1f0598d6d1a3c415fdbd815790227b2f80927f09_34	7893#GQ472819	Eukaryota;Stramenopiles;Stramenopiles_X;Bacillariophyta;Coscinodiscophyceae;Chaetocerotales;Chaetocerotales_X;Chaetocerotaceae;Chaetocerotaceae_X;Chaetocerotaceae_X sp.	0.00481431	0.0041365	0	0.00154799	0.00501672	0.00271739	0.00809717	0.0051458	0.00909091	0.00998004	0	0	0.0160099	0.00246609	0.00327869	0.0361446	Eukaryota	Stramenopiles	Stramenopiles_X	Chaetocerotaceae_X	Chaetocerotaceae_X sp.	99.6	253	1	0	253	1	617	869	0	118.9	0.108446
171622f4ba55aa0cab03691e3ca70946f4d230bd_22	6621#AF001660	Eukaryota;Archaeplastida;Chlorophyta;Mamiellophyceae;Mamiellophyceae_X;Mamiellales;Mamiellales_X;Bathycoccaceae;Bathycoccaceae_X;Bathycoccaceae_X sp.	0.00137552	0.00620476	0.00869565	0.00464396	0.0167224	0.00271739	0.00944669	0.00686106	0.0030303	0	0.00892857	0.00338983	0.00985222	0.00616523	0.00983607	0.00803213	Eukaryota	Archaeplastida	Chlorophyta	Bathycoccaceae_X	Bathycoccaceae_X sp.	99.64	274	1	0	274	1	604	877	2.5e-205	76.5	0.105902
b4f231a7b1dd77269de809824957b7d7475184dd_18	7335#JX297813	Eukaryota;Stramenopiles;Ochrophyta;Pelagophyceae;Pelagophyceae_X;Pelagophyceae_XX;Pelagophyceae_XXX;Pelagophyceae_XXXX;Pelagophyceae_XXXXX;Pelagophyceae_XXXXX sp.	0.000687758	0	0	0	0.0301003	0.00407609	0	0.00171527	0	0	0	0.0237288	0.0270936	0	0	0.0160643	Eukaryota	Stramenopiles	Ochrophyta	Pelagophyceae_XXXXX	Pelagophyceae_XXXXX sp.	99.81	531	1	3	528	1	338	868	1.8e-275	86.4	0.103466
594249010cb1206898b2f61d42a0736ca96350a4_10	5359#FJ493499	Eukaryota;Archaeplastida;Chlorophyta;Pyramimonadales;Pyramimonadales_X;Pyramimonadales_XX;Pyramimonas;Pyramimonas parkeae	0.00206327	0.00310238	0.00434783	0.00619195	0.0117057	0.00679348	0.00674764	0.00343053	0.00454545	0.00798403	0.0133929	0.0169492	0.00246305	0.00246609	0.00491803	0.00401606	Eukaryota	Archaeplastida	Chlorophyta	Pyramimonas	Pyramimonas parkeae	98.31	60	1	1	60	1	877	935	8.4e-24	37.3	0.101118
b424e6778e29e075487b255a5758de2bb13e7e16_22	5397#FJ002170	Eukaryota;Stramenopiles;Stramenopiles_X;Bacillariophyta;Bacillariophyta_X;Radial-centric-basal-Coscinodiscophyceae;Rhizosolenia;Rhizosolenia setigera	0.00687758	0.00103413	0.00434783	0.00619195	0.00501672	0.0013587	0.00674764	0.0051458	0.00757576	0.0199601	0.00446429	0	0.00492611	0.00739827	0.00327869	0.0120482	Eukaryota	Stramenopiles	Stramenopiles_X	Rhizosolenia	Rhizosolenia setigera	99.62	260	1	0	260	1	260	519	0	98.3	0.0963717
6472414db0115c200cb12a71b131728b9ff3a822_29	6621#AF001660	Eukaryota;Archaeplastida;Chlorophyta;Mamiellophyceae;Mamiellophyceae_X;Mamiellales;Mamiellales_X;Bathycoccaceae;Bathycoccaceae_X;Bathycoccaceae_X sp.	0.00275103	0.00723888	0.00724638	0.00773994	0.0200669	0.00815217	0.00539811	0.0051458	0.00151515	0.00199601	0.00892857	0.00338983	0.00123153	0.00246609	0.00655738	0.00401606	Eukaryota	Archaeplastida	Chlorophyta	Bathycoccaceae_X	Bathycoccaceae_X sp.	99.63	270	1	0	270	1	608	877	5.7e-284	86.5	0.0938398
7db2838a118a16074a3d8527b34fb23f571e8741_41	7335#JX297813	Eukaryota;Stramenopiles;Ochrophyta;Pelagophyceae;Pelagophyceae_X;Pelagophyceae_XX;Pelagophyceae_XXX;Pelagophyceae_XXXX;Pelagophyceae_XXXXX;Pelagophyceae_XXXXX sp.	0.0103164	0.00517063	0.00434783	0.0123839	0	0.0122283	0.00674764	0.00857633	0.00909091	0.00998004	0	0	0	0.00493218	0.00983607	0	Eukaryota	Stramenopiles	Ochrophyta	Pelagophyceae_XXXXX	Pelagophyceae_XXXXX sp.	100	522	0	0	522	1	347	868	9.7e-307	90	0.0936102
3f4dfe421fea5d4974b516e6d5d497575ca43ddb_16	6227#NC_009681	Eukaryota;Archaeplastida;Chlorophyta;Trebouxiophyceae;Ctenocladales;Ctenocladales_X;Leptosira;Leptosira terrestris	0.00343879	0.0041365	0.0101449	0.00309598	0.0100334	0.00271739	0.00809717	0.00686106	0.00454545	0.00598802	0.0223214	0.00338983	0	0.00493218	0.00163934	0	Eukaryota	Archaeplastida	Chlorophyta	Leptosira	Leptosira terrestris	98.51	67	1	0	67	1	822	888	1.2e-43	44.1	0.0913415
01921a4014bd51b65a3d176c2832eee30603b0dd_12	7335#JX297813	Eukaryota;Stramenopiles;Ochrophyta;Pelagophyceae;Pelagophyceae_X;Pelagophyceae_XX;Pelagophyceae_XXX;Pelagophyceae_XXXX;Pelagophyceae_XXXXX;Pelagophyceae_XXXXX sp.	0.0116919	0.00310238	0.00144928	0.00619195	0.00334448	0.00951087	0.00809717	0.00343053	0.00606061	0.00598802	0.00446429	0.00677966	0.00246305	0.00493218	0.00491803	0.00401606	Eukaryota	Stramenopiles	Ochrophyta	Pelagophyceae_XXXXX	Pelagophyceae_XXXXX sp.	99.66	296	1	0	296	1	573	868	5.2e-256	83.2	0.0864404
6ef3ff1651efc2f9f602be242b19845afdfea523_32	4637#AB375870	Eukaryota;Hacrobia;Cryptophyta;Cryptophyceae;Cryptophyceae_X;Pyrenomonadales;Pyrenomonadales_X;Pyrenomonadales_XX;Pyrenomonadales_XXX;Pyrenomonadales_XXX sp.	0.0144429	0.00930714	0.00144928	0.00928793	0.00668896	0	0.00269906	0.00857633	0	0.00399202	0	0.0101695	0.00985222	0.00246609	0.00327869	0.00401606	Eukaryota	Hacrobia	Cryptophyta	Pyrenomonadales_XXX	Pyrenomonadales_XXX sp.	99.77	441	1	1	440	1	215	655	0	97.4	0.0862262
7dd4b7b83df7d909f0f14ea79df9b82f1b3ba257_20	796#EU123322	Eukaryota;Hacrobia;Cryptophyta;Cryptophyceae;Cryptophyceae_X;Pyrenomonadales;Pyrenomonadales_X;Pyrenomonadales_XX;Pyrenomonadales_XXX;Pyrenomonadales_XXX sp.	0.0103164	0.0113754	0.00144928	0.00928793	0.0083612	0.00679348	0.00134953	0.00343053	0.00454545	0.00399202	0	0.00338983	0.00862069	0.0110974	0	0	Eukaryota	Hacrobia	Cryptophyta	Pyrenomonadales_XXX	Pyrenomonadales_XXX sp.	99.8	508	1	2	507	1	172	678	1.09999763521387e-318	91.1	0.0840091
459cbbb4cd35b778dadffed5e5bdbc40c4e2cb91_26	6697#GU061466	Eukaryota;Stramenopiles;Stramenopiles_X;Bacillariophyta;Coscinodiscophyceae;Chaetocerotales;Chaetocerotales;Chaetocerotaceae;Chaetocerotaceae_X;Chaetocerotaceae_X sp.	0.00687758	0.00310238	0	0	0.00167224	0.0013587	0.0121457	0.00171527	0.0121212	0.0139721	0	0	0.0135468	0.00246609	0.00655738	0.00803213	Eukaryota	Stramenopiles	Stramenopiles_X	Chaetocerotaceae_X	Chaetocerotaceae_X sp.	98.31	532	9	1	531	1	338	869	4.20000000004593e-314	90.9	0.0835676
d9cab69b50daa6fc57d48eb5c1bc12ad35e7557a_11	6621#AF001660	Eukaryota;Archaeplastida;Chlorophyta;Mamiellophyceae;Mamiellophyceae_X;Mamiellales;Mamiellales_X;Bathycoccaceae;Bathycoccaceae_X;Bathycoccaceae_X sp.	0	0.0041365	0.0057971	0.00154799	0.0133779	0.00271739	0.00404858	0.00343053	0	0.00199601	0.00892857	0.0101695	0.00492611	0.00246609	0.00655738	0.0120482	Eukaryota	Archaeplastida	Chlorophyta	Bathycoccaceae_X	Bathycoccaceae_X sp.	100	316	0	2	316	1	564	877	2e-203	76.4	0.0821479
0677f2c5ad10282022da5a0d7b4cf73457d74a27_55	956#EU123324	Eukaryota;Hacrobia;Cryptophyta;Cryptophyceae;Cryptophyceae_X;Pyrenomonadales;Pyrenomonadales_X;Pyrenomonadales_XX;Pyrenomonadales_XXX;Pyrenomonadales_XXX sp.	0.00962861	0.00827301	0.00724638	0.00773994	0	0.0122283	0.00134953	0.00857633	0.00606061	0	0.00446429	0	0	0.00986436	0.00655738	0	Eukaryota	Hacrobia	Cryptophyta	Pyrenomonadales_XXX	Pyrenomonadales_XXX sp.	99.61	518	2	0	518	1	161	678	4.2e-216	78.7	0.0819887
59402253036e61dea17af14de40f6364de466774_12	6621#AF001660	Eukaryota;Archaeplastida;Chlorophyta;Mamiellophyceae;Mamiellophyceae_X;Mamiellales;Mamiellales_X;Bathycoccaceae;Bathycoccaceae_X;Bathycoccaceae_X sp.	0.000687758	0.00206825	0.00434783	0.00309598	0.0100334	0.00679348	0.00809717	0.00171527	0.0030303	0	0	0.0101695	0.00738916	0.00246609	0.00983607	0.0120482	Eukaryota	Archaeplastida	Chlorophyta	Bathycoccaceae_X	Bathycoccaceae_X sp.	99.68	313	1	2	313	1	567	877	6.9e-191	74.7	0.0817785
690c75efbe44463131929380b417ced57c1bea0b_12	7630#HQ671892	Eukaryota;Stramenopiles;Ochrophyta;Pelagophyceae;Pelagophyceae_X;Pelagophyceae_XX;Pelagophyceae_XXX;Pelagophyceae_XXXX;Pelagophyceae_XXXXX;Pelagophyceae_XXXXX sp.	0.00343879	0.0041365	0.00289855	0	0.0083612	0.00679348	0.00809717	0.0120069	0.00757576	0.00399202	0	0	0.00123153	0.00739827	0.00327869	0.00803213	Eukaryota	Stramenopiles	Ochrophyta	Pelagophyceae_XXXXX	Pelagophyceae_XXXXX sp.	99.79	471	1	4	468	1	399	868	0	98.2	0.0772409
ff2234c45c8b754e85adb636e764675bf9317f3c_19	796#EU123322	Eukaryota;Hacrobia;Cryptophyta;Cryptophyceae;Cryptophyceae_X;Pyrenomonadales;Pyrenomonadales_X;Pyrenomonadales_XX;Pyrenomonadales_XXX;Pyrenomonadales_XXX sp.	0.00894085	0.0103413	0.0057971	0.00928793	0.00167224	0.00543478	0.00404858	0.0051458	0.00151515	0.00199601	0.00892857	0.00338983	0.00369458	0.00369914	0.00327869	0	Eukaryota	Hacrobia	Cryptophyta	Pyrenomonadales_XXX	Pyrenomonadales_XXX sp.	99.78	464	1	0	464	1	215	678	0	96.7	0.0771705
9bc36bd35f1e99ccd50151db45d24c31aca79754_15	6621#AF001660	Eukaryota;Archaeplastida;Chlorophyta;Mamiellophyceae;Mamiellophyceae_X;Mamiellales;Mamiellales_X;Bathycoccaceae;Bathycoccaceae_X;Bathycoccaceae_X sp.	0.000687758	0.00723888	0.00869565	0.00773994	0.00501672	0.00679348	0.00404858	0.00171527	0.0106061	0.00798403	0.00446429	0.00338983	0.00123153	0.00246609	0.00491803	0	Eukaryota	Archaeplastida	Chlorophyta	Bathycoccaceae_X	Bathycoccaceae_X sp.	100	330	0	0	330	1	548	877	5.4e-227	79.7	0.0769961
ceaa771c5283cd6a3265f4dad9791f6df5ef70be_11	4637#AB375870	Eukaryota;Hacrobia;Cryptophyta;Cryptophyceae;Cryptophyceae_X;Pyrenomonadales;Pyrenomonadales_X;Pyrenomonadales_XX;Pyrenomonadales_XXX;Pyrenomonadales_XXX sp.	0.00756534	0.0113754	0.0057971	0.00309598	0.00668896	0.0013587	0.00269906	0.00171527	0.00454545	0.00199601	0.0133929	0.00677966	0.00492611	0.00246609	0.00163934	0	Eukaryota	Hacrobia	Cryptophyta	Pyrenomonadales_XXX	Pyrenomonadales_XXX sp.	99.78	446	1	1	445	1	210	655	0	95.9	0.0760413
b2dc7cd8a199ee19f2bb54628b7025a6f39de454_16	402#	Eukaryota;Stramenopiles;Stramenopiles_X;Pelagophyceae;Pelagophyceae_X;Pelagophyceae_XX;Pelagomonas;Pelagomonas calceolata	0.00275103	0.00103413	0.00434783	0.00619195	0.0100334	0.00543478	0.00539811	0.00343053	0.00606061	0.011976	0	0.00338983	0.00369458	0.00369914	0.00163934	0.00401606	Eukaryota	Stramenopiles	Stramenopiles_X	Pelagomonas	Pelagomonas calceolata	99.78	459	1	4	456	1	282	739	0	106.5	0.0730974
848f3b3df2162bc0c6f618bce2e8e356182f5c26_15	4197#AF530387	Eukaryota;Hacrobia;Cryptophyta;Cryptophyceae;Cryptophyceae_X;Pyrenomonadales;Pyrenomonadales_X;Pyrenomonadales_XX;Pyrenomonadales_XXX;Pyrenomonadales_XXX sp.	0.00687758	0.00620476	0.00144928	0.00619195	0.00668896	0.00407609	0.00674764	0.0051458	0.00606061	0.00199601	0	0.00677966	0.00492611	0.00493218	0.00491803	0	Eukaryota	Hacrobia	Cryptophyta	Pyrenomonadales_XXX	Pyrenomonadales_XXX sp.	99.79	469	1	1	468	1	280	748	0	95.3	0.0729946
b0eec52945c10a525ef0622bda213380be97b0fb_15	6621#AF001660	Eukaryota;Archaeplastida;Chlorophyta;Mamiellophyceae;Mamiellophyceae_X;Mamiellales;Mamiellales_X;Bathycoccaceae;Bathycoccaceae_X;Bathycoccaceae_X sp.	0.00206327	0.0041365	0.00724638	0.00928793	0.00334448	0.00543478	0.00674764	0.00343053	0.0030303	0	0	0	0.00123153	0.0110974	0.00327869	0.0120482	Eukaryota	Archaeplastida	Chlorophyta	Bathycoccaceae_X	Bathycoccaceae_X sp.	99.81	520	1	2	519	1	359	877	2.3e-194	75.9	0.0723776
c3e83facc3499ae8dc2127383e57806ac9684cfb_25	6621#AF001660	Eukaryota;Archaeplastida;Chlorophyta;Mamiellophyceae;Mamiellophyceae_X;Mamiellales;Mamiellales_X;Bathycoccaceae;Bathycoccaceae_X;Bathycoccaceae_X sp.	0.000687758	0.00103413	0.0101449	0.00464396	0.00668896	0.0013587	0.00269906	0.00686106	0.00606061	0.00199601	0.00892857	0.00338983	0.00123153	0.00616523	0.00983607	0	Eukaryota	Archaeplastida	Chlorophyta	Bathycoccaceae_X	Bathycoccaceae_X sp.	100	283	0	0	283	1	595	877	3.1e-164	70.6	0.0717264
0ca55b1dd461ce9634a930c6cbf07db08485388f_14	6621#AF001660	Eukaryota;Archaeplastida;Chlorophyta;Mamiellophyceae;Mamiellophyceae_X;Mamiellales;Mamiellales_X;Bathycoccaceae;Bathycoccaceae_X;Bathycoccaceae_X sp.	0.00137552	0.00517063	0.0115942	0.00464396	0.00334448	0.00679348	0.00404858	0.00343053	0.00909091	0	0.00446429	0	0.00369458	0	0.00819672	0.00401606	Eukaryota	Archaeplastida	Chlorophyta	Bathycoccaceae_X	Bathycoccaceae_X sp.	100	325	0	1	324	1	553	877	1.9e-206	76.9	0.0698639
7a0e17618c045b3f15a45b7437e3c0dcd4762096_9	6621#AF001660	Eukaryota;Archaeplastida;Chlorophyta;Mamiellophyceae;Mamiellophyceae_X;Mamiellales;Mamiellales_X;Bathycoccaceae;Bathycoccaceae_X;Bathycoccaceae_X sp.	0.000687758	0.00310238	0.00724638	0.00464396	0.0100334	0.00679348	0.00269906	0.00171527	0.00454545	0.00399202	0	0	0.00738916	0.00246609	0.0131148	0	Eukaryota	Archaeplastida	Chlorophyta	Bathycoccaceae_X	Bathycoccaceae_X sp.	99.81	521	1	1	520	1	357	877	7.8e-173	72.7	0.0684292
7e65bdca78934e95cc027bc4c52182e265a6535b_21	7335#JX297813	Eukaryota;Stramenopiles;Ochrophyta;Pelagophyceae;Pelagophyceae_X;Pelagophyceae_XX;Pelagophyceae_XXX;Pelagophyceae_XXXX;Pelagophyceae_XXXXX;Pelagophyceae_XXXXX sp.	0.00756534	0.00103413	0.00724638	0.00619195	0.00501672	0.00543478	0.00404858	0.00171527	0.0030303	0.00798403	0	0.00338983	0.00246305	0.00123305	0.00655738	0.00401606	Eukaryota	Stramenopiles	Ochrophyta	Pelagophyceae_XXXXX	Pelagophyceae_XXXXX sp.	99.8	514	1	4	511	1	356	868	3.2e-236	81.5	0.0669269
0e5c38fc1a3cae658a583b8c4d7452108ae1c8d6_31	6621#AF001660	Eukaryota;Archaeplastida;Chlorophyta;Mamiellophyceae;Mamiellophyceae_X;Mamiellales;Mamiellales_X;Bathycoccaceae;Bathycoccaceae_X;Bathycoccaceae_X sp.	0.00137552	0.00517063	0.0101449	0.00309598	0.0083612	0.00271739	0.00539811	0	0.00151515	0.00199601	0.00446429	0.00338983	0.00369458	0.00493218	0.00655738	0.00401606	Eukaryota	Archaeplastida	Chlorophyta	Bathycoccaceae_X	Bathycoccaceae_X sp.	99.64	278	1	0	278	1	600	877	4e-199	75.7	0.0668292
7f7cee01f8141d72da206d1e9deceedf8b17f2b9_21	5922#NC_009573	Eukaryota;Hacrobia;Cryptophyta;Cryptophyceae;Cryptophyceae_X;Cryptomonadales;Rhodomonas;Rhodomonas salina	0.00275103	0.00827301	0.00289855	0.00464396	0.00167224	0.0013587	0.00134953	0.00343053	0	0.00399202	0.0178571	0.00338983	0.00492611	0.00123305	0.00163934	0.00401606	Eukaryota	Hacrobia	Cryptophyta	Rhodomonas	Rhodomonas salina	99.29	141	1	0	141	1	735	875	1.9e-100	58.5	0.0634311
f0c2b4cf68478a6290953e730e4793a5dc9f4a99_17	6621#AF001660	Eukaryota;Archaeplastida;Chlorophyta;Mamiellophyceae;Mamiellophyceae_X;Mamiellales;Mamiellales_X;Bathycoccaceae;Bathycoccaceae_X;Bathycoccaceae_X sp.	0.00206327	0	0	0	0.0150502	0.0013587	0	0	0	0	0	0.020339	0.00369458	0.00246609	0.00163934	0.0160643	Eukaryota	Archaeplastida	Chlorophyta	Bathycoccaceae_X	Bathycoccaceae_X sp.	99.69	323	1	1	323	1	556	877	9.8e-181	73.2	0.0626754
7e03accd4a6d751c600d3a0d731e459477288b8b_24	7335#JX297813	Eukaryota;Stramenopiles;Ochrophyta;Pelagophyceae;Pelagophyceae_X;Pelagophyceae_XX;Pelagophyceae_XXX;Pelagophyceae_XXXX;Pelagophyceae_XXXXX;Pelagophyceae_XXXXX sp.	0.0116919	0.0041365	0.00144928	0.00464396	0	0.0108696	0.00269906	0.00343053	0.0106061	0.00598802	0	0	0	0.00369914	0.00327869	0	Eukaryota	Stramenopiles	Ochrophyta	Pelagophyceae_XXXXX	Pelagophyceae_XXXXX sp.	100	535	0	0	535	1	334	868	1.4e-222	79.8	0.0624927
cb28b01179099df578479b4a434adf7b7c48fca6_16	7828#JQ013176	Eukaryota;Stramenopiles;Stramenopiles_X;Bacillariophyta;Coscinodiscophyceae;Chaetocerotales;Chaetocerotales_X;Chaetocerotaceae;Chaetocerotaceae_X;Chaetocerotaceae_X sp.	0.00206327	0.00310238	0.00289855	0	0.00167224	0	0.00134953	0.00171527	0.0030303	0.00798403	0.0133929	0.00338983	0.00369458	0.00123305	0.00491803	0.0120482	Eukaryota	Stramenopiles	Stramenopiles_X	Chaetocerotaceae_X	Chaetocerotaceae_X sp.	99.61	256	1	0	256	1	613	868	0	94.4	0.0624921
24ec89b0d98aaf6842122696cd4f123997bf511e_24	7534#JQ586274	Eukaryota;Stramenopiles;Stramenopiles_X;Bacillariophyta;Bacillariophyceae;Bacillariophyceae_X;Bacillariophyceae_XX;Bacillariophyceae_XXX;Bacillariophyceae_XXXX;Bacillariophyceae_XXXX sp.	0.00137552	0.00310238	0	0.00154799	0.00501672	0	0.00134953	0.00343053	0	0.00998004	0	0.00338983	0.00615764	0.00369914	0.00491803	0.0160643	Eukaryota	Stramenopiles	Stramenopiles_X	Bacillariophyceae_XXXX	Bacillariophyceae_XXXX sp.	99.59	246	1	0	246	1	688	933	1.7e-181	73	0.0600316
dd489838064530274f0ede55fb5d273984269d99_17	4990#JN207220	Eukaryota;Stramenopiles;Stramenopiles_X;Bacillariophyta;Bacillariophyta_X;Polar-centric-Mediophyceae;Chaetoceros;Chaetoceros sp.	0.00343879	0.00103413	0.0057971	0.00154799	0.00334448	0.00271739	0.00539811	0.00343053	0.00151515	0.00399202	0.00446429	0	0.00369458	0.00246609	0.00491803	0.0120482	Eukaryota	Stramenopiles	Stramenopiles_X	Chaetoceros	Chaetoceros sp.	98.88	448	5	1	447	1	229	676	0	101.2	0.0598069
327fba428b2149e4f565d13e562d9ca7eb26f7f2_14	6621#AF001660	Eukaryota;Archaeplastida;Chlorophyta;Mamiellophyceae;Mamiellophyceae_X;Mamiellales;Mamiellales_X;Bathycoccaceae;Bathycoccaceae_X;Bathycoccaceae_X sp.	0	0.00620476	0.0115942	0.00619195	0.00501672	0	0.00269906	0.0051458	0.00606061	0.00399202	0	0	0.00492611	0.00369914	0.00327869	0	Eukaryota	Archaeplastida	Chlorophyta	Bathycoccaceae_X	Bathycoccaceae_X sp.	99.81	531	1	1	530	1	347	877	3.6e-168	72.1	0.058809
282f364518b5963d182b4cc4865d12d3cd6d012a_20	7335#JX297813	Eukaryota;Stramenopiles;Ochrophyta;Pelagophyceae;Pelagophyceae_X;Pelagophyceae_XX;Pelagophyceae_XXX;Pelagophyceae_XXXX;Pelagophyceae_XXXXX;Pelagophyceae_XXXXX sp.	0.00481431	0.00103413	0.00144928	0.00309598	0.00334448	0.00543478	0.00674764	0.00686106	0.00757576	0.00798403	0	0	0.00123153	0.00123305	0.00491803	0	Eukaryota	Stramenopiles	Ochrophyta	Pelagophyceae_XXXXX	Pelagophyceae_XXXXX sp.	99.81	528	1	4	525	1	342	868	5.4e-284	87.4	0.055724
cee19f4a9142de8993ef86a932ae973b594bcdbc_17	5922#NC_009573	Eukaryota;Hacrobia;Cryptophyta;Cryptophyceae;Cryptophyceae_X;Cryptomonadales;Rhodomonas;Rhodomonas salina	0.00550206	0.00620476	0.0057971	0.00309598	0.00668896	0.0013587	0.00134953	0.00171527	0	0.00199601	0	0.0101695	0.00123153	0.00616523	0	0.00401606	Eukaryota	Hacrobia	Cryptophyta	Rhodomonas	Rhodomonas salina	98.74	159	2	0	159	1	717	875	3.2e-86	55.8	0.0552907
995505b1ab12c264069fba0044a2c296171aa5b4_27	7463#HQ242646	Eukaryota;Hacrobia;Cryptophyta;Cryptophyceae;Cryptophyceae_X;Pyrenomonadales;Pyrenomonadales_X;Pyrenomonadales_XX;Pyrenomonadales_XXX;Pyrenomonadales_XXX sp.	0.00412655	0.00206825	0.00144928	0.00154799	0	0.00271739	0.00134953	0.00171527	0.0106061	0.00399202	0.0133929	0	0	0.00493218	0.00655738	0	Eukaryota	Hacrobia	Cryptophyta	Pyrenomonadales_XXX	Pyrenomonadales_XXX sp.	99.81	518	1	0	518	1	350	867	2.1e-290	88.1	0.0544547
99706c62252842255d9e6c290bb925063cf5f4d8_19	7335#JX297813	Eukaryota;Stramenopiles;Ochrophyta;Pelagophyceae;Pelagophyceae_X;Pelagophyceae_XX;Pelagophyceae_XXX;Pelagophyceae_XXXX;Pelagophyceae_XXXXX;Pelagophyceae_XXXXX sp.	0.00550206	0.00103413	0.00724638	0	0.00167224	0.00271739	0.00269906	0.00343053	0.00909091	0.00399202	0	0.00677966	0.00246305	0.00246609	0.00327869	0	Eukaryota	Stramenopiles	Ochrophyta	Pelagophyceae_XXXXX	Pelagophyceae_XXXXX sp.	99.33	451	3	3	449	1	419	868	0	102.9	0.0523722
3cef11903de0f402454328ac19666bcf20f7571c_24	7534#JQ586274	Eukaryota;Stramenopiles;Stramenopiles_X;Bacillariophyta;Bacillariophyceae;Bacillariophyceae_X;Bacillariophyceae_XX;Bacillariophyceae_XXX;Bacillariophyceae_XXXX;Bacillariophyceae_XXXX sp.	0.000687758	0.00103413	0.00144928	0	0.00668896	0	0.00134953	0.00343053	0.0030303	0.00598802	0	0.00338983	0.0123153	0.00123305	0.00163934	0.00803213	Eukaryota	Stramenopiles	Stramenopiles_X	Bacillariophyceae_XXXX	Bacillariophyceae_XXXX sp.	99.6	248	1	0	248	1	686	933	1.1e-222	78.7	0.0502681
7aa554c59a6ab0b4099fde336ef7cd8a9c8b2d51_13	5922#NC_009573	Eukaryota;Hacrobia;Cryptophyta;Cryptophyceae;Cryptophyceae_X;Cryptomonadales;Rhodomonas;Rhodomonas salina	0.00412655	0.00206825	0.00144928	0.00464396	0	0.00271739	0.00404858	0.00343053	0	0.00199601	0.0133929	0.00338983	0.00246305	0.00246609	0	0.00401606	Eukaryota	Hacrobia	Cryptophyta	Rhodomonas	Rhodomonas salina	100	151	0	0	151	1	725	875	1.8e-96	57.8	0.0502084
0edc27ef4d537ec74bec0c6e27c4592b80d88592_8	7335#JX297813	Eukaryota;Stramenopiles;Ochrophyta;Pelagophyceae;Pelagophyceae_X;Pelagophyceae_XX;Pelagophyceae_XXX;Pelagophyceae_XXXX;Pelagophyceae_XXXXX;Pelagophyceae_XXXXX sp.	0.00206327	0.00206825	0	0.00309598	0	0.00271739	0	0.0051458	0.00151515	0.00199601	0.0267857	0	0	0.00246609	0.00163934	0	Eukaryota	Stramenopiles	Ochrophyta	Pelagophyceae_XXXXX	Pelagophyceae_XXXXX sp.	99.8	508	1	3	505	1	361	868	5.9e-276	86.4	0.049493
ac350a5862934fe99c93686d87442dacd593ad65_21	6617#JX016292	Eukaryota;Stramenopiles;Stramenopiles_X;Bacillariophyta;Coscinodiscophyceae;Cymatosirales;Cymatosirales_X;Cymatosiraceae;Cymatosiraceae_X;Cymatosiraceae_X sp.	0	0.00103413	0.00144928	0	0.00167224	0.0013587	0.00674764	0	0.00151515	0.00798403	0	0.00677966	0.00369458	0.00246609	0.00983607	0.00401606	Eukaryota	Stramenopiles	Stramenopiles_X	Cymatosiraceae_X	Cymatosiraceae_X sp.	99.81	520	1	0	520	1	348	867	7e-257	84.1	0.0485536
67c1b0525671ce47ef061c7386dab846aa08fa5a_16	7630#HQ671892	Eukaryota;Stramenopiles;Ochrophyta;Pelagophyceae;Pelagophyceae_X;Pelagophyceae_XX;Pelagophyceae_XXX;Pelagophyceae_XXXX;Pelagophyceae_XXXXX;Pelagophyceae_XXXXX sp.	0.00275103	0.00310238	0.00144928	0.00309598	0	0.013587	0.00404858	0.0051458	0.00454545	0.00199601	0	0	0	0.00246609	0.00491803	0	Eukaryota	Stramenopiles	Ochrophyta	Pelagophyceae_XXXXX	Pelagophyceae_XXXXX sp.	100	451	0	1	451	1	419	868	0	112.7	0.0471056
dad793c15ed50668752aed65ebefe4099388140e_8	7835#HQ203770	Eukaryota;Stramenopiles;Stramenopiles_X;Bacillariophyta;Coscinodiscophyceae;Thalassiosirales;Thalassiosirales_X;Skeletonemataceae;Skeletonemataceae_X;Skeletonemataceae_X sp.	0.00343879	0	0.00144928	0.00309598	0.0100334	0.00271739	0.00269906	0.00171527	0.00151515	0	0.00446429	0.00338983	0.00492611	0.00246609	0	0.00401606	Eukaryota	Stramenopiles	Stramenopiles_X	Skeletonemataceae_X	Skeletonemataceae_X sp.	99.55	448	2	1	447	1	428	875	0	100.2	0.0459267
b215d0c6f212f12dfa1926662702cd4a59808347_8	4155#AY741371	Eukaryota;Hacrobia;Haptophyta;Prymnesiophyceae;Isochrysidales;Noelaerhabdaceae;Emiliania;Emiliania huxleyi	0.000687758	0.00310238	0.00144928	0	0	0.00271739	0.00134953	0.00171527	0.0106061	0	0.0133929	0.00338983	0.00369458	0	0.00327869	0	Eukaryota	Hacrobia	Haptophyta	Emiliania	Emiliania huxleyi	100	264	0	0	264	1	607	870	9.4e-250	82.3	0.0453836
af6330044d8bee7b81ea095cd769ffec6344de9f_13	956#EU123324	Eukaryota;Hacrobia;Cryptophyta;Cryptophyceae;Cryptophyceae_X;Pyrenomonadales;Pyrenomonadales_X;Pyrenomonadales_XX;Pyrenomonadales_XXX;Pyrenomonadales_XXX sp.	0.00343879	0.0103413	0.00144928	0.0108359	0	0	0.00539811	0.00171527	0.00151515	0.00399202	0	0	0	0.00246609	0	0.00401606	Eukaryota	Hacrobia	Cryptophyta	Pyrenomonadales_XXX	Pyrenomonadales_XXX sp.	99.79	469	1	0	469	1	210	678	0	95	0.0451679
fccfb20a87d1c301e40c30fa4c15450ddfceab9a_18	7335#JX297813	Eukaryota;Stramenopiles;Ochrophyta;Pelagophyceae;Pelagophyceae_X;Pelagophyceae_XX;Pelagophyceae_XXX;Pelagophyceae_XXXX;Pelagophyceae_XXXXX;Pelagophyceae_XXXXX sp.	0.00412655	0.00103413	0.00289855	0.00154799	0	0.00679348	0.00404858	0.00343053	0.00151515	0.00399202	0.00446429	0.00677966	0.00123153	0.00123305	0.00163934	0	Eukaryota	Stramenopiles	Ochrophyta	Pelagophyceae_XXXXX	Pelagophyceae_XXXXX sp.	100	283	0	0	283	1	586	868	5.4e-257	83.3	0.0447348
5c3f0f7ac4369fdf6a9d9e7449d961cd3a0dcf59_14	731#FJ002211	Eukaryota;Stramenopiles;Stramenopiles_X;Bacillariophyta;Coscinodiscophyceae;Thalassiosirales;Thalassiosirales_X;Thalassiosiraceae;Thalassiosira;Thalassiosira gravida	0.00206327	0	0.00434783	0.00154799	0	0.00271739	0.00404858	0	0.00454545	0.00798403	0.00446429	0	0.00492611	0	0	0.00803213	Eukaryota	Stramenopiles	Stramenopiles_X	Thalassiosira	Thalassiosira gravida	99.78	459	1	0	459	1	399	857	0	99.7	0.0446771
794395849ebb8e789d14645ecc618aafa8821179_20	6621#AF001660	Eukaryota;Archaeplastida;Chlorophyta;Mamiellophyceae;Mamiellophyceae_X;Mamiellales;Mamiellales_X;Bathycoccaceae;Bathycoccaceae_X;Bathycoccaceae_X sp.	0	0.00206825	0.00434783	0.00464396	0.00167224	0.00271739	0.00269906	0	0.0030303	0	0	0.0101695	0.00246305	0.00246609	0	0.00803213	Eukaryota	Archaeplastida	Chlorophyta	Bathycoccaceae_X	Bathycoccaceae_X sp.	99.65	282	1	0	282	1	596	877	3.3e-173	71.9	0.0443098
4a44927c23dd0ea48e558a8a52b7b4749589f03c_18	67#AY702140	Eukaryota;Stramenopiles;Stramenopiles_X;Pelagophyceae;Pelagophyceae_X;Pelagophyceae_XX;Pelagomonas;Pelagomonas calceolata	0.00756534	0.00310238	0.00144928	0.00464396	0.00167224	0.00407609	0.00674764	0.00343053	0.0030303	0.00199601	0	0	0	0.00493218	0.00163934	0	Eukaryota	Stramenopiles	Stramenopiles_X	Pelagomonas	Pelagomonas calceolata	100	421	0	1	421	1	108	527	0	112.9	0.0442853
2fda0899c464f7fa8d2df5606e20015e30f98fab_10	7335#JX297813	Eukaryota;Stramenopiles;Ochrophyta;Pelagophyceae;Pelagophyceae_X;Pelagophyceae_XX;Pelagophyceae_XXX;Pelagophyceae_XXXX;Pelagophyceae_XXXXX;Pelagophyceae_XXXXX sp.	0.00275103	0.00310238	0	0.00154799	0	0.0013587	0.00539811	0.00343053	0.00454545	0	0.0133929	0	0	0.00493218	0.00327869	0	Eukaryota	Stramenopiles	Ochrophyta	Pelagophyceae_XXXXX	Pelagophyceae_XXXXX sp.	99.81	522	1	3	519	1	347	868	1.4e-218	79.2	0.0437379
4b7d5fe640168ece432fd513ebf3b324663ce600_17	4637#AB375870	Eukaryota;Hacrobia;Cryptophyta;Cryptophyceae;Cryptophyceae_X;Pyrenomonadales;Pyrenomonadales_X;Pyrenomonadales_XX;Pyrenomonadales_XXX;Pyrenomonadales_XXX sp.	0.00275103	0.00310238	0.00434783	0.00154799	0.00334448	0.0013587	0.00134953	0.00343053	0.00151515	0.00199601	0	0.00677966	0.00492611	0.00369914	0.00327869	0	Eukaryota	Hacrobia	Cryptophyta	Pyrenomonadales_XXX	Pyrenomonadales_XXX sp.	99.78	457	1	1	456	1	199	655	0	99.2	0.0434272
04df2aaf1dc788f352d0ed75b17d7fd1302eebd4_9	7661#AF001654	Eukaryota;Hacrobia;Cryptophyta;Cryptophyceae;Cryptophyceae_X;Pyrenomonadales;Pyrenomonadales_X;Pyrenomonadales_XX;Pyrenomonadales_XXX;Pyrenomonadales_XXX sp.	0.00275103	0.00517063	0	0	0.00501672	0.00271739	0	0.00343053	0	0.00399202	0	0.0135593	0.00492611	0	0.00163934	0	Eukaryota	Hacrobia	Cryptophyta	Pyrenomonadales_XXX	Pyrenomonadales_XXX sp.	99.66	294	1	0	294	1	573	866	5.9e-236	80.7	0.0432031
646c6da87ff56aaeaf427fa20f2dd3144f744362_13	6621#AF001660	Eukaryota;Archaeplastida;Chlorophyta;Mamiellophyceae;Mamiellophyceae_X;Mamiellales;Mamiellales_X;Bathycoccaceae;Bathycoccaceae_X;Bathycoccaceae_X sp.	0	0.00206825	0.00289855	0.00309598	0.00334448	0.0013587	0.00134953	0.00343053	0.0030303	0	0.0133929	0.00338983	0	0	0.00491803	0	Eukaryota	Archaeplastida	Chlorophyta	Bathycoccaceae_X	Bathycoccaceae_X sp.	100	319	0	2	319	1	561	877	3.5e-204	76.6	0.042277
3fb6d02f25517208dfeab14ca55ec72b610a4b80_8	6621#AF001660	Eukaryota;Archaeplastida;Chlorophyta;Mamiellophyceae;Mamiellophyceae_X;Mamiellales;Mamiellales_X;Bathycoccaceae;Bathycoccaceae_X;Bathycoccaceae_X sp.	0	0.00517063	0.00434783	0.00619195	0.00501672	0	0.00404858	0	0.0030303	0.00199601	0	0	0.00246305	0.00493218	0.00491803	0	Eukaryota	Archaeplastida	Chlorophyta	Bathycoccaceae_X	Bathycoccaceae_X sp.	99.81	533	1	1	532	1	345	877	1.5e-165	71.7	0.0421153
76ab845605d41dda58079e346e0c51b8788774db_12	7335#JX297813	Eukaryota;Stramenopiles;Ochrophyta;Pelagophyceae;Pelagophyceae_X;Pelagophyceae_XX;Pelagophyceae_XXX;Pelagophyceae_XXXX;Pelagophyceae_XXXXX;Pelagophyceae_XXXXX sp.	0.00206327	0.00206825	0.00289855	0.00309598	0	0.00815217	0.00269906	0.0051458	0.00454545	0.00798403	0	0	0	0	0.00327869	0	Eukaryota	Stramenopiles	Ochrophyta	Pelagophyceae_XXXXX	Pelagophyceae_XXXXX sp.	100	531	0	0	531	1	338	868	3.8e-230	80.8	0.0419313
3f5dc72ec308e1331ed0857ea062c81c4a31ce7f_12	4155#AY741371	Eukaryota;Hacrobia;Haptophyta;Prymnesiophyceae;Isochrysidales;Noelaerhabdaceae;Emiliania;Emiliania huxleyi	0.00343879	0.00206825	0.00144928	0	0	0.00271739	0.00269906	0.00171527	0.0030303	0.00399202	0.00892857	0	0.00246305	0.00369914	0.00163934	0.00401606	Eukaryota	Hacrobia	Haptophyta	Emiliania	Emiliania huxleyi	99.62	260	1	0	260	1	611	870	5.3e-222	78.7	0.0418565
d8e28b2cdfc27c3416bb4f683b370c560958ae0b_12	7534#JQ586274	Eukaryota;Stramenopiles;Stramenopiles_X;Bacillariophyta;Bacillariophyceae;Bacillariophyceae_X;Bacillariophyceae_XX;Bacillariophyceae_XXX;Bacillariophyceae_XXXX;Bacillariophyceae_XXXX sp.	0.00343879	0	0	0	0.00167224	0	0	0.00171527	0.00151515	0.00199601	0.0133929	0	0.00369458	0.00493218	0	0.00803213	Eukaryota	Stramenopiles	Stramenopiles_X	Bacillariophyceae_XXXX	Bacillariophyceae_XXXX sp.	99.6	251	1	0	251	1	683	933	1.4e-266	84.3	0.0403892
f6a5aa5a4613d8dc598273dc2e83ee0d6a36a192_14	6398#U70715	Eukaryota;Archaeplastida;Chlorophyta;Mamiellophyceae;Mamiellophyceae_X;Mamiellales;Mamiellales_X;Bathycoccaceae;Bathycoccaceae_X;Bathycoccaceae_X sp.	0.00137552	0.00103413	0.00144928	0	0.00167224	0	0.00134953	0.0051458	0.0030303	0.00199601	0	0.00338983	0.00615764	0.00369914	0.00491803	0.00401606	Eukaryota	Archaeplastida	Chlorophyta	Bathycoccaceae_X	Bathycoccaceae_X sp.	99.68	315	1	3	315	1	566	877	3.8e-220	78.7	0.0392335
1f7bcda597efc5996a796b6248ee3e23ae97e2d3_9	683#AY702141	Eukaryota;Archaeplastida;Chlorophyta;Mamiellophyceae;Mamiellales;Bathycoccaceae;Ostreococcus;Ostreococcus tauri	0	0.00103413	0.00289855	0.00464396	0.00501672	0	0.00539811	0	0.00151515	0.00399202	0.00446429	0.00338983	0.00246305	0	0	0.00401606	Eukaryota	Archaeplastida	Chlorophyta	Ostreococcus	Ostreococcus tauri	100	254	0	0	254	1	363	616	0	93.1	0.0388319
84bf37a257b3d1af34bb5f09fb85370afe3c4cfb_9	67#AY702140	Eukaryota;Stramenopiles;Stramenopiles_X;Pelagophyceae;Pelagophyceae_X;Pelagophyceae_XX;Pelagomonas;Pelagomonas calceolata	0.00275103	0	0.00144928	0.00154799	0.00668896	0.0013587	0	0.00171527	0.00606061	0.00199601	0	0.00677966	0.00123153	0.00246609	0.00327869	0	Eukaryota	Stramenopiles	Stramenopiles_X	Pelagomonas	Pelagomonas calceolata	99.77	442	1	4	439	1	87	527	0	104	0.0373238
39d5922835d27d69126756fb1604c46a6f75e99d_10	6621#AF001660	Eukaryota;Archaeplastida;Chlorophyta;Mamiellophyceae;Mamiellophyceae_X;Mamiellales;Mamiellales_X;Bathycoccaceae;Bathycoccaceae_X;Bathycoccaceae_X sp.	0.000687758	0.00103413	0.00144928	0.00309598	0	0.00407609	0.00674764	0.00171527	0.0030303	0	0	0.00338983	0.00492611	0.00123305	0.00163934	0.00401606	Eukaryota	Archaeplastida	Chlorophyta	Bathycoccaceae_X	Bathycoccaceae_X sp.	99.81	527	1	1	526	1	351	877	2.5e-255	84	0.0370408
76a67f30b4092c39944b3930fcae8484b114d1bf_18	67#AY702140	Eukaryota;Stramenopiles;Stramenopiles_X;Pelagophyceae;Pelagophyceae_X;Pelagophyceae_XX;Pelagomonas;Pelagomonas calceolata	0.00206327	0	0.00434783	0.00464396	0	0.00679348	0.00674764	0.00171527	0.00454545	0.00199601	0	0	0	0.00246609	0.00163934	0	Eukaryota	Stramenopiles	Stramenopiles_X	Pelagomonas	Pelagomonas calceolata	99.56	458	2	0	458	1	70	527	0	111.8	0.0369583
586c6b44e971664c83488629740d7bda318e5079_12	6345#HQ671891	Eukaryota;Stramenopiles;Ochrophyta;Pelagophyceae;Pelagophyceae_X;Pelagophyceae_XX;Pelagophyceae_XXX;Pelagophyceae_XXXX;Pelagophyceae_XXXXX;Pelagophyceae_XXXXX sp.	0.000687758	0.00103413	0.00289855	0.00154799	0.0100334	0.00543478	0.00269906	0.00171527	0.0030303	0.00199601	0	0.00338983	0.00246305	0	0	0	Eukaryota	Stramenopiles	Ochrophyta	Pelagophyceae_XXXXX	Pelagophyceae_XXXXX sp.	99.31	437	3	3	435	1	433	868	0	104.5	0.0369302
0a06bae810b67729390d220cc3b6d797961b606a_11	6270#FJ745147	Eukaryota;Hacrobia;Cryptophyta;Cryptophyceae;Cryptophyceae_X;Pyrenomonadales;Pyrenomonadales_X;Pyrenomonadales_XX;Pyrenomonadales_XXX;Pyrenomonadales_XXX sp.	0.00206327	0	0	0	0.00334448	0	0.00134953	0.0051458	0.00151515	0.00199601	0	0.00338983	0.00985222	0.00246609	0.00163934	0.00401606	Eukaryota	Hacrobia	Cryptophyta	Pyrenomonadales_XXX	Pyrenomonadales_XXX sp.	99.77	431	1	1	430	1	418	848	0	119.8	0.0367778
56e7a2c50d0ec33307b87c0ff0f9646b5d3035f6_22	67#AY702140	Eukaryota;Stramenopiles;Stramenopiles_X;Pelagophyceae;Pelagophyceae_X;Pelagophyceae_XX;Pelagomonas;Pelagomonas calceolata	0.00481431	0	0.00144928	0.00464396	0.00167224	0.0013587	0.00539811	0.00171527	0.00454545	0.00399202	0	0.00677966	0	0	0	0	Eukaryota	Stramenopiles	Stramenopiles_X	Pelagomonas	Pelagomonas calceolata	100	462	0	0	462	1	66	527	0	115.8	0.036369
73f603ea7e730304271ef0c0197708537fa3376d_19	67#AY702140	Eukaryota;Stramenopiles;Stramenopiles_X;Pelagophyceae;Pelagophyceae_X;Pelagophyceae_XX;Pelagomonas;Pelagomonas calceolata	0.00550206	0.00310238	0.00144928	0.00309598	0	0.00271739	0.00269906	0.00171527	0.0030303	0.00399202	0	0	0	0.00246609	0.00655738	0	Eukaryota	Stramenopiles	Stramenopiles_X	Pelagomonas	Pelagomonas calceolata	100	508	0	0	508	1	20	527	0	99.2	0.0363272
e079ddee7e721d38524e13d467e7444e139c9bec_14	7534#JQ586274	Eukaryota;Stramenopiles;Stramenopiles_X;Bacillariophyta;Bacillariophyceae;Bacillariophyceae_X;Bacillariophyceae_XX;Bacillariophyceae_XXX;Bacillariophyceae_XXXX;Bacillariophyceae_XXXX sp.	0.00206327	0.00206825	0	0.00464396	0	0.0013587	0.00134953	0	0.00151515	0.00798403	0	0	0.00862069	0.00246609	0	0.00401606	Eukaryota	Stramenopiles	Stramenopiles_X	Bacillariophyceae_XXXX	Bacillariophyceae_XXXX sp.	99.29	283	2	0	283	1	651	933	3.6e-206	76.7	0.0360857
f43eeeb907faefa40fc73d3646f26fbdae4c4630_16	7534#JQ586274	Eukaryota;Stramenopiles;Stramenopiles_X;Bacillariophyta;Bacillariophyceae;Bacillariophyceae_X;Bacillariophyceae_XX;Bacillariophyceae_XXX;Bacillariophyceae_XXXX;Bacillariophyceae_XXXX sp.	0.00137552	0	0	0.00154799	0.00334448	0.00271739	0	0	0.00606061	0.00399202	0.00446429	0.00338983	0.00369458	0.00369914	0.00163934	0	Eukaryota	Stramenopiles	Stramenopiles_X	Bacillariophyceae_XXXX	Bacillariophyceae_XXXX sp.	99.42	174	1	1	173	1	760	933	1.1e-101	59.1	0.0359252
3ada127664349ab48b356ef44554c9614cb1c001_8	7438#HQ671832	Eukaryota;Hacrobia;Haptophyta;Prymnesiophyceae;Prymnesiophycidae_X;Isochrysidales;Isochrysidales_X;Noelaerhabdaceae;Noelaerhabdaceae_X;Noelaerhabdaceae_X sp.	0.00206327	0	0.00289855	0	0.00167224	0	0.00269906	0.00171527	0.00151515	0	0	0.00338983	0.00369458	0.00246609	0.00491803	0.00803213	Eukaryota	Hacrobia	Haptophyta	Noelaerhabdaceae_X	Noelaerhabdaceae_X sp.	99.78	457	1	1	456	1	432	888	0	103.6	0.0350642
900445f6f2f3963f85000e93b0df96fb1d24edfb_7	6398#U70715	Eukaryota;Archaeplastida;Chlorophyta;Mamiellophyceae;Mamiellophyceae_X;Mamiellales;Mamiellales_X;Bathycoccaceae;Bathycoccaceae_X;Bathycoccaceae_X sp.	0	0.00103413	0	0	0.00167224	0.0013587	0	0	0.00151515	0	0	0.0101695	0.0135468	0	0.00163934	0.00401606	Eukaryota	Archaeplastida	Chlorophyta	Bathycoccaceae_X	Bathycoccaceae_X sp.	99.78	449	1	1	449	1	430	877	0	97.7	0.0349519
c5f4da6295fc47af2fe8ab10edd88d5a2b5e124f_7	6621#AF001660	Eukaryota;Archaeplastida;Chlorophyta;Mamiellophyceae;Mamiellophyceae_X;Mamiellales;Mamiellales_X;Bathycoccaceae;Bathycoccaceae_X;Bathycoccaceae_X sp.	0	0.00310238	0.0057971	0.00154799	0.00334448	0.0013587	0.00269906	0	0.00151515	0	0	0	0.00123153	0.00123305	0.00491803	0.00803213	Eukaryota	Archaeplastida	Chlorophyta	Bathycoccaceae_X	Bathycoccaceae_X sp.	99.69	319	1	0	319	1	559	877	3.8e-204	76.6	0.0347796
8d50f9d121b5b8d3aaa85e2704c6795f31eb3a8a_12	4637#AB375870	Eukaryota;Hacrobia;Cryptophyta;Cryptophyceae;Cryptophyceae_X;Pyrenomonadales;Pyrenomonadales_X;Pyrenomonadales_XX;Pyrenomonadales_XXX;Pyrenomonadales_XXX sp.	0.00687758	0.00206825	0.00289855	0.00154799	0	0.0013587	0	0	0	0.00399202	0.0133929	0	0	0.00246609	0	0	Eukaryota	Hacrobia	Cryptophyta	Pyrenomonadales_XXX	Pyrenomonadales_XXX sp.	100	494	0	0	494	1	162	655	0	98.4	0.034602
3efadaff2a7bd0604c72656fc180f33c1d9e3cf4_17	5145#JN207219	Eukaryota;Stramenopiles;Stramenopiles_X;Bacillariophyta;Bacillariophyta_X;Polar-centric-Mediophyceae;Chaetoceros;Chaetoceros sp.	0	0.00206825	0	0	0	0	0.00134953	0.00171527	0.00909091	0.011976	0	0	0.00123153	0.00369914	0.00327869	0	Eukaryota	Stramenopiles	Stramenopiles_X	Chaetoceros	Chaetoceros sp.	98.31	534	9	1	533	1	337	870	8.8e-186	74.7	0.0344094
29294ed91797046b56a4c027535c7f9733e976fc_7	6212#NC_021637	Eukaryota;Hacrobia;Haptophyta;Prymnesiophyceae;Phaeocystales;Phaeocystaceae;Phaeocystis;Phaeocystis globosa	0.000687758	0.0041365	0.00144928	0.00309598	0	0.0013587	0.00269906	0.00171527	0.00606061	0.00199601	0	0	0	0.00493218	0.00163934	0.00401606	Eukaryota	Hacrobia	Haptophyta	Phaeocystis	Phaeocystis globosa	100	525	0	1	524	1	346	870	3.6e-151	69.4	0.0337867
0f5b0735cdb82dee53ad8be20759b61619cd3d7e_15	6345#HQ671891	Eukaryota;Stramenopiles;Ochrophyta;Pelagophyceae;Pelagophyceae_X;Pelagophyceae_XX;Pelagophyceae_XXX;Pelagophyceae_XXXX;Pelagophyceae_XXXXX;Pelagophyceae_XXXXX sp.	0.00412655	0.00103413	0.00434783	0	0	0.0013587	0.00404858	0.00857633	0	0.00399202	0	0	0	0.00123305	0.00491803	0	Eukaryota	Stramenopiles	Ochrophyta	Pelagophyceae_XXXXX	Pelagophyceae_XXXXX sp.	99.78	463	1	4	460	1	407	868	0	108.9	0.0336352
ab8b0ac67321ff8954b3e6f635aaa5bf932300ee_7	6621#AF001660	Eukaryota;Archaeplastida;Chlorophyta;Mamiellophyceae;Mamiellophyceae_X;Mamiellales;Mamiellales_X;Bathycoccaceae;Bathycoccaceae_X;Bathycoccaceae_X sp.	0	0.00310238	0.00869565	0	0	0.00407609	0.00269906	0.00171527	0.0030303	0	0	0	0	0.00493218	0.00491803	0	Eukaryota	Archaeplastida	Chlorophyta	Bathycoccaceae_X	Bathycoccaceae_X sp.	100	521	0	2	519	1	357	877	2.1e-184	74.5	0.033169
e787e4306e264dd2c5c3d770d1147b24efb0423b_7	7661#AF001654	Eukaryota;Hacrobia;Cryptophyta;Cryptophyceae;Cryptophyceae_X;Pyrenomonadales;Pyrenomonadales_X;Pyrenomonadales_XX;Pyrenomonadales_XXX;Pyrenomonadales_XXX sp.	0.00275103	0.00103413	0.00144928	0.00154799	0	0	0.00404858	0.00171527	0.00454545	0.00199601	0.00446429	0	0.00246305	0.00246609	0	0.00401606	Eukaryota	Hacrobia	Cryptophyta	Pyrenomonadales_XXX	Pyrenomonadales_XXX sp.	100	300	0	0	300	1	567	866	8.8e-235	80.6	0.0324972
a22555ab72a0312a561eb8be9e23580425c1a7a0_10	6621#AF001660	Eukaryota;Archaeplastida;Chlorophyta;Mamiellophyceae;Mamiellophyceae_X;Mamiellales;Mamiellales_X;Bathycoccaceae;Bathycoccaceae_X;Bathycoccaceae_X sp.	0	0.0041365	0	0.00154799	0	0.00407609	0.00134953	0	0	0	0.0133929	0	0	0.00369914	0	0.00401606	Eukaryota	Archaeplastida	Chlorophyta	Bathycoccaceae_X	Bathycoccaceae_X sp.	99.39	330	2	0	330	1	548	877	1.9e-223	79.2	0.0322182
3bee6ff4d98ee9d7a5e2cce4c49d5935970353ff_9	7335#JX297813	Eukaryota;Stramenopiles;Ochrophyta;Pelagophyceae;Pelagophyceae_X;Pelagophyceae_XX;Pelagophyceae_XXX;Pelagophyceae_XXXX;Pelagophyceae_XXXXX;Pelagophyceae_XXXXX sp.	0.00206327	0	0.00144928	0	0	0.00407609	0.00269906	0.0051458	0.00151515	0.00399202	0.00892857	0	0	0	0.00163934	0	Eukaryota	Stramenopiles	Ochrophyta	Pelagophyceae_XXXXX	Pelagophyceae_XXXXX sp.	99.81	531	1	3	528	1	338	868	1.5e-272	86.1	0.0315086
01929a7f1c5cb51c25996f01375f8d25e7727c7e_11	6952#FJ612431	Eukaryota;Stramenopiles;Stramenopiles_X;Bacillariophyta;Coscinodiscophyceae;Thalassiosirales;Thalassiosirales_X;Thalassiosiraceae;Thalassiosiraceae_X;Thalassiosiraceae_X sp.	0.000687758	0.0041365	0.00434783	0.00309598	0	0.00407609	0.00404858	0.00343053	0.00454545	0	0	0	0	0.00123305	0.00163934	0	Eukaryota	Stramenopiles	Stramenopiles_X	Thalassiosiraceae_X	Thalassiosiraceae_X sp.	99.62	531	2	0	531	1	346	876	5.1e-225	80.1	0.0312411
6f9137685311519bb7d561fdab35bff723290606_6	4990#JN207220	Eukaryota;Stramenopiles;Stramenopiles_X;Bacillariophyta;Bacillariophyta_X;Polar-centric-Mediophyceae;Chaetoceros;Chaetoceros sp.	0.00206327	0.0041365	0.00289855	0.00309598	0	0	0	0	0.00151515	0.00199601	0	0.00338983	0.00615764	0	0.00163934	0.00401606	Eukaryota	Stramenopiles	Stramenopiles_X	Chaetoceros	Chaetoceros sp.	98.86	438	5	1	437	1	239	676	0	108.3	0.0309083
f300933ed19c67b9463d9d8c22255d2bfa80fcf5_11	7534#JQ586274	Eukaryota;Stramenopiles;Stramenopiles_X;Bacillariophyta;Bacillariophyceae;Bacillariophyceae_X;Bacillariophyceae_XX;Bacillariophyceae_XXX;Bacillariophyceae_XXXX;Bacillariophyceae_XXXX sp.	0.000687758	0.00103413	0.00289855	0	0	0.0013587	0.00269906	0.00343053	0.00454545	0.00199601	0	0	0.00246305	0.00369914	0.00163934	0.00401606	Eukaryota	Stramenopiles	Stramenopiles_X	Bacillariophyceae_XXXX	Bacillariophyceae_XXXX sp.	99.63	273	1	0	273	1	661	933	2.1e-263	84.1	0.0304678
4f70f4057dc0b53d593d9d61e25005b0b2280dc7_10	6212#NC_021637	Eukaryota;Hacrobia;Haptophyta;Prymnesiophyceae;Phaeocystales;Phaeocystaceae;Phaeocystis;Phaeocystis globosa	0.00481431	0.00206825	0.00144928	0	0	0.0013587	0.00134953	0.00171527	0.00151515	0.00199601	0	0	0	0.00739827	0.00655738	0	Eukaryota	Hacrobia	Haptophyta	Phaeocystis	Phaeocystis globosa	100	516	0	1	515	1	355	870	9.9e-166	71.7	0.0302221
78fffc68fd168a20818bd4153bb677e9415a5004_13	6398#U70715	Eukaryota;Archaeplastida;Chlorophyta;Mamiellophyceae;Mamiellophyceae_X;Mamiellales;Mamiellales_X;Bathycoccaceae;Bathycoccaceae_X;Bathycoccaceae_X sp.	0.000687758	0.00310238	0.00289855	0	0	0	0	0.00171527	0.0030303	0.00798403	0	0.00338983	0.00369458	0.00369914	0	0	Eukaryota	Archaeplastida	Chlorophyta	Bathycoccaceae_X	Bathycoccaceae_X sp.	100	450	0	3	449	1	430	877	0	95.2	0.0302018
6943f8cf4d5bf35c7ceddc004b53f0f029f2644f_10	7463#HQ242646	Eukaryota;Hacrobia;Cryptophyta;Cryptophyceae;Cryptophyceae_X;Pyrenomonadales;Pyrenomonadales_X;Pyrenomonadales_XX;Pyrenomonadales_XXX;Pyrenomonadales_XXX sp.	0.00206327	0.00103413	0.00144928	0.00154799	0	0.00271739	0.00269906	0.00171527	0.00151515	0.00598802	0	0	0	0.00246609	0.00655738	0	Eukaryota	Hacrobia	Cryptophyta	Pyrenomonadales_XXX	Pyrenomonadales_XXX sp.	99.61	518	2	2	517	1	351	867	7.5e-238	81.7	0.029753
c1766b1204e1206c04686a14f985d97cfe613ee4_10	7335#JX297813	Eukaryota;Stramenopiles;Ochrophyta;Pelagophyceae;Pelagophyceae_X;Pelagophyceae_XX;Pelagophyceae_XXX;Pelagophyceae_XXXX;Pelagophyceae_XXXXX;Pelagophyceae_XXXXX sp.	0.00825309	0.00103413	0	0.00309598	0	0.00271739	0.00134953	0.00343053	0.00454545	0.00399202	0	0	0	0.00123305	0	0	Eukaryota	Stramenopiles	Ochrophyta	Pelagophyceae_XXXXX	Pelagophyceae_XXXXX sp.	100	436	0	0	436	1	433	868	0	111.1	0.0296512
7891947b8811af0569adcc9fbfafcd3e4ed95cdc_9	6621#AF001660	Eukaryota;Archaeplastida;Chlorophyta;Mamiellophyceae;Mamiellophyceae_X;Mamiellales;Mamiellales_X;Bathycoccaceae;Bathycoccaceae_X;Bathycoccaceae_X sp.	0.00137552	0.00206825	0.00289855	0	0.00167224	0.0013587	0.00269906	0	0.00151515	0.00199601	0	0	0.00369458	0.00123305	0.00491803	0.00401606	Eukaryota	Archaeplastida	Chlorophyta	Bathycoccaceae_X	Bathycoccaceae_X sp.	100	317	0	0	317	1	561	877	3.3e-215	78.1	0.0294452
aa9378701ec7ba57a426de3a35680f6d89c6fee5_14	4197#AF530387	Eukaryota;Hacrobia;Cryptophyta;Cryptophyceae;Cryptophyceae_X;Pyrenomonadales;Pyrenomonadales_X;Pyrenomonadales_XX;Pyrenomonadales_XXX;Pyrenomonadales_XXX sp.	0.00343879	0.00310238	0.00289855	0.00309598	0.00167224	0.0013587	0	0.00343053	0	0.00199601	0.00446429	0	0	0.00369914	0	0	Eukaryota	Hacrobia	Cryptophyta	Pyrenomonadales_XXX	Pyrenomonadales_XXX sp.	100	449	0	0	449	1	300	748	0	96	0.0291566
a9854768bb88fb8bfa2b68c01be153e9b91908df_13	7344#GQ472794	Eukaryota;Stramenopiles;Stramenopiles_X;Bacillariophyta;Bacillariophyceae;Bacillariales;Bacillariales_X;Bacillariaceae;Bacillariaceae_X;Bacillariaceae_X sp.	0.00137552	0.00206825	0.00289855	0	0.00501672	0	0	0.00171527	0	0.00399202	0	0.00338983	0.00615764	0.00246609	0	0	Eukaryota	Stramenopiles	Stramenopiles_X	Bacillariaceae_X	Bacillariaceae_X sp.	99.6	253	1	0	253	1	617	869	5.70000000000163e-312	89.6	0.0290799
44a3b739fe3bcb1310e93a8476f83930711f785a_9	7335#JX297813	Eukaryota;Stramenopiles;Ochrophyta;Pelagophyceae;Pelagophyceae_X;Pelagophyceae_XX;Pelagophyceae_XXX;Pelagophyceae_XXXX;Pelagophyceae_XXXXX;Pelagophyceae_XXXXX sp.	0.00618982	0	0.00434783	0.00309598	0.00167224	0.0013587	0	0.00171527	0.00454545	0	0	0.00338983	0.00123153	0.00123305	0	0	Eukaryota	Stramenopiles	Ochrophyta	Pelagophyceae_XXXXX	Pelagophyceae_XXXXX sp.	99.41	509	3	3	507	1	361	868	3.6e-267	85.4	0.0287797
1dc778d726858eb779d253ce44556c04987a6226_12	7335#JX297813	Eukaryota;Stramenopiles;Ochrophyta;Pelagophyceae;Pelagophyceae_X;Pelagophyceae_XX;Pelagophyceae_XXX;Pelagophyceae_XXXX;Pelagophyceae_XXXXX;Pelagophyceae_XXXXX sp.	0.00137552	0.00103413	0.00144928	0.00309598	0	0.0013587	0.00539811	0	0.00454545	0	0	0	0	0.00369914	0.00655738	0	Eukaryota	Stramenopiles	Ochrophyta	Pelagophyceae_XXXXX	Pelagophyceae_XXXXX sp.	99.57	472	2	2	472	1	399	868	0	103.4	0.0285137
c21f7097920cb3c93c3939417778fc90ddbfbd83_5	7335#JX297813	Eukaryota;Stramenopiles;Ochrophyta;Pelagophyceae;Pelagophyceae_X;Pelagophyceae_XX;Pelagophyceae_XXX;Pelagophyceae_XXXX;Pelagophyceae_XXXXX;Pelagophyceae_XXXXX sp.	0.00206327	0.00103413	0.00434783	0.00309598	0	0.00407609	0.00269906	0.00171527	0.00454545	0	0	0	0	0	0.00491803	0	Eukaryota	Stramenopiles	Ochrophyta	Pelagophyceae_XXXXX	Pelagophyceae_XXXXX sp.	99.3	429	3	3	427	1	441	868	1.50000000019285e-314	90.6	0.0284951
56076ea6d44fbf5bf2bdedf0b14aab511ed2cbfa_9	7534#JQ586274	Eukaryota;Stramenopiles;Stramenopiles_X;Bacillariophyta;Bacillariophyceae;Bacillariophyceae_X;Bacillariophyceae_XX;Bacillariophyceae_XXX;Bacillariophyceae_XXXX;Bacillariophyceae_XXXX sp.	0.00275103	0.00103413	0	0.00154799	0	0	0.00134953	0	0.00151515	0.00598802	0.00892857	0	0	0.00123305	0	0.00401606	Eukaryota	Stramenopiles	Stramenopiles_X	Bacillariophyceae_XXXX	Bacillariophyceae_XXXX sp.	99.63	269	1	0	269	1	665	933	4.00000000000374e-313	89.8	0.0283635
79dfa5f714d87bce00c1255165b0f10cf13d5052_14	696#FJ002177	Eukaryota;Stramenopiles;Stramenopiles_X;Bacillariophyta;Bacillariophyta_X;Raphid-pennate;Pseudo-nitzschia;Pseudo-nitzschia seriata	0.00137552	0.00103413	0.00289855	0.00154799	0	0.00407609	0	0	0.00151515	0.00598802	0	0.00338983	0.00123153	0.00123305	0	0.00401606	Eukaryota	Stramenopiles	Stramenopiles_X	Pseudo-nitzschia	Pseudo-nitzschia seriata	99.81	519	1	1	518	1	329	847	6.6e-210	77.6	0.0283059
b9391dac38d310f9c69ec73f8419fb74ead92139_7	696#FJ002177	Eukaryota;Stramenopiles;Stramenopiles_X;Bacillariophyta;Bacillariophyta_X;Raphid-pennate;Pseudo-nitzschia;Pseudo-nitzschia seriata	0.00137552	0.00310238	0.00144928	0.00154799	0.00334448	0.0013587	0	0.00171527	0.00151515	0.00399202	0	0.00338983	0	0.00123305	0	0.00401606	Eukaryota	Stramenopiles	Stramenopiles_X	Pseudo-nitzschia	Pseudo-nitzschia seriata	99.78	449	1	1	448	1	399	847	0	94.9	0.0280397
d4ec39e80c6d830eb16d583dab4d9f5981239cc5_13	7335#JX297813	Eukaryota;Stramenopiles;Ochrophyta;Pelagophyceae;Pelagophyceae_X;Pelagophyceae_XX;Pelagophyceae_XXX;Pelagophyceae_XXXX;Pelagophyceae_XXXXX;Pelagophyceae_XXXXX sp.	0.00687758	0	0	0.00309598	0	0.00543478	0.00269906	0	0.00454545	0.00199601	0	0	0	0	0.00327869	0	Eukaryota	Stramenopiles	Ochrophyta	Pelagophyceae_XXXXX	Pelagophyceae_XXXXX sp.	99.62	522	2	0	522	1	347	868	2.4e-299	89.2	0.0279275
8f948dc49b92495ac5e1ca7d849414e7d48fc6bc_15	762#	Eukaryota;Stramenopiles;Ochrophyta;Pelagophyceae;Pelagophyceae_X;Pelagomonadales;Pelagomonadales_X;Pelagomonadaceae;Pelagomonas;Pelagomonas sp.	0.00343879	0.00103413	0.00289855	0	0	0.0013587	0	0.00686106	0.00454545	0.00199601	0	0	0	0.00246609	0.00327869	0	Eukaryota	Stramenopiles	Ochrophyta	Pelagomonas	Pelagomonas sp.	100	414	0	1	414	1	4	416	0	123.2	0.0278775
c7ef4d3e616f9da4578b5a16cadcba2e36b4074a_19	4637#AB375870	Eukaryota;Hacrobia;Cryptophyta;Cryptophyceae;Cryptophyceae_X;Pyrenomonadales;Pyrenomonadales_X;Pyrenomonadales_XX;Pyrenomonadales_XXX;Pyrenomonadales_XXX sp.	0.00618982	0.00517063	0.00144928	0.00619195	0	0	0	0.00171527	0	0	0	0	0	0.00369914	0.00327869	0	Eukaryota	Hacrobia	Cryptophyta	Pyrenomonadales_XXX	Pyrenomonadales_XXX sp.	99.78	452	1	1	451	1	204	655	0	98.5	0.0276948
a464339569c7bd5b56f5e7ef762000feaa67408d_11	5922#NC_009573	Eukaryota;Hacrobia;Cryptophyta;Cryptophyceae;Cryptophyceae_X;Cryptomonadales;Rhodomonas;Rhodomonas salina	0.000687758	0	0	0	0.00167224	0	0	0	0.00151515	0.00199601	0.00892857	0.00338983	0.00369458	0.00369914	0.00163934	0	Eukaryota	Hacrobia	Cryptophyta	Rhodomonas	Rhodomonas salina	99.44	178	1	0	178	1	698	875	6.3e-134	65	0.0272226
334b36e8faf6a74c64cf50535da13306365731fc_10	4503#AB471793	Eukaryota;Hacrobia;Cryptophyta;Cryptophyceae;Cryptophyceae_X;Pyrenomonadales;Pyrenomonadales_X;Geminigeraceae;Teleaulax;Teleaulax amphioxeia	0.00275103	0.0041365	0.00144928	0	0.00334448	0.00271739	0	0.00171527	0	0	0	0.00338983	0.00123153	0.00246609	0	0.00401606	Eukaryota	Hacrobia	Cryptophyta	Teleaulax	Teleaulax amphioxeia	100	439	0	0	439	1	233	671	0	94.6	0.0272175
5b0f4a1e2c485b507d95fc4cc5c0c5efc30a8421_6	6617#JX016292	Eukaryota;Stramenopiles;Stramenopiles_X;Bacillariophyta;Coscinodiscophyceae;Cymatosirales;Cymatosirales_X;Cymatosiraceae;Cymatosiraceae_X;Cymatosiraceae_X sp.	0.000687758	0	0	0.00464396	0.00501672	0	0	0	0.00151515	0.00399202	0.00446429	0.00338983	0	0.00123305	0.00163934	0	Eukaryota	Stramenopiles	Stramenopiles_X	Cymatosiraceae_X	Cymatosiraceae_X sp.	100	263	0	0	263	1	605	867	0	108	0.0265821
160aaf3f87b5ce7964effea536470b36e5e64297_6	6621#AF001660	Eukaryota;Archaeplastida;Chlorophyta;Mamiellophyceae;Mamiellophyceae_X;Mamiellales;Mamiellales_X;Bathycoccaceae;Bathycoccaceae_X;Bathycoccaceae_X sp.	0	0.00517063	0.00144928	0.00464396	0	0.0013587	0.00269906	0	0.00151515	0.00399202	0	0	0	0.00246609	0.00327869	0	Eukaryota	Archaeplastida	Chlorophyta	Bathycoccaceae_X	Bathycoccaceae_X sp.	99.78	448	1	1	447	1	430	877	1.5e-302	89.3	0.0265736
669943ee5c79f47001ac051501cd3bbbc635c7ba_12	6617#JX016292	Eukaryota;Stramenopiles;Stramenopiles_X;Bacillariophyta;Coscinodiscophyceae;Cymatosirales;Cymatosirales_X;Cymatosiraceae;Cymatosiraceae_X;Cymatosiraceae_X sp.	0	0.00103413	0	0.00154799	0	0	0.00404858	0	0.00151515	0	0.00892857	0	0	0.00616523	0.00327869	0	Eukaryota	Stramenopiles	Stramenopiles_X	Cymatosiraceae_X	Cymatosiraceae_X sp.	100	523	0	0	523	1	345	867	1.4e-243	82.5	0.0265183
f00cf75500e3ecf5ef18bf6d6a5ffb9e2eb27356_11	4651#AY741371	Eukaryota;Hacrobia;Haptophyta;Prymnesiophyceae;Isochrysidales;Noelaerhabdaceae;Emiliania;Emiliania huxleyi	0.00137552	0.00310238	0.00434783	0.00154799	0	0.00271739	0.00269906	0.00343053	0.00151515	0	0	0	0	0.00246609	0.00327869	0	Eukaryota	Hacrobia	Haptophyta	Emiliania	Emiliania huxleyi	99.79	467	1	1	466	1	402	868	0	96.9	0.0264806
180713bbe1184247d1cf1222f39dc36f3201e5b6_12	7335#JX297813	Eukaryota;Stramenopiles;Ochrophyta;Pelagophyceae;Pelagophyceae_X;Pelagophyceae_XX;Pelagophyceae_XXX;Pelagophyceae_XXXX;Pelagophyceae_XXXXX;Pelagophyceae_XXXXX sp.	0.00275103	0.00103413	0	0.00464396	0	0.00679348	0.00404858	0.00343053	0	0.00199601	0	0	0	0	0.00163934	0	Eukaryota	Stramenopiles	Ochrophyta	Pelagophyceae_XXXXX	Pelagophyceae_XXXXX sp.	99.81	518	1	4	515	1	352	868	1.2e-227	80.4	0.0263371
0973de8886d04e20e8c0e9f57d1ffaf757f287a1_10	402#	Eukaryota;Stramenopiles;Stramenopiles_X;Pelagophyceae;Pelagophyceae_X;Pelagophyceae_XX;Pelagomonas;Pelagomonas calceolata	0.00206327	0	0.00144928	0	0	0.00815217	0.00269906	0.00343053	0.00151515	0.00399202	0	0	0	0.00123305	0.00163934	0	Eukaryota	Stramenopiles	Stramenopiles_X	Pelagomonas	Pelagomonas calceolata	99.53	428	2	1	428	1	313	739	0	113.2	0.0261739
8d5a10dd776f697fffa2e48efdcb50a34ce8ce83_7	4503#AB471793	Eukaryota;Hacrobia;Cryptophyta;Cryptophyceae;Cryptophyceae_X;Pyrenomonadales;Pyrenomonadales_X;Geminigeraceae;Teleaulax;Teleaulax amphioxeia	0.00206327	0.00206825	0.00144928	0.00154799	0	0.0013587	0	0.00343053	0.00151515	0.00199601	0	0	0.00123153	0.00616523	0.00327869	0	Eukaryota	Hacrobia	Cryptophyta	Teleaulax	Teleaulax amphioxeia	99.78	461	1	1	460	1	211	671	0	96.9	0.0261046
7060e5d1d3dafd4e5e4d274276d5ec9cb88c0b05_8	4637#AB375870	Eukaryota;Hacrobia;Cryptophyta;Cryptophyceae;Cryptophyceae_X;Pyrenomonadales;Pyrenomonadales_X;Pyrenomonadales_XX;Pyrenomonadales_XXX;Pyrenomonadales_XXX sp.	0.00275103	0.00310238	0	0.00464396	0.00167224	0	0	0.00171527	0	0.00199601	0	0	0.00492611	0.00493218	0	0	Eukaryota	Hacrobia	Cryptophyta	Pyrenomonadales_XXX	Pyrenomonadales_XXX sp.	99.8	498	1	1	497	1	158	655	0	97.3	0.0257392
4694ad901032d82fd44357cde443c7384552ada7_17	287#KJ513116	Eukaryota;Hacrobia;Cryptophyta;Cryptophyceae;Cryptophyceae_X;Pyrenomonadales;Pyrenomonadales_X;Geminigeraceae;Teleaulax;Teleaulax sp.	0.00618982	0.00723888	0.00144928	0	0.00167224	0.0013587	0.00134953	0.00171527	0.00151515	0.00199601	0	0	0	0.00123305	0	0	Eukaryota	Hacrobia	Cryptophyta	Teleaulax	Teleaulax sp.	100	485	0	0	485	1	75	559	0	110	0.0257179
55629f7e24afb2822ab44ce297d78ec90a36863b_7	7335#JX297813	Eukaryota;Stramenopiles;Ochrophyta;Pelagophyceae;Pelagophyceae_X;Pelagophyceae_XX;Pelagophyceae_XXX;Pelagophyceae_XXXX;Pelagophyceae_XXXXX;Pelagophyceae_XXXXX sp.	0.00206327	0	0.00144928	0.00154799	0	0.00271739	0	0.00343053	0.00151515	0.00399202	0.00892857	0	0	0	0	0	Eukaryota	Stramenopiles	Ochrophyta	Pelagophyceae_XXXXX	Pelagophyceae_XXXXX sp.	99.81	541	1	3	538	1	328	868	7.5e-193	75.7	0.0256442
3c2d8909d29edf139eb8c69bbf33df5e3aaf8cf5_9	7275#HQ242617	Eukaryota;Archaeplastida;Chlorophyta;Mamiellophyceae;Mamiellales;Mamiellaceae;Mamiellaceae_X;Mamiellaceae_X sp.	0.00137552	0.00206825	0	0.00309598	0.00167224	0.0013587	0.00134953	0	0.00151515	0.00199601	0	0	0.00246305	0.00369914	0.00491803	0	Eukaryota	Archaeplastida	Chlorophyta	Mamiellaceae_X	Mamiellaceae_X sp.	99.39	333	2	4	332	1	548	877	3.8e-286	87	0.0255116
09256eec0edb435872e20914356e2ae5f64f6f03_4	5690#X65100	Eukaryota;Archaeplastida;Chlorophyta;Trebouxiophyceae;Prasiolales;Prasiolales_X;Chlorella;Chlorella mirabilis	0.00206327	0.00103413	0	0.00154799	0	0.0013587	0.00134953	0.00343053	0.0030303	0	0.00446429	0.00338983	0.00123153	0.00246609	0	0	Eukaryota	Archaeplastida	Chlorophyta	Chlorella	Chlorella mirabilis	96	50	2	0	50	1	872	921	7e-19	35.1	0.0253662
8eb981eb70536ee666ba856f4796f10637e253f1_7	6398#U70715	Eukaryota;Archaeplastida;Chlorophyta;Mamiellophyceae;Mamiellophyceae_X;Mamiellales;Mamiellales_X;Bathycoccaceae;Bathycoccaceae_X;Bathycoccaceae_X sp.	0	0	0.00144928	0.00154799	0.00167224	0	0	0.00171527	0.00151515	0	0	0.00677966	0.00369458	0.00123305	0.00163934	0.00401606	Eukaryota	Archaeplastida	Chlorophyta	Bathycoccaceae_X	Bathycoccaceae_X sp.	100	298	0	3	298	1	583	877	5e-155	69.2	0.0252626
36b18e725154f3eac449bbc3e6a22c076f60019c_7	4637#AB375870	Eukaryota;Hacrobia;Cryptophyta;Cryptophyceae;Cryptophyceae_X;Pyrenomonadales;Pyrenomonadales_X;Pyrenomonadales_XX;Pyrenomonadales_XXX;Pyrenomonadales_XXX sp.	0.00206327	0.0041365	0.00289855	0.00154799	0	0.00407609	0.00404858	0.00171527	0.00151515	0.00199601	0	0	0	0.00123305	0	0	Eukaryota	Hacrobia	Cryptophyta	Pyrenomonadales_XXX	Pyrenomonadales_XXX sp.	99.78	464	1	1	463	1	192	655	0	97.5	0.0252305
40d67bd2c2ff92783ac46adff39c6b3bd553c13d_10	7335#JX297813	Eukaryota;Stramenopiles;Ochrophyta;Pelagophyceae;Pelagophyceae_X;Pelagophyceae_XX;Pelagophyceae_XXX;Pelagophyceae_XXXX;Pelagophyceae_XXXXX;Pelagophyceae_XXXXX sp.	0.00137552	0.00103413	0	0.00154799	0	0.00407609	0.00404858	0	0.00757576	0.00399202	0	0	0	0.00123305	0	0	Eukaryota	Stramenopiles	Ochrophyta	Pelagophyceae_XXXXX	Pelagophyceae_XXXXX sp.	99.63	535	2	0	535	1	334	868	3.3e-226	80.3	0.0248831
b3cdfbfff10178f8219a91768ddc5f98dde7b42f_10	6952#FJ612431	Eukaryota;Stramenopiles;Stramenopiles_X;Bacillariophyta;Coscinodiscophyceae;Thalassiosirales;Thalassiosirales_X;Thalassiosiraceae;Thalassiosiraceae_X;Thalassiosiraceae_X sp.	0	0	0	0	0.00334448	0	0	0	0	0	0	0.00338983	0.00985222	0	0	0.00803213	Eukaryota	Stramenopiles	Stramenopiles_X	Thalassiosiraceae_X	Thalassiosiraceae_X sp.	99.62	527	2	1	526	1	350	876	8.5e-241	82.1	0.0246187
39c36cd163966742ade178c5de38db4074186024_10	5922#NC_009573	Eukaryota;Hacrobia;Cryptophyta;Cryptophyceae;Cryptophyceae_X;Cryptomonadales;Rhodomonas;Rhodomonas salina	0.000687758	0.00206825	0.00289855	0	0	0	0.00134953	0.00171527	0	0.00598802	0	0	0.00738916	0.00246609	0	0	Eukaryota	Hacrobia	Cryptophyta	Rhodomonas	Rhodomonas salina	100	157	0	0	157	1	719	875	3.3e-87	56	0.0245626
bbb429a9a5e6bba01fc1e49589534211394ba78a_9	287#KJ513116	Eukaryota;Hacrobia;Cryptophyta;Cryptophyceae;Cryptophyceae_X;Pyrenomonadales;Pyrenomonadales_X;Geminigeraceae;Teleaulax;Teleaulax sp.	0.00481431	0.00310238	0.00289855	0	0.00167224	0.0013587	0.00404858	0	0	0	0	0	0.00369458	0.00123305	0.00163934	0	Eukaryota	Hacrobia	Cryptophyta	Teleaulax	Teleaulax sp.	99.78	455	1	1	454	1	105	559	0	97.7	0.0244617
e23c8093012912869ee4ba08735fc147f4c3c7ad_7	6621#AF001660	Eukaryota;Archaeplastida;Chlorophyta;Mamiellophyceae;Mamiellophyceae_X;Mamiellales;Mamiellales_X;Bathycoccaceae;Bathycoccaceae_X;Bathycoccaceae_X sp.	0	0.00206825	0.00434783	0.00928793	0	0	0	0	0	0	0	0.00338983	0.00246305	0.00123305	0.00163934	0	Eukaryota	Archaeplastida	Chlorophyta	Bathycoccaceae_X	Bathycoccaceae_X sp.	100	428	0	2	426	1	450	877	1.6e-306	89.7	0.0244293
3d8ec0a66c1f75a5b4f7d464674e647b4cee1020_9	4155#AY741371	Eukaryota;Hacrobia;Haptophyta;Prymnesiophyceae;Isochrysidales;Noelaerhabdaceae;Emiliania;Emiliania huxleyi	0	0	0	0	0.00334448	0	0	0	0	0	0	0.0101695	0.00246305	0	0	0.00803213	Eukaryota	Hacrobia	Haptophyta	Emiliania	Emiliania huxleyi	99.81	525	1	3	522	1	346	870	4e-171	72.5	0.0240092
c6ead1da8aedb24b9d4b41852acafe1126f5db30_7	6212#NC_021637	Eukaryota;Hacrobia;Haptophyta;Prymnesiophyceae;Phaeocystales;Phaeocystaceae;Phaeocystis;Phaeocystis globosa	0.00481431	0.00103413	0.00144928	0.00154799	0	0	0.00269906	0.00171527	0	0	0	0	0	0.00739827	0.00327869	0	Eukaryota	Hacrobia	Haptophyta	Phaeocystis	Phaeocystis globosa	100	444	0	1	443	1	427	870	0	110.5	0.023937
39a0a7752f7b388c530d682682ffcc93871601f7_5	7275#HQ242617	Eukaryota;Archaeplastida;Chlorophyta;Mamiellophyceae;Mamiellales;Mamiellaceae;Mamiellaceae_X;Mamiellaceae_X sp.	0.00206327	0	0.00434783	0.00154799	0	0	0	0.00343053	0	0.00399202	0	0	0	0.00123305	0.00327869	0.00401606	Eukaryota	Archaeplastida	Chlorophyta	Mamiellaceae_X	Mamiellaceae_X sp.	99.7	336	1	5	334	1	545	877	1.4e-284	86.8	0.0239094
ffd69b431bd9b073b9fac68bbba7394b14358224_6	6952#FJ612431	Eukaryota;Stramenopiles;Stramenopiles_X;Bacillariophyta;Coscinodiscophyceae;Thalassiosirales;Thalassiosirales_X;Thalassiosiraceae;Thalassiosiraceae_X;Thalassiosiraceae_X sp.	0.00275103	0.00103413	0	0	0.00334448	0.00271739	0	0	0.00151515	0	0	0	0.00123153	0	0.00327869	0.00803213	Eukaryota	Stramenopiles	Stramenopiles_X	Thalassiosiraceae_X	Thalassiosiraceae_X sp.	99.81	528	1	0	528	1	349	876	5.3e-249	83.2	0.0239045
5106133a132c072ac3c1770b7efa7b6a64b40ea3_10	796#EU123322	Eukaryota;Hacrobia;Cryptophyta;Cryptophyceae;Cryptophyceae_X;Pyrenomonadales;Pyrenomonadales_X;Pyrenomonadales_XX;Pyrenomonadales_XXX;Pyrenomonadales_XXX sp.	0.00343879	0.00206825	0.00289855	0.00154799	0	0	0.00269906	0	0	0.00199601	0.00446429	0	0	0.00123305	0.00327869	0	Eukaryota	Hacrobia	Cryptophyta	Pyrenomonadales_XXX	Pyrenomonadales_XXX sp.	100	507	0	0	507	1	172	678	1.59999999855883e-315	90.8	0.0236247
1badadcd1493dbc13148eef66e10a10b989cf9e1_12	7335#JX297813	Eukaryota;Stramenopiles;Ochrophyta;Pelagophyceae;Pelagophyceae_X;Pelagophyceae_XX;Pelagophyceae_XXX;Pelagophyceae_XXXX;Pelagophyceae_XXXXX;Pelagophyceae_XXXXX sp.	0.00412655	0.00103413	0.00144928	0.00154799	0	0.00407609	0	0.0051458	0	0.00199601	0	0	0	0.00246609	0.00163934	0	Eukaryota	Stramenopiles	Ochrophyta	Pelagophyceae_XXXXX	Pelagophyceae_XXXXX sp.	99.77	432	1	4	429	1	438	868	0	107.3	0.0234813
a03693aa41d899e8194e383df28196774bcafe00_9	4197#AF530387	Eukaryota;Hacrobia;Cryptophyta;Cryptophyceae;Cryptophyceae_X;Pyrenomonadales;Pyrenomonadales_X;Pyrenomonadales_XX;Pyrenomonadales_XXX;Pyrenomonadales_XXX sp.	0.00343879	0.00103413	0.00289855	0.00154799	0	0	0.00134953	0.0051458	0	0.00199601	0.00446429	0	0	0.00123305	0	0	Eukaryota	Hacrobia	Cryptophyta	Pyrenomonadales_XXX	Pyrenomonadales_XXX sp.	100	498	0	0	498	1	251	748	0	95.7	0.0231081
f890e0edb52eed2be70d7fd3a95d53ddd804795c_7	6584#HQ203812	Eukaryota;Stramenopiles;Stramenopiles_X;Bacillariophyta;Coscinodiscophyceae;Thalassiosirales;Thalassiosirales_X;Stephanodiscaceae;Stephanodiscaceae_X;Stephanodiscaceae_X sp.	0.00137552	0	0.00144928	0	0.00167224	0.00679348	0.00134953	0	0.00454545	0	0	0.00338983	0.00123153	0.00123305	0	0	Eukaryota	Stramenopiles	Stramenopiles_X	Stephanodiscaceae_X	Stephanodiscaceae_X sp.	99.78	454	1	0	454	1	416	869	0	101.9	0.0230399
b6e0867b2c31f8475642a7d1bba402560ac5a89e_6	6952#FJ612431	Eukaryota;Stramenopiles;Stramenopiles_X;Bacillariophyta;Coscinodiscophyceae;Thalassiosirales;Thalassiosirales_X;Thalassiosiraceae;Thalassiosiraceae_X;Thalassiosiraceae_X sp.	0	0.00103413	0.00144928	0	0.0100334	0.00407609	0.00269906	0.00171527	0	0	0	0	0.00123153	0	0	0	Eukaryota	Stramenopiles	Stramenopiles_X	Thalassiosiraceae_X	Thalassiosiraceae_X sp.	99.61	509	2	0	509	1	368	876	1.20000000015428e-314	90.9	0.0222388
d54499c5b0dd73c33a306c7d777c550ce63df1c7_7	7335#JX297813	Eukaryota;Stramenopiles;Ochrophyta;Pelagophyceae;Pelagophyceae_X;Pelagophyceae_XX;Pelagophyceae_XXX;Pelagophyceae_XXXX;Pelagophyceae_XXXXX;Pelagophyceae_XXXXX sp.	0.00206327	0	0.00144928	0.00309598	0	0.00407609	0	0.00171527	0.00454545	0.00399202	0	0	0	0.00123305	0	0	Eukaryota	Stramenopiles	Ochrophyta	Pelagophyceae_XXXXX	Pelagophyceae_XXXXX sp.	100	535	0	1	535	1	335	868	6.2e-236	81.5	0.0221704
24fba719ac3c7bcdecfac18a79e3f3f38f315ee6_13	6621#AF001660	Eukaryota;Archaeplastida;Chlorophyta;Mamiellophyceae;Mamiellophyceae_X;Mamiellales;Mamiellales_X;Bathycoccaceae;Bathycoccaceae_X;Bathycoccaceae_X sp.	0	0.00206825	0.0057971	0	0	0.0013587	0	0.00343053	0	0.00199601	0.00446429	0	0	0.00123305	0.00163934	0	Eukaryota	Archaeplastida	Chlorophyta	Bathycoccaceae_X	Bathycoccaceae_X sp.	99.69	323	1	0	323	1	555	877	1.9e-189	74.5	0.0219873
66f303af730dd2abac74c0887c9581dbd47bc7e4_5	7344#GQ472794	Eukaryota;Stramenopiles;Stramenopiles_X;Bacillariophyta;Bacillariophyceae;Bacillariales;Bacillariales_X;Bacillariaceae;Bacillariaceae_X;Bacillariaceae_X sp.	0.000687758	0.00103413	0	0.00154799	0	0	0	0	0.0030303	0.00399202	0.00892857	0	0.00123153	0.00123305	0	0	Eukaryota	Stramenopiles	Stramenopiles_X	Bacillariaceae_X	Bacillariaceae_X sp.	100	246	0	0	246	1	624	869	9.3e-210	76.9	0.0216853
7811c4d52b7055a9bf397cd91f27e3828c09b484_9	961#AJ536458	Eukaryota;Stramenopiles;Stramenopiles_X;Bacillariophyta;Bacillariophyta_X;Polar-centric-Mediophyceae;Thalassiosira;Thalassiosira eccentrica	0.00206327	0.00310238	0	0	0	0	0.00269906	0.00343053	0	0.00399202	0	0.00338983	0	0.00123305	0.00163934	0	Eukaryota	Stramenopiles	Stramenopiles_X	Thalassiosira	Thalassiosira eccentrica	99.77	437	1	0	437	1	436	872	0	115.7	0.0215495
0b644141239f1040b4caa85b45d7b1d993075e51_7	7246#JN977301	Eukaryota;Stramenopiles;Stramenopiles_X;Bacillariophyta;Coscinodiscophyceae;Chaetocerotales;Chaetocerotales;Chaetocerotaceae;Chaetocerotaceae_X;Chaetocerotaceae_X sp.	0.00137552	0	0.00144928	0.00154799	0	0.0013587	0	0.00171527	0.00151515	0.00399202	0	0	0.00123153	0	0.00327869	0.00401606	Eukaryota	Stramenopiles	Stramenopiles_X	Chaetocerotaceae_X	Chaetocerotaceae_X sp.	100	266	0	0	266	1	604	869	0	94.5	0.0214802
6257032efba750a17fb4ae4dade066138c8e1c6d_8	4503#AB471793	Eukaryota;Hacrobia;Cryptophyta;Cryptophyceae;Cryptophyceae_X;Pyrenomonadales;Pyrenomonadales_X;Geminigeraceae;Teleaulax;Teleaulax amphioxeia	0.00206327	0.00103413	0	0.00154799	0.00334448	0.0013587	0	0	0.00151515	0.00199601	0	0.00338983	0.00246305	0.00246609	0	0	Eukaryota	Hacrobia	Cryptophyta	Teleaulax	Teleaulax amphioxeia	99.76	415	1	1	414	1	257	671	0	162.7	0.0211787
e8ac4da3acc4b8abd403d67ee74d33a950f5d899_9	6617#JX016292	Eukaryota;Stramenopiles;Stramenopiles_X;Bacillariophyta;Coscinodiscophyceae;Cymatosirales;Cymatosirales_X;Cymatosiraceae;Cymatosiraceae_X;Cymatosiraceae_X sp.	0	0.00103413	0	0.00309598	0.00167224	0.0013587	0.00269906	0	0.00151515	0	0.00446429	0	0.00123153	0.00246609	0.00163934	0	Eukaryota	Stramenopiles	Stramenopiles_X	Cymatosiraceae_X	Cymatosiraceae_X sp.	100	260	0	0	260	1	608	867	0	117.8	0.0211765
f148d90a448dcee71f5462a3e1d8369360e1745b_11	6697#GU061466	Eukaryota;Stramenopiles;Stramenopiles_X;Bacillariophyta;Coscinodiscophyceae;Chaetocerotales;Chaetocerotales;Chaetocerotaceae;Chaetocerotaceae_X;Chaetocerotaceae_X sp.	0.00137552	0	0	0	0	0	0.00404858	0.00171527	0.0030303	0.00598802	0	0	0	0	0.00491803	0	Eukaryota	Stramenopiles	Stramenopiles_X	Chaetocerotaceae_X	Chaetocerotaceae_X sp.	98.68	534	7	2	532	1	336	869	1.1e-289	88.1	0.0210757
4ecbbb6aac2fdd3d3b16a549a60cc946bdadef73_6	6952#FJ612431	Eukaryota;Stramenopiles;Stramenopiles_X;Bacillariophyta;Coscinodiscophyceae;Thalassiosirales;Thalassiosirales_X;Thalassiosiraceae;Thalassiosiraceae_X;Thalassiosiraceae_X sp.	0.00275103	0.00206825	0	0	0	0.00271739	0.00404858	0.00171527	0	0	0.00446429	0	0	0	0.00327869	0	Eukaryota	Stramenopiles	Stramenopiles_X	Thalassiosiraceae_X	Thalassiosiraceae_X sp.	99.81	528	1	0	528	1	349	876	6.6e-245	82.6	0.0210435
89e8ddc2586467cfacb3d7bf7b552b4458b77107_6	683#AY702141	Eukaryota;Archaeplastida;Chlorophyta;Mamiellophyceae;Mamiellales;Bathycoccaceae;Ostreococcus;Ostreococcus tauri	0	0.00206825	0.00144928	0	0.00167224	0	0	0	0.00151515	0	0	0.00338983	0	0.00123305	0.00163934	0.00803213	Eukaryota	Archaeplastida	Chlorophyta	Ostreococcus	Ostreococcus tauri	100	249	0	0	249	1	368	616	0	91.6	0.0209993
dcd7a22412b916308c3f7417fbd504b29f8b353e_8	4197#AF530387	Eukaryota;Hacrobia;Cryptophyta;Cryptophyceae;Cryptophyceae_X;Pyrenomonadales;Pyrenomonadales_X;Pyrenomonadales_XX;Pyrenomonadales_XXX;Pyrenomonadales_XXX sp.	0.00412655	0.00517063	0	0.00154799	0.00334448	0	0.00269906	0	0	0	0	0	0.00246305	0	0.00163934	0	Eukaryota	Hacrobia	Cryptophyta	Pyrenomonadales_XXX	Pyrenomonadales_XXX sp.	99.76	420	1	1	419	1	329	748	0	159.4	0.0209911
5dd44b4e3b09f3944400f1565be6e5e93401b894_10	5359#FJ493499	Eukaryota;Archaeplastida;Chlorophyta;Pyramimonadales;Pyramimonadales_X;Pyramimonadales_XX;Pyramimonas;Pyramimonas parkeae	0.00206327	0	0	0.00154799	0.00167224	0.0013587	0.00134953	0	0.00454545	0.00598802	0	0	0.00123153	0.00123305	0	0	Eukaryota	Archaeplastida	Chlorophyta	Pyramimonas	Pyramimonas parkeae	98.48	66	1	0	66	1	870	935	2.7e-51	46.3	0.0209898
cd9c552372b1aa86b698ed4df54775f131518fba_5	4197#AF530387	Eukaryota;Hacrobia;Cryptophyta;Cryptophyceae;Cryptophyceae_X;Pyrenomonadales;Pyrenomonadales_X;Pyrenomonadales_XX;Pyrenomonadales_XXX;Pyrenomonadales_XXX sp.	0.00206327	0.00517063	0.00144928	0	0	0.0013587	0.00269906	0.00171527	0	0.00199601	0.00446429	0	0	0	0	0	Eukaryota	Hacrobia	Cryptophyta	Pyrenomonadales_XXX	Pyrenomonadales_XXX sp.	100	442	0	0	442	1	307	748	0	95.8	0.0209165
760977ee576352d0c11caadddb917e86d23645f5_6	5922#NC_009573	Eukaryota;Hacrobia;Cryptophyta;Cryptophyceae;Cryptophyceae_X;Cryptomonadales;Rhodomonas;Rhodomonas salina	0.00137552	0	0.00144928	0.00154799	0.00334448	0	0.00134953	0	0	0.00199601	0.00446429	0	0.00123153	0.00246609	0.00163934	0	Eukaryota	Hacrobia	Cryptophyta	Rhodomonas	Rhodomonas salina	100	149	0	0	149	1	727	875	5.2e-106	59.7	0.020864
859d5002ffc984213cad909bce2d8b2d211caba5_9	6621#AF001660	Eukaryota;Archaeplastida;Chlorophyta;Mamiellophyceae;Mamiellophyceae_X;Mamiellales;Mamiellales_X;Bathycoccaceae;Bathycoccaceae_X;Bathycoccaceae_X sp.	0	0.00310238	0.00724638	0.00154799	0	0.00271739	0	0.00171527	0	0	0	0	0	0.00123305	0.00327869	0	Eukaryota	Archaeplastida	Chlorophyta	Bathycoccaceae_X	Bathycoccaceae_X sp.	99.39	329	2	0	329	1	549	877	4.9e-243	81.8	0.0208411
2f5744f179b1b3f50aa636292416f4745e158ede_8	7630#HQ671892	Eukaryota;Stramenopiles;Ochrophyta;Pelagophyceae;Pelagophyceae_X;Pelagophyceae_XX;Pelagophyceae_XXX;Pelagophyceae_XXXX;Pelagophyceae_XXXXX;Pelagophyceae_XXXXX sp.	0	0	0	0	0.00501672	0	0	0	0	0	0	0	0.00738916	0	0	0.00803213	Eukaryota	Stramenopiles	Ochrophyta	Pelagophyceae_XXXXX	Pelagophyceae_XXXXX sp.	99.78	459	1	4	456	1	411	868	0	113.4	0.020438
f4f7a68d25e005dac2f952912d989fdffa56afa7_4	4990#JN207220	Eukaryota;Stramenopiles;Stramenopiles_X;Bacillariophyta;Bacillariophyta_X;Polar-centric-Mediophyceae;Chaetoceros;Chaetoceros sp.	0.000687758	0	0	0	0	0	0	0.00171527	0.00151515	0	0	0.00338983	0.00492611	0	0	0.00803213	Eukaryota	Stramenopiles	Stramenopiles_X	Chaetoceros	Chaetoceros sp.	99.1	446	4	1	445	1	231	676	0	106	0.0202662
4293bdfc91217f154fdb2250c341def78f245dda_5	4637#AB375870	Eukaryota;Hacrobia;Cryptophyta;Cryptophyceae;Cryptophyceae_X;Pyrenomonadales;Pyrenomonadales_X;Pyrenomonadales_XX;Pyrenomonadales_XXX;Pyrenomonadales_XXX sp.	0.00137552	0.00206825	0	0.00464396	0	0.0013587	0.00134953	0.00343053	0	0	0.00446429	0	0.00123153	0	0	0	Eukaryota	Hacrobia	Cryptophyta	Pyrenomonadales_XXX	Pyrenomonadales_XXX sp.	99.78	461	1	0	461	1	195	655	0	96.8	0.0199223
bf2076bb5417b016fba6de50eb48e581d1b826c9_9	36#AY702115	Eukaryota;Hacrobia;Haptophyta;Prymnesiophyceae;Isochrysidales;Noelaerhabdaceae;Emiliania;Emiliania huxleyi	0.000687758	0	0.00144928	0.00309598	0.00167224	0.0013587	0	0	0	0.00399202	0	0.00338983	0.00123153	0.00123305	0.00163934	0	Eukaryota	Hacrobia	Haptophyta	Emiliania	Emiliania huxleyi	99.78	450	1	1	449	1	72	521	0	102.9	0.0197497
08437178a7f105b99cea51586085e447422c32dc_7	5396#AB199888	Eukaryota;Hacrobia;Haptophyta;Prymnesiophyceae;Phaeocystales;Phaeocystaceae;Phaeocystis;Phaeocystis sp.	0.00137552	0.00206825	0	0	0.00167224	0	0.00134953	0	0.00151515	0	0	0.00338983	0.00123153	0.00369914	0.00327869	0	Eukaryota	Hacrobia	Haptophyta	Phaeocystis	Phaeocystis sp.	99.81	525	1	3	522	1	126	650	8.1e-182	73.8	0.0195799
905643d295efa83c236ebe45469e745b3ab75dca_8	6621#AF001660	Eukaryota;Archaeplastida;Chlorophyta;Mamiellophyceae;Mamiellophyceae_X;Mamiellales;Mamiellales_X;Bathycoccaceae;Bathycoccaceae_X;Bathycoccaceae_X sp.	0.000687758	0.00206825	0.00144928	0.00154799	0	0.0013587	0.00134953	0.00343053	0.00151515	0	0	0	0	0.00123305	0.00491803	0	Eukaryota	Archaeplastida	Chlorophyta	Bathycoccaceae_X	Bathycoccaceae_X sp.	100	518	0	2	516	1	360	877	6.4e-206	77.5	0.0195583
7b37d99197ecc8f6166a7491ea472ccf58bece90_15	7630#HQ671892	Eukaryota;Stramenopiles;Ochrophyta;Pelagophyceae;Pelagophyceae_X;Pelagophyceae_XX;Pelagophyceae_XXX;Pelagophyceae_XXXX;Pelagophyceae_XXXXX;Pelagophyceae_XXXXX sp.	0.00206327	0	0.00289855	0	0	0.00815217	0.00269906	0	0	0.00199601	0	0	0	0.00123305	0	0	Eukaryota	Stramenopiles	Ochrophyta	Pelagophyceae_XXXXX	Pelagophyceae_XXXXX sp.	99.61	508	2	0	508	1	361	868	0	96.7	0.0190421
d6f42fe0037489262942ddb4e5363ec770531725_6	6823#JX016404	Eukaryota;Archaeplastida;Chlorophyta;Mamiellophyceae;Mamiellales;Mamiellaceae;Mamiellaceae_X;Mamiellaceae_X sp.	0	0	0	0	0.00167224	0	0	0.00171527	0.0030303	0.00199601	0	0	0.00369458	0.00123305	0.00163934	0.00401606	Eukaryota	Archaeplastida	Chlorophyta	Mamiellaceae_X	Mamiellaceae_X sp.	99.72	364	1	4	363	1	517	877	0	91.5	0.0189969
074d84f99daa8f14a734b027e8e93e8e90ebb26e_9	7344#GQ472794	Eukaryota;Stramenopiles;Stramenopiles_X;Bacillariophyta;Bacillariophyceae;Bacillariales;Bacillariales_X;Bacillariaceae;Bacillariaceae_X;Bacillariaceae_X sp.	0.000687758	0	0	0	0.00167224	0	0	0	0.00151515	0	0	0.00338983	0.00369458	0	0	0.00803213	Eukaryota	Stramenopiles	Stramenopiles_X	Bacillariaceae_X	Bacillariaceae_X sp.	99.6	248	1	0	248	1	622	869	1.4e-253	82.6	0.0189917
668579f90aa401a37c72309ef68d9e7d0bcada87_6	6621#AF001660	Eukaryota;Archaeplastida;Chlorophyta;Mamiellophyceae;Mamiellophyceae_X;Mamiellales;Mamiellales_X;Bathycoccaceae;Bathycoccaceae_X;Bathycoccaceae_X sp.	0.000687758	0.00206825	0.00144928	0	0.00167224	0.0013587	0	0	0.00151515	0	0.00446429	0	0	0.00246609	0.00327869	0	Eukaryota	Archaeplastida	Chlorophyta	Bathycoccaceae_X	Bathycoccaceae_X sp.	99.7	337	1	1	336	1	541	877	3.7e-259	83.8	0.0189604
491044df132fe559e3fb0f0c335e8670cd45fb45_6	7594#JX017231	Eukaryota;Archaeplastida;Chlorophyta;Mamiellophyceae;Mamiellophyceae_X;Mamiellales;Mamiellales_X;Bathycoccaceae;Bathycoccaceae_X;Bathycoccaceae_X sp.	0	0	0	0	0	0	0	0	0	0	0	0.0135593	0.00123153	0	0	0.00401606	Eukaryota	Archaeplastida	Chlorophyta	Bathycoccaceae_X	Bathycoccaceae_X sp.	99.77	434	1	2	434	1	437	868	0	108.1	0.0188069
754d1ff7c6e443b86ba86aaf9c4d78d2a49d0b52_4	7786#JF272035	Eukaryota;Stramenopiles;Stramenopiles_X;Bacillariophyta;Bacillariophyceae;Bacillariophyceae_X;Bacillariophyceae_XX;Bacillariophyceae_XXX;Bacillariophyceae_XXXX;Bacillariophyceae_XXXX sp.	0.000687758	0	0.00144928	0.00154799	0	0.0013587	0	0.00171527	0	0	0.00446429	0.00338983	0.00123153	0.00123305	0.00163934	0	Eukaryota	Stramenopiles	Stramenopiles_X	Bacillariophyceae_XXXX	Bacillariophyceae_XXXX sp.	99.62	260	1	0	260	1	610	869	0	98.1	0.018717
3ab7d18c147c7d64119535251383250b43dfa366_8	6212#NC_021637	Eukaryota;Hacrobia;Haptophyta;Prymnesiophyceae;Phaeocystales;Phaeocystaceae;Phaeocystis;Phaeocystis globosa	0	0.00206825	0	0.00154799	0	0	0	0	0.00151515	0.00399202	0	0	0.00123153	0	0.00819672	0	Eukaryota	Hacrobia	Haptophyta	Phaeocystis	Phaeocystis globosa	100	450	0	1	449	1	421	870	0	108.2	0.0185517
138c5d2c63247d3944b95ee8dee0423e643874e2_7	7115#JX537840	Eukaryota;Stramenopiles;Stramenopiles_X;Bacillariophyta;Coscinodiscophyceae;Chaetocerotales;Chaetocerotales;Chaetocerotaceae;Chaetocerotaceae_X;Chaetocerotaceae_X sp.	0.00137552	0	0	0	0.00167224	0	0.00269906	0	0	0.00399202	0	0	0.00246305	0.00123305	0.00491803	0	Eukaryota	Stramenopiles	Stramenopiles_X	Chaetocerotaceae_X	Chaetocerotaceae_X sp.	98.84	431	5	1	430	1	387	817	0	106	0.018353
6eb81648108f6b37999b7fe5bf216a71eaf7cb1b_7	5922#NC_009573	Eukaryota;Hacrobia;Cryptophyta;Cryptophyceae;Cryptophyceae_X;Cryptomonadales;Rhodomonas;Rhodomonas salina	0.00206327	0.00206825	0.00144928	0.00154799	0	0	0.00134953	0	0	0.00199601	0	0	0.00369458	0.00246609	0.00163934	0	Eukaryota	Hacrobia	Cryptophyta	Rhodomonas	Rhodomonas salina	99.45	182	1	0	182	1	694	875	3e-157	68.8	0.0182743
b0b767a42143f5f9355f8ec0984144891b032b8d_5	7117#HQ672108	Eukaryota;Archaeplastida;Chlorophyta;Mamiellophyceae;Mamiellales;Mamiellaceae;Mamiellaceae_X;Mamiellaceae_X sp.	0	0	0.00144928	0	0	0.0013587	0	0.00171527	0.0030303	0	0.00892857	0	0	0	0.00163934	0	Eukaryota	Archaeplastida	Chlorophyta	Mamiellaceae_X	Mamiellaceae_X sp.	100	363	0	3	362	1	520	880	0	93.4	0.0181215
ff08bdd300b437b8396230f455fe601c0a953a4a_5	6398#U70715	Eukaryota;Archaeplastida;Chlorophyta;Mamiellophyceae;Mamiellophyceae_X;Mamiellales;Mamiellales_X;Bathycoccaceae;Bathycoccaceae_X;Bathycoccaceae_X sp.	0.000687758	0	0	0.00309598	0	0.00271739	0	0	0.00151515	0.00199601	0	0	0.00246305	0.00369914	0.00163934	0	Eukaryota	Archaeplastida	Chlorophyta	Bathycoccaceae_X	Bathycoccaceae_X sp.	100	317	0	3	317	1	564	877	1.1e-209	77.3	0.0178138
dee9c93786e1dd108685a5b9f2994785db4dec97_10	7275#HQ242617	Eukaryota;Archaeplastida;Chlorophyta;Mamiellophyceae;Mamiellales;Mamiellaceae;Mamiellaceae_X;Mamiellaceae_X sp.	0.00206327	0.00206825	0	0.00154799	0	0.00271739	0	0.00171527	0	0.00399202	0	0	0	0.00369914	0	0	Eukaryota	Archaeplastida	Chlorophyta	Mamiellaceae_X	Mamiellaceae_X sp.	100	523	0	3	522	1	357	877	3.4e-182	74.1	0.0178033
c60af4841899d80d24b627ae9c9cdfee14bd72f4_7	7335#JX297813	Eukaryota;Stramenopiles;Ochrophyta;Pelagophyceae;Pelagophyceae_X;Pelagophyceae_XX;Pelagophyceae_XXX;Pelagophyceae_XXXX;Pelagophyceae_XXXXX;Pelagophyceae_XXXXX sp.	0.00206327	0.00103413	0.00144928	0	0	0	0.00404858	0.0051458	0	0.00199601	0	0	0	0	0.00163934	0	Eukaryota	Stramenopiles	Ochrophyta	Pelagophyceae_XXXXX	Pelagophyceae_XXXXX sp.	100	477	0	1	477	1	393	868	0	99.8	0.0173764
f5eb396c66580fa65e4a9d58b70658ca644d1adb_11	67#AY702140	Eukaryota;Stramenopiles;Stramenopiles_X;Pelagophyceae;Pelagophyceae_X;Pelagophyceae_XX;Pelagomonas;Pelagomonas calceolata	0.00206327	0.00103413	0	0.00309598	0	0.00407609	0.00269906	0	0.00151515	0	0	0	0	0.00246609	0	0	Eukaryota	Stramenopiles	Stramenopiles_X	Pelagomonas	Pelagomonas calceolata	100	425	0	1	425	1	104	527	0	94.1	0.0169498
31f16b87b133a63cb2036aeb4738399d69f6561f_7	6507#JF272020	Eukaryota;Stramenopiles;Stramenopiles_X;Bacillariophyta;Bacillariophyceae;Cymbellales;Cymbellales_X;Cymbellaceae;Cymbellaceae_X;Cymbellaceae_X sp.	0.000687758	0	0.00289855	0	0	0.00271739	0.00134953	0	0.00151515	0	0	0	0	0.00369914	0	0.00401606	Eukaryota	Stramenopiles	Stramenopiles_X	Cymbellaceae_X	Cymbellaceae_X sp.	100	253	0	0	253	1	623	875	0	90.6	0.0168836
13d394ae860d137398788fc46429ddd3b928e1aa_7	956#EU123324	Eukaryota;Hacrobia;Cryptophyta;Cryptophyceae;Cryptophyceae_X;Pyrenomonadales;Pyrenomonadales_X;Pyrenomonadales_XX;Pyrenomonadales_XXX;Pyrenomonadales_XXX sp.	0.00275103	0.00206825	0	0	0	0.00271739	0	0	0.00151515	0.00199601	0	0	0	0.00246609	0.00327869	0	Eukaryota	Hacrobia	Cryptophyta	Pyrenomonadales_XXX	Pyrenomonadales_XXX sp.	99.8	506	1	2	505	1	174	678	2.10000132436593e-318	91.1	0.0167926
31077d4b3e95d37513b85d6c7b7b2953d4c65a2a_11	2512#NC_012898	Eukaryota;Stramenopiles;Stramenopiles_X;Pelagophyceae;Pelagophyceae_X;Pelagophyceae_XX;Aureococcus;Aureococcus anophagefferens	0	0	0.0057971	0.00309598	0	0	0.00134953	0.00171527	0.00151515	0	0	0	0	0	0.00327869	0	Eukaryota	Stramenopiles	Stramenopiles_X	Aureococcus	Aureococcus anophagefferens	100	531	0	1	530	1	344	874	3.4e-283	87.3	0.0167517
948a6e8da4b6f5f225223fb3df619675b20de545_5	4466#GU591328	Eukaryota;Stramenopiles;Stramenopiles_X;Bacillariophyta;Bacillariophyceae;Bacillariophyceae_X;Bacillariophyceae_XX;Bacillariophyceae_XXX;Bacillariophyceae_XXXX;Bacillariophyceae_XXXX sp.	0.00275103	0.00103413	0.00144928	0	0.00167224	0.0013587	0	0.00171527	0.00151515	0	0	0	0	0.00123305	0	0.00401606	Eukaryota	Stramenopiles	Stramenopiles_X	Bacillariophyceae_XXXX	Bacillariophyceae_XXXX sp.	99.62	263	1	0	263	1	615	877	3.19999999999998e-310	89.4	0.0167449
2fb10afd989898d7020a604fc59b4fb6efbeef80_7	7661#AF001654	Eukaryota;Hacrobia;Cryptophyta;Cryptophyceae;Cryptophyceae_X;Pyrenomonadales;Pyrenomonadales_X;Pyrenomonadales_XX;Pyrenomonadales_XXX;Pyrenomonadales_XXX sp.	0	0	0	0	0.00501672	0	0	0	0	0	0	0	0.00738916	0	0	0.00401606	Eukaryota	Hacrobia	Cryptophyta	Pyrenomonadales_XXX	Pyrenomonadales_XXX sp.	99.01	302	3	0	302	1	565	866	1.9e-270	85	0.0164219
bbede08451df69f444e59d0b4095c3309c71c67d_4	706#FJ002234	Eukaryota;Stramenopiles;Stramenopiles_X;Bacillariophyta;Fragilariophyceae;Fragilariales;Fragilariales_X;Fragilariaceae;Synedra;Synedra fragilaroides	0	0.00103413	0.00144928	0	0	0	0.00134953	0.00171527	0.0030303	0	0	0	0.00246305	0.00123305	0	0.00401606	Eukaryota	Stramenopiles	Stramenopiles_X	Synedra	Synedra fragilaroides	98.86	526	6	1	525	1	325	850	1.8e-227	80.4	0.0162907
5a18dc19f931d0f7cf0aca6d68d90439a818331b_8	313#AY702129	Eukaryota;Stramenopiles;Stramenopiles_X;Pelagophyceae;Pelagophyceae_X;Pelagophyceae_XX;Aureococcus;Aureococcus anophagefferens	0	0.00517063	0.00434783	0	0	0.0013587	0	0	0	0.00199601	0	0	0	0	0.00327869	0	Eukaryota	Stramenopiles	Stramenopiles_X	Aureococcus	Aureococcus anophagefferens	100	527	0	1	526	1	1	527	0	102	0.0161518
2b1cbdbf4f7de384bb82d772374f6786784a03a3_9	6621#AF001660	Eukaryota;Archaeplastida;Chlorophyta;Mamiellophyceae;Mamiellophyceae_X;Mamiellales;Mamiellales_X;Bathycoccaceae;Bathycoccaceae_X;Bathycoccaceae_X sp.	0	0.00310238	0.00144928	0.00309598	0	0.0013587	0.00269906	0	0.00151515	0	0	0	0	0.00123305	0.00163934	0	Eukaryota	Archaeplastida	Chlorophyta	Bathycoccaceae_X	Bathycoccaceae_X sp.	99.81	541	1	1	540	1	337	877	3.8e-166	71.8	0.0160929
f7d4d82f1e4ca934f349647ea65517956a1b16ab_5	7335#JX297813	Eukaryota;Stramenopiles;Ochrophyta;Pelagophyceae;Pelagophyceae_X;Pelagophyceae_XX;Pelagophyceae_XXX;Pelagophyceae_XXXX;Pelagophyceae_XXXXX;Pelagophyceae_XXXXX sp.	0.00137552	0.00103413	0	0	0	0.00271739	0	0	0	0.00199601	0.00892857	0	0	0	0	0	Eukaryota	Stramenopiles	Ochrophyta	Pelagophyceae_XXXXX	Pelagophyceae_XXXXX sp.	100	289	0	0	289	1	580	868	1e-235	80.6	0.0160516
659ee09ca26fcbe9d6e35cd64e5470d9f6b07617_5	7246#JN977301	Eukaryota;Stramenopiles;Stramenopiles_X;Bacillariophyta;Coscinodiscophyceae;Chaetocerotales;Chaetocerotales;Chaetocerotaceae;Chaetocerotaceae_X;Chaetocerotaceae_X sp.	0.00137552	0	0	0	0.00167224	0	0	0	0.00454545	0.00598802	0	0	0.00246305	0	0	0	Eukaryota	Stramenopiles	Stramenopiles_X	Chaetocerotaceae_X	Chaetocerotaceae_X sp.	98.83	427	5	1	426	1	443	869	0	112.6	0.0160443
02c8ef83e9a8546e4912217c272b3a10b7211657_10	5145#JN207219	Eukaryota;Stramenopiles;Stramenopiles_X;Bacillariophyta;Bacillariophyta_X;Polar-centric-Mediophyceae;Chaetoceros;Chaetoceros sp.	0.00137552	0.00310238	0.00144928	0	0	0	0	0	0.0030303	0	0	0	0.00123153	0.00246609	0.00327869	0	Eukaryota	Stramenopiles	Stramenopiles_X	Chaetoceros	Chaetoceros sp.	98.31	532	9	1	531	1	339	870	2.1e-212	78.4	0.0159338
1910d389dec1213e7772b2cc12240369f8b1e06e_7	313#AY702129	Eukaryota;Stramenopiles;Stramenopiles_X;Pelagophyceae;Pelagophyceae_X;Pelagophyceae_XX;Aureococcus;Aureococcus anophagefferens	0	0.00103413	0.0101449	0	0	0	0.00269906	0	0	0.00199601	0	0	0	0	0	0	Eukaryota	Stramenopiles	Stramenopiles_X	Aureococcus	Aureococcus anophagefferens	100	458	0	1	457	1	70	527	0	111	0.0158741
b7155847be418c9d93b44f7c2127a5f841b4e602_4	6621#AF001660	Eukaryota;Archaeplastida;Chlorophyta;Mamiellophyceae;Mamiellophyceae_X;Mamiellales;Mamiellales_X;Bathycoccaceae;Bathycoccaceae_X;Bathycoccaceae_X sp.	0	0	0.00434783	0	0	0.0013587	0.00269906	0.00171527	0	0	0	0	0	0.00246609	0.00327869	0	Eukaryota	Archaeplastida	Chlorophyta	Bathycoccaceae_X	Bathycoccaceae_X sp.	100	530	0	2	528	1	348	877	2.5e-205	77.4	0.0158656
f329ea003dd4744c33699a8911d119594d060563_12	7770#HQ672103	Eukaryota;Archaeplastida;Chlorophyta;Mamiellophyceae;Mamiellophyceae_X;Mamiellales;Mamiellales_X;Bathycoccaceae;Bathycoccaceae_X;Bathycoccaceae_X sp.	0.000687758	0.00310238	0	0.00309598	0	0	0	0	0.00151515	0.00199601	0	0	0	0.00369914	0.00163934	0	Eukaryota	Archaeplastida	Chlorophyta	Bathycoccaceae_X	Bathycoccaceae_X sp.	100	434	0	3	433	1	437	868	0	105.6	0.0157358
e397ce365de8e482386a214dd04bebdef12469f3_8	4990#JN207220	Eukaryota;Stramenopiles;Stramenopiles_X;Bacillariophyta;Bacillariophyta_X;Polar-centric-Mediophyceae;Chaetoceros;Chaetoceros sp.	0.000687758	0.00206825	0	0	0	0	0.00134953	0	0.0030303	0.00199601	0	0	0	0.00493218	0.00163934	0	Eukaryota	Stramenopiles	Stramenopiles_X	Chaetoceros	Chaetoceros sp.	98.88	448	5	1	447	1	229	676	0	100.6	0.0157034
23ba6034db108c2baf1dea50423d81ba6a4c1d67_5	7534#JQ586274	Eukaryota;Stramenopiles;Stramenopiles_X;Bacillariophyta;Bacillariophyceae;Bacillariophyceae_X;Bacillariophyceae_XX;Bacillariophyceae_XXX;Bacillariophyceae_XXXX;Bacillariophyceae_XXXX sp.	0.00206327	0	0	0	0	0.0013587	0.00134953	0	0	0.00199601	0.00892857	0	0	0	0	0	Eukaryota	Stramenopiles	Stramenopiles_X	Bacillariophyceae_XXXX	Bacillariophyceae_XXXX sp.	100	279	0	0	279	1	655	933	1.9e-240	81.2	0.0156961
3aa35800282afbd440b94a93c36c33ca16890aee_8	6617#JX016292	Eukaryota;Stramenopiles;Stramenopiles_X;Bacillariophyta;Coscinodiscophyceae;Cymatosirales;Cymatosirales_X;Cymatosiraceae;Cymatosiraceae_X;Cymatosiraceae_X sp.	0	0	0	0	0.00334448	0	0	0	0	0	0	0.00338983	0.00492611	0	0	0.00401606	Eukaryota	Stramenopiles	Stramenopiles_X	Cymatosiraceae_X	Cymatosiraceae_X sp.	99.81	519	1	1	518	1	349	867	1.4e-263	84.9	0.0156765
0d83aaf15cbc48052bf77b8b310203045908abf0_6	956#EU123324	Eukaryota;Hacrobia;Cryptophyta;Cryptophyceae;Cryptophyceae_X;Pyrenomonadales;Pyrenomonadales_X;Pyrenomonadales_XX;Pyrenomonadales_XXX;Pyrenomonadales_XXX sp.	0	0.00206825	0	0	0.00334448	0.0013587	0.00134953	0.00171527	0	0	0	0	0	0	0.00163934	0.00401606	Eukaryota	Hacrobia	Cryptophyta	Pyrenomonadales_XXX	Pyrenomonadales_XXX sp.	99.76	410	1	1	409	1	269	678	0	113.1	0.0154916
9826114425744c92b4f083f94bae96515f7a5206_7	6212#NC_021637	Eukaryota;Hacrobia;Haptophyta;Prymnesiophyceae;Phaeocystales;Phaeocystaceae;Phaeocystis;Phaeocystis globosa	0.000687758	0	0.00144928	0.00309598	0	0.0013587	0	0.00171527	0.00454545	0	0	0	0	0.00246609	0	0	Eukaryota	Hacrobia	Haptophyta	Phaeocystis	Phaeocystis globosa	99.63	274	1	1	274	1	598	870	2.9e-226	79.3	0.0153185
b491560c8b6d16dbc5a94e314f096758d41e765a_6	7115#JX537840	Eukaryota;Stramenopiles;Stramenopiles_X;Bacillariophyta;Coscinodiscophyceae;Chaetocerotales;Chaetocerotales;Chaetocerotaceae;Chaetocerotaceae_X;Chaetocerotaceae_X sp.	0	0.00103413	0	0.00154799	0.00334448	0	0.00134953	0	0	0	0	0	0.00492611	0.00123305	0.00163934	0	Eukaryota	Stramenopiles	Stramenopiles_X	Chaetocerotaceae_X	Chaetocerotaceae_X sp.	98.02	454	9	0	454	1	364	817	0	95.9	0.0150746
3cc8a372ec9136932a44808233493524667e84f9_12	6345#HQ671891	Eukaryota;Stramenopiles;Ochrophyta;Pelagophyceae;Pelagophyceae_X;Pelagophyceae_XX;Pelagophyceae_XXX;Pelagophyceae_XXXX;Pelagophyceae_XXXXX;Pelagophyceae_XXXXX sp.	0.00275103	0	0.00144928	0.00309598	0	0.00271739	0.00134953	0	0.00151515	0.00199601	0	0	0	0	0	0	Eukaryota	Stramenopiles	Ochrophyta	Pelagophyceae_XXXXX	Pelagophyceae_XXXXX sp.	100	416	0	1	416	1	454	868	0	122	0.0148744
d3cc7002992ce80ecee75950f75a283c5ae6193f_8	6729#GU119863	Eukaryota;Hacrobia;Haptophyta;Prymnesiophyceae;Prymnesiophycidae_X;Isochrysidales;Isochrysidales_X;Noelaerhabdaceae;Noelaerhabdaceae_X;Noelaerhabdaceae_X sp.	0.00137552	0	0.00144928	0	0.00167224	0	0.00134953	0	0	0.00199601	0	0	0	0.00369914	0.00327869	0	Eukaryota	Hacrobia	Haptophyta	Noelaerhabdaceae_X	Noelaerhabdaceae_X sp.	99.79	472	1	1	471	1	371	842	0	120.9	0.0148204
57a3e56033104360271a0cf423f5224676107821_11	4990#JN207220	Eukaryota;Stramenopiles;Stramenopiles_X;Bacillariophyta;Bacillariophyta_X;Polar-centric-Mediophyceae;Chaetoceros;Chaetoceros sp.	0.00137552	0.00103413	0	0	0	0	0.00269906	0	0	0.00598802	0	0	0.00369458	0	0	0	Eukaryota	Stramenopiles	Stramenopiles_X	Chaetoceros	Chaetoceros sp.	98.88	448	5	1	447	1	229	676	0	97.9	0.0147913
61366e6c781b3ffa2a776d8333d1fbfd26499af1_8	402#	Eukaryota;Stramenopiles;Stramenopiles_X;Pelagophyceae;Pelagophyceae_X;Pelagophyceae_XX;Pelagomonas;Pelagomonas calceolata	0.00137552	0.00206825	0.00144928	0.00309598	0	0.0013587	0	0.00343053	0	0.00199601	0	0	0	0	0	0	Eukaryota	Stramenopiles	Stramenopiles_X	Pelagomonas	Pelagomonas calceolata	100	412	0	1	412	1	329	739	0	124.3	0.0147743
f2f5fec14f763b88187ebf00aba9df06994c03be_5	6212#NC_021637	Eukaryota;Hacrobia;Haptophyta;Prymnesiophyceae;Phaeocystales;Phaeocystaceae;Phaeocystis;Phaeocystis globosa	0.000687758	0.00103413	0.00144928	0	0	0.00271739	0	0.00171527	0.0030303	0	0	0	0	0.00246609	0.00163934	0	Eukaryota	Hacrobia	Haptophyta	Phaeocystis	Phaeocystis globosa	100	488	0	1	487	1	383	870	9.19999999986533e-314	90.7	0.0147396
2560b66c2fdeb8e8c1eaf804bb7dc44f905618b1_3	7335#JX297813	Eukaryota;Stramenopiles;Ochrophyta;Pelagophyceae;Pelagophyceae_X;Pelagophyceae_XX;Pelagophyceae_XXX;Pelagophyceae_XXXX;Pelagophyceae_XXXXX;Pelagophyceae_XXXXX sp.	0.00206327	0	0	0.00309598	0	0.0013587	0.00134953	0	0	0	0	0.00677966	0	0	0	0	Eukaryota	Stramenopiles	Ochrophyta	Pelagophyceae_XXXXX	Pelagophyceae_XXXXX sp.	100	86	0	0	86	1	783	868	3e-71	51.6	0.0146471
ed6d2443838108cfef19a4c549a77e9a15dc34fb_6	7463#HQ242646	Eukaryota;Hacrobia;Cryptophyta;Cryptophyceae;Cryptophyceae_X;Pyrenomonadales;Pyrenomonadales_X;Pyrenomonadales_XX;Pyrenomonadales_XXX;Pyrenomonadales_XXX sp.	0.000687758	0.00103413	0.00144928	0	0	0	0	0	0	0	0	0	0.00369458	0.00369914	0	0.00401606	Eukaryota	Hacrobia	Cryptophyta	Pyrenomonadales_XXX	Pyrenomonadales_XXX sp.	99.56	459	2	1	458	1	409	867	0	97.9	0.0145809
8053686d890d71bff40036096ccba3430ae05b5a_11	796#EU123322	Eukaryota;Hacrobia;Cryptophyta;Cryptophyceae;Cryptophyceae_X;Pyrenomonadales;Pyrenomonadales_X;Pyrenomonadales_XX;Pyrenomonadales_XXX;Pyrenomonadales_XXX sp.	0.00343879	0.00517063	0	0.00154799	0	0	0.00134953	0	0.00151515	0	0	0	0	0.00123305	0	0	Eukaryota	Hacrobia	Cryptophyta	Pyrenomonadales_XXX	Pyrenomonadales_XXX sp.	100	512	0	0	512	1	167	678	2.8e-264	84.8	0.0142551
9376f6d5cda6ac4abb33cb890fc8cb9b62c02a8e_5	7210#GQ340147	Eukaryota;Stramenopiles;Stramenopiles_X;Bacillariophyta;Coscinodiscophyceae;Thalassiosirales;Thalassiosirales_X;Thalassiosirales_XX;Thalassiosirales_XXX;Thalassiosirales_XXX sp.	0	0	0	0	0.00334448	0	0.00134953	0	0.0030303	0	0	0.00338983	0.00123153	0.00123305	0	0	Eukaryota	Stramenopiles	Stramenopiles_X	Thalassiosirales_XXX	Thalassiosirales_XXX sp.	99.78	448	1	0	448	1	423	870	0	105.5	0.0135787
8595ef01919116305284a3b922b0261b5cd190d0_10	4637#AB375870	Eukaryota;Hacrobia;Cryptophyta;Cryptophyceae;Cryptophyceae_X;Pyrenomonadales;Pyrenomonadales_X;Pyrenomonadales_XX;Pyrenomonadales_XXX;Pyrenomonadales_XXX sp.	0.00137552	0	0.00144928	0.00309598	0	0	0	0.00171527	0.0030303	0	0	0	0	0.00123305	0.00163934	0	Eukaryota	Hacrobia	Cryptophyta	Pyrenomonadales_XXX	Pyrenomonadales_XXX sp.	100	457	0	0	457	1	199	655	0	97.5	0.0135387
41eafa7d3d4878e7bcb02d12ff90bad9e7d4dc60_9	4651#AY741371	Eukaryota;Hacrobia;Haptophyta;Prymnesiophyceae;Isochrysidales;Noelaerhabdaceae;Emiliania;Emiliania huxleyi	0	0.00103413	0.00144928	0.00154799	0	0.00271739	0	0.0051458	0	0	0	0	0	0	0.00163934	0	Eukaryota	Hacrobia	Haptophyta	Emiliania	Emiliania huxleyi	99.78	459	1	1	458	1	410	868	0	102.5	0.0135339
d2e854f0dd4aefb1521089df1ae45a2b0bff2c0f_6	6621#AF001660	Eukaryota;Archaeplastida;Chlorophyta;Mamiellophyceae;Mamiellophyceae_X;Mamiellales;Mamiellales_X;Bathycoccaceae;Bathycoccaceae_X;Bathycoccaceae_X sp.	0.000687758	0	0.00144928	0.00154799	0	0	0	0	0	0	0.00446429	0	0.00123153	0	0	0.00401606	Eukaryota	Archaeplastida	Chlorophyta	Bathycoccaceae_X	Bathycoccaceae_X sp.	99.64	280	1	0	280	1	598	877	3.8e-148	68	0.0133969
a11dd33086fafa1ab549fece0862b7cc32cfce38_3	6621#AF001660	Eukaryota;Archaeplastida;Chlorophyta;Mamiellophyceae;Mamiellophyceae_X;Mamiellales;Mamiellales_X;Bathycoccaceae;Bathycoccaceae_X;Bathycoccaceae_X sp.	0	0.00103413	0.00289855	0	0	0	0.00269906	0	0.00151515	0.00399202	0	0	0	0.00123305	0	0	Eukaryota	Archaeplastida	Chlorophyta	Bathycoccaceae_X	Bathycoccaceae_X sp.	100	534	0	1	533	1	344	877	3.6e-179	73.7	0.0133719
9046631a1b58fa635b04d9c4c58f97368bad9954_5	6212#NC_021637	Eukaryota;Hacrobia;Haptophyta;Prymnesiophyceae;Phaeocystales;Phaeocystaceae;Phaeocystis;Phaeocystis globosa	0	0	0.00144928	0	0	0.0013587	0.00134953	0.00343053	0.00454545	0	0	0	0	0.00123305	0	0	Eukaryota	Hacrobia	Haptophyta	Phaeocystis	Phaeocystis globosa	99.61	515	2	1	514	1	356	870	4.4e-170	72.3	0.0133665
70c11dacb951189b44a13998cf42845cc4264bd4_7	2512#NC_012898	Eukaryota;Stramenopiles;Stramenopiles_X;Pelagophyceae;Pelagophyceae_X;Pelagophyceae_XX;Aureococcus;Aureococcus anophagefferens	0	0.00206825	0	0.00154799	0	0	0.00404858	0.00171527	0.00151515	0	0	0	0	0.00246609	0	0	Eukaryota	Stramenopiles	Stramenopiles_X	Aureococcus	Aureococcus anophagefferens	99.81	531	1	3	528	1	344	874	2.9e-222	79.7	0.0133613
810722bc6241c2502a2c0b1a824054547add2f6d_7	7835#HQ203770	Eukaryota;Stramenopiles;Stramenopiles_X;Bacillariophyta;Coscinodiscophyceae;Thalassiosirales;Thalassiosirales_X;Skeletonemataceae;Skeletonemataceae_X;Skeletonemataceae_X sp.	0.000687758	0.00103413	0.00434783	0.00154799	0	0.00271739	0.00134953	0	0	0	0	0	0	0	0.00163934	0	Eukaryota	Stramenopiles	Stramenopiles_X	Skeletonemataceae_X	Skeletonemataceae_X sp.	99.78	448	1	0	448	1	428	875	0	105.4	0.013324
19e751be1f75180a0dbd45d9086bb933b6822944_5	696#FJ002177	Eukaryota;Stramenopiles;Stramenopiles_X;Bacillariophyta;Bacillariophyta_X;Raphid-pennate;Pseudo-nitzschia;Pseudo-nitzschia seriata	0	0	0	0	0.00167224	0	0	0	0	0	0	0.0101695	0.00123153	0	0	0	Eukaryota	Stramenopiles	Stramenopiles_X	Pseudo-nitzschia	Pseudo-nitzschia seriata	99.81	518	1	1	517	1	330	847	2.4e-205	77	0.0130733
106e1101e4c4ee8858215cebb35ef66c65014799_3	7806#HM127595	Eukaryota;Stramenopiles;Ochrophyta;Chrysophyceae-Synurophyceae;Chrysophyceae-Synurophyceae_X;Chrysophyceae-Synurophyceae_XX;Chrysophyceae-Synurophyceae_XXX;Chrysophyceae-Synurophyceae_XXXX;Chrysophyceae-Synurophyceae_XXXXX;Chrysophyceae-Synurophyceae_XXXXX sp.	0	0	0	0	0	0	0	0	0	0	0.00892857	0	0	0	0	0.00401606	Eukaryota	Stramenopiles	Ochrophyta	Chrysophyceae-Synurophyceae_XXXXX	Chrysophyceae-Synurophyceae_XXXXX sp.	100	412	0	1	411	1	445	856	0	124.4	0.0129446
16efb4b2cb93f4a687dcec3dc382d70648cbe941_5	6212#NC_021637	Eukaryota;Hacrobia;Haptophyta;Prymnesiophyceae;Phaeocystales;Phaeocystaceae;Phaeocystis;Phaeocystis globosa	0.000687758	0	0	0.00154799	0	0.0013587	0.00134953	0	0.00151515	0	0	0	0.00123153	0.00123305	0	0.00401606	Eukaryota	Hacrobia	Haptophyta	Phaeocystis	Phaeocystis globosa	100	528	0	0	528	1	343	870	1.7e-151	69.5	0.0129398
0eff12a069aa18535fa1f2059b6f9c67eed1a407_5	7335#JX297813	Eukaryota;Stramenopiles;Ochrophyta;Pelagophyceae;Pelagophyceae_X;Pelagophyceae_XX;Pelagophyceae_XXX;Pelagophyceae_XXXX;Pelagophyceae_XXXXX;Pelagophyceae_XXXXX sp.	0	0	0.00144928	0	0	0.00271739	0	0.00171527	0.0030303	0.00399202	0	0	0	0	0	0	Eukaryota	Stramenopiles	Ochrophyta	Pelagophyceae_XXXXX	Pelagophyceae_XXXXX sp.	100	353	0	1	353	1	517	868	1.1e-208	77.3	0.0129043
180bbb838e36ca65b0a203ae3a71ef7e0ea8f1b9_8	3469#AF530388	Eukaryota;Hacrobia;Cryptophyta;Cryptophyceae;Cryptophyceae_X;Pyrenomonadales;Pyrenomonadales_X;Pyrenomonadales_XX;Pyrenomonadales_XXX;Pyrenomonadales_XXX sp.	0	0	0	0	0.00334448	0	0	0	0	0	0	0.00338983	0.00615764	0	0	0	Eukaryota	Hacrobia	Cryptophyta	Pyrenomonadales_XXX	Pyrenomonadales_XXX sp.	99.42	515	3	1	515	1	257	770	6.8e-243	82.2	0.0128919
95d13ddaa8413253a722026c8003d303a5ba894c_8	7661#AF001654	Eukaryota;Hacrobia;Cryptophyta;Cryptophyceae;Cryptophyceae_X;Pyrenomonadales;Pyrenomonadales_X;Pyrenomonadales_XX;Pyrenomonadales_XXX;Pyrenomonadales_XXX sp.	0	0	0	0	0.00334448	0	0	0	0	0	0	0.00338983	0.00615764	0	0	0	Eukaryota	Hacrobia	Cryptophyta	Pyrenomonadales_XXX	Pyrenomonadales_XXX sp.	99.03	309	3	0	309	1	558	866	1.6e-229	79.9	0.0128919
a356f51c1eae902701552c08531d7ba5c5278dcc_5	4679#X82156	Eukaryota;Hacrobia;Haptophyta;Prymnesiophyceae;Isochrysidales;Noelaerhabdaceae;Emiliania;Emiliania huxleyi	0.000687758	0.00103413	0	0.00309598	0	0.0013587	0.00134953	0.00171527	0	0.00199601	0	0	0	0	0.00163934	0	Eukaryota	Hacrobia	Haptophyta	Emiliania	Emiliania huxleyi	99.79	481	1	1	480	1	389	869	0	108.8	0.0128767
6420fd99d263cb1e001db874258e2e013406c2c9_6	6212#NC_021637	Eukaryota;Hacrobia;Haptophyta;Prymnesiophyceae;Phaeocystales;Phaeocystaceae;Phaeocystis;Phaeocystis globosa	0.000687758	0	0	0.00309598	0	0.0013587	0	0.00171527	0.00151515	0.00199601	0	0	0	0.00246609	0	0	Eukaryota	Hacrobia	Haptophyta	Phaeocystis	Phaeocystis globosa	100	432	0	1	431	1	439	870	0	112.3	0.0128349
6f630d2f347a33a00b65e26809b153d09ca9304b_5	346#AY702155	Eukaryota;Archaeplastida;Chlorophyta;Mamiellophyceae;Mamiellales;Bathycoccaceae;Ostreococcus;Ostreococcus lucimarinus	0	0.00103413	0.0057971	0	0.00167224	0	0.00134953	0.00171527	0	0	0	0	0	0.00123305	0	0	Eukaryota	Archaeplastida	Chlorophyta	Ostreococcus	Ostreococcus lucimarinus	99.77	441	1	1	440	1	87	527	0	93.7	0.0128013
eeef143af99720d294a096a70680233a194f3598_6	6621#AF001660	Eukaryota;Archaeplastida;Chlorophyta;Mamiellophyceae;Mamiellophyceae_X;Mamiellales;Mamiellales_X;Bathycoccaceae;Bathycoccaceae_X;Bathycoccaceae_X sp.	0.000687758	0.00103413	0.00289855	0	0	0.0013587	0	0	0.0030303	0	0	0	0	0.00369914	0	0	Eukaryota	Archaeplastida	Chlorophyta	Bathycoccaceae_X	Bathycoccaceae_X sp.	100	448	0	1	447	1	430	877	4.7e-308	90	0.0127086
a7f863112c3f774236455d00f6f65e86ec701437_4	7630#HQ671892	Eukaryota;Stramenopiles;Ochrophyta;Pelagophyceae;Pelagophyceae_X;Pelagophyceae_XX;Pelagophyceae_XXX;Pelagophyceae_XXXX;Pelagophyceae_XXXXX;Pelagophyceae_XXXXX sp.	0	0	0	0	0	0	0	0	0	0	0	0.00338983	0.00123153	0	0	0.00803213	Eukaryota	Stramenopiles	Ochrophyta	Pelagophyceae_XXXXX	Pelagophyceae_XXXXX sp.	99.77	448	1	4	445	1	422	868	0	113	0.0126535
a83dca9a0effb40aefffbb819be210ee933fc8f8_4	5620#EU043111	Eukaryota;Alveolata;Dinophyta;Dinophyceae;Dinophyceae_X;Brachidiniales;Brachidiniales_X;Brachidiniaceae;Karenia;Karenia mikimotoi	0	0	0	0	0	0	0	0	0	0	0	0.00338983	0.00123153	0	0	0.00803213	Eukaryota	Alveolata	Dinophyta	Karenia	Karenia mikimotoi	96.92	68	2	3	68	1	662	726	5.7e-36	41.4	0.0126535
6a40531ae13e9f45842c2189f2ae0e6bcb2f67a3_3	796#EU123322	Eukaryota;Hacrobia;Cryptophyta;Cryptophyceae;Cryptophyceae_X;Pyrenomonadales;Pyrenomonadales_X;Pyrenomonadales_XX;Pyrenomonadales_XXX;Pyrenomonadales_XXX sp.	0	0	0	0.00309598	0	0.0013587	0	0.00171527	0	0.00199601	0.00446429	0	0	0	0	0	Eukaryota	Hacrobia	Cryptophyta	Pyrenomonadales_XXX	Pyrenomonadales_XXX sp.	99.61	511	2	0	511	1	168	678	5.4e-255	83.7	0.0126302
6047bc4639f416b5be1512d7c0819de0db438e4c_3	6617#JX016292	Eukaryota;Stramenopiles;Stramenopiles_X;Bacillariophyta;Coscinodiscophyceae;Cymatosirales;Cymatosirales_X;Cymatosiraceae;Cymatosiraceae_X;Cymatosiraceae_X sp.	0	0	0	0	0.00167224	0	0	0.00171527	0	0	0	0.00677966	0.00246305	0	0	0	Eukaryota	Stramenopiles	Stramenopiles_X	Cymatosiraceae_X	Cymatosiraceae_X sp.	99.6	248	1	0	248	1	620	867	0	93	0.0126302
56a98685934c266b28ca35fd4ad13a3a7df12332_10	287#KJ513116	Eukaryota;Hacrobia;Cryptophyta;Cryptophyceae;Cryptophyceae_X;Pyrenomonadales;Pyrenomonadales_X;Geminigeraceae;Teleaulax;Teleaulax sp.	0.000687758	0.0041365	0.00144928	0	0	0.0013587	0	0.00171527	0	0	0	0	0	0	0.00327869	0	Eukaryota	Hacrobia	Cryptophyta	Teleaulax	Teleaulax sp.	99.77	433	1	1	432	1	127	559	0	119.8	0.0126262
17b88facd44ed507a3d636158c3d8b8e9cec7355_4	6212#NC_021637	Eukaryota;Hacrobia;Haptophyta;Prymnesiophyceae;Phaeocystales;Phaeocystaceae;Phaeocystis;Phaeocystis globosa	0.000687758	0.00103413	0	0	0.00167224	0.0013587	0.00134953	0	0	0	0	0	0.00123153	0.00123305	0	0.00401606	Eukaryota	Hacrobia	Haptophyta	Phaeocystis	Phaeocystis globosa	100	285	0	0	285	1	586	870	3e-224	79.1	0.012583
7cb2842b32f10d2a0e52ac14d442433409723376_3	7236#JQ712399	Eukaryota;Stramenopiles;Stramenopiles_X;Bacillariophyta;Bacillariophyta_X;Bacillariophyta_XX;Bacillariophyta_XXX;Bacillariophyta_XXXX;Bacillariophyta_XXXXX;Bacillariophyta_XXXXX sp.	0	0	0	0	0.00167224	0	0	0	0.00151515	0	0	0.00677966	0.00246305	0	0	0	Eukaryota	Stramenopiles	Stramenopiles_X	Bacillariophyta_XXXXX	Bacillariophyta_XXXXX sp.	99.81	532	1	1	532	1	302	832	2e-277	86.6	0.0124301
2b46b8565f9e5d89da0a04ce6f42007d1b364362_8	683#AY702141	Eukaryota;Archaeplastida;Chlorophyta;Mamiellophyceae;Mamiellales;Bathycoccaceae;Ostreococcus;Ostreococcus tauri	0	0.00103413	0.00144928	0.00154799	0	0	0	0	0	0	0	0.00338983	0.00123153	0.00369914	0	0	Eukaryota	Archaeplastida	Chlorophyta	Ostreococcus	Ostreococcus tauri	99.6	252	1	0	252	1	365	616	0	90.5	0.0123519
888473246379211b864a83f65910195c90adcae0_3	6556#FJ745161	Eukaryota;Hacrobia;Cryptophyta;Cryptophyceae;Cryptophyceae_X;Pyrenomonadales;Pyrenomonadales_X;Pyrenomonadales_XX;Pyrenomonadales_XXX;Pyrenomonadales_XXX sp.	0	0	0	0	0	0	0.00134953	0	0	0.00399202	0	0	0	0.00123305	0.00163934	0.00401606	Eukaryota	Hacrobia	Cryptophyta	Pyrenomonadales_XXX	Pyrenomonadales_XXX sp.	99.59	493	2	0	493	1	354	846	0	94.5	0.01223
c6e5b1779c7677bfd5666ef164408d83c2a1b6ac_6	5145#JN207219	Eukaryota;Stramenopiles;Stramenopiles_X;Bacillariophyta;Bacillariophyta_X;Polar-centric-Mediophyceae;Chaetoceros;Chaetoceros sp.	0.00137552	0	0.00144928	0.00154799	0	0	0.00269906	0.00343053	0	0	0	0	0	0	0.00163934	0	Eukaryota	Stramenopiles	Stramenopiles_X	Chaetoceros	Chaetoceros sp.	98.49	532	8	1	531	1	339	870	4.3e-232	81	0.0121417
b73b05ba54fca8b8fc173073429d888f65bdad51_6	7463#HQ242646	Eukaryota;Hacrobia;Cryptophyta;Cryptophyceae;Cryptophyceae_X;Pyrenomonadales;Pyrenomonadales_X;Pyrenomonadales_XX;Pyrenomonadales_XXX;Pyrenomonadales_XXX sp.	0.00137552	0	0	0	0	0.0013587	0.00134953	0	0.00151515	0.00399202	0	0	0	0.00246609	0	0	Eukaryota	Hacrobia	Cryptophyta	Pyrenomonadales_XXX	Pyrenomonadales_XXX sp.	99.42	518	3	0	518	1	350	867	3.5e-272	86	0.012057
6553bb509643002d2f497ffdb08431062727fc3e_8	956#EU123324	Eukaryota;Hacrobia;Cryptophyta;Cryptophyceae;Cryptophyceae_X;Pyrenomonadales;Pyrenomonadales_X;Pyrenomonadales_XX;Pyrenomonadales_XXX;Pyrenomonadales_XXX sp.	0.000687758	0.00310238	0	0	0	0.0013587	0	0	0	0	0	0.00338983	0	0	0.00327869	0	Eukaryota	Hacrobia	Cryptophyta	Pyrenomonadales_XXX	Pyrenomonadales_XXX sp.	99.79	487	1	0	487	1	192	678	0	107.1	0.0118174
ec53e8441f80c8f6139d30475dc660a49d4b0154_7	6398#U70715	Eukaryota;Archaeplastida;Chlorophyta;Mamiellophyceae;Mamiellophyceae_X;Mamiellales;Mamiellales_X;Bathycoccaceae;Bathycoccaceae_X;Bathycoccaceae_X sp.	0	0.00103413	0.00434783	0	0	0.0013587	0	0	0	0	0	0.00338983	0	0	0.00163934	0	Eukaryota	Archaeplastida	Chlorophyta	Bathycoccaceae_X	Bathycoccaceae_X sp.	99.66	293	1	3	293	1	588	877	3.8e-204	76.4	0.0117698
1c217a98766a62f09c62bd6787106326fde43f88_8	956#EU123324	Eukaryota;Hacrobia;Cryptophyta;Cryptophyceae;Cryptophyceae_X;Pyrenomonadales;Pyrenomonadales_X;Pyrenomonadales_XX;Pyrenomonadales_XXX;Pyrenomonadales_XXX sp.	0	0.00103413	0.00289855	0	0	0.0013587	0	0.00171527	0.00151515	0.00199601	0	0	0	0.00123305	0	0	Eukaryota	Hacrobia	Cryptophyta	Pyrenomonadales_XXX	Pyrenomonadales_XXX sp.	99.61	518	2	0	518	1	161	678	5.6e-223	79.6	0.0117508
702f1bb1b5ecc52be7a4a41ef3a46abdf35347fe_7	7806#HM127595	Eukaryota;Stramenopiles;Ochrophyta;Chrysophyceae-Synurophyceae;Chrysophyceae-Synurophyceae_X;Chrysophyceae-Synurophyceae_XX;Chrysophyceae-Synurophyceae_XXX;Chrysophyceae-Synurophyceae_XXXX;Chrysophyceae-Synurophyceae_XXXXX;Chrysophyceae-Synurophyceae_XXXXX sp.	0	0	0	0	0	0	0.00134953	0	0.00151515	0.00598802	0	0	0	0.00123305	0.00163934	0	Eukaryota	Stramenopiles	Ochrophyta	Chrysophyceae-Synurophyceae_XXXXX	Chrysophyceae-Synurophyceae_XXXXX sp.	99.81	519	1	0	519	1	338	856	2.5e-155	70	0.0117251
e47b32418da1c679f0ccc7449133d4fda5b59628_5	6621#AF001660	Eukaryota;Archaeplastida;Chlorophyta;Mamiellophyceae;Mamiellophyceae_X;Mamiellales;Mamiellales_X;Bathycoccaceae;Bathycoccaceae_X;Bathycoccaceae_X sp.	0.000687758	0	0.00144928	0.00154799	0	0.0013587	0	0.00343053	0	0.00199601	0	0	0	0.00123305	0	0	Eukaryota	Archaeplastida	Chlorophyta	Bathycoccaceae_X	Bathycoccaceae_X sp.	99.81	537	1	1	536	1	341	877	1.6e-183	74.4	0.0117033
12a1fa414f6aed586abd719ba83173e0ea1e5a76_5	7335#JX297813	Eukaryota;Stramenopiles;Ochrophyta;Pelagophyceae;Pelagophyceae_X;Pelagophyceae_XX;Pelagophyceae_XXX;Pelagophyceae_XXXX;Pelagophyceae_XXXXX;Pelagophyceae_XXXXX sp.	0.00137552	0	0	0.00154799	0.00167224	0.00271739	0	0	0.00151515	0	0	0	0.00123153	0	0.00163934	0	Eukaryota	Stramenopiles	Ochrophyta	Pelagophyceae_XXXXX	Pelagophyceae_XXXXX sp.	100	97	0	0	97	1	772	868	3.9e-64	50.1	0.0116992
c472b79bc2e6fd57d5835d7b3c70d59c637db2e9_7	6212#NC_021637	Eukaryota;Hacrobia;Haptophyta;Prymnesiophyceae;Phaeocystales;Phaeocystaceae;Phaeocystis;Phaeocystis globosa	0	0	0	0	0.00334448	0	0	0	0	0	0	0.00338983	0.00492611	0	0	0	Eukaryota	Hacrobia	Haptophyta	Phaeocystis	Phaeocystis globosa	99.71	343	1	1	342	1	528	870	7e-169	71.5	0.0116604
f42c4913ad817da74aae1f322e197df9f2edfc0b_10	796#EU123322	Eukaryota;Hacrobia;Cryptophyta;Cryptophyceae;Cryptophyceae_X;Pyrenomonadales;Pyrenomonadales_X;Pyrenomonadales_XX;Pyrenomonadales_XXX;Pyrenomonadales_XXX sp.	0.00206327	0.00310238	0	0	0	0	0	0.0051458	0	0	0	0	0	0.00123305	0	0	Eukaryota	Hacrobia	Cryptophyta	Pyrenomonadales_XXX	Pyrenomonadales_XXX sp.	99.77	428	1	0	428	1	251	678	0	121.7	0.0115445
bc612c8c0b9393c468d565badf197b8081e54be9_6	5790#U06105	Eukaryota;Alveolata;Apicomplexa;Apicomplexa_X;Piroplasmida;Babesia-group;Babesia;Babesia bovis	0	0	0	0	0	0	0	0	0	0	0	0	0.00492611	0.00493218	0.00163934	0	Eukaryota	Alveolata	Apicomplexa	Babesia	Babesia bovis	64.24	178	59	13	170	1	699	871	0.23	25.9	0.0114976
cacd06c51facd58254e06e1e51f6632bd1622bd8_3	7661#AF001654	Eukaryota;Hacrobia;Cryptophyta;Cryptophyceae;Cryptophyceae_X;Pyrenomonadales;Pyrenomonadales_X;Pyrenomonadales_XX;Pyrenomonadales_XXX;Pyrenomonadales_XXX sp.	0.00137552	0	0.00144928	0	0	0	0	0.00171527	0	0.00199601	0	0	0.00492611	0	0	0	Eukaryota	Hacrobia	Cryptophyta	Pyrenomonadales_XXX	Pyrenomonadales_XXX sp.	100	282	0	0	282	1	585	866	1.7e-202	76.1	0.0114622
54c39e9554cc97d7f9f514606f883ecd60db5804_9	6345#HQ671891	Eukaryota;Stramenopiles;Ochrophyta;Pelagophyceae;Pelagophyceae_X;Pelagophyceae_XX;Pelagophyceae_XXX;Pelagophyceae_XXXX;Pelagophyceae_XXXXX;Pelagophyceae_XXXXX sp.	0.00137552	0.00103413	0	0.00154799	0	0.0013587	0.00134953	0.00171527	0.0030303	0	0	0	0	0	0	0	Eukaryota	Stramenopiles	Ochrophyta	Pelagophyceae_XXXXX	Pelagophyceae_XXXXX sp.	99.77	435	1	4	432	1	435	868	0	107	0.0114114
2214a739738a9f61a9a6cd13e9fda7137365e8f9_3	7335#JX297813	Eukaryota;Stramenopiles;Ochrophyta;Pelagophyceae;Pelagophyceae_X;Pelagophyceae_XX;Pelagophyceae_XXX;Pelagophyceae_XXXX;Pelagophyceae_XXXXX;Pelagophyceae_XXXXX sp.	0.000687758	0	0.00144928	0.00154799	0	0	0	0.00171527	0.00151515	0	0.00446429	0	0	0	0	0	Eukaryota	Stramenopiles	Ochrophyta	Pelagophyceae_XXXXX	Pelagophyceae_XXXXX sp.	99.6	251	1	0	251	1	618	868	6.1e-266	84.2	0.0113797
8c949ce5196b783a1d54c164c17371067a4f7ac0_4	796#EU123322	Eukaryota;Hacrobia;Cryptophyta;Cryptophyceae;Cryptophyceae_X;Pyrenomonadales;Pyrenomonadales_X;Pyrenomonadales_XX;Pyrenomonadales_XXX;Pyrenomonadales_XXX sp.	0.00275103	0	0	0.00154799	0	0.0013587	0	0	0	0	0.00446429	0	0	0.00123305	0	0	Eukaryota	Hacrobia	Cryptophyta	Pyrenomonadales_XXX	Pyrenomonadales_XXX sp.	100	502	0	0	502	1	177	678	5.10000004018096e-317	90.9	0.011355
8d7cac2b1a6150d4cd25c7d3b5202b9827ffd107_6	6621#AF001660	Eukaryota;Archaeplastida;Chlorophyta;Mamiellophyceae;Mamiellophyceae_X;Mamiellales;Mamiellales_X;Bathycoccaceae;Bathycoccaceae_X;Bathycoccaceae_X sp.	0	0.00103413	0	0	0	0.0013587	0	0	0	0.00199601	0	0	0	0.00123305	0.00163934	0.00401606	Eukaryota	Archaeplastida	Chlorophyta	Bathycoccaceae_X	Bathycoccaceae_X sp.	100	519	0	1	518	1	359	877	8.5e-186	74.7	0.0112773
05b1aedf857c7439afae7de46bb6f2c9393620aa_6	5922#NC_009573	Eukaryota;Hacrobia;Cryptophyta;Cryptophyceae;Cryptophyceae_X;Cryptomonadales;Rhodomonas;Rhodomonas salina	0.00137552	0.00206825	0	0	0.00167224	0.0013587	0	0.00171527	0.0030303	0	0	0	0	0	0	0	Eukaryota	Hacrobia	Cryptophyta	Rhodomonas	Rhodomonas salina	100	181	0	0	181	1	695	875	4.59999999894453e-315	89.5	0.0112203
063f167e929f4fe82c5e94ef85030095cc5fe58b_5	6345#HQ671891	Eukaryota;Stramenopiles;Ochrophyta;Pelagophyceae;Pelagophyceae_X;Pelagophyceae_XX;Pelagophyceae_XXX;Pelagophyceae_XXXX;Pelagophyceae_XXXXX;Pelagophyceae_XXXXX sp.	0.00137552	0	0	0	0	0.00271739	0	0	0.0030303	0.00399202	0	0	0	0	0	0	Eukaryota	Stramenopiles	Ochrophyta	Pelagophyceae_XXXXX	Pelagophyceae_XXXXX sp.	99.54	436	2	0	436	1	433	868	0	114.5	0.0111152
2b3d0a5f946e93f5b814e6c4f24898123528af18_7	4155#AY741371	Eukaryota;Hacrobia;Haptophyta;Prymnesiophyceae;Isochrysidales;Noelaerhabdaceae;Emiliania;Emiliania huxleyi	0.000687758	0	0	0.00154799	0	0	0.00134953	0	0	0	0	0.00338983	0.00246305	0	0.00163934	0	Eukaryota	Hacrobia	Haptophyta	Emiliania	Emiliania huxleyi	99.61	255	1	0	255	1	616	870	6.5e-224	78.9	0.0110775
ca57aafeaabba40d0a4f27ac3efc30ab5e90ecd1_4	4679#X82156	Eukaryota;Hacrobia;Haptophyta;Prymnesiophyceae;Isochrysidales;Noelaerhabdaceae;Emiliania;Emiliania huxleyi	0	0	0.00144928	0	0	0	0	0.00343053	0	0	0	0	0	0.00123305	0.00491803	0	Eukaryota	Hacrobia	Haptophyta	Emiliania	Emiliania huxleyi	99.79	478	1	2	477	1	393	869	0	118.3	0.0110309
863cb63a305d411ce3f0f8365dd8e8e0f41a0094_4	5922#NC_009573	Eukaryota;Hacrobia;Cryptophyta;Cryptophyceae;Cryptophyceae_X;Cryptomonadales;Rhodomonas;Rhodomonas salina	0.00275103	0.00206825	0	0.00154799	0.00167224	0	0.00134953	0	0	0	0	0	0	0	0.00163934	0	Eukaryota	Hacrobia	Cryptophyta	Rhodomonas	Rhodomonas salina	100	187	0	0	187	1	689	875	5.1e-135	65.2	0.0110284
733297463dafb014c94343079fc1ce5fdf258175_5	7335#JX297813	Eukaryota;Stramenopiles;Ochrophyta;Pelagophyceae;Pelagophyceae_X;Pelagophyceae_XX;Pelagophyceae_XXX;Pelagophyceae_XXXX;Pelagophyceae_XXXXX;Pelagophyceae_XXXXX sp.	0.00137552	0.00103413	0	0	0	0	0.00134953	0	0.00151515	0	0	0	0	0.00246609	0.00327869	0	Eukaryota	Stramenopiles	Ochrophyta	Pelagophyceae_XXXXX	Pelagophyceae_XXXXX sp.	99.34	456	3	3	454	1	414	868	0	102.7	0.0110191
344036c154e31da1ee5f632700bb67cacfe079b1_7	6617#JX016292	Eukaryota;Stramenopiles;Stramenopiles_X;Bacillariophyta;Coscinodiscophyceae;Cymatosirales;Cymatosirales_X;Cymatosiraceae;Cymatosiraceae_X;Cymatosiraceae_X sp.	0	0.00206825	0	0	0	0	0.00269906	0	0.00151515	0	0	0.00338983	0	0.00123305	0	0	Eukaryota	Stramenopiles	Stramenopiles_X	Cymatosiraceae_X	Cymatosiraceae_X sp.	100	464	0	0	464	1	404	867	0	98.4	0.0109053
b043f019bf9db9f4c2efa22f257dbb568566ad09_4	6507#JF272020	Eukaryota;Stramenopiles;Stramenopiles_X;Bacillariophyta;Bacillariophyceae;Cymbellales;Cymbellales_X;Cymbellaceae;Cymbellaceae_X;Cymbellaceae_X sp.	0.00137552	0	0	0	0.00167224	0.0013587	0	0	0	0	0	0	0.00123153	0.00123305	0	0.00401606	Eukaryota	Stramenopiles	Stramenopiles_X	Cymbellaceae_X	Cymbellaceae_X sp.	99.61	256	1	0	256	1	620	875	0	95.2	0.0108871
179da8d708d3ffeee723b009305c73cbba314f7f_3	661#AY702154	Eukaryota;Archaeplastida;Chlorophyta;Mamiellophyceae;Mamiellales;Bathycoccaceae;Ostreococcus;Ostreococcus lucimarinus	0	0	0.00144928	0	0.00167224	0	0.00134953	0	0	0	0	0.00338983	0.00123153	0	0.00163934	0	Eukaryota	Archaeplastida	Chlorophyta	Ostreococcus	Ostreococcus lucimarinus	100	432	0	0	432	1	96	527	0	100.2	0.0107317
68e8e208bc2f906d00d94825082dd26982231c4b_4	6617#JX016292	Eukaryota;Stramenopiles;Stramenopiles_X;Bacillariophyta;Coscinodiscophyceae;Cymatosirales;Cymatosirales_X;Cymatosiraceae;Cymatosiraceae_X;Cymatosiraceae_X sp.	0	0	0	0	0	0	0	0	0	0	0.00446429	0.00338983	0	0.00123305	0.00163934	0	Eukaryota	Stramenopiles	Stramenopiles_X	Cymatosiraceae_X	Cymatosiraceae_X sp.	99.61	256	1	0	256	1	612	867	0	91.7	0.0107265
a6473efa8e901993f9757c52f99558ce873fe14e_8	7594#JX017231	Eukaryota;Archaeplastida;Chlorophyta;Mamiellophyceae;Mamiellophyceae_X;Mamiellales;Mamiellales_X;Bathycoccaceae;Bathycoccaceae_X;Bathycoccaceae_X sp.	0.000687758	0.00206825	0.00289855	0	0	0	0	0	0.0030303	0.00199601	0	0	0	0	0	0	Eukaryota	Archaeplastida	Chlorophyta	Bathycoccaceae_X	Bathycoccaceae_X sp.	100	436	0	3	435	1	435	868	0	102.6	0.0106809
e809e8a341989fa9f624e5ada960139a2807cfa7_3	7335#JX297813	Eukaryota;Stramenopiles;Ochrophyta;Pelagophyceae;Pelagophyceae_X;Pelagophyceae_XX;Pelagophyceae_XXX;Pelagophyceae_XXXX;Pelagophyceae_XXXXX;Pelagophyceae_XXXXX sp.	0	0	0	0	0.00167224	0	0	0	0	0	0.00892857	0	0	0	0	0	Eukaryota	Stramenopiles	Ochrophyta	Pelagophyceae_XXXXX	Pelagophyceae_XXXXX sp.	99.14	116	1	0	116	1	753	868	8e-93	56.7	0.0106008
89d4733da019496dc659abadd1f7cbacfbe245c9_4	7534#JQ586274	Eukaryota;Stramenopiles;Stramenopiles_X;Bacillariophyta;Bacillariophyceae;Bacillariophyceae_X;Bacillariophyceae_XX;Bacillariophyceae_XXX;Bacillariophyceae_XXXX;Bacillariophyceae_XXXX sp.	0	0	0	0	0	0.0013587	0	0	0.00151515	0.00399202	0	0	0.00369458	0	0	0	Eukaryota	Stramenopiles	Stramenopiles_X	Bacillariophyceae_XXXX	Bacillariophyceae_XXXX sp.	99.43	176	1	1	175	1	758	933	9.6e-112	61	0.0105604
ce0cf6980a726b3b898d1fea656416d02dfef42e_4	6212#NC_021637	Eukaryota;Hacrobia;Haptophyta;Prymnesiophyceae;Phaeocystales;Phaeocystaceae;Phaeocystis;Phaeocystis globosa	0	0	0.00289855	0	0	0	0.00134953	0	0.0030303	0	0	0	0	0	0.00327869	0	Eukaryota	Hacrobia	Haptophyta	Phaeocystis	Phaeocystis globosa	100	434	0	1	433	1	437	870	0	114.8	0.0105571
c0ae67cbae6bf468c2a54e393011a36600a2da61_6	4637#AB375870	Eukaryota;Hacrobia;Cryptophyta;Cryptophyceae;Cryptophyceae_X;Pyrenomonadales;Pyrenomonadales_X;Pyrenomonadales_XX;Pyrenomonadales_XXX;Pyrenomonadales_XXX sp.	0.00137552	0.00310238	0	0	0	0.00271739	0	0	0	0.00199601	0	0	0	0.00123305	0	0	Eukaryota	Hacrobia	Cryptophyta	Pyrenomonadales_XXX	Pyrenomonadales_XXX sp.	99.78	455	1	0	455	1	201	655	0	96.6	0.0104243
7cb4fe1102c1a9fcced77d839b3f5faf67f36d2c_4	2512#NC_012898	Eukaryota;Stramenopiles;Stramenopiles_X;Pelagophyceae;Pelagophyceae_X;Pelagophyceae_XX;Aureococcus;Aureococcus anophagefferens	0	0	0.00144928	0	0	0.0013587	0.00134953	0.00171527	0	0	0	0	0	0.00123305	0.00327869	0	Eukaryota	Stramenopiles	Stramenopiles_X	Aureococcus	Aureococcus anophagefferens	99.78	457	1	3	454	1	418	874	0	112	0.0103845
2b25e2ca4f44d23417406e01b7113d49f82a9fb5_3	7275#HQ242617	Eukaryota;Archaeplastida;Chlorophyta;Mamiellophyceae;Mamiellales;Mamiellaceae;Mamiellaceae_X;Mamiellaceae_X sp.	0	0	0	0	0	0	0.00134953	0	0	0	0.00892857	0	0	0	0	0	Eukaryota	Archaeplastida	Chlorophyta	Mamiellaceae_X	Mamiellaceae_X sp.	99.72	356	1	3	355	1	524	877	1.5e-187	74.3	0.0102781
c0d901d081c598f9e6f82701c5bb767ddde3c2c7_3	36#AY702115	Eukaryota;Hacrobia;Haptophyta;Prymnesiophyceae;Isochrysidales;Noelaerhabdaceae;Emiliania;Emiliania huxleyi	0	0	0	0	0	0	0.00134953	0	0	0	0.00892857	0	0	0	0	0	Eukaryota	Hacrobia	Haptophyta	Emiliania	Emiliania huxleyi	99.53	426	2	0	426	1	96	521	0	109.9	0.0102781
86df833ca29945ae6610c8bb2eb5bf0b6ad30f17_7	6212#NC_021637	Eukaryota;Hacrobia;Haptophyta;Prymnesiophyceae;Phaeocystales;Phaeocystaceae;Phaeocystis;Phaeocystis globosa	0.000687758	0	0	0.00619195	0	0	0.00134953	0	0	0.00199601	0	0	0	0	0	0	Eukaryota	Hacrobia	Haptophyta	Phaeocystis	Phaeocystis globosa	100	481	0	1	480	1	390	870	2.2e-241	82.1	0.0102252
805236b729ebbf6b046fbf0b45b94aeb2f3a7844_5	7236#JQ712399	Eukaryota;Stramenopiles;Stramenopiles_X;Bacillariophyta;Bacillariophyta_X;Bacillariophyta_XX;Bacillariophyta_XXX;Bacillariophyta_XXXX;Bacillariophyta_XXXXX;Bacillariophyta_XXXXX sp.	0.000687758	0	0	0.00154799	0	0	0.00269906	0	0.00151515	0	0	0	0	0.00369914	0	0	Eukaryota	Stramenopiles	Stramenopiles_X	Bacillariophyta_XXXXX	Bacillariophyta_XXXXX sp.	99.81	533	1	1	532	1	300	832	8.1e-270	85.6	0.0101491
a8552c4e58595026b51035bea6273cbd96356532_4	6621#AF001660	Eukaryota;Archaeplastida;Chlorophyta;Mamiellophyceae;Mamiellophyceae_X;Mamiellales;Mamiellales_X;Bathycoccaceae;Bathycoccaceae_X;Bathycoccaceae_X sp.	0	0.00103413	0.00144928	0.00154799	0	0	0.00134953	0	0.00151515	0.00199601	0	0	0	0.00123305	0	0	Eukaryota	Archaeplastida	Chlorophyta	Bathycoccaceae_X	Bathycoccaceae_X sp.	100	337	0	1	336	1	541	877	2e-223	79.2	0.0101251
bd6844e8d0791c31e036f913af4f6581a6aa2a29_8	7430#FR684736	Eukaryota;Archaeplastida;Chlorophyta;Mamiellophyceae;Mamiellophyceae_X;Mamiellales;Mamiellales_X;Bathycoccaceae;Bathycoccaceae_X;Bathycoccaceae_X sp.	0.000687758	0.00103413	0	0.00154799	0	0	0	0	0.00151515	0	0	0	0	0.00369914	0.00163934	0	Eukaryota	Archaeplastida	Chlorophyta	Bathycoccaceae_X	Bathycoccaceae_X sp.	100	443	0	3	442	1	452	892	0	101.6	0.0101235
c91072d3f3ab941e45ce9706db13112b46721817_8	6952#FJ612431	Eukaryota;Stramenopiles;Stramenopiles_X;Bacillariophyta;Coscinodiscophyceae;Thalassiosirales;Thalassiosirales_X;Thalassiosiraceae;Thalassiosiraceae_X;Thalassiosiraceae_X sp.	0.00137552	0	0.00144928	0.00154799	0	0.00271739	0	0	0.0030303	0	0	0	0	0	0	0	Eukaryota	Stramenopiles	Stramenopiles_X	Thalassiosiraceae_X	Thalassiosiraceae_X sp.	99.44	532	3	0	532	1	345	876	7.2e-216	78.9	0.0101205
a62eb745692e9953f0a5060ea1d66f20931fdc52_5	696#FJ002177	Eukaryota;Stramenopiles;Stramenopiles_X;Bacillariophyta;Bacillariophyta_X;Raphid-pennate;Pseudo-nitzschia;Pseudo-nitzschia seriata	0.000687758	0.00103413	0	0	0.00167224	0.00271739	0	0	0.00151515	0	0	0	0.00246305	0	0	0	Eukaryota	Stramenopiles	Stramenopiles_X	Pseudo-nitzschia	Pseudo-nitzschia seriata	100	263	0	0	263	1	585	847	0	102.5	0.0100897
96c655d0faa78f1ddd5c2a8a87f8183c7357e247_3	5359#FJ493499	Eukaryota;Archaeplastida;Chlorophyta;Pyramimonadales;Pyramimonadales_X;Pyramimonadales_XX;Pyramimonas;Pyramimonas parkeae	0.00137552	0	0	0	0	0.00271739	0	0	0.00151515	0	0.00446429	0	0	0	0	0	Eukaryota	Archaeplastida	Chlorophyta	Pyramimonas	Pyramimonas parkeae	100	73	0	5	73	1	868	935	9.6e-65	49.9	0.0100723
1cbda50a48b4a88d1b9ec884b9024cd028a21ca1_4	6345#HQ671891	Eukaryota;Stramenopiles;Ochrophyta;Pelagophyceae;Pelagophyceae_X;Pelagophyceae_XX;Pelagophyceae_XXX;Pelagophyceae_XXXX;Pelagophyceae_XXXXX;Pelagophyceae_XXXXX sp.	0	0.00206825	0.00144928	0	0	0	0.00134953	0.0051458	0	0	0	0	0	0	0	0	Eukaryota	Stramenopiles	Ochrophyta	Pelagophyceae_XXXXX	Pelagophyceae_XXXXX sp.	99.28	421	3	3	419	1	449	868	0	114.6	0.0100129
a72a505f524f1d103e22a0c662cb5f959937637f_3	4679#X82156	Eukaryota;Hacrobia;Haptophyta;Prymnesiophyceae;Isochrysidales;Noelaerhabdaceae;Emiliania;Emiliania huxleyi	0	0.00103413	0	0	0	0	0	0	0	0	0.00892857	0	0	0	0	0	Eukaryota	Hacrobia	Haptophyta	Emiliania	Emiliania huxleyi	100	444	0	0	444	1	426	869	0	102.6	0.0099627
e9e74cc72b069d3375aaa08d4fbc249fbdcd1b37_7	346#AY702155	Eukaryota;Archaeplastida;Chlorophyta;Mamiellophyceae;Mamiellales;Bathycoccaceae;Ostreococcus;Ostreococcus lucimarinus	0	0	0.00289855	0	0	0.00271739	0.00269906	0	0	0	0	0	0	0	0.00163934	0	Eukaryota	Archaeplastida	Chlorophyta	Ostreococcus	Ostreococcus lucimarinus	100	439	0	1	438	1	89	527	0	96.5	0.00995434
83e087064beb48944751922c7379f4d734ea2419_6	6556#FJ745161	Eukaryota;Hacrobia;Cryptophyta;Cryptophyceae;Cryptophyceae_X;Pyrenomonadales;Pyrenomonadales_X;Pyrenomonadales_XX;Pyrenomonadales_XXX;Pyrenomonadales_XXX sp.	0.00343879	0	0	0	0	0	0	0	0	0.00199601	0	0	0	0.00123305	0.00327869	0	Eukaryota	Hacrobia	Cryptophyta	Pyrenomonadales_XXX	Pyrenomonadales_XXX sp.	99.55	441	2	1	440	1	406	846	0	94.7	0.00994653
dd1b2b4c68f9a2f2f524f608e6e84166ef0b11c7_7	7430#FR684736	Eukaryota;Archaeplastida;Chlorophyta;Mamiellophyceae;Mamiellophyceae_X;Mamiellales;Mamiellales_X;Bathycoccaceae;Bathycoccaceae_X;Bathycoccaceae_X sp.	0.000687758	0	0.00144928	0.00154799	0	0.0013587	0	0	0	0.00199601	0	0	0	0.00123305	0.00163934	0	Eukaryota	Archaeplastida	Chlorophyta	Bathycoccaceae_X	Bathycoccaceae_X sp.	100	441	0	3	440	1	454	892	0	102.5	0.00991211
4c2225679b40e0682fd73f6dadd882ee3c826670_5	6939#GU119834	Eukaryota;Stramenopiles;Stramenopiles_X;Bacillariophyta;Bacillariophyceae;Bacillariophyceae_X;Bacillariophyceae_XX;Bacillariophyceae_XXX;Bacillariophyceae_XXXX;Bacillariophyceae_XXXX sp.	0.000687758	0	0	0	0	0.00271739	0	0	0	0.00199601	0.00446429	0	0	0	0	0	Eukaryota	Stramenopiles	Stramenopiles_X	Bacillariophyceae_XXXX	Bacillariophyceae_XXXX sp.	100	182	0	1	182	1	709	889	4.4e-172	71	0.00986544
16903b2126a32e60126b68f76779df8bba07373c_7	672#	Eukaryota;Archaeplastida;Chlorophyta;Mamiellophyceae;Mamiellales;Bathycoccaceae;Ostreococcus;Ostreococcus lucimarinus	0	0.00206825	0	0	0.00167224	0.0013587	0	0	0.00151515	0.00199601	0	0	0	0.00123305	0	0	Eukaryota	Archaeplastida	Chlorophyta	Ostreococcus	Ostreococcus lucimarinus	100	421	0	2	419	1	6	426	0	93	0.00984339
a20ba5cb6bc740c8fa0df904d7e75f675e3dcaf3_4	7534#JQ586274	Eukaryota;Stramenopiles;Stramenopiles_X;Bacillariophyta;Bacillariophyceae;Bacillariophyceae_X;Bacillariophyceae_XX;Bacillariophyceae_XXX;Bacillariophyceae_XXXX;Bacillariophyceae_XXXX sp.	0.00137552	0	0	0	0	0	0.00134953	0	0	0	0	0.00338983	0.00246305	0.00123305	0	0	Eukaryota	Stramenopiles	Stramenopiles_X	Bacillariophyceae_XXXX	Bacillariophyceae_XXXX sp.	99.57	231	1	0	231	1	703	933	7.5e-80	55	0.00981097
1f0fe3ea633f797af1744c51c8bdf38be81d1aa1_4	6621#AF001660	Eukaryota;Archaeplastida;Chlorophyta;Mamiellophyceae;Mamiellophyceae_X;Mamiellales;Mamiellales_X;Bathycoccaceae;Bathycoccaceae_X;Bathycoccaceae_X sp.	0	0	0	0	0	0.0013587	0	0.00171527	0.0030303	0	0	0	0.00123153	0.00246609	0	0	Eukaryota	Archaeplastida	Chlorophyta	Bathycoccaceae_X	Bathycoccaceae_X sp.	100	519	0	1	518	1	359	877	2.5e-183	74.3	0.00980188
[truncated: 465 more rows]

## Sheet: C
phylum	order	family	species	besthit	taxonomy	0916_06	0916_10	0916_14	0916_18	0916_22	0917_02	0917_06	0917_10	0917_14	0917_18	0917_22	0918_02	0918_06	0918_10	0918_14	0918_18	mean_percent_id	mean_alignment_length	mean_mismatches	mean_gap_openings	mean_E_value	mean_bit_score	tot_norm_counts
[truncated: 128 more rows]

[truncated: 3 more sheets: D, E, F]
