# Supplementary material for: Diel transcriptional response of a California Current plankton microbiome to light, low iron, and enduring viral infection
Source: ISME J. 2019 Jul 18;13(11):2817–33. doi: 10.1038/s41396-019-0472-2 (PMC6794264; doi:10.1038/s41396-019-0472-2)
Supplement: Supplementary file 10 — Supplemental Dataset 7 [file 41396_2019_472_MOESM10_ESM.csv]

reference_orf_id	reference_species	09_16_06	09_16_10	09_16_14	09_16_18	09_16_22	09_17_02	09_17_06	09_17_10	09_17_14	09_17_18	09_17_22	09_18_02	09_18_06	09_18_10	09_18_14	09_18_18	fraction	kegg_hit	kegg_desc	kegg_pathway	KO	KO_desc	KO_pathway	EC	uniprot	KOG_id	KOG_desc	KOG_class	KOG_group	organelle	organelle_id	organelle_species	organelle_e.value	best_hit	best_hit_percent_identity	best_hit_annotation	best_hit_taxon_id	PFams	PFams_desc	transporter_family	transporter_substrate	transmembrane_domains	cluster	cluster_size	cluster_annotation_type	cluster_annotation_id	cluster_annotation_description	cluster_p_value
AAEL000032-PA-supercont11	Phytophthora infestans	4	2	0	0	0	2	11	56	0	4	6	2	9	2	9	12	large									KOG1646	40S ribosomal protein S6	Translation, ribosomal structure and biogenesis	INFORMATION STORAGE AND PROCESSING				0	AAEL000032-PA-supercont11	100	40S ribosomal protein S6	4787	PF01092||_GAP_	Ribosomal protein S6e||_GAP_			0	clust_969	628	kog	KOG1646	40S ribosomal protein S6	0
AAEL000032-PB-supercont11	Phytophthora infestans	7	0	0	1	0	1	6	58	1	3	6	2	4	0	6	17	large									KOG1646	40S ribosomal protein S6	Translation, ribosomal structure and biogenesis	INFORMATION STORAGE AND PROCESSING				0	AAEL000032-PA-supercont11	100	40S ribosomal protein S6	4787	PF01092||_GAP_	Ribosomal protein S6e||_GAP_			0	clust_969	628	kog	KOG1646	40S ribosomal protein S6	0
AAEL000032-PB-supercont11	Phytophthora infestans	NA	NA	0	0	0	0	0	1	0	0	0	0	0	0	0	NA	small									KOG1646	40S ribosomal protein S6	Translation, ribosomal structure and biogenesis	INFORMATION STORAGE AND PROCESSING				0	AAEL000032-PA-supercont11	100	40S ribosomal protein S6	4787	PF01092||_GAP_	Ribosomal protein S6e||_GAP_			0	clust_969	628	kog	KOG1646	40S ribosomal protein S6	0
AAEL000032-PC-supercont11	Phytophthora infestans	7	2	2	0	1	1	7	49	0	2	6	4	9	0	6	10	large									KOG1646	40S ribosomal protein S6	Translation, ribosomal structure and biogenesis	INFORMATION STORAGE AND PROCESSING				0	AAEL000032-PB-supercont11	100		4787	PF01092||_GAP_	Ribosomal protein S6e||_GAP_			0	clust_969	628	kog	KOG1646	40S ribosomal protein S6	0
AAEL000067-PA-supercont11	Phytophthora infestans	0	0	0	0	0	0	1	1	0	0	0	0	0	0	1	0	large																0	AAEL000067-PA-supercont11	87	hypothetical protein	4787					0	clust_457455	1				0
AAEL000068-PA-supercont11	Phytophthora infestans	5	4	1	2	43	8	15	25	6	5	13	13	33	3	29	14	large									KOG1767	40S ribosomal protein S25	Translation, ribosomal structure and biogenesis	INFORMATION STORAGE AND PROCESSING				0	AAEL000068-PA-supercont11	71	ribosomal protein S25, putative	4787	_GAP_||PF03297	_GAP_||S25 ribosomal protein			0	clust_2199	326	kog	KOG1767	40S ribosomal protein S25	2.38976538228977e-277
AAEL000068-PA-supercont11	Phytophthora infestans	NA	NA	0	0	1	1	0	3	0	0	0	0	0	1	0	NA	small									KOG1767	40S ribosomal protein S25	Translation, ribosomal structure and biogenesis	INFORMATION STORAGE AND PROCESSING				0	AAEL000068-PA-supercont11	71	ribosomal protein S25, putative	4787	_GAP_||PF03297	_GAP_||S25 ribosomal protein			0	clust_2199	326	kog	KOG1767	40S ribosomal protein S25	2.38976538228977e-277
AAEL000068-PB-supercont11	Phytophthora infestans	NA	NA	0	0	0	0	0	5	0	2	0	0	0	1	0	NA	small									KOG1767	40S ribosomal protein S25	Translation, ribosomal structure and biogenesis	INFORMATION STORAGE AND PROCESSING				0	AAEL000068-PA-supercont11	71	ribosomal protein S25, putative	4787	_GAP_||PF03297	_GAP_||S25 ribosomal protein			0	clust_2199	326	kog	KOG1767	40S ribosomal protein S25	2.38976538228977e-277
AAEL000068-PB-supercont11	Phytophthora infestans	7	3	4	5	26	4	15	24	4	1	9	6	41	2	30	14	large									KOG1767	40S ribosomal protein S25	Translation, ribosomal structure and biogenesis	INFORMATION STORAGE AND PROCESSING				0	AAEL000068-PA-supercont11	71	ribosomal protein S25, putative	4787	_GAP_||PF03297	_GAP_||S25 ribosomal protein			0	clust_2199	326	kog	KOG1767	40S ribosomal protein S25	2.38976538228977e-277
AAEL000076-PA-supercont11	Phytophthora infestans	0	0	0	0	0	0	1	0	0	0	0	0	0	0	0	0	large									KOG0820	Ribosomal RNA adenine dimethylase	RNA processing and modification	INFORMATION STORAGE AND PROCESSING				0	AAEL000076-PA-supercont11	96	dimethyladenosine transferase	4787	PF00398||_GAP_	Ribosomal RNA adenine dimethylase||_GAP_			0	clust_11220	54	pfam	PF00398	Ribosomal RNA adenine dimethylase	2.77613921293105e-08
AAEL000094-PA-supercont11	Phytophthora infestans	0	0	0	0	0	0	1	0	0	0	0	0	0	0	0	0	large	dgr:Dgri_GH12002	GH12002 gene product from transcript GH12002-RA						B4JKT0								0	AAEL000094-PA-supercont11	76	hypothetical protein	4787					0	clust_457458	1				0
AAEL000181-PA-supercont13	Phytophthora infestans	0	0	0	0	0	0	0	0	0	0	0	0	0	0	0	1	large	dgr:Dgri_GH18462	GH18462 gene product from transcript GH18462-RA; K11757 protein polybromo-1		K11757	protein polybromo-1			B4JIK7	KOG1827	Chromatin remodeling complex RSC, subunit RSC1/Polybromo and related proteins	Chromatin structure and dynamics	INFORMATION STORAGE AND PROCESSING				0	AAEL000181-PA-supercont13	89	polybromo-1	4787	_GAP_||PF00439||_GAP_||PF01426||_GAP_||PF00505||_GAP_	_GAP_||Bromodomain||_GAP_||BAH domain||_GAP_||HMG (high mobility group) box||_GAP_			0	clust_462448	1				0
AAEL000199-PA-supercont13	Phytophthora infestans	0	0	0	0	0	0	0	0	0	0	0	1	0	0	0	0	large									KOG4426	Arginyl-tRNA synthetase	Translation, ribosomal structure and biogenesis	INFORMATION STORAGE AND PROCESSING				0	AAEL000199-PA-supercont13	100	arginine--tRNA ligase	4787	_GAP_||PF03485||PF00750||PF05746	_GAP_||Arginyl tRNA synthetase N terminal domain||tRNA synthetases class I (R)||DALR anticodon binding domain			0	clust_29821	18	ko	K10742	DNA replication ATP-dependent helicase Dna2 [EC:3.6.4.12]	1.97897560695694e-38
AAEL000250-PA-supercont14	Phytophthora infestans	0	0	0	0	0	0	0	2	0	0	0	0	0	0	0	1	large																0	AAEL000250-PA-supercont14	78	forkhead box protein (AaegFOXP)	4787	_GAP_||PF00250||_GAP_	_GAP_||Fork head domain||_GAP_			0	clust_18136	32				0
AAEL000263-PA-supercont15	Phytophthora infestans	1	2	0	0	1	2	1	0	1	3	1	1	0	0	0	1	large	dgr:Dgri_GH22893	GH22893 gene product from transcript GH22893-RA						B4JVQ6	KOG1721	FOG: Zn-finger	General function prediction only	POORLY CHARACTERIZED				0	AAEL000263-PA-supercont15	64	Zinc finger protein jing homolog	4787					0	clust_1989	358				0
AAEL000276-PA-supercont15	Phytophthora infestans	0	1	0	0	0	0	0	0	0	0	0	0	0	0	1	0	large	dgr:Dgri_GH22735	GH22735 gene product from transcript GH22735-RA; K11789 HIV-1 Vpr-binding protein		K11789	HIV-1 Vpr-binding protein			B4JWH7								0	AAEL000276-PA-supercont15	89	conserved hypothetical protein	4787					0	clust_2665	273	ko	K01462	peptide deformylase [EC:3.5.1.88]	0
AAEL000290-PA-supercont15	Phytophthora infestans	0	0	0	0	1	0	2	1	0	1	0	0	4	0	1	0	large	dgr:Dgri_GH14731	GH14731 gene product from transcript GH14731-RA; K13102 DNA/RNA-binding protein KIN17		K13102	DNA/RNA-binding protein KIN17			B4IWX3	KOG2837	Protein containing a U1-type Zn-finger and implicated in RNA splicing or processing	RNA processing and modification	INFORMATION STORAGE AND PROCESSING				0	AAEL000290-PA-supercont15	89	conserved hypothetical protein	4787	_GAP_||PF10357||_GAP_	_GAP_||Domain of Kin17 curved DNA-binding protein||_GAP_			0	clust_63362	8	pfam	PF00565	Staphylococcal nuclease homologue	2.44770795266994e-06
AAEL000291-PA-supercont15	Phytophthora infestans	NA	NA	0	0	0	0	1	0	0	0	0	0	0	0	0	NA	small	dgr:Dgri_GH22892	GH22892 gene product from transcript GH22892-RA; K02155 V-type H+-transporting ATPase 16kDa proteolipid subunit [EC:3.6.3.14]	dgr00190||dgr01100||dgr04142||dgr04145	K02155	V-type H+-transporting ATPase 16kDa proteolipid subunit	Oxidative phosphorylation || Lysosome || Phagosome || Synaptic vesicle cycle || Collecting duct acid secretion || Vibrio cholerae infection || Epithelial cell signaling in Helicobacter pylori infection || Tuberculosis || Rheumatoid arthritis	3.6.3.14	B4JVQ7	KOG0232	Vacuolar H+-ATPase V0 sector, subunits c/c'	Energy production and conversion	METABOLISM				0	AAEL000291-PA-supercont15	91	V-type proton ATPase 16 kDa proteolipid subunit (V- ATPase 16 kDa proteolipid subunit)(Vacuolar proton pump 16 kDa proteolipid subunit)(V-ATPase subunit C)	4787	PF00137	ATP synthase subunit C	F-ATPase		4	clust_465482	1				0
AAEL000291-PA-supercont15	Phytophthora infestans	15	5	0	5	5	3	14	4	6	1	8	9	9	1	11	6	large	dgr:Dgri_GH22892	GH22892 gene product from transcript GH22892-RA; K02155 V-type H+-transporting ATPase 16kDa proteolipid subunit [EC:3.6.3.14]	dgr00190||dgr01100||dgr04142||dgr04145	K02155	V-type H+-transporting ATPase 16kDa proteolipid subunit	Oxidative phosphorylation || Lysosome || Phagosome || Synaptic vesicle cycle || Collecting duct acid secretion || Vibrio cholerae infection || Epithelial cell signaling in Helicobacter pylori infection || Tuberculosis || Rheumatoid arthritis	3.6.3.14	B4JVQ7	KOG0232	Vacuolar H+-ATPase V0 sector, subunits c/c'	Energy production and conversion	METABOLISM				0	AAEL000291-PA-supercont15	91	V-type proton ATPase 16 kDa proteolipid subunit (V- ATPase 16 kDa proteolipid subunit)(Vacuolar proton pump 16 kDa proteolipid subunit)(V-ATPase subunit C)	4787	PF00137	ATP synthase subunit C	F-ATPase		4	clust_465482	1				0
AAEL000303-PA-supercont16	Phytophthora infestans	0	0	0	0	0	0	0	0	0	0	0	0	28	0	0	0	large	dme:Dmel_CG31618 || dme:Dmel_CG33847 || dme:Dmel_CG33823 || dme:Dmel_CG33826 || dme:Dmel_CG33850 || dme:Dmel_CG33862 || dme:Dmel_CG33808 || dme:Dmel_CG33814 || dme:Dmel_CG33817 || dme:Dmel_CG33841 || dme:Dmel_CG33829 || dme:Dmel_CG33835 || dme:Dmel_CG33865 || dme:Dmel_CG33820 || dme:Dmel_CG33844 || dme:Dmel_CG33838 || dme:Dmel_CG33832 || dan:Dana_GF22315 || dan:Dana_GF22283 || dan:Dana_GF22255 ||…	His2A:CG31618; CG31618 gene product from transcript CG31618-RA; K11251 histone H2A || His2A:CG33847; CG33847 gene product from transcript CG33847-RA; K11251 histone H2A || His2A:CG33823; CG33823 gene product from transcript CG33823-RA; K11251 histone H2A || His2A:CG33826; CG33826 gene product from transcript CG33826-RA; K11251 histone H2A || His2A:CG33850; CG33850 gene product from transcript CG3…		K11251	histone H2A	Alcoholism || Systemic lupus erythematosus		B4JZ46||B0WZ34||P84055||Q76FE2||P84052||B4G2Q8||B4LVM8||P84051||P84054||B4N760||Q173V2||Q7PD33||B3MUM2||B4K7B2	KOG1756	Histone 2A	Chromatin structure and dynamics	INFORMATION STORAGE AND PROCESSING				0	AAEL000303-PA-supercont16	100	histone H2A, putative	4787	PF00125||_GAP_	Core histone H2A/H2B/H3/H4||_GAP_			0	clust_115517	5				0
AAEL000307-PA-supercont16	Phytophthora infestans	1	2	1	3	2	4	4	1	1	0	1	4	3	1	2	3	large	dan:Dana_GF14802	GF14802 gene product from transcript GF14802-RA						B3MMG9	KOG3595	Dyneins, heavy chain	Cytoskeleton	CELLULAR PROCESSES AND SIGNALING				0	AAEL000307-PA-supercont16	98	dynein heavy chain	4787	_GAP_||PF08393||_GAP_||PF12774||_GAP_||PF07728||_GAP_||PF12775||_GAP_||PF12780||PF12777||PF12781||_GAP_||PF03028	_GAP_||Dynein heavy chain, N-terminal region 2||_GAP_||PF12774||_GAP_||AAA domain (dynein-related subfamily)||_GAP_||PF12775||_GAP_||PF12780||PF12777||PF12781||_GAP_||Dynein heavy chain			0	clust_210223	3				0
AAEL000307-PA-supercont16	Phytophthora infestans	NA	NA	0	3	1	0	0	0	0	0	0	0	0	0	0	NA	small	dan:Dana_GF14802	GF14802 gene product from transcript GF14802-RA						B3MMG9	KOG3595	Dyneins, heavy chain	Cytoskeleton	CELLULAR PROCESSES AND SIGNALING				0	AAEL000307-PA-supercont16	98	dynein heavy chain	4787	_GAP_||PF08393||_GAP_||PF12774||_GAP_||PF07728||_GAP_||PF12775||_GAP_||PF12780||PF12777||PF12781||_GAP_||PF03028	_GAP_||Dynein heavy chain, N-terminal region 2||_GAP_||PF12774||_GAP_||AAA domain (dynein-related subfamily)||_GAP_||PF12775||_GAP_||PF12780||PF12777||PF12781||_GAP_||Dynein heavy chain			0	clust_210223	3				0
AAEL000321-PA-supercont16	Phytophthora infestans	2	0	0	0	0	0	0	0	0	0	0	0	0	0	0	0	large	dgr:Dgri_GH16518	GH16518 gene product from transcript GH16518-RA; K01895 acetyl-CoA synthetase [EC:6.2.1.1]	dgr01100||dgr00620||dgr00010||dgr00640	K01895	acetyl-CoA synthetase [EC:6.2.1.1]	Glycolysis / Gluconeogenesis || Pyruvate metabolism || Propanoate metabolism || Methane metabolism || Carbon fixation pathways in prokaryotes || Carbon metabolism	6.2.1.1	B4J127								0	AAEL000321-PA-supercont16	100	acetyl-coa synthetase	4787	_GAP_||PF00501||PF13193||_GAP_	_GAP_||AMP-binding enzyme||PF13193||_GAP_			0	clust_2491	290	pfam	PF00067	Cytochrome P450	0.0299528894940438
AAEL000388-PA-supercont17	Phytophthora infestans	1	0	0	1	0	0	0	0	0	0	0	1	0	0	0	1	large	dan:Dana_GF10975	GF10975 gene product from transcript GF10975-RA; K01870 isoleucyl-tRNA synthetase [EC:6.1.1.5]	dan00970	K01870	isoleucyl-tRNA synthetase [EC:6.1.1.5]	Aminoacyl-tRNA biosynthesis	6.1.1.5	B3MB44	KOG0434	Isoleucyl-tRNA synthetase	Translation, ribosomal structure and biogenesis	INFORMATION STORAGE AND PROCESSING				0	AAEL000388-PA-supercont17	100	isoleucyl tRNA synthetase	4787	PF00133||_GAP_||PF08264||_GAP_	tRNA synthetases class I (I, L, M and V)||_GAP_||Anticodon-binding domain||_GAP_			0	clust_204463	3				0
AAEL000402-PA-supercont17	Phytophthora infestans	0	0	0	0	0	0	0	0	0	0	1	0	0	0	0	1	large	dgr:Dgri_GH14739	GH14739 gene product from transcript GH14739-RA						B4IWV3	KOG0709	CREB/ATF family transcription factor	Transcription	INFORMATION STORAGE AND PROCESSING				0	AAEL000402-PA-supercont17	71	conserved hypothetical protein	4787	_GAP_||PF00170	_GAP_||bZIP transcription factor			0	clust_21234	27				0
AAEL000410-PA-supercont18	Phytophthora infestans	1	0	0	0	0	0	0	1	0	0	0	0	0	0	0	0	large	dgr:Dgri_GH18190	GH18190 gene product from transcript GH18190-RA						B4JG34	KOG1690	emp24/gp25L/p24 family of membrane trafficking proteins	Intracellular trafficking, secretion, and vesicular transport	CELLULAR PROCESSES AND SIGNALING				0	AAEL000410-PA-supercont18	100	glycoprotein 25l	4787	PF01105	emp24/gp25L/p24 family/GOLD			1	clust_8801	72				0
AAEL000482-PA-supercont19	Phytophthora infestans	NA	NA	0	0	0	1	0	0	1	0	0	0	0	0	0	NA	small	nve:NEMVE_v1g229551	hypothetical protein ; K11253 histone H3		K11253	histone H3	Alcoholism || Transcriptional misregulation in cancer || Systemic lupus erythematosus		A7S708	KOG1745	Histones H3 and H4	Chromatin structure and dynamics	INFORMATION STORAGE AND PROCESSING				0	NEMVEDRAFT_v1g229551-PA-scaffold_84Nemve1	100	Predicted protein [Source:UniProtKB/TrEMBL;Acc:A7S708]	45351	_GAP_||PF00125	_GAP_||Core histone H2A/H2B/H3/H4			0	clust_494	949	pfam	PF00118	TCP-1/cpn60 chaperonin family	1.29630367958681e-24
AAEL000482-PA-supercont19	Phytophthora infestans	28	5	3	0	13	5	11	4	20	11	11	7	42	4	17	11	large	nve:NEMVE_v1g229551	hypothetical protein ; K11253 histone H3		K11253	histone H3	Alcoholism || Transcriptional misregulation in cancer || Systemic lupus erythematosus		A7S708	KOG1745	Histones H3 and H4	Chromatin structure and dynamics	INFORMATION STORAGE AND PROCESSING				0	NEMVEDRAFT_v1g229551-PA-scaffold_84Nemve1	100	Predicted protein [Source:UniProtKB/TrEMBL;Acc:A7S708]	45351	_GAP_||PF00125	_GAP_||Core histone H2A/H2B/H3/H4			0	clust_494	949	pfam	PF00118	TCP-1/cpn60 chaperonin family	1.29630367958681e-24
AAEL000486-PA-supercont19	Phytophthora infestans	0	0	0	0	0	0	0	0	0	0	0	0	2	0	0	0	large	dan:Dana_GF18192	GF18192 gene product from transcript GF18192-RA; K09499 T-complex protein 1 subunit eta		K09499	T-complex protein 1 subunit eta			B3LXX7	KOG0361	Chaperonin complex component, TCP-1 eta subunit (CCT7)	Posttranslational modification, protein turnover, chaperones	CELLULAR PROCESSES AND SIGNALING	chloro	gi242620036-NC_012898	Aureococcus anophagefferens, Strain CCMP1850	3.3e-11	AAEL000486-PA-supercont19	97	chaperonin ATPase	4787	_GAP_||PF00118	_GAP_||TCP-1/cpn60 chaperonin family			0	clust_147126	4				0
AAEL000486-PB-supercont19	Phytophthora infestans	0	0	0	0	0	0	0	0	0	0	0	1	1	0	0	0	large	dan:Dana_GF18192	GF18192 gene product from transcript GF18192-RA; K09499 T-complex protein 1 subunit eta		K09499	T-complex protein 1 subunit eta			B3LXX7	KOG0361	Chaperonin complex component, TCP-1 eta subunit (CCT7)	Posttranslational modification, protein turnover, chaperones	CELLULAR PROCESSES AND SIGNALING	chloro	gi242620036-NC_012898	Aureococcus anophagefferens, Strain CCMP1850	2.9e-11	AAEL000486-PB-supercont19	97		4787	_GAP_||PF00118	_GAP_||TCP-1/cpn60 chaperonin family			0	clust_37	4142	kog	KOG1745	Histones H3 and H4	0
AAEL000490-PA-supercont19	Phytophthora infestans	226	72	27	17	58	44	45	22	168	26	46	45	76	23	110	40	large	dme:Dmel_CG3379 || dme:Dmel_CG31611 || dme:Dmel_CG33909 || dme:Dmel_CG33905 || dme:Dmel_CG33901 || dme:Dmel_CG33899 || dme:Dmel_CG33875 || dme:Dmel_CG33883 || dme:Dmel_CG33897 || dme:Dmel_CG33873 || dme:Dmel_CG33885 || dme:Dmel_CG33903 || dme:Dmel_CG33893 || dme:Dmel_CG33889 || dme:Dmel_CG33895 || dme:Dmel_CG33887 || dme:Dmel_CG33891 || dme:Dmel_CG33907 || dme:Dmel_CG33871 || dan:Dana_GF17447 || …	His4r; Histone H4 replacement; K11254 histone H4 || His4:CG31611; CG31611 gene product from transcript CG31611-RA; K11254 histone H4 || His4:CG33909; CG33909 gene product from transcript CG33909-RA; K11254 histone H4 || His4:CG33905; CG33905 gene product from transcript CG33905-RA; K11254 histone H4 || His4:CG33901; CG33901 gene product from transcript CG33901-RA; K11254 histone H4 || His4:CG3389…		K11254	histone H4	Alcoholism || Viral carcinogenesis || Systemic lupus erythematosus		B0WG64||Q76FD9||P84040||C4WWC4||B4MHK2||P84043||B4K7B1||B4JH62||P84041||E0V959||B4G2Q9||B1Q2A0||Q7PCX0||P84044||B3LW27||B4LVM7||Q16IE4	KOG3467	Histone H4	Chromatin structure and dynamics	INFORMATION STORAGE AND PROCESSING				0	100113706-nvi312	100	NV12135; histone H4-like	7425	PF00125	Core histone H2A/H2B/H3/H4			0	clust_149173	4				0
AAEL000490-PA-supercont19	Phytophthora infestans	NA	NA	0	0	0	0	0	2	0	0	0	2	1	0	0	NA	small	dme:Dmel_CG3379 || dme:Dmel_CG31611 || dme:Dmel_CG33909 || dme:Dmel_CG33905 || dme:Dmel_CG33901 || dme:Dmel_CG33899 || dme:Dmel_CG33875 || dme:Dmel_CG33883 || dme:Dmel_CG33897 || dme:Dmel_CG33873 || dme:Dmel_CG33885 || dme:Dmel_CG33903 || dme:Dmel_CG33893 || dme:Dmel_CG33889 || dme:Dmel_CG33895 || dme:Dmel_CG33887 || dme:Dmel_CG33891 || dme:Dmel_CG33907 || dme:Dmel_CG33871 || dan:Dana_GF17447 || …	His4r; Histone H4 replacement; K11254 histone H4 || His4:CG31611; CG31611 gene product from transcript CG31611-RA; K11254 histone H4 || His4:CG33909; CG33909 gene product from transcript CG33909-RA; K11254 histone H4 || His4:CG33905; CG33905 gene product from transcript CG33905-RA; K11254 histone H4 || His4:CG33901; CG33901 gene product from transcript CG33901-RA; K11254 histone H4 || His4:CG3389…		K11254	histone H4	Alcoholism || Viral carcinogenesis || Systemic lupus erythematosus		B0WG64||Q76FD9||P84040||C4WWC4||B4MHK2||P84043||B4K7B1||B4JH62||P84041||E0V959||B4G2Q9||B1Q2A0||Q7PCX0||P84044||B3LW27||B4LVM7||Q16IE4	KOG3467	Histone H4	Chromatin structure and dynamics	INFORMATION STORAGE AND PROCESSING				0	100113706-nvi312	100	NV12135; histone H4-like	7425	PF00125	Core histone H2A/H2B/H3/H4			0	clust_149173	4				0
AAEL000492-PA-supercont19	Phytophthora infestans	NA	NA	1	0	0	0	0	0	0	0	1	0	0	0	0	NA	small	phu:Phum_PHUM004190	histone H3, putative						E0V960	KOG1745	Histones H3 and H4	Chromatin structure and dynamics	INFORMATION STORAGE AND PROCESSING				0	PHUM004190-PA-DS234988PhumU1	100	histone H3, putative	121225	_GAP_||PF00125	_GAP_||Core histone H2A/H2B/H3/H4			0	clust_262	1403	pfam	PF00125	Core histone H2A/H2B/H3/H4	7.90362190463697e-11
AAEL000492-PA-supercont19	Phytophthora infestans	12	4	5	0	5	6	13	3	19	6	9	5	29	1	10	13	large	phu:Phum_PHUM004190	histone H3, putative						E0V960	KOG1745	Histones H3 and H4	Chromatin structure and dynamics	INFORMATION STORAGE AND PROCESSING				0	PHUM004190-PA-DS234988PhumU1	100	histone H3, putative	121225	_GAP_||PF00125	_GAP_||Core histone H2A/H2B/H3/H4			0	clust_262	1403	pfam	PF00125	Core histone H2A/H2B/H3/H4	7.90362190463697e-11
AAEL000494-PA-supercont19	Phytophthora infestans	16	2	2	2	7	2	3	3	15	0	3	2	7	2	9	5	large	dme:Dmel_CG31618 || dme:Dmel_CG33847 || dme:Dmel_CG33823 || dme:Dmel_CG33826 || dme:Dmel_CG33850 || dme:Dmel_CG33862 || dme:Dmel_CG33808 || dme:Dmel_CG33814 || dme:Dmel_CG33817 || dme:Dmel_CG33841 || dme:Dmel_CG33829 || dme:Dmel_CG33835 || dme:Dmel_CG33865 || dme:Dmel_CG33820 || dme:Dmel_CG33844 || dme:Dmel_CG33838 || dme:Dmel_CG33832 || dan:Dana_GF22315 || dan:Dana_GF22283 || dan:Dana_GF22255 ||…	His2A:CG31618; CG31618 gene product from transcript CG31618-RA; K11251 histone H2A || His2A:CG33847; CG33847 gene product from transcript CG33847-RA; K11251 histone H2A || His2A:CG33823; CG33823 gene product from transcript CG33823-RA; K11251 histone H2A || His2A:CG33826; CG33826 gene product from transcript CG33826-RA; K11251 histone H2A || His2A:CG33850; CG33850 gene product from transcript CG3…		K11251	histone H2A	Alcoholism || Systemic lupus erythematosus		B4JZ46||B0WZ34||P84055||Q76FE2||P84052||B4G2Q8||B4LVM8||P84051||P84054||B4N760||Q173V2||Q7PD33||B3MUM2||B4K7B2	KOG1756	Histone 2A	Chromatin structure and dynamics	INFORMATION STORAGE AND PROCESSING				0	AAEL000494-PA-supercont19	100	CG33862 [Source:FlyBase;GeneId:FBgn0053862]	7227	PF00125||_GAP_	Core histone H2A/H2B/H3/H4||_GAP_			0	clust_114918	5				0
AAEL000497-PA-supercont19	Phytophthora infestans	11	4	3	1	12	4	4	3	22	0	1	5	11	2	3	2	large	dgr:Dgri_GH23505 || dgr:Dgri_GH23503	GH23505 gene product from transcript GH23505-RA || GH23503 gene product from transcript GH23503-RA						B4K329	KOG1756	Histone 2A	Chromatin structure and dynamics	INFORMATION STORAGE AND PROCESSING				0	FBpp0157409-scaffold_6994dgri_r1	100	GH23503 [Source:FlyBase;GeneId:FBgn0130960]	7222	PF00125||_GAP_	Core histone H2A/H2B/H3/H4||_GAP_			0	clust_468284	1				0
AAEL000501-PA-supercont19	Phytophthora infestans	NA	NA	1	0	0	0	0	1	0	0	0	0	0	2	0	NA	small	dgr:Dgri_GH12997	GH12997 gene product from transcript GH12997-RA						B4K3S4	KOG3467	Histone H4	Chromatin structure and dynamics	INFORMATION STORAGE AND PROCESSING				0	FBpp0146903-scaffold_6001dgri_r1	100	GH12997 [Source:FlyBase;GeneId:FBgn0120475]	7222	PF00125	Core histone H2A/H2B/H3/H4			0	clust_149173	4				0
AAEL000501-PA-supercont19	Phytophthora infestans	263	60	29	20	72	42	54	31	165	17	32	26	66	20	109	37	large	dgr:Dgri_GH12997	GH12997 gene product from transcript GH12997-RA						B4K3S4	KOG3467	Histone H4	Chromatin structure and dynamics	INFORMATION STORAGE AND PROCESSING				0	FBpp0146903-scaffold_6001dgri_r1	100	GH12997 [Source:FlyBase;GeneId:FBgn0120475]	7222	PF00125	Core histone H2A/H2B/H3/H4			0	clust_149173	4				0
AAEL000506-PA-supercont19	Phytophthora infestans	NA	NA	0	1	0	0	0	0	0	0	0	0	0	0	0	NA	small									KOG1745	Histones H3 and H4	Chromatin structure and dynamics	INFORMATION STORAGE AND PROCESSING				0	100930444-shr2529	100	LOC100930444	9305	_GAP_||PF00125	_GAP_||Core histone H2A/H2B/H3/H4			0	clust_39	4130	pfam	PF12774	PF12774	1.78408535364276e-96
AAEL000506-PA-supercont19	Phytophthora infestans	21	5	6	1	8	4	17	6	18	6	4	3	43	2	8	9	large									KOG1745	Histones H3 and H4	Chromatin structure and dynamics	INFORMATION STORAGE AND PROCESSING				0	100930444-shr2529	100	LOC100930444	9305	_GAP_||PF00125	_GAP_||Core histone H2A/H2B/H3/H4			0	clust_39	4130	pfam	PF12774	PF12774	1.78408535364276e-96
AAEL000512-PA-supercont19	Phytophthora infestans	1	0	1	0	0	0	0	0	0	0	0	0	2	0	0	4	large	dgr:Dgri_GH12449	GH12449 gene product from transcript GH12449-RA						B4JJ92	KOG3595	Dyneins, heavy chain	Cytoskeleton	CELLULAR PROCESSES AND SIGNALING				0	AAEL000512-PA-supercont19	98	dynein heavy chain	4787	_GAP_||PF08393||_GAP_||PF12774||_GAP_||PF07728||_GAP_||PF12775||_GAP_||PF12780||PF12777||PF12781||_GAP_||PF03028	_GAP_||Dynein heavy chain, N-terminal region 2||_GAP_||PF12774||_GAP_||AAA domain (dynein-related subfamily)||_GAP_||PF12775||_GAP_||PF12780||PF12777||PF12781||_GAP_||Dynein heavy chain			2	clust_262	1403	pfam	PF00125	Core histone H2A/H2B/H3/H4	7.90362190463697e-11
AAEL000513-PA-supercont19	Phytophthora infestans	271	65	28	13	76	44	52	23	180	20	37	36	65	18	110	42	large	dgr:Dgri_GH12997	GH12997 gene product from transcript GH12997-RA						B4K3S4	KOG3467	Histone H4	Chromatin structure and dynamics	INFORMATION STORAGE AND PROCESSING				0	FBpp0146903-scaffold_6001dgri_r1	100	GH12997 [Source:FlyBase;GeneId:FBgn0120475]	7222	PF00125	Core histone H2A/H2B/H3/H4			0	clust_355078	2				0
AAEL000513-PA-supercont19	Phytophthora infestans	NA	NA	2	0	0	0	0	0	0	0	0	0	0	0	0	NA	small	dgr:Dgri_GH12997	GH12997 gene product from transcript GH12997-RA						B4K3S4	KOG3467	Histone H4	Chromatin structure and dynamics	INFORMATION STORAGE AND PROCESSING				0	FBpp0146903-scaffold_6001dgri_r1	100	GH12997 [Source:FlyBase;GeneId:FBgn0120475]	7222	PF00125	Core histone H2A/H2B/H3/H4			0	clust_355078	2				0
AAEL000517-PA-supercont19	Phytophthora infestans	NA	NA	0	0	0	0	0	0	1	0	0	0	0	0	0	NA	small									KOG3467	Histone H4	Chromatin structure and dynamics	INFORMATION STORAGE AND PROCESSING				0	100923446-shr450	100	H4-like	9305	PF00125	Core histone H2A/H2B/H3/H4			0	clust_2187	328	pfam	PF13639	PF13639	1.0469397900438e-23
AAEL000517-PA-supercont19	Phytophthora infestans	230	59	27	15	72	39	63	24	152	20	31	38	74	23	116	37	large									KOG3467	Histone H4	Chromatin structure and dynamics	INFORMATION STORAGE AND PROCESSING				0	100923446-shr450	100	H4-like	9305	PF00125	Core histone H2A/H2B/H3/H4			0	clust_2187	328	pfam	PF13639	PF13639	1.0469397900438e-23
AAEL000518-PA-supercont19	Phytophthora infestans	10	2	2	0	14	2	5	0	19	1	3	10	4	2	7	2	large	dgr:Dgri_GH23505 || dgr:Dgri_GH23503	GH23505 gene product from transcript GH23505-RA || GH23503 gene product from transcript GH23503-RA						B4K329	KOG1756	Histone 2A	Chromatin structure and dynamics	INFORMATION STORAGE AND PROCESSING				0	FBpp0157409-scaffold_6994dgri_r1	100	GH23503 [Source:FlyBase;GeneId:FBgn0130960]	7222	PF00125||_GAP_	Core histone H2A/H2B/H3/H4||_GAP_			0	clust_114417	5				0
AAEL000525-PA-supercont19	Phytophthora infestans	13	7	3	0	9	4	5	2	18	0	5	4	4	3	0	3	large	dme:Dmel_CG31618 || dme:Dmel_CG33847 || dme:Dmel_CG33823 || dme:Dmel_CG33826 || dme:Dmel_CG33850 || dme:Dmel_CG33862 || dme:Dmel_CG33808 || dme:Dmel_CG33814 || dme:Dmel_CG33817 || dme:Dmel_CG33841 || dme:Dmel_CG33829 || dme:Dmel_CG33835 || dme:Dmel_CG33865 || dme:Dmel_CG33820 || dme:Dmel_CG33844 || dme:Dmel_CG33838 || dme:Dmel_CG33832 || dan:Dana_GF22315 || dan:Dana_GF22283 || dan:Dana_GF22255 ||…	His2A:CG31618; CG31618 gene product from transcript CG31618-RA; K11251 histone H2A || His2A:CG33847; CG33847 gene product from transcript CG33847-RA; K11251 histone H2A || His2A:CG33823; CG33823 gene product from transcript CG33823-RA; K11251 histone H2A || His2A:CG33826; CG33826 gene product from transcript CG33826-RA; K11251 histone H2A || His2A:CG33850; CG33850 gene product from transcript CG3…		K11251	histone H2A	Alcoholism || Systemic lupus erythematosus		B4JZ46||B0WZ34||P84055||Q76FE2||P84052||B4G2Q8||B4LVM8||P84051||P84054||B4N760||Q173V2||Q7PD33||B3MUM2||B4K7B2	KOG1756	Histone 2A	Chromatin structure and dynamics	INFORMATION STORAGE AND PROCESSING				0	AAEL000494-PA-supercont19	100	CG33862 [Source:FlyBase;GeneId:FBgn0053862]	7227	PF00125||_GAP_	Core histone H2A/H2B/H3/H4||_GAP_			0	clust_149173	4				0
AAEL000565-PA-supercont111	Phytophthora infestans	0	0	0	0	1	1	0	0	0	0	0	1	0	0	1	0	large	dgr:Dgri_GH21424	GH21424 gene product from transcript GH21424-RA						B4J9C8								0	AAEL000565-PA-supercont111	57	hypothetical protein	4787					0	clust_459075	1				0
AAEL000565-PA-supercont111	Phytophthora infestans	NA	NA	0	0	0	0	0	2	0	0	1	0	0	0	0	NA	small	dgr:Dgri_GH21424	GH21424 gene product from transcript GH21424-RA						B4J9C8								0	AAEL000565-PA-supercont111	57	hypothetical protein	4787					0	clust_459075	1				0
AAEL000597-PA-supercont112	Phytophthora infestans	0	1	0	0	0	0	0	0	0	0	1	0	0	0	0	0	large	dan:Dana_GF15089	GF15089 gene product from transcript GF15089-RA						B3MMG1	KOG3594	FOG: Cadherin repeats	Function unknown	POORLY CHARACTERIZED				0	AAEL000597-PA-supercont112	97	cadherin	4787	_GAP_||PF00028||_GAP_||PF00008||_GAP_||PF02210||_GAP_||PF12661||_GAP_||PF02210||_GAP_||PF00008||_GAP_||PF01049	_GAP_||Cadherin domain||_GAP_||EGF-like domain||_GAP_||Laminin G domain||_GAP_||PF12661||_GAP_||Laminin G domain||_GAP_||EGF-like domain||_GAP_||Cadherin cytoplasmic region			1	clust_64415	8				0
AAEL000633-PA-supercont113	Phytophthora infestans	0	0	0	0	0	0	0	0	0	0	0	0	0	0	0	1	large	dgr:Dgri_GH14531	GH14531 gene product from transcript GH14531-RA						B4IZ24	KOG4641	FOG: Toll/interleukin receptor and related proteins containing LRR and TIR repeats	Signal transduction mechanisms	CELLULAR PROCESSES AND SIGNALING				0	AAEL000633-PA-supercont113	92	Toll-likeReceptor.	4787	_GAP_||PF13306||PF13855||PF13306||PF13855||PF13306||PF13855||_GAP_||PF01582||_GAP_	_GAP_||PF13306||Leucine rich repeat||PF13306||Leucine rich repeat||PF13306||Leucine rich repeat||_GAP_||TIR domain||_GAP_			1	clust_11752	52				0
AAEL000637-PA-supercont113	Phytophthora infestans	0	0	0	0	0	0	0	0	0	0	0	1	0	0	0	0	large																0	AAEL000637-PA-supercont113	77	hypothetical protein	4787	PF14846||_GAP_	PF14846||_GAP_			0	clust_459482	1				0
AAEL000641-PA-supercont113	Phytophthora infestans	NA	NA	0	0	0	0	0	1	0	0	0	0	0	1	0	NA	small									KOG0190	Protein disulfide isomerase (prolyl 4-hydroxylase beta subunit)	Posttranslational modification, protein turnover, chaperones	CELLULAR PROCESSES AND SIGNALING	chloro	gi11465476-NC_001840	Cyanidium caldarium	1.3e-09	AAEL000641-PA-supercont113	96	protein disulfide isomerase	4787	_GAP_||PF00085||PF13848||PF00085	_GAP_||Thioredoxin||PF13848||Thioredoxin			0	clust_873	677	pfam	PF00085	Thioredoxin	1.34705419338256e-54
AAEL000641-PA-supercont113	Phytophthora infestans	6	4	2	2	0	1	4	20	1	1	2	1	7	2	3	2	large									KOG0190	Protein disulfide isomerase (prolyl 4-hydroxylase beta subunit)	Posttranslational modification, protein turnover, chaperones	CELLULAR PROCESSES AND SIGNALING	chloro	gi11465476-NC_001840	Cyanidium caldarium	1.3e-09	AAEL000641-PA-supercont113	96	protein disulfide isomerase	4787	_GAP_||PF00085||PF13848||PF00085	_GAP_||Thioredoxin||PF13848||Thioredoxin			0	clust_873	677	pfam	PF00085	Thioredoxin	1.34705419338256e-54
AAEL000654-PA-supercont113	Phytophthora infestans	0	0	0	0	0	0	1	0	0	0	0	0	0	0	0	0	large									KOG3736	Polypeptide N-acetylgalactosaminyltransferase	Posttranslational modification, protein turnover, chaperones	CELLULAR PROCESSES AND SIGNALING				0	AAEL000654-PA-supercont113	95	n-acetylgalactosaminyltransferase	4787	_GAP_||PF00535||PF02709||_GAP_||PF00652	_GAP_||Glycosyl transferase family 2||Galactosyltransferase||_GAP_||Ricin-type beta-trefoil lectin domain			1	clust_6434	102	pfam	PF02709	Galactosyltransferase	0.000672452889201702
AAEL000677-PA-supercont113	Phytophthora infestans	2	0	0	0	1	0	0	0	0	0	0	0	0	0	0	0	large	dan:Dana_GF25165	GF25165 gene product from transcript GF25165-RA; K03016 DNA-directed RNA polymerases I, II, and III subunit RPABC3	dan00230||dan03020||dan01100||dan00240	K03016	DNA-directed RNA polymerases I, II, and III subunit RPABC3	Purine metabolism || Pyrimidine metabolism || RNA polymerase || Cytosolic DNA-sensing pathway || Huntington's disease || Epstein-Barr virus infection		B3MAS1	KOG3400	RNA polymerase subunit 8	Transcription	INFORMATION STORAGE AND PROCESSING				0	AAEL000677-PA-supercont113	100	DNA-directed RNA polymerase subunit rpb8	4787	PF03870	RNA polymerase Rpb8			0	clust_6933	94	pfam	PF03870	RNA polymerase Rpb8	8.61208445252922e-10
AAEL000679-PA-supercont114	Phytophthora infestans	1	0	0	0	0	0	0	1	0	0	0	1	1	0	3	1	large	dan:Dana_GF14648	GF14648 gene product from transcript GF14648-RA; K12158 ubiquitin-like protein Nedd8		K12158	ubiquitin-like protein Nedd8			B3MPE2	KOG0005	Ubiquitin-like protein	Cell cycle control, cell division, chromosome partitioning	CELLULAR PROCESSES AND SIGNALING				0	AAEL000679-PA-supercont114	100	NEDD8, putative	4787	PF00240	Ubiquitin family			0	clust_92	2545	pfam	PF00240	Ubiquitin family	1.40867332973464e-249
AAEL000693-PA-supercont114	Phytophthora infestans	1	0	0	0	0	0	0	3	0	0	0	0	1	0	0	1	large	dgr:Dgri_GH11387	GH11387 gene product from transcript GH11387-RA; K07203 FKBP12-rapamycin complex-associated protein	dgr04150	K07203	serine/threonine-protein kinase mTOR [EC:2.7.11.1]	ErbB signaling pathway || HIF-1 signaling pathway || Phospholipase D signaling pathway || Regulation of mitophagy - yeast || mTOR signaling pathway || PI3K-Akt signaling pathway || AMPK signaling pathway || Longevity regulating pathway - mammal || Longevity regulating pathway - worm || Jak-STAT signaling pathway || Insulin signaling pathway || Thyroid hormone signaling pathway || Adipocytokine si…		B4JA43	KOG0891	DNA-dependent protein kinase	Replication, recombination and repair	INFORMATION STORAGE AND PROCESSING				0	AAEL000693-PA-supercont114	96	fkbp-rapamycin associated protein	4787	_GAP_||PF11865||_GAP_||PF02259||_GAP_||PF08771||_GAP_||PF00454||_GAP_||PF02260	_GAP_||Domain of unknown function (DUF3385)||_GAP_||FAT domain||_GAP_||Rapamycin binding domain||_GAP_||Phosphatidylinositol 3- and 4-kinase||_GAP_||FATC domain			0	clust_4396	158	pfam	PF02260	FATC domain	1.74644672509834e-07
AAEL000710-PA-supercont114	Phytophthora infestans	0	0	0	0	1	0	0	0	0	0	0	0	0	0	0	0	large	nve:NEMVE_v1g161147	hypothetical protein						A7RP57								0	AAEL000710-PA-supercont114	100	conserved hypothetical protein	4787					0	clust_114347	5				0
AAEL000730-PA-supercont115	Phytophthora infestans	1	0	0	0	0	0	0	0	0	0	0	0	0	0	0	0	large																0	AAEL000730-PA-supercont115	93	conserved hypothetical protein	4787	_GAP_||PF00097	_GAP_||Zinc finger, C3HC4 type (RING finger)			0	clust_459815	1				0
AAEL000741-PA-supercont115	Phytophthora infestans	0	0	0	0	0	0	0	0	0	0	0	0	0	0	1	1	large	dan:Dana_GF23901	GF23901 gene product from transcript GF23901-RA; K09428 E74-like factor 1/2/4		K09428	E74-like factor 1/2/4			B3M4K4	KOG3804	Transcription factor NERF and related proteins, contain ETS domain	Transcription	INFORMATION STORAGE AND PROCESSING				0	AAEL000741-PA-supercont115	66	ecdysone-induced protein 74EF (ETS transcription factor E74A)	4787	_GAP_||PF00178||_GAP_	_GAP_||Ets-domain||_GAP_			0	clust_5921	111	pfam	PF00057	Low-density lipoprotein receptor domain class A	2.97499218646641e-06
AAEL000746-PA-supercont115	Phytophthora infestans	0	0	2	0	2	0	2	0	1	0	0	2	5	1	6	1	large									KOG1526	NADP-dependent isocitrate dehydrogenase	Energy production and conversion	METABOLISM				0	AAEL000746-PA-supercont115	100	NADP-specific isocitrate dehydrogenase	4787	PF00180	Isocitrate/isopropylmalate dehydrogenase			0	clust_459818	1				0
AAEL000746-PA-supercont115	Phytophthora infestans	NA	NA	0	0	0	0	0	0	0	0	0	1	0	0	0	NA	small									KOG1526	NADP-dependent isocitrate dehydrogenase	Energy production and conversion	METABOLISM				0	AAEL000746-PA-supercont115	100	NADP-specific isocitrate dehydrogenase	4787	PF00180	Isocitrate/isopropylmalate dehydrogenase			0	clust_459818	1				0
AAEL000794-PA-supercont116	Phytophthora infestans	0	0	0	0	0	0	0	0	0	0	0	0	0	0	0	1	large									KOG1839	Uncharacterized protein CLU1/cluA/TIF31 involved in mitochondrial morphology/distribution, also found associated with eIF-3	General function prediction only	POORLY CHARACTERIZED				0	AAEL000794-PA-supercont116	94	Protein KIAA0664 homolog	4787	_GAP_||PF15044||_GAP_||PF13236||_GAP_||PF12807||_GAP_||PF13374||PF13424||_GAP_	_GAP_||PF15044||_GAP_||PF13236||_GAP_||PF12807||_GAP_||PF13374||PF13424||_GAP_			0	clust_26797	21	pfam	PF02936	Cytochrome c oxidase subunit IV	1.2309861429731e-47
AAEL000795-PA-supercont117	Phytophthora infestans	NA	NA	0	0	2	2	4	4	1	5	0	0	2	1	4	NA	small	bfo:BRAFLDRAFT_131116 || dmo:Dmoj_GI21526	hypothetical protein; K08770 ubiquitin C || GI21526 gene product from transcript GI21526-RA; K08770 ubiquitin C		K08770	ubiquitin C	PPAR signaling pathway		B4L5F4||C3Y2C9								0	BRAFLDRAFT_131116-bfo1830	100	hypothetical protein	7739	PF00240	Ubiquitin family			0	clust_26798	21				0
AAEL000795-PA-supercont117	Phytophthora infestans	268	286	194	147	211	224	509	296	143	192	369	511	404	212	362	964	large	bfo:BRAFLDRAFT_131116 || dmo:Dmoj_GI21526	hypothetical protein; K08770 ubiquitin C || GI21526 gene product from transcript GI21526-RA; K08770 ubiquitin C		K08770	ubiquitin C	PPAR signaling pathway		B4L5F4||C3Y2C9								0	BRAFLDRAFT_131116-bfo1830	100	hypothetical protein	7739	PF00240	Ubiquitin family			0	clust_26798	21				0
AAEL000823-PB-supercont117	Phytophthora infestans	4	0	0	0	0	0	0	0	0	0	0	0	0	0	1	0	large	dgr:Dgri_GH18998	GH18998 gene product from transcript GH18998-RA; K02917 large subunit ribosomal protein L35Ae	dgr03010	K02917	large subunit ribosomal protein L35Ae	Ribosome		B4JHV9	KOG0887	60S ribosomal protein L35A/L37	Translation, ribosomal structure and biogenesis	INFORMATION STORAGE AND PROCESSING				0	AAEL000823-PA-supercont117	100	ribosomal protein L35A, putative	4787	_GAP_||PF01247	_GAP_||Ribosomal protein L35Ae			0	clust_204169	3				0
AAEL000857-PA-supercont118	Phytophthora infestans	0	1	0	0	0	0	0	0	0	0	0	1	0	0	1	0	large	phu:Phum_PHUM336770	krueppel c2h2-type zinc finger protein, putative						E0VNK7	KOG1721	FOG: Zn-finger	General function prediction only	POORLY CHARACTERIZED				0	AAEL000857-PA-supercont118	73	conserved hypothetical protein	4787	_GAP_||PF07776||_GAP_||PF00096||PF13894||_GAP_||PF00096||PF13465||PF13894	_GAP_||Zinc-finger associated domain (zf-AD) ||_GAP_||Zinc finger, C2H2 type||PF13894||_GAP_||Zinc finger, C2H2 type||PF13465||PF13894			0	clust_203336	3	pfam	PF00788	Ras association (RalGDS/AF-6) domain	6.25919318997248e-05
AAEL000893-PA-supercont118	Phytophthora infestans	1	0	0	0	0	0	0	0	0	0	2	0	0	0	0	0	large	dan:Dana_GF25204	GF25204 gene product from transcript GF25204-RA						B3M3H7	KOG0527	HMG-box transcription factor	Transcription	INFORMATION STORAGE AND PROCESSING				0	AAEL000893-PA-supercont118	89	sex-determining region y protein, sry	4787	_GAP_||PF00505||_GAP_	_GAP_||HMG (high mobility group) box||_GAP_			0	clust_980	625	pfam	PF13909	PF13909	0.000250338346958423
AAEL000947-PA-supercont119	Phytophthora infestans	1	0	0	0	0	0	0	1	0	0	0	0	0	0	0	0	large									KOG3372	Signal peptidase complex subunit	Intracellular trafficking, secretion, and vesicular transport	CELLULAR PROCESSES AND SIGNALING				0	AAEL000947-PA-supercont119	100	microsomal signal peptidase 23 kd subunit (spc22/23)	4787	PF04573	Signal peptidase subunit			1	clust_460364	1				0
AAEL000949-PA-supercont119	Phytophthora infestans	0	0	0	0	0	0	0	0	0	0	0	0	0	1	0	0	large	dan:Dana_GF12973	GF12973 gene product from transcript GF12973-RA						B3MDT4								0	AAEL000949-PA-supercont119	77	conserved hypothetical protein	4787	PF09726||_GAP_	Transmembrane protein||_GAP_			4	clust_68512	8				0
AAEL000951-PA-supercont119	Phytophthora infestans	0	0	0	0	12	0	0	0	0	0	1	0	13	0	1	0	large	dan:Dana_GF11416	GF11416 gene product from transcript GF11416-RA; K03232 elongation factor 1-beta		K03232	elongation factor 1-beta			B3MDA0	KOG1668	Elongation factor 1 beta/delta chain	Transcription	INFORMATION STORAGE AND PROCESSING				0	AAEL000951-PA-supercont119	83	elongation factor 1-beta2	4787	_GAP_||PF10587||PF00736	_GAP_||Eukaryotic elongation factor 1 beta central acidic region||EF-1 guanine nucleotide exchange domain			0	clust_4664	147	pfam	PF00736	EF-1 guanine nucleotide exchange domain	7.82263751848641e-95
AAEL000951-PB-supercont119	Phytophthora infestans	0	0	0	0	16	0	0	0	0	0	0	0	3	0	1	0	large	dan:Dana_GF11416	GF11416 gene product from transcript GF11416-RA; K03232 elongation factor 1-beta		K03232	elongation factor 1-beta			B3MDA0	KOG1668	Elongation factor 1 beta/delta chain	Transcription	INFORMATION STORAGE AND PROCESSING				0	AAEL000951-PB-supercont119	91		4787	_GAP_||PF00736	_GAP_||EF-1 guanine nucleotide exchange domain			0	clust_336190	2				0
AAEL000955-PA-supercont119	Phytophthora infestans	0	0	0	0	1	0	0	0	0	0	0	0	0	0	0	0	large	dan:Dana_GF23640	GF23640 gene product from transcript GF23640-RA; K08343 autophagy-related protein 3	dan04140	K08343	ubiquitin-like-conjugating enzyme ATG3	Regulation of autophagy		B3M873	KOG2981	Protein involved in autophagocytosis during starvation	General function prediction only	POORLY CHARACTERIZED				0	AAEL000955-PA-supercont119	90	conserved hypothetical protein	4787	PF03986||_GAP_||PF03987||PF10381	Autophagocytosis associated protein (Atg3), N-terminal domain ||_GAP_||Autophagocytosis associated protein, active-site domain ||Autophagocytosis associated protein C-terminal			0	clust_344795	2				0
AAEL000983-PA-supercont120	Phytophthora infestans	0	0	0	1	1	1	1	1	0	0	0	2	0	0	0	0	large									KOG0934	Clathrin adaptor complex, small subunit	Intracellular trafficking, secretion, and vesicular transport	CELLULAR PROCESSES AND SIGNALING				0	AAEL000983-PA-supercont120	100	clathrin coat assembly protein ap19	4787	PF01217	Clathrin adaptor complex small chain			0	clust_3007	239	pfam	PF01217	Clathrin adaptor complex small chain	1.64575235609843e-23
AAEL000983-PB-supercont120	Phytophthora infestans	0	0	0	1	0	1	1	1	0	0	1	0	1	0	0	0	large									KOG0934	Clathrin adaptor complex, small subunit	Intracellular trafficking, secretion, and vesicular transport	CELLULAR PROCESSES AND SIGNALING				0	AAEL000983-PB-supercont120	100		4787	PF01217	Clathrin adaptor complex small chain			0	clust_3007	239	pfam	PF01217	Clathrin adaptor complex small chain	1.64575235609843e-23
AAEL000983-PC-supercont120	Phytophthora infestans	0	0	0	0	0	0	3	0	0	0	0	1	3	0	0	2	large									KOG0934	Clathrin adaptor complex, small subunit	Intracellular trafficking, secretion, and vesicular transport	CELLULAR PROCESSES AND SIGNALING				0	AAEL000983-PC-supercont120	100		4787	PF01217	Clathrin adaptor complex small chain			0	clust_3007	239	pfam	PF01217	Clathrin adaptor complex small chain	1.64575235609843e-23
AAEL000983-PD-supercont120	Phytophthora infestans	0	0	0	1	0	0	0	1	0	0	0	0	0	0	0	0	large	dan:Dana_GF17027 || der:Dere_GG11239 || dse:Dsec_GM26541 || dsi:Dsim_GD21048 || dwi:Dwil_GK11486 || dya:Dyak_GE23431	GF17027 gene product from transcript GF17027-RA; K12394 AP-1 complex subunit sigma 1/2 || GG11239 gene product from transcript GG11239-RA; K12394 AP-1 complex subunit sigma 1/2 || GM26541 gene product from transcript GM26541-RA; K12394 AP-1 complex subunit sigma 1/2 || GD21048 gene product from transcript GD21048-RA; K12394 AP-1 complex subunit sigma 1/2 || GK11486 gene product from transcript GK…	dsi04142||dya04142||dse04142||dwi04142||der04142||dan04142	K12394	AP-1 complex subunit sigma 1/2	Lysosome		B4PL44||B4HG13||B3P8B4||B4QSD8||B3M313||B4N9E5	KOG0934	Clathrin adaptor complex, small subunit	Intracellular trafficking, secretion, and vesicular transport	CELLULAR PROCESSES AND SIGNALING				0	AAEL000983-PD-supercont120	100		4787	PF01217	Clathrin adaptor complex small chain			0	clust_3007	239	pfam	PF01217	Clathrin adaptor complex small chain	1.64575235609843e-23
AAEL000983-PE-supercont120	Phytophthora infestans	0	0	0	0	0	0	0	0	0	0	0	0	0	0	4	0	large	dan:Dana_GF17027 || der:Dere_GG11239 || dse:Dsec_GM26541 || dsi:Dsim_GD21048 || dwi:Dwil_GK11486 || dya:Dyak_GE23431	GF17027 gene product from transcript GF17027-RA; K12394 AP-1 complex subunit sigma 1/2 || GG11239 gene product from transcript GG11239-RA; K12394 AP-1 complex subunit sigma 1/2 || GM26541 gene product from transcript GM26541-RA; K12394 AP-1 complex subunit sigma 1/2 || GD21048 gene product from transcript GD21048-RA; K12394 AP-1 complex subunit sigma 1/2 || GK11486 gene product from transcript GK…	dsi04142||dya04142||dse04142||dwi04142||der04142||dan04142	K12394	AP-1 complex subunit sigma 1/2	Lysosome		B4PL44||B4HG13||B3P8B4||B4QSD8||B3M313||B4N9E5	KOG0934	Clathrin adaptor complex, small subunit	Intracellular trafficking, secretion, and vesicular transport	CELLULAR PROCESSES AND SIGNALING				0	AAEL000983-PE-supercont120	100		4787	PF01217	Clathrin adaptor complex small chain			0	clust_49484	11				0
AAEL000987-PA-supercont120	Phytophthora infestans	NA	NA	0	1	0	0	0	1	0	0	1	2	0	3	0	NA	small									KOG2309	60s ribosomal protein L2/L8	Translation, ribosomal structure and biogenesis	INFORMATION STORAGE AND PROCESSING	chloro	gi323149193-NC_015084	Coccomyxa subellipsoidea C-169	1.4e-24	AAEL000987-PA-supercont120	100	60S ribosomal protein L8	4787	PF00181||PF03947||_GAP_	Ribosomal Proteins L2, RNA binding domain||Ribosomal Proteins L2, C-terminal domain||_GAP_			0	clust_67108	8	kog	KOG2155	Tubulin-tyrosine ligase-related protein	1.99573577787104e-05
AAEL000987-PA-supercont120	Phytophthora infestans	105	24	17	21	97	77	119	1537	67	37	56	88	158	23	121	150	large									KOG2309	60s ribosomal protein L2/L8	Translation, ribosomal structure and biogenesis	INFORMATION STORAGE AND PROCESSING	chloro	gi323149193-NC_015084	Coccomyxa subellipsoidea C-169	1.4e-24	AAEL000987-PA-supercont120	100	60S ribosomal protein L8	4787	PF00181||PF03947||_GAP_	Ribosomal Proteins L2, RNA binding domain||Ribosomal Proteins L2, C-terminal domain||_GAP_			0	clust_67108	8	kog	KOG2155	Tubulin-tyrosine ligase-related protein	1.99573577787104e-05
AAEL000999-PA-supercont120	Phytophthora infestans	0	1	0	0	0	0	0	0	1	2	0	0	1	0	1	0	large	dan:Dana_GF24361	GF24361 gene product from transcript GF24361-RA; K02210 minichromosome maintenance protein 7 (cell division control protein 47)	dan03030	K02210	DNA replication licensing factor MCM7 [EC:3.6.4.12]	DNA replication || Cell cycle || Cell cycle - yeast || Meiosis - yeast		B3M5X9	KOG0482	DNA replication licensing factor, MCM7 component	Replication, recombination and repair	INFORMATION STORAGE AND PROCESSING				0	AAEL000999-PA-supercont120	93	DNA replication licensing factor MCM7	4787	PF14551||_GAP_||PF00493||_GAP_	PF14551||_GAP_||MCM2/3/5 family||_GAP_			0	clust_30602	18	ko	K00655	1-acyl-sn-glycerol-3-phosphate acyltransferase [EC:2.3.1.51]	1.98997974531501e-07
AAEL001005-PA-supercont120	Phytophthora infestans	NA	NA	0	0	0	0	1	0	0	0	0	0	0	0	1	NA	small	dan:Dana_GF18838	GF18838 gene product from transcript GF18838-RA; K08057 calreticulin	dan04145||dan04141	K08057	calreticulin	Protein processing in endoplasmic reticulum || Phagosome || Antigen processing and presentation || Chagas disease (American trypanosomiasis) || HTLV-I infection		B3LZF7	KOG0674	Calreticulin	Posttranslational modification, protein turnover, chaperones	CELLULAR PROCESSES AND SIGNALING				0	AAEL001005-PA-supercont120	87	calreticulin	4787	PF00262||_GAP_	Calreticulin family||_GAP_			0	clust_149211	4				0
AAEL001005-PA-supercont120	Phytophthora infestans	1	1	0	1	0	2	3	0	1	2	3	4	3	0	2	1	large	dan:Dana_GF18838	GF18838 gene product from transcript GF18838-RA; K08057 calreticulin	dan04145||dan04141	K08057	calreticulin	Protein processing in endoplasmic reticulum || Phagosome || Antigen processing and presentation || Chagas disease (American trypanosomiasis) || HTLV-I infection		B3LZF7	KOG0674	Calreticulin	Posttranslational modification, protein turnover, chaperones	CELLULAR PROCESSES AND SIGNALING				0	AAEL001005-PA-supercont120	87	calreticulin	4787	PF00262||_GAP_	Calreticulin family||_GAP_			0	clust_149211	4				0
AAEL001041-PA-supercont121	Phytophthora infestans	0	0	0	0	0	0	0	0	0	0	0	0	0	1	0	0	large	dgr:Dgri_GH12882	GH12882 gene product from transcript GH12882-RA; K04536 guanine nucleotide binding protein (G protein), beta 1		K04536	guanine nucleotide-binding protein G(I)/G(S)/G(T) subunit beta-1	MAPK signaling pathway - yeast || Ras signaling pathway || Chemokine signaling pathway || PI3K-Akt signaling pathway || Circadian entrainment || Retrograde endocannabinoid signaling || Glutamatergic synapse || Cholinergic synapse || Serotonergic synapse || GABAergic synapse || Dopaminergic synapse || Olfactory transduction || Phototransduction || Morphine addiction || Alcoholism || Pathways in ca…		B4JLK7	KOG0286	G-protein beta subunit	General function prediction only	POORLY CHARACTERIZED				0	AAEL001041-PA-supercont121	100	guanine nucleotide-binding protein beta 3 (g protein beta3)	4787	_GAP_||PF00400	_GAP_||WD domain, G-beta repeat			0	clust_93604	6				0
AAEL001044-PA-supercont121	Phytophthora infestans	0	0	0	0	1	0	0	0	0	0	0	0	0	0	0	0	large	dan:Dana_GF10209	GF10209 gene product from transcript GF10209-RA; K01866 tyrosyl-tRNA synthetase [EC:6.1.1.1]	dan00970	K01866	tyrosyl-tRNA synthetase [EC:6.1.1.1]	Aminoacyl-tRNA biosynthesis	6.1.1.1	B3M6Y0	KOG2144	Tyrosyl-tRNA synthetase, cytoplasmic	Translation, ribosomal structure and biogenesis	INFORMATION STORAGE AND PROCESSING				0	AAEL001044-PA-supercont121	92	tyrosine--tRNA ligase	4787	_GAP_||PF00579||_GAP_||PF01588||_GAP_	_GAP_||tRNA synthetases class I (W and Y)||_GAP_||Putative tRNA binding domain||_GAP_			0	clust_461725	1				0
AAEL001063-PA-supercont122	Phytophthora infestans	0	0	1	0	1	3	2	2	0	0	5	5	1	0	1	3	large																0	AAEL001063-PA-supercont122	89	hypothetical protein	4787					0	clust_9002	70	kegg	dan:Dana_GF22088	GF22088 gene product from transcript GF22088-RA	5.16365960878673e-07
AAEL001094-PA-supercont122	Phytophthora infestans	0	0	0	0	0	0	0	0	0	0	0	0	1	0	0	0	large	dpo:Dpse_GA12823 || dan:Dana_GF20408 || dpe:Dper_GL27055	GA12823 gene product from transcript GA12823-RA || GF20408 gene product from transcript GF20408-RA || GL27055 gene product from transcript GL27055-RA						Q29IV3||B4HAQ0||B3MQA4	KOG3591	Alpha crystallins	Posttranslational modification, protein turnover, chaperones	CELLULAR PROCESSES AND SIGNALING				0	AAEL001094-PA-supercont122	80	conserved hypothetical protein	4787	_GAP_||PF00011	_GAP_||Hsp20/alpha crystallin family			0	clust_18162	32	pfam	PF00011	Hsp20/alpha crystallin family	0.00318889273623335
AAEL001094-PB-supercont122	Phytophthora infestans	0	0	0	0	0	0	0	1	0	0	0	0	1	0	1	0	large	dpo:Dpse_GA12823 || dan:Dana_GF20408 || dpe:Dper_GL27055	GA12823 gene product from transcript GA12823-RA || GF20408 gene product from transcript GF20408-RA || GL27055 gene product from transcript GL27055-RA						Q29IV3||B4HAQ0||B3MQA4	KOG3591	Alpha crystallins	Posttranslational modification, protein turnover, chaperones	CELLULAR PROCESSES AND SIGNALING				0	AAEL001094-PB-supercont122	82		4787	_GAP_||PF00011	_GAP_||Hsp20/alpha crystallin family			0	clust_355095	2				0
AAEL001099-PA-supercont122	Phytophthora infestans	NA	NA	0	0	0	0	0	0	0	0	0	0	0	1	0	NA	small	phu:Phum_PHUM615900	dice1/dead/H box polypeptide, putative; K13143 integrator complex subunit 6		K13143	integrator complex subunit 6			E0W459								0	AAEL001099-PA-supercont122	85	DEAD box polypeptide	4787	PF13519||_GAP_||PF15300||_GAP_	PF13519||_GAP_||PF15300||_GAP_			0	clust_149223	4				0
AAEL001099-PA-supercont122	Phytophthora infestans	1	0	0	0	0	0	0	1	0	1	0	3	1	1	0	0	large	phu:Phum_PHUM615900	dice1/dead/H box polypeptide, putative; K13143 integrator complex subunit 6		K13143	integrator complex subunit 6			E0W459								0	AAEL001099-PA-supercont122	85	DEAD box polypeptide	4787	PF13519||_GAP_||PF15300||_GAP_	PF13519||_GAP_||PF15300||_GAP_			0	clust_149223	4				0
AAEL001108-PA-supercont123	Phytophthora infestans	0	0	0	0	1	1	0	0	0	1	4	1	1	1	2	0	large									KOG0696	Serine/threonine protein kinase	Signal transduction mechanisms	CELLULAR PROCESSES AND SIGNALING				0	AAEL001108-PA-supercont123	97	protein kinase c	4787	PF00130||PF00168||_GAP_||PF00069||PF00433	Phorbol esters/diacylglycerol binding domain (C1 domain)||C2 domain||_GAP_||Protein kinase domain||Protein kinase C terminal domain			0	clust_461	983	ko	K07390	monothiol glutaredoxin	0
AAEL001134-PA-supercont123	Phytophthora infestans	0	0	0	0	0	1	0	0	0	0	1	1	0	0	0	0	large	dan:Dana_GF20808	GF20808 gene product from transcript GF20808-RA; K00140 methylmalonate-semialdehyde dehydrogenase [EC:1.2.1.27]	dan01100||dan00562||dan00280||dan00640||dan00410	K00140	malonate-semialdehyde dehydrogenase (acetylating) / methylmalonate-semialdehyde dehydrogenase [EC:1.2.1.18 1.2.1.27]	Valine, leucine and isoleucine degradation || beta-Alanine metabolism || Inositol phosphate metabolism || Propanoate metabolism || Carbon metabolism	1.2.1.18||1.2.1.27	B3MSF3	KOG2449	Methylmalonate semialdehyde dehydrogenase	Amino acid transport and metabolism	METABOLISM				0	AAEL001134-PA-supercont123	98	Probable methylmalonate-semialdehyde dehydrogenase	4787	_GAP_||PF00171	_GAP_||Aldehyde dehydrogenase family			0	clust_461911	1				0
AAEL001188-PA-supercont124	Phytophthora infestans	0	0	0	0	0	0	0	0	0	0	0	0	1	0	0	0	large									KOG3886	GTP-binding protein	Signal transduction mechanisms	CELLULAR PROCESSES AND SIGNALING				0	AAEL001188-PA-supercont124	95	conserved hypothetical protein	4787	PF04670||_GAP_	Gtr1/RagA G protein conserved region||_GAP_			0	clust_23704	24				0
AAEL001216-PA-supercont125	Phytophthora infestans	7	1	0	2	1	5	2	1	1	1	6	7	8	0	5	5	large									KOG0329	ATP-dependent RNA helicase	RNA processing and modification	INFORMATION STORAGE AND PROCESSING				0	AAEL001216-PA-supercont125	93	DEAD box ATP-dependent RNA helicase	4787	_GAP_||PF00270||_GAP_||PF00271||_GAP_	_GAP_||DEAD/DEAH box helicase||_GAP_||Helicase conserved C-terminal domain||_GAP_			0	clust_3565	201				0
AAEL001216-PA-supercont125	Phytophthora infestans	NA	NA	0	0	0	1	0	0	0	0	0	0	0	0	0	NA	small									KOG0329	ATP-dependent RNA helicase	RNA processing and modification	INFORMATION STORAGE AND PROCESSING				0	AAEL001216-PA-supercont125	93	DEAD box ATP-dependent RNA helicase	4787	_GAP_||PF00270||_GAP_||PF00271||_GAP_	_GAP_||DEAD/DEAH box helicase||_GAP_||Helicase conserved C-terminal domain||_GAP_			0	clust_3565	201				0
AAEL001218-PA-supercont125	Phytophthora infestans	0	0	0	0	0	2	0	0	0	0	0	0	0	0	0	0	large	dan:Dana_GF14684	GF14684 gene product from transcript GF14684-RA; K01872 alanyl-tRNA synthetase [EC:6.1.1.7]	dan00970	K01872	alanyl-tRNA synthetase [EC:6.1.1.7]	Aminoacyl-tRNA biosynthesis	6.1.1.7	B3MP00	KOG0188	Alanyl-tRNA synthetase	Translation, ribosomal structure and biogenesis	INFORMATION STORAGE AND PROCESSING				0	AAEL001218-PA-supercont125	95	alanine--tRNA ligase	4787	PF01411||_GAP_||PF07973||_GAP_||PF02272	tRNA synthetases class II (A)||_GAP_||Threonyl and Alanyl tRNA synthetase second additional domain||_GAP_||DHHA1 domain			0	clust_462083	1				0
AAEL001220-PA-supercont125	Phytophthora infestans	4	0	0	0	2	2	3	0	1	1	0	3	4	0	4	3	large									KOG4229	Myosin VII, myosin IXB and related myosins	Cell motility	CELLULAR PROCESSES AND SIGNALING				0	AAEL001220-PA-supercont125	96	Myosin-VIIa (Protein crinkled)	4787	_GAP_||PF00063||PF00612||_GAP_||PF00784||PF09379||PF00373||_GAP_	_GAP_||Myosin head (motor domain)||IQ calmodulin-binding motif||_GAP_||MyTH4 domain||FERM N-terminal domain ||FERM central domain||_GAP_			0	clust_355060	2				0
AAEL001247-PA-supercont128	Phytophthora infestans	0	0	0	0	0	0	0	0	0	0	0	0	1	0	0	0	large	dan:Dana_GF10372 || dwi:Dwil_GK15865	GF10372 gene product from transcript GF10372-RA || GK15865 gene product from transcript GK15865-RA						B4MXW1||B3M9V6	KOG4118	Uncharacterized conserved protein	Function unknown	POORLY CHARACTERIZED				0	AAEL001247-PA-supercont128	74	conserved hypothetical protein	4787	PF04419||PF12907	4F5 protein family||PF12907			0	clust_49616	11				0
AAEL001262-PA-supercont128	Phytophthora infestans	0	0	0	0	0	0	0	0	0	0	0	0	0	0	0	1	large																0	AAEL001262-PA-supercont128	92	conserved hypothetical protein	4787	_GAP_||PF14604	_GAP_||Variant SH3 domain			0	clust_49616	11				0
AAEL001264-PA-supercont128	Phytophthora infestans	1	1	0	0	0	0	0	0	0	0	0	1	0	0	0	0	large	dan:Dana_GF10372 || dwi:Dwil_GK15865	GF10372 gene product from transcript GF10372-RA || GK15865 gene product from transcript GK15865-RA						B4MXW1||B3M9V6	KOG4118	Uncharacterized conserved protein	Function unknown	POORLY CHARACTERIZED				0	AAEL001264-PA-supercont128	74	conserved hypothetical protein	4787	PF04419||PF12907	4F5 protein family||PF12907			0	clust_56661	9	kog	KOG4118	Uncharacterized conserved protein	5.29885599652722e-13
AAEL001304-PA-supercont129	Phytophthora infestans	0	0	0	0	0	0	1	0	0	0	0	0	0	0	0	0	large	dgr:Dgri_GH10687	GH10687 gene product from transcript GH10687-RA; K08705 nuclear receptor subfamily 5 group A member 3		K08705	nuclear receptor subfamily 5 group A member 3			B4JC74	KOG3575	FOG: Hormone receptors	Signal transduction mechanisms	CELLULAR PROCESSES AND SIGNALING				0	AAEL001304-PA-supercont129	85	nuclear hormone receptor ftz-f1 beta	4787	_GAP_||PF00105||_GAP_||PF00104	_GAP_||Zinc finger, C4 type (two domains)||_GAP_||Ligand-binding domain of nuclear hormone receptor			0	clust_355247	2				0
AAEL001321-PA-supercont129	Phytophthora infestans	0	0	0	0	0	0	1	0	0	0	0	0	0	0	0	0	large	dgr:Dgri_GH20730	GH20730 gene product from transcript GH20730-RA; K09394 transcription factor Dp, invertebrate		K09394	transcription factor Dp, invertebrate			B4J6P9	KOG2829	E2F-like protein	Transcription	INFORMATION STORAGE AND PROCESSING				0	AAEL001321-PA-supercont129	89	transcription factor dp	4787	_GAP_||PF02319||PF08781||_GAP_	_GAP_||E2F/DP family winged-helix DNA-binding domain||Transcription factor DP||_GAP_			0	clust_462376	1				0
AAEL001331-PB-supercont130	Phytophthora infestans	0	0	0	0	0	0	0	0	0	0	0	0	0	0	0	1	large	dan:Dana_GF18913	GF18913 gene product from transcript GF18913-RA; K00966 mannose-1-phosphate guanylyltransferase [EC:2.7.7.13]	dan01100||dan00520||dan00051	K00966	mannose-1-phosphate guanylyltransferase [EC:2.7.7.13]	Fructose and mannose metabolism || Amino sugar and nucleotide sugar metabolism	2.7.7.13	B3M137	KOG1322	GDP-mannose pyrophosphorylase/mannose-1-phosphate guanylyltransferase	Cell wall/membrane/envelope biogenesis	CELLULAR PROCESSES AND SIGNALING				0	AAEL001331-PA-supercont130	100		4787	PF00483||PF00132||_GAP_	Nucleotidyl transferase||Bacterial transferase hexapeptide (three repeats)||_GAP_			0	clust_5726	116	pfam	PF05185	PRMT5 arginine-N-methyltransferase	3.06946226802559e-09
AAEL001334-PA-supercont130	Phytophthora infestans	0	0	0	0	0	0	0	0	0	0	0	0	0	0	0	2	large	dan:Dana_GF14990	GF14990 gene product from transcript GF14990-RA; K05956 geranylgeranyl transferase type-2 subunit beta [EC:2.5.1.60]		K05956	geranylgeranyl transferase type-2 subunit beta [EC:2.5.1.60]		2.5.1.60	B3MLB4	KOG0366	Protein geranylgeranyltransferase type II, beta subunit	Posttranslational modification, protein turnover, chaperones	CELLULAR PROCESSES AND SIGNALING				0	AAEL001334-PA-supercont130	100	geranylgeranyl transferase type ii beta subunit	4787	_GAP_||PF00432||PF13249||PF00432||PF13249||PF00432||_GAP_	_GAP_||Prenyltransferase and squalene oxidase repeat||PF13249||Prenyltransferase and squalene oxidase repeat||PF13249||Prenyltransferase and squalene oxidase repeat||_GAP_			0	clust_12766	47	pfam	PF03357	Snf7	0.0109235809688396
AAEL001339-PA-supercont130	Phytophthora infestans	0	0	0	0	0	0	0	1	0	0	0	0	0	0	0	0	large	dan:Dana_GF18911	GF18911 gene product from transcript GF18911-RA		K15174	RNA polymerase II-associated factor 1			B3M129	KOG2478	Putative RNA polymerase II regulator	Transcription	INFORMATION STORAGE AND PROCESSING				0	AAEL001339-PA-supercont130	95	conserved hypothetical protein	4787	PF03985||_GAP_	Paf1 ||_GAP_			0	clust_336340	2				0
AAEL001343-PA-supercont130	Phytophthora infestans	0	0	1	0	0	0	1	0	0	0	0	0	0	0	0	0	large	dgr:Dgri_GH15367	GH15367 gene product from transcript GH15367-RA						B4J3G1								0	AAEL001343-PA-supercont130	67	conserved hypothetical protein	4787	_GAP_||PF15389||_GAP_	_GAP_||PF15389||_GAP_			2	clust_20271	28	pfam	PF07289	Protein of unknown function (DUF1448)	1.93092256141623e-12
AAEL001344-PA-supercont130	Phytophthora infestans	0	0	0	0	0	0	0	1	0	0	0	0	0	0	0	0	large	dgr:Dgri_GH23039	GH23039 gene product from transcript GH23039-RA; K09227 zinc finger protein ZIC, invertebrate		K09227	zinc finger protein ZIC, invertebrate			B4JSV7	KOG1721	FOG: Zn-finger	General function prediction only	POORLY CHARACTERIZED				0	AAEL001344-PA-supercont130	78	pair-rule protein odd-paired	4787	_GAP_||PF13465	_GAP_||PF13465			0	clust_115495	5				0
AAEL001356-PA-supercont130	Phytophthora infestans	0	0	0	0	0	0	0	0	0	0	0	0	0	0	1	0	large									KOG0107	Alternative splicing factor SRp20/9G8 (RRM superfamily)	RNA processing and modification	INFORMATION STORAGE AND PROCESSING				0	AAEL001356-PA-supercont130	100	RNA-binding protein	4787	PF00076||_GAP_	RNA recognition motif. (a.k.a. RRM, RBD, or RNP domain)||_GAP_			0	clust_115495	5				0
AAEL001411-PA-supercont132	Phytophthora infestans	0	1	0	0	0	0	1	0	0	0	0	1	0	0	0	1	large	dan:Dana_GF11513	GF11513 gene product from transcript GF11513-RA; K10352 myosin heavy chain		K10352	myosin heavy chain	Tight junction		B3MCD2	KOG0161	Myosin class II heavy chain	Cytoskeleton	CELLULAR PROCESSES AND SIGNALING				0	AAEL001411-PA-supercont132	84	myosin heavy chain, nonmuscle or smooth muscle	4787	PF00063||PF00612||_GAP_||PF01576||_GAP_	Myosin head (motor domain)||IQ calmodulin-binding motif||_GAP_||Myosin tail||_GAP_			1	clust_21987	25	pfam	PF01300	yrdC domain	2.61814023558395e-10
AAEL001411-PB-supercont132	Phytophthora infestans	0	1	0	0	0	1	1	0	0	0	0	0	1	0	0	3	large	dan:Dana_GF11513	GF11513 gene product from transcript GF11513-RA; K10352 myosin heavy chain		K10352	myosin heavy chain	Tight junction		B3MCD2	KOG0161	Myosin class II heavy chain	Cytoskeleton	CELLULAR PROCESSES AND SIGNALING				0	AAEL001411-PB-supercont132	86		4787	_GAP_||PF02736||PF00063||PF00612||_GAP_||PF01576||_GAP_	_GAP_||Myosin N-terminal SH3-like domain||Myosin head (motor domain)||IQ calmodulin-binding motif||_GAP_||Myosin tail||_GAP_			0	clust_114110	5	ko	K00774	poly [ADP-ribose] polymerase 16 [EC:2.4.2.30]	1.7305349430119e-06
AAEL001416-PA-supercont132	Phytophthora infestans	0	0	0	0	0	0	0	0	0	1	0	0	0	0	0	0	large	dan:Dana_GF12894	GF12894 gene product from transcript GF12894-RA						B3MCY0	KOG0147	Transcriptional coactivator CAPER (RRM superfamily)	Transcription	INFORMATION STORAGE AND PROCESSING				0	AAEL001416-PA-supercont132	84	conserved hypothetical protein	4787	PF03020||_GAP_||PF09402||_GAP_	LEM domain||_GAP_||Man1-Src1p-C-terminal domain||_GAP_			2	clust_354712	2				0
AAEL001432-PA-supercont132	Phytophthora infestans	8	4	0	1	2	3	8	1	2	1	1	3	15	0	3	11	large	dgr:Dgri_GH20405	GH20405 gene product from transcript GH20405-RA; K08056 protein disulfide isomerase family A, member 3 [EC:5.3.4.1]	dgr04141	K08056	protein disulfide isomerase family A, member 3 [EC:5.3.4.1]	Protein processing in endoplasmic reticulum || Antigen processing and presentation	5.3.4.1	B4J9V4	KOG0190	Protein disulfide isomerase (prolyl 4-hydroxylase beta subunit)	Posttranslational modification, protein turnover, chaperones	CELLULAR PROCESSES AND SIGNALING	chloro	gi90994416-NC_007932	Pyropia yezoensis	6.9e-08	AAEL001432-PA-supercont132	100	protein disulfide isomerase	4787	PF00085||PF13848||PF00085	Thioredoxin||PF13848||Thioredoxin			0	clust_8769	72	pfam	PF08954	Domain of unknown function (DUF1900)	0.00218727719998957
AAEL001432-PA-supercont132	Phytophthora infestans	NA	NA	0	0	0	0	1	0	0	0	0	0	0	0	1	NA	small	dgr:Dgri_GH20405	GH20405 gene product from transcript GH20405-RA; K08056 protein disulfide isomerase family A, member 3 [EC:5.3.4.1]	dgr04141	K08056	protein disulfide isomerase family A, member 3 [EC:5.3.4.1]	Protein processing in endoplasmic reticulum || Antigen processing and presentation	5.3.4.1	B4J9V4	KOG0190	Protein disulfide isomerase (prolyl 4-hydroxylase beta subunit)	Posttranslational modification, protein turnover, chaperones	CELLULAR PROCESSES AND SIGNALING	chloro	gi90994416-NC_007932	Pyropia yezoensis	6.9e-08	AAEL001432-PA-supercont132	100	protein disulfide isomerase	4787	PF00085||PF13848||PF00085	Thioredoxin||PF13848||Thioredoxin			0	clust_8769	72	pfam	PF08954	Domain of unknown function (DUF1900)	0.00218727719998957
AAEL001440-PA-supercont133	Phytophthora infestans	0	0	0	0	0	0	0	0	0	0	0	0	0	0	0	1	large	dgr:Dgri_GH20710	GH20710 gene product from transcript GH20710-RA; K11320 E1A-binding protein p400 [EC:3.6.4.-]		K11320	E1A-binding protein p400 [EC:3.6.4.-]			B4J6Z7								0	AAEL001440-PA-supercont133	78	E1a binding protein P400	4787	_GAP_||PF07529||_GAP_||PF00176||_GAP_||PF00271||_GAP_	_GAP_||HSA||_GAP_||SNF2 family N-terminal domain||_GAP_||Helicase conserved C-terminal domain||_GAP_			0	clust_8418	75	pfam	PF00008	EGF-like domain	3.08540509252551e-08
AAEL001454-PA-supercont133	Phytophthora infestans	0	0	0	0	1	0	0	0	0	0	0	2	0	0	1	0	large	phu:Phum_PHUM608910	eukaryotic translation initiation factor 4E transporter, putative						E0W3R4								0	AAEL001454-PA-supercont133	58	hypothetical protein	4787					0	clust_79546	7				0
AAEL001484-PB-supercont134	Phytophthora infestans	1	0	0	0	0	0	0	1	0	0	0	0	0	0	0	2	large									KOG2020	Nuclear transport receptor CRM1/MSN5 (importin beta superfamily)	Nuclear structure	CELLULAR PROCESSES AND SIGNALING				0	AAEL001484-PA-supercont134	98	chromosome region maintenance protein 1/exportin	4787	_GAP_||PF03810||PF08389||_GAP_||PF08767||_GAP_	_GAP_||Importin-beta N-terminal domain||Exportin 1-like protein||_GAP_||CRM1 C terminal||_GAP_			0	clust_463805	1				0
AAEL001488-PA-supercont134	Phytophthora infestans	1	1	0	1	0	0	2	1	0	0	0	0	1	2	1	10	large	dan:Dana_GF20530	GF20530 gene product from transcript GF20530-RA; K02877 large subunit ribosomal protein L15e	dan03010	K02877	large subunit ribosomal protein L15e	Ribosome		B3MWY9	KOG1678	60s ribosomal protein L15	Translation, ribosomal structure and biogenesis	INFORMATION STORAGE AND PROCESSING				0	AAEL001488-PA-supercont134	89	ribosomal protein L15	4787	PF00827	Ribosomal L15			0	clust_44286	12	kog	KOG3360	Acylphosphatase	1.33049715687061e-05
AAEL001503-PA-supercont134	Phytophthora infestans	0	0	0	0	0	0	0	0	0	0	0	0	1	0	1	0	large	dgr:Dgri_GH13669	GH13669 gene product from transcript GH13669-RA; K12040 solute carrier family 9 (sodium/hydrogen exchanger), member 3		K12040	solute carrier family 9 (sodium/hydrogen exchanger), member 3	Proximal tubule bicarbonate reclamation || Protein digestion and absorption || Bile secretion || Mineral absorption		B4JQB7	KOG1966	Sodium/hydrogen exchanger protein	Inorganic ion transport and metabolism	METABOLISM				0	AAEL001503-PA-supercont134	94	sodium/hydrogen exchanger 3 (nhe3)	4787	_GAP_||PF00999||_GAP_	_GAP_||Sodium/hydrogen exchanger family||_GAP_	CPA1		11	clust_29377	19				0
AAEL001504-PA-supercont134	Phytophthora infestans	0	0	1	0	0	0	0	0	0	0	0	0	0	0	0	0	large									KOG0667	Dual-specificity tyrosine-phosphorylation regulated kinase	General function prediction only	POORLY CHARACTERIZED				0	AAEL001504-PA-supercont134	88	Dual specificity tyrosine-phosphorylation-regulated kinase	4787	_GAP_||PF00069||_GAP_	_GAP_||Protein kinase domain||_GAP_			0	clust_17211	34	ko	K14559	U3 small nucleolar RNA-associated protein MPP10	1.33669513442185e-87
AAEL001547-PA-supercont136	Phytophthora infestans	11	5	5	1	8	3	56	1	4	9	12	24	28	6	13	35	large																0	AAEL001547-PA-supercont136	88	hypothetical protein	4787					0	clust_384	1123	pfam	PF00069	Protein kinase domain	2.22093721156074e-14
AAEL001547-PA-supercont136	Phytophthora infestans	NA	NA	0	0	1	0	0	0	0	0	0	0	0	0	0	NA	small																0	AAEL001547-PA-supercont136	88	hypothetical protein	4787					0	clust_384	1123	pfam	PF00069	Protein kinase domain	2.22093721156074e-14
AAEL001549-PA-supercont136	Phytophthora infestans	0	0	0	0	0	0	0	0	0	0	0	0	2	0	0	0	large									KOG0694	Serine/threonine protein kinase	Signal transduction mechanisms	CELLULAR PROCESSES AND SIGNALING				0	AAEL001549-PA-supercont136	85	protein kinase c	4787	_GAP_||PF00069||PF00433	_GAP_||Protein kinase domain||Protein kinase C terminal domain			0	clust_146862	4				0
AAEL001567-PA-supercont136	Phytophthora infestans	0	0	0	0	0	0	0	0	0	1	0	0	0	0	0	0	large									KOG0014	MADS box transcription factor	Transcription	INFORMATION STORAGE AND PROCESSING				0	AAEL001567-PA-supercont136	77	myocyte-specific enhancer factor 2d	4787	PF00319||_GAP_||PF12347||_GAP_	SRF-type transcription factor (DNA-binding and dimerisation domain)||_GAP_||Holliday junction regulator protein family C-terminal repeat||_GAP_			0	clust_250	1438	pfam	PF00226	DnaJ domain	7.34720533688348e-15
AAEL001569-PA-supercont136	Phytophthora infestans	0	0	0	0	1	0	1	1	0	0	0	1	1	1	0	1	large	phu:Phum_PHUM247130	Cysteine string protein, putative; K09525 DnaJ homolog subfamily C member 5	phu04141	K09525	DnaJ homolog subfamily C member 5	Protein processing in endoplasmic reticulum		E0VJK3	KOG0716	Molecular chaperone (DnaJ superfamily)	Posttranslational modification, protein turnover, chaperones	CELLULAR PROCESSES AND SIGNALING				0	AAEL001569-PA-supercont136	91	conserved hypothetical protein	4787	PF00226||_GAP_	DnaJ domain||_GAP_			0	clust_78575	7				0
AAEL001593-PA-supercont136	Phytophthora infestans	0	0	0	0	0	0	3	0	0	0	0	0	0	0	0	0	large									KOG2711	Glycerol-3-phosphate dehydrogenase/dihydroxyacetone 3-phosphate reductase	Energy production and conversion	METABOLISM				0	AAEL001593-PA-supercont136	97	glycerol-3-phosphate dehydrogenase	4787	PF01210||PF07479	NAD-dependent glycerol-3-phosphate dehydrogenase N-terminus||NAD-dependent glycerol-3-phosphate dehydrogenase C-terminus			0	clust_4551	151	pfam	PF07479	NAD-dependent glycerol-3-phosphate dehydrogenase C-terminus	1.04773697651301e-49
AAEL001593-PB-supercont136	Phytophthora infestans	0	0	1	0	0	0	0	0	0	0	0	0	0	0	0	1	large									KOG2711	Glycerol-3-phosphate dehydrogenase/dihydroxyacetone 3-phosphate reductase	Energy production and conversion	METABOLISM				0	AAEL001593-PB-supercont136	97		4787	PF01210||PF07479	NAD-dependent glycerol-3-phosphate dehydrogenase N-terminus||NAD-dependent glycerol-3-phosphate dehydrogenase C-terminus			0	clust_501	943	pfam	PF00096	Zinc finger, C2H2 type	1.17373835358973e-39
AAEL001593-PC-supercont136	Phytophthora infestans	0	0	0	0	0	0	1	0	1	0	0	0	0	1	0	1	large									KOG2711	Glycerol-3-phosphate dehydrogenase/dihydroxyacetone 3-phosphate reductase	Energy production and conversion	METABOLISM				0	AAEL001593-PA-supercont136	97	glycerol-3-phosphate dehydrogenase	4787	PF01210||PF07479	NAD-dependent glycerol-3-phosphate dehydrogenase N-terminus||NAD-dependent glycerol-3-phosphate dehydrogenase C-terminus			0	clust_39331	14				0
AAEL001616-PA-supercont137	Phytophthora infestans	1	0	0	0	0	0	0	0	0	0	0	0	0	0	0	0	large	dan:Dana_GF21411	GF21411 gene product from transcript GF21411-RA; K06027 vesicle-fusing ATPase [EC:3.6.4.6]		K06027	vesicle-fusing ATPase [EC:3.6.4.6]	Synaptic vesicle cycle || GABAergic synapse || Vasopressin-regulated water reabsorption	3.6.4.6	B3MS56	KOG0741	AAA+-type ATPase	Posttranslational modification, protein turnover, chaperones	CELLULAR PROCESSES AND SIGNALING	chloro	gi330850841-NC_015403	Fistulifera JPCC DA0580	1.1e-36	AAEL001616-PA-supercont137	98	vesicular-fusion protein nsf	4787	PF02359||PF02933||_GAP_||PF00004||_GAP_	Cell division protein 48 (CDC48), N-terminal domain||Cell division protein 48 (CDC48), domain 2||_GAP_||ATPase family associated with various cellular activities (AAA)||_GAP_			0	clust_1110	575	kog_class	RNA processing and modification		6.91308469543629e-173
AAEL001655-PA-supercont138	Phytophthora infestans	0	0	0	0	0	0	0	0	0	0	0	0	0	0	1	0	large	dgr:Dgri_GH10207	GH10207 gene product from transcript GH10207-RA; K06675 structural maintenance of chromosome 4		K06675	structural maintenance of chromosome 4	Cell cycle - yeast		B4JBI8	KOG0996	Structural maintenance of chromosome protein 4 (chromosome condensation complex Condensin, subunit C)	Chromatin structure and dynamics	INFORMATION STORAGE AND PROCESSING	chloro	gi169142903-NC_010360	Oenothera glazioviana	4e-06	AAEL001655-PA-supercont138	84	structural maintenance of chromosomes smc4	4787	_GAP_||PF02463||_GAP_	_GAP_||RecF/RecN/SMC N terminal domain||_GAP_			0	clust_96	2468	pfam	PF00270	DEAD/DEAH box helicase	1.46041806303867e-17
AAEL001657-PA-supercont138	Phytophthora infestans	0	0	0	0	0	0	0	17	0	0	0	0	0	0	0	0	large	dan:Dana_GF15062	GF15062 gene product from transcript GF15062-RA; K12858 ATP-dependent RNA helicase DDX23/PRP28 [EC:3.6.4.13]	dan03040	K12858	ATP-dependent RNA helicase DDX23/PRP28 [EC:3.6.4.13]	Spliceosome	3.6.4.13	B3MM31	KOG0333	U5 snRNP-like RNA helicase subunit	RNA processing and modification	INFORMATION STORAGE AND PROCESSING				0	AAEL001657-PA-supercont138	89	DEAD box ATP-dependent RNA helicase	4787	_GAP_||PF00270||_GAP_||PF00271||_GAP_	_GAP_||DEAD/DEAH box helicase||_GAP_||Helicase conserved C-terminal domain||_GAP_			0	clust_204412	3				0
AAEL001666-PA-supercont138	Phytophthora infestans	0	0	0	0	2	1	0	0	0	1	0	0	0	0	1	2	large																0	AAEL001666-PA-supercont138	85	conserved hypothetical protein	4787	_GAP_||PF12872||_GAP_	_GAP_||PF12872||_GAP_			0	clust_61	3082	pfam	PF02800	Glyceraldehyde 3-phosphate dehydrogenase, C-terminal domain	0
AAEL001668-PA-supercont138	Phytophthora infestans	NA	NA	1	0	0	0	0	0	0	0	0	0	0	0	0	NA	small	dgr:Dgri_GH25025	GH25025 gene product from transcript GH25025-RA; K01689 enolase [EC:4.2.1.11]	dgr01100||dgr03018||dgr00010	K01689	enolase [EC:4.2.1.11]	Glycolysis / Gluconeogenesis || Methane metabolism || Carbon metabolism || Biosynthesis of amino acids || RNA degradation || HIF-1 signaling pathway	4.2.1.11	B4JZ81	KOG2670	Enolase	Carbohydrate transport and metabolism	METABOLISM				0	AAEL001668-PA-supercont138	100	phosphopyruvate hydratase	4787	PF03952||PF00113	Enolase, N-terminal domain||Enolase, C-terminal TIM barrel domain			0	clust_204566	3				0
AAEL001668-PA-supercont138	Phytophthora infestans	3	0	0	0	1	1	5	0	0	0	2	6	2	1	2	6	large	dgr:Dgri_GH25025	GH25025 gene product from transcript GH25025-RA; K01689 enolase [EC:4.2.1.11]	dgr01100||dgr03018||dgr00010	K01689	enolase [EC:4.2.1.11]	Glycolysis / Gluconeogenesis || Methane metabolism || Carbon metabolism || Biosynthesis of amino acids || RNA degradation || HIF-1 signaling pathway	4.2.1.11	B4JZ81	KOG2670	Enolase	Carbohydrate transport and metabolism	METABOLISM				0	AAEL001668-PA-supercont138	100	phosphopyruvate hydratase	4787	PF03952||PF00113	Enolase, N-terminal domain||Enolase, C-terminal TIM barrel domain			0	clust_204566	3				0
AAEL001673-PA-supercont139	Phytophthora infestans	NA	NA	0	1	2	2	0	3	0	0	2	1	2	0	1	NA	small									KOG0676	Actin and related proteins	Cytoskeleton	CELLULAR PROCESSES AND SIGNALING				0	AAEL001673-PA-supercont139	100	actin	4787	PF00022	Actin			0	clust_1253	524	pfam	PF00089	Trypsin	1.9927154832412e-191
AAEL001673-PA-supercont139	Phytophthora infestans	1353	193	108	235	1555	350	760	365	319	129	444	437	1469	163	1001	878	large									KOG0676	Actin and related proteins	Cytoskeleton	CELLULAR PROCESSES AND SIGNALING				0	AAEL001673-PA-supercont139	100	actin	4787	PF00022	Actin			0	clust_1253	524	pfam	PF00089	Trypsin	1.9927154832412e-191
AAEL001682-PA-supercont139	Phytophthora infestans	0	0	0	0	0	0	2	0	1	0	0	0	0	0	0	0	large	dan:Dana_GF23933	GF23933 gene product from transcript GF23933-RA						B3M4D6	KOG2265	Nuclear distribution protein NUDC	Signal transduction mechanisms	CELLULAR PROCESSES AND SIGNALING				0	AAEL001682-PA-supercont139	84	nuclear movement protein nudc	4787	PF14050||_GAP_||PF04969||_GAP_	PF14050||_GAP_||CS domain||_GAP_			0	clust_14757	40	pfam	PF00076	RNA recognition motif. (a.k.a. RRM, RBD, or RNP domain)	0.00849298435700931
AAEL001709-PA-supercont140	Phytophthora infestans	0	0	0	0	0	0	0	0	0	0	0	1	0	0	0	0	large	dan:Dana_GF19194	GF19194 gene product from transcript GF19194-RA; K12391 AP-1 complex subunit gamma-1	dan04142	K12391	AP-1 complex subunit gamma-1	Lysosome		B3MZK4	KOG1062	Vesicle coat complex AP-1, gamma subunit	Intracellular trafficking, secretion, and vesicular transport	CELLULAR PROCESSES AND SIGNALING				0	AAEL001709-PA-supercont140	96	hypothetical protein	4787	_GAP_||PF01602||PF02883	_GAP_||Adaptin N terminal region||Adaptin C-terminal domain			0	clust_32562	17	pfam	PF00069	Protein kinase domain	0.0239438382988756
AAEL001715-PA-supercont140	Phytophthora infestans	0	0	0	0	0	1	1	1	0	0	0	0	0	1	0	2	large	dan:Dana_GF12298	GF12298 gene product from transcript GF12298-RA; K09497 T-complex protein 1 subunit epsilon		K09497	T-complex protein 1 subunit epsilon			B3MH19	KOG0357	Chaperonin complex component, TCP-1 epsilon subunit (CCT5)	Posttranslational modification, protein turnover, chaperones	CELLULAR PROCESSES AND SIGNALING	chloro	gi242620036-NC_012898	Aureococcus anophagefferens, Strain CCMP1850	3.7e-10	AAEL001715-PA-supercont140	97	chaperonin ATPase	4787	_GAP_||PF00118	_GAP_||TCP-1/cpn60 chaperonin family			0	clust_40522	13	kog	KOG1874	KEKE-like motif-containing transcription regulator (Rlr1)/suppressor of sin4	2.64947426519082e-13
AAEL001721-PA-supercont140	Phytophthora infestans	1	0	0	0	0	0	1	0	0	0	0	0	0	0	0	1	large																0	AAEL001721-PA-supercont140	100	conserved hypothetical protein	4787	PF08687	Apx/Shroom domain ASD2			0	clust_465021	1				0
AAEL001731-PA-supercont140	Phytophthora infestans	0	0	0	0	0	0	0	1	0	0	1	0	0	0	0	0	large									KOG0667	Dual-specificity tyrosine-phosphorylation regulated kinase	General function prediction only	POORLY CHARACTERIZED				0	AAEL001731-PA-supercont140	76	Dual specificity tyrosine-phosphorylation-regulated kinase	4787	_GAP_||PF00069||_GAP_	_GAP_||Protein kinase domain||_GAP_			0	clust_3985	176	pfam	PF05631	Protein of unknown function (DUF791)	2.04672670441241e-15
AAEL001759-PA-supercont142	Phytophthora infestans	66	6	7	11	9	18	28	18	28	1	15	19	40	6	37	46	large	dgr:Dgri_GH15146	GH15146 gene product from transcript GH15146-RA; K02997 small subunit ribosomal protein S9e	dgr03010	K02997	small subunit ribosomal protein S9e	Ribosome		B4IY80	KOG3301	Ribosomal protein S4	Translation, ribosomal structure and biogenesis	INFORMATION STORAGE AND PROCESSING	chloro	gi330850892-NC_015403	Fistulifera JPCC DA0580	5.7e-08	AAEL001759-PA-supercont142	100	40S ribosomal protein S9	4787	PF00163||PF01479||_GAP_	Ribosomal protein S4/S9 N-terminal domain||S4 domain||_GAP_			0	clust_12846	47	kog	KOG2249	3'-5' exonuclease	7.89778988904376e-39
AAEL001759-PA-supercont142	Phytophthora infestans	NA	NA	0	1	0	0	0	0	0	0	0	0	0	0	0	NA	small	dgr:Dgri_GH15146	GH15146 gene product from transcript GH15146-RA; K02997 small subunit ribosomal protein S9e	dgr03010	K02997	small subunit ribosomal protein S9e	Ribosome		B4IY80	KOG3301	Ribosomal protein S4	Translation, ribosomal structure and biogenesis	INFORMATION STORAGE AND PROCESSING	chloro	gi330850892-NC_015403	Fistulifera JPCC DA0580	5.7e-08	AAEL001759-PA-supercont142	100	40S ribosomal protein S9	4787	PF00163||PF01479||_GAP_	Ribosomal protein S4/S9 N-terminal domain||S4 domain||_GAP_			0	clust_12846	47	kog	KOG2249	3'-5' exonuclease	7.89778988904376e-39
AAEL001769-PA-supercont142	Phytophthora infestans	0	0	0	0	0	0	1	0	0	0	0	0	0	0	0	1	large									KOG0331	ATP-dependent RNA helicase	RNA processing and modification	INFORMATION STORAGE AND PROCESSING				0	AAEL001769-PA-supercont142	82	DEAD box ATP-dependent RNA helicase	4787	_GAP_||PF00270||_GAP_||PF00271||_GAP_	_GAP_||DEAD/DEAH box helicase||_GAP_||Helicase conserved C-terminal domain||_GAP_			0	clust_1545	445	kog	KOG0619	FOG: Leucine rich repeat	1.64585811295327e-07
AAEL001797-PA-supercont143	Phytophthora infestans	0	0	0	0	0	0	0	96	0	0	0	0	0	0	0	0	large	dan:Dana_GF15771	GF15771 gene product from transcript GF15771-RA; K01358 ATP-dependent Clp protease, protease subunit [EC:3.4.21.92]		K01358	ATP-dependent Clp protease, protease subunit [EC:3.4.21.92]	Cell cycle - Caulobacter || Longevity regulating pathway - worm	3.4.21.92	B3MPS3	KOG0840	ATP-dependent Clp protease, proteolytic subunit	Posttranslational modification, protein turnover, chaperones	CELLULAR PROCESSES AND SIGNALING	chloro	gi224179483-NC_012101	Monomastix OKE-1	2.6e-42	AAEL001797-PA-supercont143	100	endopeptidase clp, putative	4787	_GAP_||PF00574	_GAP_||Clp protease			0	clust_18529	31	pfam	PF00782	Dual specificity phosphatase, catalytic domain	0.000102293133997355
AAEL001809-PA-supercont143	Phytophthora infestans	1	4	0	0	0	0	5	0	1	0	0	1	0	0	1	2	large	dgr:Dgri_GH13606	GH13606 gene product from transcript GH13606-RA						B4JPY5								0	AAEL001809-PA-supercont143	100	conserved hypothetical protein	4787	PF14954	PF14954			0	clust_501	943	pfam	PF00096	Zinc finger, C2H2 type	1.17373835358973e-39
AAEL001827-PA-supercont143	Phytophthora infestans	0	0	0	0	0	0	1	0	0	0	0	0	0	0	0	0	large	dan:Dana_GF19056	GF19056 gene product from transcript GF19056-RA; K12847 U4/U6.U5 tri-snRNP-associated protein 2	dan03040	K12847	U4/U6.U5 tri-snRNP-associated protein 2	Spliceosome		B3MZV5	KOG2026	Spindle pole body protein - Sad1p	Cytoskeleton	CELLULAR PROCESSES AND SIGNALING				0	AAEL001827-PA-supercont143	95	ubiquitin specific protease 39 and snrnp assembly factor	4787	_GAP_||PF02148||_GAP_||PF00443	_GAP_||Zn-finger in ubiquitin-hydrolases and other protein||_GAP_||Ubiquitin carboxyl-terminal hydrolase			0	clust_31579	17	pfam	PF00362	Integrin, beta chain	0.000140825235882214
AAEL001831-PA-supercont143	Phytophthora infestans	6	0	1	2	1	2	0	0	4	0	1	0	1	1	4	0	large	dan:Dana_GF16163	GF16163 gene product from transcript GF16163-RA; K03017 DNA-directed RNA polymerase II subunit RPB9	dan00230||dan03020||dan01100||dan00240	K03017	DNA-directed RNA polymerase II subunit RPB9	Purine metabolism || Pyrimidine metabolism || RNA polymerase || Huntington's disease || Epstein-Barr virus infection		B3LZX4	KOG2691	RNA polymerase II subunit 9	Transcription	INFORMATION STORAGE AND PROCESSING				0	AAEL001831-PA-supercont143	100	DNA-directed RNA polymerase II	4787	PF02150||_GAP_||PF01096	RNA polymerases M/15 Kd subunit||_GAP_||Transcription factor S-II (TFIIS)			0	clust_34685	16	pfam	PF02958	Domain of unknown function (DUF227)	6.25948703505408e-05
AAEL001832-PA-supercont143	Phytophthora infestans	0	0	0	0	0	0	2	0	0	0	0	0	0	0	0	0	large	dgr:Dgri_GH10811	GH10811 gene product from transcript GH10811-RA						B4JAZ1								0	AAEL001832-PA-supercont143	83	hypothetical protein	4787	PF00788||_GAP_	Ras association (RalGDS/AF-6) domain||_GAP_			0	clust_465160	1				0
AAEL001861-PA-supercont144	Phytophthora infestans	0	0	0	0	0	0	0	0	1	0	0	0	2	0	0	0	large	dan:Dana_GF15841	GF15841 gene product from transcript GF15841-RA; K14312 nuclear pore complex protein Nup155	dan03013	K14312	nuclear pore complex protein Nup155	RNA transport		B3MJZ9	KOG1900	Nuclear pore complex, Nup155 component (D Nup154, sc Nup157/Nup170)	Nuclear structure	CELLULAR PROCESSES AND SIGNALING				0	AAEL001861-PA-supercont144	95	nuclear pore complex protein nup154	4787	_GAP_||PF08801||_GAP_||PF03177||_GAP_	_GAP_||Nup133 N terminal like||_GAP_||Non-repetitive/WGA-negative nucleoporin C-terminal||_GAP_			0	clust_5195	129	pfam	PF00246	Zinc carboxypeptidase	1.3616932312586e-88
AAEL001876-PA-supercont144	Phytophthora infestans	0	0	0	0	0	1	0	0	0	0	0	0	0	0	0	0	large	dan:Dana_GF20585	GF20585 gene product from transcript GF20585-RA; K04662 bone morphogenetic protein 2/4	dan04350||dan04340	K04662	bone morphogenetic protein 2/4	Cytokine-cytokine receptor interaction || Hedgehog signaling pathway || TGF-beta signaling pathway || Hippo signaling pathway || Signaling pathways regulating pluripotency of stem cells || Pathways in cancer || Basal cell carcinoma		B3N1Z7	KOG3900	Transforming growth factor beta, bone morphogenetic protein and related proteins	Signal transduction mechanisms	CELLULAR PROCESSES AND SIGNALING				0	AAEL001876-PA-supercont144	84	decapentaplegic, deca	4787	_GAP_||PF00688||_GAP_||PF00019	_GAP_||TGF-beta propeptide||_GAP_||Transforming growth factor beta like domain			0	clust_9002	70	kegg	dan:Dana_GF22088	GF22088 gene product from transcript GF22088-RA	5.16365960878673e-07
AAEL001887-PA-supercont145	Phytophthora infestans	8	1	1	3	0	1	2	3	3	1	1	0	0	1	1	2	large	dan:Dana_GF14864	GF14864 gene product from transcript GF14864-RA; K01915 glutamine synthetase [EC:6.3.1.2]	dan00330||dan01100||dan00910||dan00250	K01915	glutamine synthetase [EC:6.3.1.2]	Arginine biosynthesis || Alanine, aspartate and glutamate metabolism || Glyoxylate and dicarboxylate metabolism || Nitrogen metabolism || Biosynthesis of amino acids || Two-component system || Glutamatergic synapse || GABAergic synapse	6.3.1.2	B3MLT4	KOG0683	Glutamine synthetase	Amino acid transport and metabolism	METABOLISM				0	AAEL001887-PA-supercont145	100		4787	_GAP_||PF03951||PF00120	_GAP_||Glutamine synthetase, beta-Grasp domain||Glutamine synthetase, catalytic domain			0	clust_149282	4				0
AAEL001887-PB-supercont145	Phytophthora infestans	3	1	2	3	0	2	2	0	4	0	0	2	2	2	1	0	large	dan:Dana_GF14864	GF14864 gene product from transcript GF14864-RA; K01915 glutamine synthetase [EC:6.3.1.2]	dan00330||dan01100||dan00910||dan00250	K01915	glutamine synthetase [EC:6.3.1.2]	Arginine biosynthesis || Alanine, aspartate and glutamate metabolism || Glyoxylate and dicarboxylate metabolism || Nitrogen metabolism || Biosynthesis of amino acids || Two-component system || Glutamatergic synapse || GABAergic synapse	6.3.1.2	B3MLT4	KOG0683	Glutamine synthetase	Amino acid transport and metabolism	METABOLISM				0	AAEL001887-PA-supercont145	100		4787	_GAP_||PF03951||PF00120	_GAP_||Glutamine synthetase, beta-Grasp domain||Glutamine synthetase, catalytic domain			0	clust_149282	4				0
AAEL001888-PC-supercont145	Phytophthora infestans	0	0	0	0	0	0	1	0	0	0	0	0	0	0	0	0	large																0	AAEL001888-PC-supercont145	67		4787					0	clust_16691	35	pfam	PF00076	RNA recognition motif. (a.k.a. RRM, RBD, or RNP domain)	3.50878381208011e-09
AAEL001888-PD-supercont145	Phytophthora infestans	0	0	0	0	0	0	0	0	0	0	0	1	0	0	0	0	large																0	AAEL001888-PC-supercont145	62		4787					0	clust_39208	14				0
AAEL001928-PA-supercont146	Phytophthora infestans	1099	101	76	197	236	165	460	237	174	82	113	294	574	139	685	414	large									KOG0676	Actin and related proteins	Cytoskeleton	CELLULAR PROCESSES AND SIGNALING				0	AAEL001928-PA-supercont146	96	Actin-1	4787	PF00022	Actin			0	clust_204638	3	pfam	PF03208	PRA1 family protein	0.000375516331098669
AAEL001928-PA-supercont146	Phytophthora infestans	NA	NA	3	4	0	2	0	1	2	4	0	3	0	0	0	NA	small									KOG0676	Actin and related proteins	Cytoskeleton	CELLULAR PROCESSES AND SIGNALING				0	AAEL001928-PA-supercont146	96	Actin-1	4787	PF00022	Actin			0	clust_204638	3	pfam	PF03208	PRA1 family protein	0.000375516331098669
AAEL001946-PA-supercont146	Phytophthora infestans	0	0	0	0	0	0	0	0	0	0	0	0	1	0	1	0	large	dan:Dana_GF23943	GF23943 gene product from transcript GF23943-RA						B3M454	KOG1704	FOG: LIM domain	Signal transduction mechanisms	CELLULAR PROCESSES AND SIGNALING				0	AAEL001946-PA-supercont146	94	four and a half lim domains	4787	_GAP_||PF00412	_GAP_||LIM domain			0	clust_414	1076	pfam	PF01576	Myosin tail	0
AAEL001951-PA-supercont146	Phytophthora infestans	NA	NA	0	0	1	0	1	6	1	1	0	1	0	0	0	NA	small	dgr:Dgri_GH19077 || dmo:Dmoj_GI23222 || dvi:Dvir_GJ22881	GH19077 gene product from transcript GH19077-RA; K05692 actin beta/gamma 1 || GI23222 gene product from transcript GI23222-RA; K05692 actin beta/gamma 1 || Dvir_ActE2; ActinE2; K05692 actin beta/gamma 1	dvi04745||dvi04145||dmo04745||dgr04745||dmo04145||dgr04145	K05692	actin beta/gamma 1	Rap1 signaling pathway || Phagosome || Hippo signaling pathway || Hippo signaling pathway - fly || Focal adhesion || Adherens junction || Tight junction || Platelet activation || Leukocyte transendothelial migration || Phototransduction - fly || Regulation of actin cytoskeleton || Thyroid hormone signaling pathway || Oxytocin signaling pathway || Bacterial invasion of epithelial cells || Vibrio c…		B4KAD4||B4LXD6||B4JID3	KOG0676	Actin and related proteins	Cytoskeleton	CELLULAR PROCESSES AND SIGNALING				0	AAEL001951-PA-supercont146	100	actin	4787	PF00022	Actin			0	clust_60525	9				0
AAEL001951-PA-supercont146	Phytophthora infestans	229	34	23	48	178	51	104	58	41	28	49	72	135	35	234	170	large	dgr:Dgri_GH19077 || dmo:Dmoj_GI23222 || dvi:Dvir_GJ22881	GH19077 gene product from transcript GH19077-RA; K05692 actin beta/gamma 1 || GI23222 gene product from transcript GI23222-RA; K05692 actin beta/gamma 1 || Dvir_ActE2; ActinE2; K05692 actin beta/gamma 1	dvi04745||dvi04145||dmo04745||dgr04745||dmo04145||dgr04145	K05692	actin beta/gamma 1	Rap1 signaling pathway || Phagosome || Hippo signaling pathway || Hippo signaling pathway - fly || Focal adhesion || Adherens junction || Tight junction || Platelet activation || Leukocyte transendothelial migration || Phototransduction - fly || Regulation of actin cytoskeleton || Thyroid hormone signaling pathway || Oxytocin signaling pathway || Bacterial invasion of epithelial cells || Vibrio c…		B4KAD4||B4LXD6||B4JID3	KOG0676	Actin and related proteins	Cytoskeleton	CELLULAR PROCESSES AND SIGNALING				0	AAEL001951-PA-supercont146	100	actin	4787	PF00022	Actin			0	clust_60525	9				0
AAEL002047-PA-supercont148	Phytophthora infestans	4	1	0	0	1	0	1	1	3	3	1	1	10	1	13	1	large	dan:Dana_GF20407	GF20407 gene product from transcript GF20407-RA; K02947 small subunit ribosomal protein S10e	dan03010	K02947	small subunit ribosomal protein S10e	Ribosome		B3MQA2	KOG3344	40s ribosomal protein s10	Translation, ribosomal structure and biogenesis	INFORMATION STORAGE AND PROCESSING				0	AAEL002047-PA-supercont148	89	40S ribosomal protein S10	4787	PF03501||_GAP_	Plectin/S10 domain||_GAP_			0	clust_60657	9				0
AAEL002047-PA-supercont148	Phytophthora infestans	NA	NA	0	0	0	0	0	0	0	0	0	1	0	0	0	NA	small	dan:Dana_GF20407	GF20407 gene product from transcript GF20407-RA; K02947 small subunit ribosomal protein S10e	dan03010	K02947	small subunit ribosomal protein S10e	Ribosome		B3MQA2	KOG3344	40s ribosomal protein s10	Translation, ribosomal structure and biogenesis	INFORMATION STORAGE AND PROCESSING				0	AAEL002047-PA-supercont148	89	40S ribosomal protein S10	4787	PF03501||_GAP_	Plectin/S10 domain||_GAP_			0	clust_60657	9				0
AAEL002062-PA-supercont148	Phytophthora infestans	0	0	0	0	0	0	0	0	0	0	0	0	0	0	1	1	large	dgr:Dgri_GH17194	GH17194 gene product from transcript GH17194-RA; K08705 nuclear receptor subfamily 5 group A member 3		K08705	nuclear receptor subfamily 5 group A member 3			B4J1T6	KOG4218	Nuclear hormone receptor betaFTZ-F1	Transcription	INFORMATION STORAGE AND PROCESSING				0	AAEL002062-PA-supercont148	77		4787	_GAP_||PF00105||_GAP_||PF00104	_GAP_||Zinc finger, C4 type (two domains)||_GAP_||Ligand-binding domain of nuclear hormone receptor			0	clust_14859	40	pfam	PF13520	PF13520	3.0831209301333e-07
AAEL002062-PB-supercont148	Phytophthora infestans	0	0	0	0	0	0	1	0	0	0	0	0	0	0	0	0	large									KOG4218	Nuclear hormone receptor betaFTZ-F1	Transcription	INFORMATION STORAGE AND PROCESSING				0	AAEL002062-PB-supercont148	84	BethaFtz transcription factor isoform A, nuclear receptor	4787	_GAP_||PF00105||_GAP_||PF00104	_GAP_||Zinc finger, C4 type (two domains)||_GAP_||Ligand-binding domain of nuclear hormone receptor			0	clust_29336	19				0
AAEL002083-PA-supercont148	Phytophthora infestans	0	0	0	0	0	0	0	0	0	0	0	0	0	0	0	1	large	dan:Dana_GF10884	GF10884 gene product from transcript GF10884-RA; K12823 ATP-dependent RNA helicase DDX5/DBP2 [EC:3.6.4.13]	dan03040	K12823	ATP-dependent RNA helicase DDX5/DBP2 [EC:3.6.4.13]	Spliceosome || Transcriptional misregulation in cancer || Proteoglycans in cancer	3.6.4.13	B3M9G0	KOG0331	ATP-dependent RNA helicase	RNA processing and modification	INFORMATION STORAGE AND PROCESSING				0	AAEL002083-PA-supercont148	93	DEAD box ATP-dependent RNA helicase	4787	_GAP_||PF00270||_GAP_||PF00271||_GAP_	_GAP_||DEAD/DEAH box helicase||_GAP_||Helicase conserved C-terminal domain||_GAP_			0	clust_2491	290	pfam	PF00067	Cytochrome P450	0.0299528894940438
AAEL002086-PA-supercont148	Phytophthora infestans	0	0	0	0	0	0	1	1	0	0	0	2	2	0	1	3	large									KOG3106	ER lumen protein retaining receptor	Intracellular trafficking, secretion, and vesicular transport	CELLULAR PROCESSES AND SIGNALING				0	AAEL002086-PA-supercont148	88	ER lumen protein retaining receptor	4787	PF00810||_GAP_	ER lumen protein retaining receptor||_GAP_			5	clust_42290	13				0
AAEL002090-PA-supercont149	Phytophthora infestans	1	0	0	0	0	0	0	0	1	0	0	0	1	0	3	0	large									KOG1474	Transcription initiation factor TFIID, subunit BDF1 and related bromodomain proteins	Transcription	INFORMATION STORAGE AND PROCESSING				0	AAEL002090-PA-supercont149	75	conserved hypothetical protein	4787	PF00439||_GAP_	Bromodomain||_GAP_			0	clust_465444	1				0
AAEL002118-PA-supercont149	Phytophthora infestans	0	0	0	0	0	0	0	0	0	0	0	0	0	0	1	0	large									KOG0419	Ubiquitin-protein ligase	Posttranslational modification, protein turnover, chaperones	CELLULAR PROCESSES AND SIGNALING				0	AAEL002118-PA-supercont149	100	ubiquitin-conjugating enzyme rad6	4787	PF00179	Ubiquitin-conjugating enzyme			0	clust_465450	1				0
AAEL002119-PA-supercont149	Phytophthora infestans	0	1	0	0	0	0	0	0	0	0	0	0	1	0	0	0	large									KOG0395	Ras-related GTPase	General function prediction only	POORLY CHARACTERIZED				0	AAEL002119-PA-supercont149	90	ras	4787	PF00071	Ras family			0	clust_6800	96	kog	KOG1787	Kinase A-anchor protein Neurobeachin and related BEACH and WD40 repeat proteins	2.08539928669709e-34
AAEL002121-PA-supercont149	Phytophthora infestans	0	0	0	0	0	1	0	0	0	0	0	0	0	0	0	0	large																0	AAEL002121-PA-supercont149	64	conserved hypothetical protein	4787	PF05160	DSS1/SEM1 family			0	clust_1253	524	pfam	PF00089	Trypsin	1.9927154832412e-191
AAEL002148-PA-supercont150	Phytophthora infestans	3	0	0	0	0	0	3	0	0	0	0	1	1	0	0	0	large	dgr:Dgri_GH17809	GH17809 gene product from transcript GH17809-RA						B4JWR9	KOG2358	NifU-like domain-containing proteins	Posttranslational modification, protein turnover, chaperones	CELLULAR PROCESSES AND SIGNALING				0	AAEL002148-PA-supercont150	100	conserved hypothetical protein	4787	_GAP_||PF08712||PF01106	_GAP_||Scaffold protein Nfu/NifU N terminal||NifU-like domain			0	clust_9238	68				0
AAEL002155-PA-supercont150	Phytophthora infestans	0	0	0	1	0	2	0	0	0	1	0	0	1	0	2	0	large	dgr:Dgri_GH12621	GH12621 gene product from transcript GH12621-RA; K07976 Rab family, other		K07976	Rab family, other			B4JKA5	KOG0078	GTP-binding protein SEC4, small G protein superfamily, and related Ras family GTP-binding proteins	Signal transduction mechanisms	CELLULAR PROCESSES AND SIGNALING				0	AAEL002155-PA-supercont150	100	ras-related protein Rab-10, putative	4787	PF00071||_GAP_	Ras family||_GAP_			0	clust_68744	8				0
AAEL002160-PA-supercont150	Phytophthora infestans	0	0	0	0	0	0	0	0	0	0	0	0	1	0	0	0	large	dgr:Dgri_GH11803	GH11803 gene product from transcript GH11803-RA; K06942		K06942	uncharacterized protein			B4JIU3	KOG1491	Predicted GTP-binding protein (ODN superfamily)	General function prediction only	POORLY CHARACTERIZED				0	AAEL002160-PA-supercont150	91	GTP-binding protein	4787	PF01926||_GAP_||PF06071	GTPase of unknown function||_GAP_||Protein of unknown function (DUF933)			0	clust_4364	159	pfam	PF03381	LEM3 (ligand-effect modulator 3) family / CDC50 family	7.32831977178498e-26
AAEL002163-PA-supercont150	Phytophthora infestans	0	0	0	0	0	0	0	0	0	0	0	0	0	0	0	2	large									KOG2952	Cell cycle control protein	Cell cycle control, cell division, chromosome partitioning	CELLULAR PROCESSES AND SIGNALING				0	AAEL002163-PA-supercont150	94	conserved hypothetical protein	4787	_GAP_||PF03381	_GAP_||LEM3 (ligand-effect modulator 3) family / CDC50 family			2	clust_147157	4				0
AAEL002184-PA-supercont151	Phytophthora infestans	6	1	0	0	0	1	0	0	0	0	0	3	3	1	4	0	large									KOG3174	F-actin capping protein, beta subunit	Cytoskeleton	CELLULAR PROCESSES AND SIGNALING				0	AAEL002184-PA-supercont151	100	F-actin capping protein beta subunit	4787	PF01115||_GAP_	F-actin capping protein, beta subunit||_GAP_			0	clust_42292	13				0
AAEL002209-PA-supercont151	Phytophthora infestans	0	0	0	0	0	2	0	1	0	0	0	0	0	0	0	0	large	dgr:Dgri_GH10223	GH10223 gene product from transcript GH10223-RA						B4JBF7	KOG1311	DHHC-type Zn-finger proteins	General function prediction only	POORLY CHARACTERIZED				0	AAEL002209-PA-supercont151	76	hypothetical protein	4787	_GAP_||PF01529||_GAP_	_GAP_||DHHC zinc finger domain||_GAP_			4	clust_42292	13				0
AAEL002215-PA-supercont151	Phytophthora infestans	0	0	0	0	0	0	0	0	0	1	0	0	2	0	0	2	large	dan:Dana_GF21787	GF21787 gene product from transcript GF21787-RA; K11723 bromodomain-containing protein 7/9		K11723	bromodomain-containing protein 7/9			B3MV21	KOG1828	IRF-2-binding protein CELTIX-1, contains BROMO domain	Transcription	INFORMATION STORAGE AND PROCESSING				0	AAEL002215-PA-supercont151	85	conserved hypothetical protein	4787	_GAP_||PF00439||_GAP_||PF12024||_GAP_	_GAP_||Bromodomain||_GAP_||Domain of unknown function (DUF3512)||_GAP_			0	clust_4713	145	pfam	PF00431	CUB domain	7.88123941028768e-10
AAEL002219-PA-supercont151	Phytophthora infestans	0	0	1	0	0	0	0	0	0	0	0	0	0	0	0	0	large	dgr:Dgri_GH13330	GH13330 gene product from transcript GH13330-RA						B4JPV2	KOG1311	DHHC-type Zn-finger proteins	General function prediction only	POORLY CHARACTERIZED				0	AAEL002219-PA-supercont151	88	zinc finger protein, putative	4787	_GAP_||PF01529||_GAP_	_GAP_||DHHC zinc finger domain||_GAP_			4	clust_466134	1				0
AAEL002221-PA-supercont151	Phytophthora infestans	0	0	0	0	0	0	0	0	1	0	0	0	0	0	0	0	large									KOG0034	Ca2+/calmodulin-dependent protein phosphatase (calcineurin subunit B), EF-Hand superfamily protein	Signal transduction mechanisms	CELLULAR PROCESSES AND SIGNALING				0	AAEL002221-PA-supercont151	93	calcium and integrin-binding protein 1	4787	_GAP_||PF13499	_GAP_||EF-hand domain pair			0	clust_466135	1				0
AAEL002230-PA-supercont151	Phytophthora infestans	0	0	0	0	0	0	0	0	0	0	0	0	0	0	0	1	large	dan:Dana_GF24504	GF24504 gene product from transcript GF24504-RA; K14437 chromodomain-helicase-DNA-binding protein 7 [EC:3.6.4.12]		K14437	chromodomain-helicase-DNA-binding protein 7 [EC:3.6.4.12]		3.6.4.12	B3MUC0	KOG0384	Chromodomain-helicase DNA-binding protein	Transcription	INFORMATION STORAGE AND PROCESSING				0	AAEL002230-PA-supercont151	69	chromodomain helicase DNA binding protein	4787	_GAP_||PF00385||_GAP_||PF00176||_GAP_||PF00271||_GAP_||PF07533||_GAP_	_GAP_||'chromo' (CHRromatin Organisation MOdifier) domain||_GAP_||SNF2 family N-terminal domain||_GAP_||Helicase conserved C-terminal domain||_GAP_||BRK domain||_GAP_			0	clust_42292	13				0
AAEL002261-PA-supercont152	Phytophthora infestans	0	0	0	0	0	0	0	0	0	0	0	0	0	0	0	1	large	dgr:Dgri_GH20729	GH20729 gene product from transcript GH20729-RA; K01495 GTP cyclohydrolase I [EC:3.5.4.16]	dgr01100||dgr00790	K01495	GTP cyclohydrolase I [EC:3.5.4.16]	Folate biosynthesis	3.5.4.16	B4J6Q1	KOG2698	GTP cyclohydrolase I	Coenzyme transport and metabolism	METABOLISM				0	AAEL002261-PA-supercont152	91	GTP cyclohydrolase i	4787	_GAP_||PF01227	_GAP_||GTP cyclohydrolase I			0	clust_149300	4				0
AAEL002277-PA-supercont152	Phytophthora infestans	0	0	0	0	0	1	0	0	1	0	0	1	0	0	0	1	large									KOG1113	cAMP-dependent protein kinase types I and II, regulatory subunit	Signal transduction mechanisms	CELLULAR PROCESSES AND SIGNALING				0	AAEL002277-PA-supercont152	96	cAMP-dependent protein kinase type i-beta regulatory subunit	4787	_GAP_||PF00027	_GAP_||Cyclic nucleotide-binding domain			0	clust_355692	2				0
AAEL002282-PB-supercont153	Phytophthora infestans	0	0	0	0	0	0	0	0	0	1	0	0	0	0	0	0	large									KOG1721	FOG: Zn-finger	General function prediction only	POORLY CHARACTERIZED				0	AAEL002282-PB-supercont153	84		4787	_GAP_||PF00096||PF13465||PF00096||PF13465||PF00096||PF13465||PF00096||PF13465||PF00096	_GAP_||Zinc finger, C2H2 type||PF13465||Zinc finger, C2H2 type||PF13465||Zinc finger, C2H2 type||PF13465||Zinc finger, C2H2 type||PF13465||Zinc finger, C2H2 type			0	clust_49499	11				0
AAEL002308-PA-supercont153	Phytophthora infestans	1	0	0	0	0	0	0	0	0	0	0	0	0	0	0	0	large	dan:Dana_GF21384	GF21384 gene product from transcript GF21384-RA						B3MS06	KOG1677	CCCH-type Zn-finger protein	General function prediction only	POORLY CHARACTERIZED				0	AAEL002308-PA-supercont153	55	butyrate response factor 1 (TIS11B protein)	4787	_GAP_||PF00642||_GAP_	_GAP_||Zinc finger C-x8-C-x5-C-x3-H type (and similar)||_GAP_			0	clust_335626	2				0
AAEL002346-PA-supercont154	Phytophthora infestans	0	0	0	0	0	0	0	0	0	0	0	0	0	0	1	0	large	dgr:Dgri_GH23973	GH23973 gene product from transcript GH23973-RA; K06820 plexin A		K06820	plexin A	Axon guidance		B4JZP1	KOG3610	Plexins (functional semaphorin receptors)	Signal transduction mechanisms	CELLULAR PROCESSES AND SIGNALING				0	AAEL002346-PA-supercont154	97	plexin a	4787	PF01403||PF01437||PF01833||_GAP_||PF08337	Sema domain||Plexin repeat||IPT/TIG domain||_GAP_||Plexin cytoplasmic RasGAP domain			1	clust_11156	54	kog	KOG3574	Acetyl-CoA transporter	1.81690812844278e-67
AAEL002346-PB-supercont154	Phytophthora infestans	0	0	0	0	0	0	0	0	0	0	0	0	1	0	0	0	large	dgr:Dgri_GH23973	GH23973 gene product from transcript GH23973-RA; K06820 plexin A		K06820	plexin A	Axon guidance		B4JZP1	KOG3610	Plexins (functional semaphorin receptors)	Signal transduction mechanisms	CELLULAR PROCESSES AND SIGNALING				0	AAEL002346-PB-supercont154	97		4787	PF01403||PF01437||PF01833||_GAP_||PF08337	Sema domain||Plexin repeat||IPT/TIG domain||_GAP_||Plexin cytoplasmic RasGAP domain			2	clust_210219	3				0
AAEL002351-PA-supercont154	Phytophthora infestans	1	0	0	0	1	0	3	0	1	0	0	0	1	0	0	2	large									KOG0331	ATP-dependent RNA helicase	RNA processing and modification	INFORMATION STORAGE AND PROCESSING				0	AAEL002351-PA-supercont154	79	DEAD box ATP-dependent RNA helicase	4787	_GAP_||PF00270||_GAP_||PF00271||_GAP_	_GAP_||DEAD/DEAH box helicase||_GAP_||Helicase conserved C-terminal domain||_GAP_			0	clust_3821	185				0
AAEL002352-PA-supercont154	Phytophthora infestans	0	0	0	0	0	0	0	1	0	0	0	0	0	0	0	0	large																0	AAEL002352-PA-supercont154	59	hypothetical protein	4787					0	clust_204508	3				0
AAEL002354-PA-supercont154	Phytophthora infestans	0	0	0	0	0	0	0	0	0	0	0	0	1	0	0	0	large	dan:Dana_GF16408	GF16408 gene product from transcript GF16408-RA						B3LVQ7	KOG2408	Peroxidase/oxygenase	General function prediction only	POORLY CHARACTERIZED				0	AAEL002354-PA-supercont154	98	heme peroxidase	4787	_GAP_||PF03098||_GAP_	_GAP_||Animal haem peroxidase||_GAP_			0	clust_54452	10	kog	KOG3665	ZYG-1-like serine/threonine protein kinases	6.65249684839164e-06
AAEL002359-PA-supercont154	Phytophthora infestans	0	0	0	0	1	0	1	0	1	0	0	0	4	0	1	2	large	phu:Phum_PHUM432770	hypothetical protein						E0VTI2	KOG2252	CCAAT displacement protein and related homeoproteins	Transcription	INFORMATION STORAGE AND PROCESSING				0	AAEL002359-PA-supercont154	88	homeobox protein onecut	4787	_GAP_||PF02376||PF00046||_GAP_	_GAP_||CUT domain||Homeobox domain||_GAP_			0	clust_466232	1				0
AAEL002368-PA-supercont155	Phytophthora infestans	0	1	0	0	0	0	1	0	2	0	1	0	0	3	2	1	large	dme:Dmel_CG5271 || dpo:Dpse_GA24218 || dan:Dana_GF15783 || der:Dere_GG10127 || dpe:Dper_GL18966 || dse:Dsec_GM18339 || dsi:Dsim_GD23696 || dwi:Dwil_GK18589 || dya:Dyak_GE18939 || dya:Dyak_GE11312 || dgr:Dgri_GH13542 || dvi:Dvir_GJ21841	RpS27A; Ribosomal protein S27A; K02977 small subunit ribosomal protein S27Ae || GA24218 gene product from transcript GA24218-RA; K02977 small subunit ribosomal protein S27Ae || GF15783 gene product from transcript GF15783-RA; K02977 small subunit ribosomal protein S27Ae || GG10127 gene product from transcript GG10127-RA; K02977 small subunit ribosomal protein S27Ae || GL18966 gene product from tr…	dgr03010||dsi03010||dan03010||der03010||dpe03010||dya03010||dse03010||dvi03010||dpo03010||dme03010||dwi03010	K02977	small subunit ribosomal protein S27Ae	Ribosome		B4NQD0||B3MJH2||P15357||B4LR26||Q8IGR0||B3N9P3||B4G7L0||B5DVA8||B4HWN7||B4Q994||B4JPL3||Q6XJ39	KOG0004	Ubiquitin/40S ribosomal protein S27a fusion	Translation, ribosomal structure and biogenesis	INFORMATION STORAGE AND PROCESSING				0	AAEL002368-PA-supercont155	77	conserved hypothetical protein	4787	PF00240||PF01599	Ubiquitin family||Ribosomal protein S27a			0	clust_189098	3				0
AAEL002372-PA-supercont155	Phytophthora infestans	0	0	0	0	0	0	0	0	0	0	0	0	0	0	0	2	large									KOG1728	40S ribosomal protein S11	Translation, ribosomal structure and biogenesis	INFORMATION STORAGE AND PROCESSING				0	AAEL002372-PB-supercont155	100		4787	_GAP_||PF00366	_GAP_||Ribosomal protein S17			0	clust_42981	12	pfam	PF09728	Myosin-like coiled-coil protein	6.25948703505408e-05
AAEL002372-PA-supercont155	Phytophthora infestans	NA	NA	0	0	0	0	0	0	0	0	0	0	0	0	1	NA	small									KOG1728	40S ribosomal protein S11	Translation, ribosomal structure and biogenesis	INFORMATION STORAGE AND PROCESSING				0	AAEL002372-PB-supercont155	100		4787	_GAP_||PF00366	_GAP_||Ribosomal protein S17			0	clust_42981	12	pfam	PF09728	Myosin-like coiled-coil protein	6.25948703505408e-05
AAEL002372-PB-supercont155	Phytophthora infestans	0	0	0	0	0	0	0	0	0	0	0	0	1	0	0	0	large									KOG1728	40S ribosomal protein S11	Translation, ribosomal structure and biogenesis	INFORMATION STORAGE AND PROCESSING				0	AAEL002372-PB-supercont155	100		4787	_GAP_||PF00366	_GAP_||Ribosomal protein S17			0	clust_466267	1				0
AAEL002372-PB-supercont155	Phytophthora infestans	NA	NA	1	0	0	0	0	0	0	0	0	0	0	0	0	NA	small									KOG1728	40S ribosomal protein S11	Translation, ribosomal structure and biogenesis	INFORMATION STORAGE AND PROCESSING				0	AAEL002372-PB-supercont155	100		4787	_GAP_||PF00366	_GAP_||Ribosomal protein S17			0	clust_466267	1				0
AAEL002372-PC-supercont155	Phytophthora infestans	0	0	0	0	0	0	0	0	0	0	0	0	0	0	0	1	large									KOG1728	40S ribosomal protein S11	Translation, ribosomal structure and biogenesis	INFORMATION STORAGE AND PROCESSING				0	AAEL002372-PA-supercont155	100	40S ribosomal protein S11	4787	_GAP_||PF00366	_GAP_||Ribosomal protein S17			0	clust_1077	583	pfam	PF00135	Carboxylesterase	1.24014491132743e-06
AAEL002372-PC-supercont155	Phytophthora infestans	NA	NA	0	0	0	0	1	0	0	0	0	0	0	0	0	NA	small									KOG1728	40S ribosomal protein S11	Translation, ribosomal structure and biogenesis	INFORMATION STORAGE AND PROCESSING				0	AAEL002372-PA-supercont155	100	40S ribosomal protein S11	4787	_GAP_||PF00366	_GAP_||Ribosomal protein S17			0	clust_1077	583	pfam	PF00135	Carboxylesterase	1.24014491132743e-06
AAEL002377-PA-supercont155	Phytophthora infestans	0	0	0	0	0	0	0	0	0	0	0	0	0	0	1	0	large	dgr:Dgri_GH13302	GH13302 gene product from transcript GH13302-RA; K11086 small nuclear ribonucleoprotein B and B'	dgr03040	K11086	small nuclear ribonucleoprotein B and B'	Spliceosome || Systemic lupus erythematosus		B4JPZ3	KOG3168	U1 snRNP component	Transcription	INFORMATION STORAGE AND PROCESSING				0	AAEL002377-PA-supercont155	76	small nuclear ribonucleoprotein-associated protein	4787	PF01423||_GAP_	LSM domain ||_GAP_			0	clust_2155	333	pfam	PF00505	HMG (high mobility group) box	6.02662232272912e-16
AAEL002382-PA-supercont155	Phytophthora infestans	0	0	0	0	0	0	2	0	0	0	0	0	0	0	0	0	large	dgr:Dgri_GH13270	GH13270 gene product from transcript GH13270-RA						B4JQ51								0	AAEL002382-PA-supercont155	64	conserved hypothetical protein	4787	_GAP_||PF14598||_GAP_	_GAP_||PF14598||_GAP_			0	clust_204811	3				0
AAEL002395-PA-supercont155	Phytophthora infestans	0	0	0	0	0	0	0	0	0	0	0	0	0	0	0	1	large									KOG0666	Cyclin C-dependent kinase CDK8	Transcription	INFORMATION STORAGE AND PROCESSING				0	AAEL002395-PA-supercont155	82	Cell division protein kinase 8 (EC 2.7.11.22)(EC 2.7.11.23)(Cyclin-dependent kinase 8)(Mediator of RNA polymerase II transcription subunit Cdk8)(Mediator complex subunit Cdk8)	4787	PF00069||_GAP_	Protein kinase domain||_GAP_			0	clust_1334	502	pfam	PF00155	Aminotransferase class I and II	1.18756071518214e-27
AAEL002399-PA-supercont155	Phytophthora infestans	0	0	0	0	1	0	0	0	0	0	0	0	0	0	1	1	large									KOG1411	Aspartate aminotransferase/Glutamic oxaloacetic transaminase AAT1/GOT2	Amino acid transport and metabolism	METABOLISM				0	AAEL002399-PA-supercont155	100	aspartate aminotransferase	4787	_GAP_||PF00155	_GAP_||Aminotransferase class I and II			0	clust_466270	1				0
AAEL002417-PA-supercont156	Phytophthora infestans	NA	NA	0	0	1	0	0	0	0	0	0	1	0	0	2	NA	small	dgr:Dgri_GH12245	GH12245 gene product from transcript GH12245-RA; K12046 troponin T, fast skeletal muscle		K12046	troponin T, fast skeletal muscle			B4JJJ3	KOG3634	Troponin	Cytoskeleton	CELLULAR PROCESSES AND SIGNALING				0	AAEL002417-PC-supercont156	82		4787	_GAP_||PF00992||_GAP_	_GAP_||Troponin||_GAP_			0	clust_4751	143	pfam	PF01363	FYVE zinc finger	1.42116980012636e-21
AAEL002417-PA-supercont156	Phytophthora infestans	26	5	1	9	9	15	15	5	11	1	10	8	17	0	24	10	large	dgr:Dgri_GH12245	GH12245 gene product from transcript GH12245-RA; K12046 troponin T, fast skeletal muscle		K12046	troponin T, fast skeletal muscle			B4JJJ3	KOG3634	Troponin	Cytoskeleton	CELLULAR PROCESSES AND SIGNALING				0	AAEL002417-PC-supercont156	82		4787	_GAP_||PF00992||_GAP_	_GAP_||Troponin||_GAP_			0	clust_4751	143	pfam	PF01363	FYVE zinc finger	1.42116980012636e-21
AAEL002417-PB-supercont156	Phytophthora infestans	35	0	4	4	5	7	20	9	9	1	5	7	16	3	20	10	large	dgr:Dgri_GH12245	GH12245 gene product from transcript GH12245-RA; K12046 troponin T, fast skeletal muscle		K12046	troponin T, fast skeletal muscle			B4JJJ3	KOG3634	Troponin	Cytoskeleton	CELLULAR PROCESSES AND SIGNALING				0	AAEL002417-PB-supercont156	78		4787	_GAP_||PF00992||_GAP_	_GAP_||Troponin||_GAP_			0	clust_93681	6				0
AAEL002417-PB-supercont156	Phytophthora infestans	NA	NA	0	0	0	0	1	0	0	0	0	0	0	0	0	NA	small	dgr:Dgri_GH12245	GH12245 gene product from transcript GH12245-RA; K12046 troponin T, fast skeletal muscle		K12046	troponin T, fast skeletal muscle			B4JJJ3	KOG3634	Troponin	Cytoskeleton	CELLULAR PROCESSES AND SIGNALING				0	AAEL002417-PB-supercont156	78		4787	_GAP_||PF00992||_GAP_	_GAP_||Troponin||_GAP_			0	clust_93681	6				0
AAEL002417-PC-supercont156	Phytophthora infestans	NA	NA	0	0	0	0	0	0	0	2	1	1	0	0	0	NA	small	dgr:Dgri_GH12245	GH12245 gene product from transcript GH12245-RA; K12046 troponin T, fast skeletal muscle		K12046	troponin T, fast skeletal muscle			B4JJJ3	KOG3634	Troponin	Cytoskeleton	CELLULAR PROCESSES AND SIGNALING				0	AAEL002417-PC-supercont156	82		4787	_GAP_||PF00992||_GAP_	_GAP_||Troponin||_GAP_			0	clust_93681	6				0
AAEL002417-PC-supercont156	Phytophthora infestans	33	6	7	2	5	15	19	8	11	6	12	17	23	3	11	10	large	dgr:Dgri_GH12245	GH12245 gene product from transcript GH12245-RA; K12046 troponin T, fast skeletal muscle		K12046	troponin T, fast skeletal muscle			B4JJJ3	KOG3634	Troponin	Cytoskeleton	CELLULAR PROCESSES AND SIGNALING				0	AAEL002417-PC-supercont156	82		4787	_GAP_||PF00992||_GAP_	_GAP_||Troponin||_GAP_			0	clust_93681	6				0
AAEL002436-PA-supercont157	Phytophthora infestans	0	0	0	0	0	1	1	0	0	0	0	0	1	1	0	1	large	dan:Dana_GF19276	GF19276 gene product from transcript GF19276-RA						B3N0S0	KOG3944	Uncharacterized conserved protein	Function unknown	POORLY CHARACTERIZED				0	AAEL002436-PA-supercont157	100	conserved hypothetical protein	4787	_GAP_||PF05197||_GAP_	_GAP_||TRIC channel||_GAP_	TRIC		5	clust_93836	6				0
AAEL002436-PB-supercont157	Phytophthora infestans	0	0	0	0	0	1	0	0	0	1	0	0	1	0	1	0	large	dan:Dana_GF19276	GF19276 gene product from transcript GF19276-RA						B3N0S0	KOG3944	Uncharacterized conserved protein	Function unknown	POORLY CHARACTERIZED				0	AAEL002436-PA-supercont157	100	conserved hypothetical protein	4787	_GAP_||PF05197||_GAP_	_GAP_||TRIC channel||_GAP_	TRIC		5	clust_9475	66	pfam	PF00379	Insect cuticle protein	1.25657563652679e-08
AAEL002456-PA-supercont157	Phytophthora infestans	0	1	0	0	0	0	0	0	0	0	0	0	0	0	0	0	large	dan:Dana_GF21345	GF21345 gene product from transcript GF21345-RA						B3MRT1	KOG1721	FOG: Zn-finger	General function prediction only	POORLY CHARACTERIZED				0	AAEL002456-PA-supercont157	86	b-cell lymphoma/leukemia	4787	_GAP_||PF00096||PF13465||PF00096	_GAP_||Zinc finger, C2H2 type||PF13465||Zinc finger, C2H2 type			0	clust_466322	1				0
AAEL002464-PA-supercont158	Phytophthora infestans	1	0	0	0	0	0	0	0	1	0	0	0	0	0	0	0	large	dgr:Dgri_GH22329 || dmo:Dmoj_GI23969	GH22329 gene product from transcript GH22329-RA; K02151 V-type H+-transporting ATPase subunit F [EC:3.6.3.14] || GI23969 gene product from transcript GI23969-RA; K02151 V-type H+-transporting ATPase subunit F [EC:3.6.3.14]	dmo00190||dgr00190||dgr01100||dmo01100||dmo04145||dgr04145	K02151	V-type H+-transporting ATPase subunit F	Oxidative phosphorylation || Phagosome || Synaptic vesicle cycle || Collecting duct acid secretion || Vibrio cholerae infection || Epithelial cell signaling in Helicobacter pylori infection || Rheumatoid arthritis	3.6.3.14	B4JYW0||B4K4F4	KOG3432	Vacuolar H+-ATPase V1 sector, subunit F	Energy production and conversion	METABOLISM				0	AAEL002464-PA-supercont158	89	vacuolar ATP synthase subunit f	4787	PF01990	ATP synthase (F/14-kDa) subunit	F-ATPase		0	clust_167	1842	ko	K06147	ATP-binding cassette, subfamily B, bacterial	0
AAEL002471-PA-supercont158	Phytophthora infestans	0	0	0	0	0	0	0	0	0	0	1	1	0	0	0	0	large	dan:Dana_GF11039	GF11039 gene product from transcript GF11039-RA; K08892 fyn-related kinase [EC:2.7.10.2]		K08892	fyn-related kinase [EC:2.7.10.2]		2.7.10.2	B3MJ83	KOG0197	Tyrosine kinases	Signal transduction mechanisms	CELLULAR PROCESSES AND SIGNALING				0	AAEL002471-PA-supercont158	100	proto-oncogene tyrosine-protein kinase src	4787	PF00017||_GAP_||PF07714	SH2 domain||_GAP_||Protein tyrosine kinase			0	clust_501	943	pfam	PF00096	Zinc finger, C2H2 type	1.17373835358973e-39
AAEL002474-PA-supercont158	Phytophthora infestans	0	1	0	0	1	0	0	0	0	0	0	0	0	0	0	0	large	dgr:Dgri_GH21687	GH21687 gene product from transcript GH21687-RA						B4J636	KOG1721	FOG: Zn-finger	General function prediction only	POORLY CHARACTERIZED				0	AAEL002474-PA-supercont158	84	hypothetical protein	4787	PF00651||_GAP_||PF00096||PF13465||_GAP_	BTB/POZ domain||_GAP_||Zinc finger, C2H2 type||PF13465||_GAP_			0	clust_336127	2				0
AAEL002483-PA-supercont158	Phytophthora infestans	0	0	0	0	0	0	0	0	0	0	0	0	0	2	0	1	large	dan:Dana_GF11826	GF11826 gene product from transcript GF11826-RA; K03845 alpha-1,3-mannosyltransferase [EC:2.4.1.130]	dan00510||dan01100	K03845	alpha-1,3-mannosyltransferase [EC:2.4.1.258]	N-Glycan biosynthesis || Various types of N-glycan biosynthesis	2.4.1.258	B3MFJ3	KOG2762	Mannosyltransferase	Carbohydrate transport and metabolism	METABOLISM				0	AAEL002483-PA-supercont158	89	conserved hypothetical protein	4787	_GAP_||PF05208||_GAP_	_GAP_||ALG3 protein||_GAP_			9	clust_79119	7				0
AAEL002501-PA-supercont159	Phytophthora infestans	0	0	0	0	1	0	0	0	0	0	0	0	0	0	0	0	large									KOG0191	Thioredoxin/protein disulfide isomerase	Posttranslational modification, protein turnover, chaperones	CELLULAR PROCESSES AND SIGNALING	chloro	gi11465476-NC_001840	Cyanidium caldarium	2.5e-10	AAEL002501-PA-supercont159	100	protein disulfide isomerase	4787	_GAP_||PF00085	_GAP_||Thioredoxin			0	clust_18136	32				0
AAEL002504-PA-supercont159	Phytophthora infestans	1	0	0	0	0	0	0	0	0	0	0	0	0	0	0	0	large									KOG1758	Mitochondrial F1F0-ATP synthase, subunit delta/ATP16	Energy production and conversion	METABOLISM	mito	EST_1_226_2-AW400611	Laminaria digitata	2e-06	AAEL002504-PA-supercont159	80		4787	_GAP_||PF02823||_GAP_	_GAP_||ATP synthase, Delta/Epsilon chain, beta-sandwich domain||_GAP_	F-ATPase		0	clust_484	959	kog_class	Posttranslational modification, protein turnover, chaperones		1.63362911558934e-162
AAEL002508-PA-supercont159	Phytophthora infestans	0	0	1	0	0	0	6	0	0	0	0	3	1	2	4	2	large	dgr:Dgri_GH23603 || dmo:Dmoj_GI10364 || dvi:Dvir_GJ22583	GH23603 gene product from transcript GH23603-RA; K03065 26S proteasome regulatory subunit T5 || GI10364 gene product from transcript GI10364-RA; K03065 26S proteasome regulatory subunit T5 || GJ22583 gene product from transcript GJ22583-RA; K03065 26S proteasome regulatory subunit T5	dvi03050||dgr03050||dmo03050	K03065	26S proteasome regulatory subunit T5	Proteasome || Epstein-Barr virus infection		B4K5A8||B4M0F9||B4JT92	KOG0652	26S proteasome regulatory complex, ATPase RPT5	Posttranslational modification, protein turnover, chaperones	CELLULAR PROCESSES AND SIGNALING	chloro	gi11465515-NC_001840	Cyanidium caldarium	3.1e-54	AAEL002508-PA-supercont159	100	26S protease regulatory subunit 6a	4787	_GAP_||PF00004||_GAP_	_GAP_||ATPase family associated with various cellular activities (AAA)||_GAP_			0	clust_7235	90	pfam	PF00497	Bacterial extracellular solute-binding proteins, family 3	0.0160291059170389
AAEL002510-PA-supercont159	Phytophthora infestans	0	0	0	0	0	0	0	0	0	1	0	0	0	0	0	0	large									KOG2467	Glycine/serine hydroxymethyltransferase	Amino acid transport and metabolism	METABOLISM				0	AAEL002510-PA-supercont159	97	glycine hydroxymethyltransferase	4787	_GAP_||PF00464||_GAP_	_GAP_||Serine hydroxymethyltransferase||_GAP_			0	clust_114837	5	pfam	PF00100	Zona pellucida-like domain	0.000219068333028427
AAEL002534-PA-supercont159	Phytophthora infestans	10	15	9	2	19	6	10	6	5	9	12	10	26	3	18	26	large	dgr:Dgri_GH19580	GH19580 gene product from transcript GH19580-RA; K02866 large subunit ribosomal protein L10e	dgr03010	K02866	large subunit ribosomal protein L10e	Ribosome		B4JHQ7	KOG0857	60s ribosomal protein L10	Translation, ribosomal structure and biogenesis	INFORMATION STORAGE AND PROCESSING				0	AAEL002534-PA-supercont159	100	60S ribosomal protein L10	4787	PF00252||_GAP_	Ribosomal protein L16p/L10e||_GAP_			0	clust_7235	90	pfam	PF00497	Bacterial extracellular solute-binding proteins, family 3	0.0160291059170389
AAEL002536-PA-supercont159	Phytophthora infestans	0	0	0	0	0	0	0	4	0	0	0	0	0	0	0	0	large	dan:Dana_GF10539	GF10539 gene product from transcript GF10539-RA; K10591 E3 ubiquitin-protein ligase NEDD4 [EC:6.3.2.19]	dan04144||dan04120	K10591	E3 ubiquitin-protein ligase NEDD4 [EC:2.3.2.26]	Ubiquitin mediated proteolysis || Endocytosis || Epstein-Barr virus infection	6.3.2.19	B3M4J8	KOG0940	Ubiquitin protein ligase RSP5/NEDD4	Posttranslational modification, protein turnover, chaperones	CELLULAR PROCESSES AND SIGNALING				0	AAEL002536-PA-supercont159	86	E3 ubiquitin-protein ligase nedd-4	4787	PF00168||_GAP_||PF00397||_GAP_||PF00632	C2 domain||_GAP_||WW domain||_GAP_||HECT-domain (ubiquitin-transferase)			0	clust_466382	1				0
AAEL002537-PA-supercont159	Phytophthora infestans	0	0	0	0	0	0	0	0	0	0	0	0	0	0	0	1	large																0	AAEL002537-PA-supercont159	82	conserved hypothetical protein	4787	_GAP_||PF00100||_GAP_	_GAP_||Zona pellucida-like domain||_GAP_			1	clust_466383	1				0
AAEL002539-PA-supercont160	Phytophthora infestans	1	0	0	0	0	0	0	1	0	0	0	0	1	0	1	1	large	dan:Dana_GF22618	GF22618 gene product from transcript GF22618-RA						B3MW35	KOG0046	Ca2+-binding actin-bundling protein (fimbrin/plastin), EF-Hand protein superfamily	Cytoskeleton	CELLULAR PROCESSES AND SIGNALING				0	AAEL002539-PA-supercont160	89	fimbrin/plastin	4787	PF13499||_GAP_||PF00307||_GAP_	EF-hand domain pair||_GAP_||Calponin homology (CH) domain||_GAP_			0	clust_21094	27	pfam	PF13913	PF13913	0.000359796636683396
AAEL002542-PA-supercont160	Phytophthora infestans	0	1	2	0	2	1	1	1	0	1	7	1	1	2	2	2	large									KOG1643	Triosephosphate isomerase	Carbohydrate transport and metabolism	METABOLISM				0	AAEL002542-PA-supercont160	100	triose-phosphate isomerase	4787	PF00121	Triosephosphate isomerase			0	clust_466894	1				0
AAEL002551-PA-supercont160	Phytophthora infestans	0	0	0	0	0	1	0	0	0	1	0	0	3	1	0	2	large									KOG0981	DNA topoisomerase I	Replication, recombination and repair	INFORMATION STORAGE AND PROCESSING				0	AAEL002551-PA-supercont160	85	DNA topoisomerase type I	4787	_GAP_||PF02919||PF01028||PF14370	_GAP_||Eukaryotic DNA topoisomerase I, DNA binding fragment||Eukaryotic DNA topoisomerase I, catalytic core||PF14370			0	clust_336066	2				0
AAEL002557-PA-supercont160	Phytophthora infestans	0	0	0	0	0	0	0	1	0	0	0	0	0	0	0	0	large	dan:Dana_GF17783	GF17783 gene product from transcript GF17783-RA						B3M091	KOG1287	Amino acid transporters	Amino acid transport and metabolism	METABOLISM				0	AAEL002557-PA-supercont160	96	cationic amino acid transporter	4787	_GAP_||PF13520||_GAP_	_GAP_||Amino acid permease||_GAP_	APC		13	clust_355748	2				0
AAEL002565-PA-supercont160	Phytophthora infestans	0	0	0	0	0	0	0	0	0	0	0	0	0	0	1	0	large																0	AAEL002565-PA-supercont160	98	titin	4787	PF07679||_GAP_||PF00041||PF07679||PF00041||PF07679||PF00041||PF07679||PF00041||PF07679||PF00041||PF07679||PF00041||PF07679||PF00041||PF07679||PF00041||PF07679||PF00041||PF07679||PF00041||PF07679||PF00041||PF07679||PF00041||PF07679||PF00041||PF07679||PF00041||PF07679||PF00041||PF07679||PF00041||PF07679||PF00041||PF07679||PF00041||_GAP_||PF00069||_GAP_||PF07679	Immunoglobulin I-set domain||_GAP_||Fibronectin type III domain||Immunoglobulin I-set domain||Fibronectin type III domain||Immunoglobulin I-set domain||Fibronectin type III domain||Immunoglobulin I-set domain||Fibronectin type III domain||Immunoglobulin I-set domain||Fibronectin type III domain||Immunoglobulin I-set domain||Fibronectin type III domain||Immunoglobulin I-set domain||Fibronectin typ…			0	clust_384	1123	pfam	PF00069	Protein kinase domain	2.22093721156074e-14
AAEL002594-PA-supercont161	Phytophthora infestans	1	1	1	0	1	0	1	1	0	0	3	2	4	2	3	1	large	dan:Dana_GF18356	GF18356 gene product from transcript GF18356-RA; K04409 p21-activated kinase 1 [EC:2.7.11.1]		K04409	p21-activated kinase 1 [EC:2.7.11.1]	MAPK signaling pathway || MAPK signaling pathway - yeast || ErbB signaling pathway || Ras signaling pathway || cAMP signaling pathway || Chemokine signaling pathway || Axon guidance || Focal adhesion || Natural killer cell mediated cytotoxicity || T cell receptor signaling pathway || Fc gamma R-mediated phagocytosis || Regulation of actin cytoskeleton || Epithelial cell signaling in Helicobacter …	2.7.11.1	B3M0G6	KOG0578	p21-activated serine/threonine protein kinase	Signal transduction mechanisms	CELLULAR PROCESSES AND SIGNALING				0	AAEL002594-PA-supercont161	77	P21-activated kinase, pak	4787	PF00786||_GAP_||PF00069	P21-Rho-binding domain||_GAP_||Protein kinase domain			0	clust_204727	3				0
AAEL002645-PA-supercont162	Phytophthora infestans	0	0	0	0	0	0	0	0	0	1	0	0	0	0	0	1	large	dgr:Dgri_GH11090	GH11090 gene product from transcript GH11090-RA; K10086 ER degradation enhancer, mannosidase alpha-like 3	dgr04141	K10086	ER degradation enhancer, mannosidase alpha-like 3	Protein processing in endoplasmic reticulum		B4JCS8	KOG2429	Glycosyl hydrolase, family 47	Carbohydrate transport and metabolism	METABOLISM				0	AAEL002645-PA-supercont162	95	mannosyl-oligosaccharide alpha-1,2-mannosidase, putative	4787	_GAP_||PF01532||_GAP_||PF02225||_GAP_	_GAP_||Glycosyl hydrolase family 47||_GAP_||PA domain||_GAP_			0	clust_19876	29				0
AAEL002646-PA-supercont162	Phytophthora infestans	0	0	0	0	0	0	2	4	0	0	0	0	0	0	0	1	large	dan:Dana_GF14420	GF14420 gene product from transcript GF14420-RA						B3ML89	KOG0930	Guanine nucleotide exchange factor Cytohesin, contains PH and Sec7 domains	Intracellular trafficking, secretion, and vesicular transport	CELLULAR PROCESSES AND SIGNALING				0	AAEL002646-PA-supercont162	86	cytohesin 1, 2, 3, 4 (guanine nucleotide-exchange protein)	4787	_GAP_||PF01369||PF00169	_GAP_||Sec7 domain||PH domain			0	clust_147022	4				0
AAEL002653-PA-supercont162	Phytophthora infestans	0	0	0	0	0	0	1	0	0	0	0	0	0	0	0	0	large	dan:Dana_GF15536	GF15536 gene product from transcript GF15536-RA; K06842 semaphorin 6		K06842	semaphorin 6	Axon guidance		B3MLY1	KOG3611	Semaphorins	Signal transduction mechanisms	CELLULAR PROCESSES AND SIGNALING				0	AAEL002653-PA-supercont162	94	semaphorin	4787	PF01403||_GAP_||PF01437||_GAP_	Sema domain||_GAP_||Plexin repeat||_GAP_			1	clust_355761	2				0
AAEL002663-PA-supercont163	Phytophthora infestans	0	0	0	0	0	0	0	0	0	0	0	0	1	0	0	0	large	dan:Dana_GF22940	GF22940 gene product from transcript GF22940-RA; K06704 disintegrin and metalloproteinase domain-containing protein 10 [EC:3.4.24.81]		K06704	disintegrin and metalloproteinase domain-containing protein 10 [EC:3.4.24.81]	Alzheimer's disease || Epithelial cell signaling in Helicobacter pylori infection	3.4.24.81	B3MV38	KOG3658	Tumor necrosis factor-alpha-converting enzyme (TACE/ADAM17) and related metalloproteases	Extracellular structures	CELLULAR PROCESSES AND SIGNALING				0	AAEL002663-PA-supercont163	89	kuzbanian	4787	PF01562||_GAP_||PF13574||_GAP_	Reprolysin family propeptide||_GAP_||PF13574||_GAP_			1	clust_26673	21				0
AAEL002690-PA-supercont164	Phytophthora infestans	0	0	0	0	0	0	0	0	0	0	0	0	0	0	1	0	large	dan:Dana_GF15111	GF15111 gene product from transcript GF15111-RA						B3MMJ5								0	AAEL002690-PA-supercont164	100	beat protein	4787	PF13895||_GAP_	PF13895||_GAP_			1	clust_20622	27	kog	KOG2568	Predicted membrane protein	1.20842394234801e-24
AAEL002698-PA-supercont165	Phytophthora infestans	0	0	0	0	0	0	0	0	0	0	0	0	0	0	0	1	large	dan:Dana_GF23992	GF23992 gene product from transcript GF23992-RA; K11855 ubiquitin carboxyl-terminal hydrolase 36/42 [EC:3.1.2.15]		K11855	ubiquitin carboxyl-terminal hydrolase 36/42 [EC:3.4.19.12]		3.1.2.15	B3M3M6	KOG1865	Ubiquitin carboxyl-terminal hydrolase	Posttranslational modification, protein turnover, chaperones	CELLULAR PROCESSES AND SIGNALING				0	AAEL002698-PA-supercont165	67	conserved hypothetical protein	4787	_GAP_||PF00443||_GAP_	_GAP_||Ubiquitin carboxyl-terminal hydrolase||_GAP_			0	clust_467015	1				0
AAEL002748-PA-supercont166	Phytophthora infestans	0	0	0	1	0	0	1	0	0	0	1	0	0	0	2	0	large	dan:Dana_GF12925	GF12925 gene product from transcript GF12925-RA; K01876 aspartyl-tRNA synthetase [EC:6.1.1.12]	dan00970	K01876	aspartyl-tRNA synthetase [EC:6.1.1.12]	Aminoacyl-tRNA biosynthesis	6.1.1.12	B3MDB5	KOG0556	Aspartyl-tRNA synthetase	Translation, ribosomal structure and biogenesis	INFORMATION STORAGE AND PROCESSING				0	AAEL002748-PA-supercont166	100	aspartate--tRNA ligase	4787	_GAP_||PF01336||_GAP_||PF00152	_GAP_||OB-fold nucleic acid binding domain||_GAP_||tRNA synthetases class II (D, K and N)			0	clust_501	943	pfam	PF00096	Zinc finger, C2H2 type	1.17373835358973e-39
AAEL002759-PA-supercont167	Phytophthora infestans	0	0	0	0	0	0	0	0	0	0	0	0	3	0	1	0	large	dan:Dana_GF11475	GF11475 gene product from transcript GF11475-RA; K10373 tropomyosin 1		K10373	tropomyosin 1	Cardiac muscle contraction || Adrenergic signaling in cardiomyocytes || MicroRNAs in cancer || Hypertrophic cardiomyopathy (HCM) || Dilated cardiomyopathy		B3MX79	KOG1003	Actin filament-coating protein tropomyosin	Cytoskeleton	CELLULAR PROCESSES AND SIGNALING				0	AAEL002759-PA-supercont167	96	tropomyosin invertebrate	4787	_GAP_||PF00261	_GAP_||Tropomyosin			0	clust_6742	97	pfam	PF00261	Tropomyosin	1.79232599332007e-97
AAEL002759-PB-supercont167	Phytophthora infestans	0	0	0	0	0	0	0	0	0	0	0	0	0	0	1	0	large	dgr:Dgri_GH18858	GH18858 gene product from transcript GH18858-RA; K10373 tropomyosin 1		K10373	tropomyosin 1	Cardiac muscle contraction || Adrenergic signaling in cardiomyocytes || MicroRNAs in cancer || Hypertrophic cardiomyopathy (HCM) || Dilated cardiomyopathy		B4JGD5	KOG1003	Actin filament-coating protein tropomyosin	Cytoskeleton	CELLULAR PROCESSES AND SIGNALING				0	AAEL002759-PB-supercont167	100		4787	PF12718||PF00261	PF12718||Tropomyosin			0	clust_6742	97	pfam	PF00261	Tropomyosin	1.79232599332007e-97
AAEL002759-PC-supercont167	Phytophthora infestans	0	0	0	0	1	0	0	0	0	0	0	0	1	0	0	0	large	dan:Dana_GF11475	GF11475 gene product from transcript GF11475-RA; K10373 tropomyosin 1		K10373	tropomyosin 1	Cardiac muscle contraction || Adrenergic signaling in cardiomyocytes || MicroRNAs in cancer || Hypertrophic cardiomyopathy (HCM) || Dilated cardiomyopathy		B3MX79	KOG1003	Actin filament-coating protein tropomyosin	Cytoskeleton	CELLULAR PROCESSES AND SIGNALING				0	AAEL002759-PA-supercont167	96	tropomyosin invertebrate	4787	_GAP_||PF00261	_GAP_||Tropomyosin			0	clust_6742	97	pfam	PF00261	Tropomyosin	1.79232599332007e-97
AAEL002759-PD-supercont167	Phytophthora infestans	0	0	0	0	0	0	0	0	0	0	1	0	1	0	1	1	large									KOG1003	Actin filament-coating protein tropomyosin	Cytoskeleton	CELLULAR PROCESSES AND SIGNALING				0	AAEL002759-PD-supercont167	96		4787	_GAP_||PF00261	_GAP_||Tropomyosin			0	clust_6742	97	pfam	PF00261	Tropomyosin	1.79232599332007e-97
AAEL002761-PA-supercont167	Phytophthora infestans	2	0	0	0	0	5	0	0	0	0	4	1	0	0	0	1	large	dan:Dana_GF11453	GF11453 gene product from transcript GF11453-RA						B3MX81	KOG1003	Actin filament-coating protein tropomyosin	Cytoskeleton	CELLULAR PROCESSES AND SIGNALING				0	AAEL002761-PA-supercont167	78	tropomyosin invertebrate	4787	PF00261	Tropomyosin			0	clust_6742	97	pfam	PF00261	Tropomyosin	1.79232599332007e-97
AAEL002761-PB-supercont167	Phytophthora infestans	1	0	0	0	0	2	0	0	0	0	3	0	1	0	1	0	large	dan:Dana_GF11453	GF11453 gene product from transcript GF11453-RA						B3MX81	KOG1003	Actin filament-coating protein tropomyosin	Cytoskeleton	CELLULAR PROCESSES AND SIGNALING				0	AAEL002761-PB-supercont167	78		4787	PF00261	Tropomyosin			0	clust_6742	97	pfam	PF00261	Tropomyosin	1.79232599332007e-97
AAEL002761-PC-supercont167	Phytophthora infestans	4	3	0	0	9	12	8	18	1	1	21	5	11	1	3	19	large									KOG1003	Actin filament-coating protein tropomyosin	Cytoskeleton	CELLULAR PROCESSES AND SIGNALING				0	AAEL002761-PC-supercont167	80		4787	_GAP_||PF00261	_GAP_||Tropomyosin			0	clust_467076	1				0
AAEL002761-PD-supercont167	Phytophthora infestans	2	0	0	0	0	6	4	0	0	0	2	0	0	0	0	0	large	phu:Phum_PHUM400340	Tropomyosin-2, putative; K10373 tropomyosin 1		K10373	tropomyosin 1	Cardiac muscle contraction || Adrenergic signaling in cardiomyocytes || MicroRNAs in cancer || Hypertrophic cardiomyopathy (HCM) || Dilated cardiomyopathy		E0VRN2	KOG1003	Actin filament-coating protein tropomyosin	Cytoskeleton	CELLULAR PROCESSES AND SIGNALING	chloro	gi164597845-NC_002693	Oenothera elata subsp. hookeri	1e-06	AAEL002761-PD-supercont167	82		4787	PF00261	Tropomyosin			0	clust_501	943	pfam	PF00096	Zinc finger, C2H2 type	1.17373835358973e-39
AAEL002761-PE-supercont167	Phytophthora infestans	2	0	0	0	0	3	1	0	0	0	4	0	0	0	0	0	large									KOG1003	Actin filament-coating protein tropomyosin	Cytoskeleton	CELLULAR PROCESSES AND SIGNALING				0	AAEL002761-PE-supercont167	82		4787	PF00261	Tropomyosin			0	clust_680	791	pfam	PF00198	2-oxoacid dehydrogenases acyltransferase (catalytic domain)	7.3093279364869e-19
AAEL002761-PF-supercont167	Phytophthora infestans	5	0	0	0	7	10	4	25	0	0	12	3	7	3	4	17	large									KOG1003	Actin filament-coating protein tropomyosin	Cytoskeleton	CELLULAR PROCESSES AND SIGNALING				0	AAEL002761-PF-supercont167	77		4787	_GAP_||PF00261	_GAP_||Tropomyosin			0	clust_9602	65	pfam	PF00105	Zinc finger, C4 type (two domains)	1.87504910158898e-11
AAEL002761-PG-supercont167	Phytophthora infestans	5	0	0	0	4	5	5	15	0	2	17	2	5	3	3	30	large									KOG1003	Actin filament-coating protein tropomyosin	Cytoskeleton	CELLULAR PROCESSES AND SIGNALING				0	AAEL002761-PG-supercont167	79		4787	_GAP_||PF00261	_GAP_||Tropomyosin			0	clust_426	1042	ko	K02433	aspartyl-tRNA(Asn)/glutamyl-tRNA(Gln) amidotransferase subunit A [EC:6.3.5.6 6.3.5.7]	0
AAEL002763-PA-supercont167	Phytophthora infestans	0	1	0	0	0	0	0	0	0	0	0	0	0	0	0	0	large									KOG1721	FOG: Zn-finger	General function prediction only	POORLY CHARACTERIZED				0	AAEL002763-PA-supercont167	72	conserved hypothetical protein	4787	_GAP_||PF13465||PF00096||PF13465||PF00096||PF13465||_GAP_||PF00096||_GAP_	_GAP_||PF13465||Zinc finger, C2H2 type||PF13465||Zinc finger, C2H2 type||PF13465||_GAP_||Zinc finger, C2H2 type||_GAP_			0	clust_467078	1				0
AAEL002765-PA-supercont167	Phytophthora infestans	1	0	0	0	0	0	0	0	0	0	1	0	0	0	0	0	large	dgr:Dgri_GH17319	GH17319 gene product from transcript GH17319-RA; K14032 nuclear receptor subfamily 2 group F member 3		K14032	nuclear receptor subfamily 2 group F member 3			B4JUN3	KOG3575	FOG: Hormone receptors	Signal transduction mechanisms	CELLULAR PROCESSES AND SIGNALING				0	AAEL002765-PA-supercont167	95	Sevenup, nuclear receptor	4787	_GAP_||PF00104	_GAP_||Ligand-binding domain of nuclear hormone receptor			0	clust_26675	21	pfam	PF05712	MRG	0.000156472484083681
AAEL002769-PA-supercont167	Phytophthora infestans	0	0	0	0	0	0	0	0	0	0	0	0	0	0	1	0	large									KOG3779	Homeobox transcription factor prospero	Transcription	INFORMATION STORAGE AND PROCESSING				0	AAEL002769-PA-supercont167	78	homeobox protein prospero/prox-1	4787	_GAP_||PF05044	_GAP_||Homeobox prospero-like protein (PROX1)			0	clust_8366	76	ko	K03446	MFS transporter, DHA2 family, multidrug resistance protein	2.20505586772306e-48
AAEL002778-PA-supercont168	Phytophthora infestans	2	1	0	0	0	0	0	0	0	0	0	1	0	0	1	0	large																0	AAEL002778-PA-supercont168	100	hypothetical protein	4787					0	clust_467104	1				0
AAEL002800-PA-supercont168	Phytophthora infestans	0	1	0	0	0	1	1	0	0	0	2	0	0	0	0	0	large	dan:Dana_GF16992	GF16992 gene product from transcript GF16992-RA; K02324 DNA polymerase epsilon subunit 1 [EC:2.7.7.7]	dan00230||dan03410||dan03420||dan01100||dan00240||dan03030	K02324	DNA polymerase epsilon subunit 1 [EC:2.7.7.7]	Purine metabolism || Pyrimidine metabolism || DNA replication || Base excision repair || Nucleotide excision repair || HTLV-I infection	2.7.7.7	B3LV17	KOG1798	DNA polymerase epsilon, catalytic subunit A	Replication, recombination and repair	INFORMATION STORAGE AND PROCESSING				0	AAEL002800-PA-supercont168	99	DNA polymerase epsilon, catalytic subunit	4787	_GAP_||PF03104||_GAP_||PF00136||_GAP_||PF08490||_GAP_	_GAP_||DNA polymerase family B, exonuclease domain||_GAP_||DNA polymerase family B||_GAP_||Domain of unknown function (DUF1744)||_GAP_			0	clust_467110	1				0
AAEL002804-PA-supercont168	Phytophthora infestans	0	1	0	0	2	1	0	7	0	0	2	0	2	0	2	3	large	dan:Dana_GF17105	GF17105 gene product from transcript GF17105-RA; K07151 dolichyl-diphosphooligosaccharide--protein glycosyltransferase [EC:2.4.1.119]	dan00510||dan01100||dan04141	K07151	dolichyl-diphosphooligosaccharide--protein glycosyltransferase [EC:2.4.99.18]	N-Glycan biosynthesis || Various types of N-glycan biosynthesis || Protein processing in endoplasmic reticulum	2.4.1.119	B3M1Y5	KOG2292	Oligosaccharyltransferase, STT3 subunit	Posttranslational modification, protein turnover, chaperones	CELLULAR PROCESSES AND SIGNALING				0	AAEL002804-PA-supercont168	96	oligosaccharyl transferase	4787	PF02516||_GAP_	Oligosaccharyl transferase STT3 subunit||_GAP_			13	clust_29858	18	kog	KOG2717	Uncharacterized conserved protein with similarity to embryogenesis protein H beta 58 and VPS26	1.33688622053179e-28
AAEL002810-PA-supercont168	Phytophthora infestans	2	1	1	0	0	2	0	0	1	0	0	2	0	0	3	0	large	dgr:Dgri_GH18059	GH18059 gene product from transcript GH18059-RA; K02209 minichromosome maintenance protein 5 (cell division control protein 46)	dgr03030	K02209	DNA replication licensing factor MCM5 [EC:3.6.4.12]	DNA replication || Cell cycle || Cell cycle - yeast || Meiosis - yeast		B4JHM4	KOG0481	DNA replication licensing factor, MCM5 component	Replication, recombination and repair	INFORMATION STORAGE AND PROCESSING				0	AAEL002810-PA-supercont168	94	DNA replication licensing factor MCM5	4787	_GAP_||PF14551||_GAP_||PF00493||_GAP_	_GAP_||PF14551||_GAP_||MCM2/3/5 family||_GAP_			0	clust_94176	6				0
AAEL002818-PA-supercont168	Phytophthora infestans	0	0	0	0	0	0	0	0	0	0	0	0	2	0	0	0	large									KOG0120	Splicing factor U2AF, large subunit (RRM superfamily)	RNA processing and modification	INFORMATION STORAGE AND PROCESSING				0	AAEL002818-PA-supercont168	87	splicing factor u2af large subunit	4787	_GAP_||PF00076	_GAP_||RNA recognition motif. (a.k.a. RRM, RBD, or RNP domain)			0	clust_316	1260	pfam	PF00069	Protein kinase domain	5.01088875015212e-23
AAEL002827-PA-supercont169	Phytophthora infestans	57	29	16	24	97	48	114	778	18	43	86	65	175	28	118	146	large	dgr:Dgri_GH23965	GH23965 gene product from transcript GH23965-RA; K02133 F-type H+-transporting ATPase subunit beta [EC:3.6.3.14]	dgr00190||dgr01100	K02133	F-type H+-transporting ATPase subunit beta [EC:3.6.3.14]	Oxidative phosphorylation || Alzheimer's disease || Parkinson's disease || Huntington's disease	3.6.3.14	B4JZN9	KOG1350	F0F1-type ATP synthase, beta subunit	Energy production and conversion	METABOLISM	chloro	gi309322105-NC_014569	Erodium texanum	8.5e-171	AAEL002827-PA-supercont169	89	ATP synthase beta subunit	4787	_GAP_||PF02874||_GAP_||PF00006||PF00306	_GAP_||ATP synthase alpha/beta family, beta-barrel domain||_GAP_||ATP synthase alpha/beta family, nucleotide-binding domain||ATP synthase alpha/beta chain, C terminal domain	F-ATPase		0	clust_1090	580	kog	KOG1768	40s ribosomal protein S26	0
AAEL002827-PA-supercont169	Phytophthora infestans	NA	NA	1	0	0	0	0	0	0	0	2	0	0	0	0	NA	small	dgr:Dgri_GH23965	GH23965 gene product from transcript GH23965-RA; K02133 F-type H+-transporting ATPase subunit beta [EC:3.6.3.14]	dgr00190||dgr01100	K02133	F-type H+-transporting ATPase subunit beta [EC:3.6.3.14]	Oxidative phosphorylation || Alzheimer's disease || Parkinson's disease || Huntington's disease	3.6.3.14	B4JZN9	KOG1350	F0F1-type ATP synthase, beta subunit	Energy production and conversion	METABOLISM	chloro	gi309322105-NC_014569	Erodium texanum	8.5e-171	AAEL002827-PA-supercont169	89	ATP synthase beta subunit	4787	_GAP_||PF02874||_GAP_||PF00006||PF00306	_GAP_||ATP synthase alpha/beta family, beta-barrel domain||_GAP_||ATP synthase alpha/beta family, nucleotide-binding domain||ATP synthase alpha/beta chain, C terminal domain	F-ATPase		0	clust_1090	580	kog	KOG1768	40s ribosomal protein S26	0
AAEL002832-PA-supercont169	Phytophthora infestans	0	0	0	0	0	0	0	0	0	0	0	6	0	0	0	0	large	dgr:Dgri_GH10536	GH10536 gene product from transcript GH10536-RA; K02976 small subunit ribosomal protein S26e	dgr03010	K02976	small subunit ribosomal protein S26e	Ribosome		B4JDL2	KOG1768	40s ribosomal protein S26	Translation, ribosomal structure and biogenesis	INFORMATION STORAGE AND PROCESSING				0	AAEL002832-PA-supercont169	100	40S ribosomal protein S26	4787	PF01283	Ribosomal protein S26e			0	clust_545	900	ko	K06168	bifunctional enzyme involved in thiolation and methylation of tRNA	0
AAEL002833-PA-supercont169	Phytophthora infestans	3	0	0	0	1	0	0	13	0	1	0	0	2	0	2	2	large	dgr:Dgri_GH22826	GH22826 gene product from transcript GH22826-RA; K01365 cathepsin L [EC:3.4.22.15]	dgr04142||dgr04145	K01365	cathepsin L [EC:3.4.22.15]	Lysosome || Phagosome || Antigen processing and presentation || Proteoglycans in cancer || Rheumatoid arthritis	3.4.22.15	B4JW16	KOG1543	Cysteine proteinase Cathepsin L	Posttranslational modification, protein turnover, chaperones	CELLULAR PROCESSES AND SIGNALING				0	AAEL002833-PA-supercont169	100	cathepsin l	4787	PF08246||_GAP_||PF00112	Cathepsin propeptide inhibitor domain (I29)||_GAP_||Papain family cysteine protease			0	clust_355792	2				0
AAEL002834-PA-supercont169	Phytophthora infestans	0	0	0	1	0	0	0	0	0	0	0	0	0	0	0	0	large	dgr:Dgri_GH20732	GH20732 gene product from transcript GH20732-RA; K01858 myo-inositol-1-phosphate synthase [EC:5.5.1.4]	dgr01100||dgr00562	K01858	myo-inositol-1-phosphate synthase [EC:5.5.1.4]	Streptomycin biosynthesis || Inositol phosphate metabolism	5.5.1.4	B4J6P6	KOG0693	Myo-inositol-1-phosphate synthase	Lipid transport and metabolism	METABOLISM				0	AAEL002834-PA-supercont169	97	myo-inositol-1 phosphate synthase	4787	_GAP_||PF07994||_GAP_	_GAP_||Myo-inositol-1-phosphate synthase||_GAP_			0	clust_7231	90	pfam	PF08726	Ca2+ insensitive EF hand	1.20521761219884e-22
AAEL002834-PB-supercont169	Phytophthora infestans	0	0	1	0	0	0	0	0	0	0	0	0	0	0	0	0	large	dgr:Dgri_GH20732	GH20732 gene product from transcript GH20732-RA; K01858 myo-inositol-1-phosphate synthase [EC:5.5.1.4]	dgr01100||dgr00562	K01858	myo-inositol-1-phosphate synthase [EC:5.5.1.4]	Streptomycin biosynthesis || Inositol phosphate metabolism	5.5.1.4	B4J6P6	KOG0693	Myo-inositol-1-phosphate synthase	Lipid transport and metabolism	METABOLISM				0	AAEL002834-PA-supercont169	97	myo-inositol-1 phosphate synthase	4787	_GAP_||PF07994||_GAP_	_GAP_||Myo-inositol-1-phosphate synthase||_GAP_			0	clust_355792	2				0
AAEL002848-PA-supercont169	Phytophthora infestans	39	47	27	16	38	48	56	35	18	33	56	79	98	34	88	111	large	dan:Dana_GF11391	GF11391 gene product from transcript GF11391-RA; K07375 tubulin beta	dan04145	K07375	tubulin beta	Phagosome || Gap junction || Pathogenic Escherichia coli infection		B3MDL7	KOG1375	Beta tubulin	Cytoskeleton	CELLULAR PROCESSES AND SIGNALING				0	AAEL002848-PA-supercont169	95	tubulin beta chain	4787	PF00091||_GAP_||PF03953||_GAP_	Tubulin/FtsZ family, GTPase domain||_GAP_||Tubulin C-terminal domain||_GAP_			0	clust_467138	1				0
AAEL002848-PA-supercont169	Phytophthora infestans	NA	NA	3	3	0	1	1	3	0	2	0	0	0	1	0	NA	small	dan:Dana_GF11391	GF11391 gene product from transcript GF11391-RA; K07375 tubulin beta	dan04145	K07375	tubulin beta	Phagosome || Gap junction || Pathogenic Escherichia coli infection		B3MDL7	KOG1375	Beta tubulin	Cytoskeleton	CELLULAR PROCESSES AND SIGNALING				0	AAEL002848-PA-supercont169	95	tubulin beta chain	4787	PF00091||_GAP_||PF03953||_GAP_	Tubulin/FtsZ family, GTPase domain||_GAP_||Tubulin C-terminal domain||_GAP_			0	clust_467138	1				0
AAEL002851-PA-supercont169	Phytophthora infestans	185	123	70	70	112	145	286	77	101	93	182	346	454	77	216	319	large	dme:Dmel_CG9277 || dpo:Dpse_GA27686 || dan:Dana_GF12605 || dpe:Dper_GL16725 || dse:Dsec_GM19828 || dsi:Dsim_GD25319 || dwi:Dwil_GK15706 || dya:Dyak_GE13844 || dgr:Dgri_GH20203 || dmo:Dmoj_GI20729 || dvi:Dvir_GJ20466	betaTub56D; beta-Tubulin at 56D; K07375 tubulin beta || GA27686 gene product from transcript GA27686-RA; K07375 tubulin beta || GF12605 gene product from transcript GF12605-RA; K07375 tubulin beta || GL16725 gene product from transcript GL16725-RA; K07375 tubulin beta || GM19828 gene product from transcript GM19828-RA; K07375 tubulin beta || GD25319 gene product from transcript GD25319-RA; K07375…	dpe04145||dsi04145||dan04145||dse04145||dpo04145||dvi04145||dwi04145||dya04145||dmo04145||dme04145||dgr04145	K07375	tubulin beta	Phagosome || Gap junction || Pathogenic Escherichia coli infection		B4J625||B4GIN0||B5DUR1||A1ZBL1||Q24560||B4MRR0||B3MGF8||B4QE31||B4LNW8||B4PB80||A1ZBL0||B4KME5||B4HPG7	KOG1375	Beta tubulin	Cytoskeleton	CELLULAR PROCESSES AND SIGNALING				0	AAEL002851-PA-supercont169	95	tubulin beta chain	4787	PF00091||_GAP_||PF03953||_GAP_	Tubulin/FtsZ family, GTPase domain||_GAP_||Tubulin C-terminal domain||_GAP_			0	clust_467139	1				0
AAEL002851-PA-supercont169	Phytophthora infestans	NA	NA	3	5	1	4	4	8	5	5	10	9	6	5	5	NA	small	dme:Dmel_CG9277 || dpo:Dpse_GA27686 || dan:Dana_GF12605 || dpe:Dper_GL16725 || dse:Dsec_GM19828 || dsi:Dsim_GD25319 || dwi:Dwil_GK15706 || dya:Dyak_GE13844 || dgr:Dgri_GH20203 || dmo:Dmoj_GI20729 || dvi:Dvir_GJ20466	betaTub56D; beta-Tubulin at 56D; K07375 tubulin beta || GA27686 gene product from transcript GA27686-RA; K07375 tubulin beta || GF12605 gene product from transcript GF12605-RA; K07375 tubulin beta || GL16725 gene product from transcript GL16725-RA; K07375 tubulin beta || GM19828 gene product from transcript GM19828-RA; K07375 tubulin beta || GD25319 gene product from transcript GD25319-RA; K07375…	dpe04145||dsi04145||dan04145||dse04145||dpo04145||dvi04145||dwi04145||dya04145||dmo04145||dme04145||dgr04145	K07375	tubulin beta	Phagosome || Gap junction || Pathogenic Escherichia coli infection		B4J625||B4GIN0||B5DUR1||A1ZBL1||Q24560||B4MRR0||B3MGF8||B4QE31||B4LNW8||B4PB80||A1ZBL0||B4KME5||B4HPG7	KOG1375	Beta tubulin	Cytoskeleton	CELLULAR PROCESSES AND SIGNALING				0	AAEL002851-PA-supercont169	95	tubulin beta chain	4787	PF00091||_GAP_||PF03953||_GAP_	Tubulin/FtsZ family, GTPase domain||_GAP_||Tubulin C-terminal domain||_GAP_			0	clust_467139	1				0
AAEL002868-PA-supercont170	Phytophthora infestans	0	0	0	0	0	1	0	0	0	1	0	0	0	0	0	1	large									KOG0160	Myosin class V heavy chain	Cytoskeleton	CELLULAR PROCESSES AND SIGNALING				0	AAEL002868-PA-supercont170	96	myosin	4787	PF00063	Myosin head (motor domain)			0	clust_467604	1				0
AAEL002883-PA-supercont171	Phytophthora infestans	1	0	0	0	0	0	0	0	0	0	0	1	0	0	0	0	large	dan:Dana_GF22343	GF22343 gene product from transcript GF22343-RA						B3MW17	KOG3605	Beta amyloid precursor-binding protein	General function prediction only	POORLY CHARACTERIZED				0	AAEL002883-PA-supercont171	80	conserved hypothetical protein	4787	_GAP_||PF00640||_GAP_||PF00595	_GAP_||Phosphotyrosine interaction domain (PTB/PID)||_GAP_||PDZ domain (Also known as DHR or GLGF)			0	clust_20480	28	ko	K15264	putative methyltransferase [EC:2.1.1.-]	8.98424579265732e-12
AAEL002885-PA-supercont171	Phytophthora infestans	0	0	0	0	0	0	1	3	0	0	0	0	3	0	0	1	large	dan:Dana_GF12632	GF12632 gene product from transcript GF12632-RA; K06069 atypical protein kinase C [EC:2.7.11.13]	dan04144	K06069	atypical protein kinase C iota type [EC:2.7.11.13]	Rap1 signaling pathway || Endocytosis || Hippo signaling pathway || Hippo signaling pathway - fly || Tight junction || Platelet activation || Insulin signaling pathway	2.7.11.13	B3MH03	KOG0695	Serine/threonine protein kinase	Signal transduction mechanisms	CELLULAR PROCESSES AND SIGNALING				0	AAEL002885-PA-supercont171	97	protein kinase c zeta and iota isoform	4787	PF00130||_GAP_||PF00069||PF00433	Phorbol esters/diacylglycerol binding domain (C1 domain)||_GAP_||Protein kinase domain||Protein kinase C terminal domain			0	clust_204726	3	pfam	PF04714	BCL7, N-terminal conserver region	6.25919318997248e-05
AAEL002886-PA-supercont171	Phytophthora infestans	0	0	0	0	0	0	0	0	0	0	0	0	0	0	0	2	large									KOG4716	Thioredoxin reductase	Posttranslational modification, protein turnover, chaperones	CELLULAR PROCESSES AND SIGNALING				0	AAEL002886-PA-supercont171	100	thioredoxin-disulfide reductase	4787	_GAP_||PF07992||_GAP_||PF02852	_GAP_||Pyridine nucleotide-disulphide oxidoreductase||_GAP_||Pyridine nucleotide-disulphide oxidoreductase, dimerisation domain			0	clust_31795	17	pfam	PF00583	Acetyltransferase (GNAT) family	0.00468412476778612
AAEL002887-PA-supercont171	Phytophthora infestans	0	0	0	0	0	0	2	0	0	0	0	0	0	0	2	0	large	dgr:Dgri_GH17847	GH17847 gene product from transcript GH17847-RA; K02105 catenin (cadherin-associated protein), beta 1	dgr04310	K02105	catenin beta 1	Rap1 signaling pathway || Wnt signaling pathway || Hippo signaling pathway || Focal adhesion || Adherens junction || Tight junction || Signaling pathways regulating pluripotency of stem cells || Leukocyte transendothelial migration || Melanogenesis || Thyroid hormone signaling pathway || Bacterial invasion of epithelial cells || Pathogenic Escherichia coli infection || HTLV-I infection || Pathway…		B4JWY3	KOG4203	Armadillo/beta-Catenin/plakoglobin	Signal transduction mechanisms	CELLULAR PROCESSES AND SIGNALING				0	AAEL002887-PA-supercont171	93	Armadillo segment polarity protein	4787	_GAP_||PF13646||PF01602||PF00514||_GAP_	_GAP_||PF13646||Adaptin N terminal region||Armadillo/beta-catenin-like repeat||_GAP_			0	clust_2337	308	pfam	PF00106	short chain dehydrogenase	8.22480752715241e-05
AAEL002906-PA-supercont171	Phytophthora infestans	0	0	0	0	0	0	4	0	0	0	0	0	1	0	2	0	large	dgr:Dgri_GH14298	GH14298 gene product from transcript GH14298-RA; K03032 26S proteasome regulatory subunit N2	dgr03050	K03032	26S proteasome regulatory subunit N2	Proteasome || Epstein-Barr virus infection		B4JYI2	KOG2062	26S proteasome regulatory complex, subunit RPN2/PSMD1	Posttranslational modification, protein turnover, chaperones	CELLULAR PROCESSES AND SIGNALING				0	AAEL002906-PA-supercont171	92	26S proteasome regulatory subunit rpn2	4787	_GAP_||PF01851||_GAP_||PF13646||PF01851||_GAP_	_GAP_||Proteasome/cyclosome repeat||_GAP_||PF13646||Proteasome/cyclosome repeat||_GAP_			0	clust_20270	28	pfam	PF00400	WD domain, G-beta repeat	0.124678704599188
AAEL002924-PA-supercont172	Phytophthora infestans	0	0	0	0	0	0	3	0	2	0	0	0	1	0	0	2	large									KOG1566	Conserved protein Mo25	Function unknown	POORLY CHARACTERIZED				0	AAEL002924-PA-supercont172	95	conserved hypothetical protein	4787	PF08569	Mo25-like			0	clust_7730	83	pfam	PF00501	AMP-binding enzyme	0.00199142292729663
AAEL002924-PB-supercont172	Phytophthora infestans	0	0	0	0	0	0	1	0	0	0	0	0	0	0	0	0	large									KOG1566	Conserved protein Mo25	Function unknown	POORLY CHARACTERIZED				0	AAEL002924-PB-supercont172	95		4787	PF08569	Mo25-like			0	clust_60248	9	kog	KOG1721	FOG: Zn-finger	7.24212482123497e-10
AAEL002927-PA-supercont172	Phytophthora infestans	0	0	0	0	0	0	0	0	0	0	0	0	0	0	0	2	large	cel:C33G8.2	hypothetical protein							KOG0334	RNA helicase	RNA processing and modification	INFORMATION STORAGE AND PROCESSING	chloro	gi304322998-NC_014346	Floydiella terrestris	1.1e-09	AAEL002927-PA-supercont172	87	hypothetical protein	4787					0	clust_79100	7				0
AAEL002943-PA-supercont172	Phytophthora infestans	0	0	0	0	0	0	0	0	0	0	1	0	0	0	0	0	large	dan:Dana_GF24697	GF24697 gene product from transcript GF24697-RA						B3MUG0	KOG3617	WD40 and TPR repeat-containing protein	General function prediction only	POORLY CHARACTERIZED				0	AAEL002943-PA-supercont172	96	che-11	4787	_GAP_||PF13176||_GAP_	_GAP_||Tetratricopeptide repeat||_GAP_			0	clust_2753	265	pfam	PF09336	Vps4 C terminal oligomerisation domain	9.94539695842328e-06
AAEL002955-PB-supercont173	Phytophthora infestans	0	0	0	0	0	0	0	0	0	0	0	0	0	0	1	0	large	dgr:Dgri_GH14037	GH14037 gene product from transcript GH14037-RA						B4JYE0								0	AAEL002955-PB-supercont173	78		4787	_GAP_||PF07898||_GAP_	_GAP_||Protein of unknown function (DUF1676)||_GAP_			3	clust_467675	1				0
AAEL002956-PA-supercont173	Phytophthora infestans	2	1	0	0	3	3	1	52	0	0	1	3	5	1	3	0	large									KOG2617	Citrate synthase	Energy production and conversion	METABOLISM				0	AAEL002956-PA-supercont173	100	Probable citrate synthase 1, mitochondrial Precursor (EC 2.3.3.1)	4787	_GAP_||PF00285	_GAP_||Citrate synthase			0	clust_467676	1				0
AAEL002980-PA-supercont173	Phytophthora infestans	0	0	0	0	1	1	1	6	0	0	0	1	1	0	0	2	large	dan:Dana_GF21334	GF21334 gene product from transcript GF21334-RA						B3MRQ8	KOG4206	Spliceosomal protein snRNP-U1A/U2B	RNA processing and modification	INFORMATION STORAGE AND PROCESSING				0	AAEL002980-PA-supercont173	82	U1 small nuclear ribonucleoprotein A	4787	PF00076	RNA recognition motif. (a.k.a. RRM, RBD, or RNP domain)			0	clust_51684	10	ko	K01209	alpha-N-arabinofuranosidase [EC:3.2.1.55]	4.19257548205295e-10
AAEL002986-PA-supercont174	Phytophthora infestans	0	0	0	0	0	1	1	0	0	0	0	0	0	0	0	0	large	dan:Dana_GF12972	GF12972 gene product from transcript GF12972-RA; K13191 RNA-binding protein 16		K13191	RNA-binding protein 16			B3MDT3	KOG0132	RNA polymerase II C-terminal domain-binding protein RA4, contains RPR and RRM domains	RNA processing and modification	INFORMATION STORAGE AND PROCESSING				0	AAEL002986-PA-supercont174	55	conserved hypothetical protein	4787	_GAP_||PF04818||_GAP_||PF00076||_GAP_	_GAP_||Protein of unknown function, DUF618||_GAP_||RNA recognition motif. (a.k.a. RRM, RBD, or RNP domain)||_GAP_			0	clust_8117	79	pfam	PF00487	Fatty acid desaturase	0.00451678617034719
AAEL002987-PA-supercont174	Phytophthora infestans	0	0	0	0	1	0	0	1	0	0	0	0	0	0	0	0	large	dan:Dana_GF18707	GF18707 gene product from transcript GF18707-RA; K10392 kinesin family member 1/13/14		K10392	kinesin family member 1			B3LXJ5	KOG0241	Kinesin-like protein	Cytoskeleton	CELLULAR PROCESSES AND SIGNALING				0	AAEL002987-PA-supercont174	92	kinesin heavy chain	4787	_GAP_||PF00225||_GAP_||PF00787||_GAP_	_GAP_||Kinesin motor domain||_GAP_||PX domain||_GAP_			0	clust_32637	17	kog	KOG3445	Mitochondrial/chloroplast ribosomal protein 36a	3.09122295934444e-14
AAEL002992-PA-supercont174	Phytophthora infestans	0	1	0	0	0	0	0	0	0	0	0	0	0	0	0	0	large	dan:Dana_GF15596	GF15596 gene product from transcript GF15596-RA; K04712 sphingolipid delta-4 desaturase [EC:1.14.-.-]	dan01100||dan00600	K04712	sphingolipid delta-4 desaturase [EC:1.14.-.-]	Sphingolipid metabolism || Sphingolipid signaling pathway		B3MMQ3	KOG2987	Fatty acid desaturase	Lipid transport and metabolism	METABOLISM				0	AAEL002992-PA-supercont174	100	sphingolipid delta 4 desaturase/c-4 hydroxylase protein des2	4787	PF08557||PF00487	Sphingolipid Delta4-desaturase (DES)||Fatty acid desaturase			6	clust_76397	7	kegg	nve:NEMVE_v1g247208	hypothetical protein	1.03273192209041e-06
AAEL002996-PA-supercont174	Phytophthora infestans	1	0	0	0	0	0	0	0	0	0	0	0	0	0	0	0	large	dan:Dana_GF21165	GF21165 gene product from transcript GF21165-RA; K03849 alpha-1,3-glucosyltransferase [EC:2.4.1.-]	dan00510||dan01100	K03849	alpha-1,3-glucosyltransferase [EC:2.4.1.265]	N-Glycan biosynthesis		B3MQV8	KOG2576	Glucosyltransferase - Alg8p	Transcription	INFORMATION STORAGE AND PROCESSING				0	AAEL002996-PA-supercont174	95	dolichyl glycosyltransferase	4787	PF03155	ALG6, ALG8 glycosyltransferase family			11	clust_467701	1				0
AAEL003001-PA-supercont174	Phytophthora infestans	1	1	0	0	1	4	7	25	0	0	1	0	1	0	1	2	large	dgr:Dgri_GH24921	GH24921 gene product from transcript GH24921-RA; K14963 COMPASS component SWD3		K14963	COMPASS component SWD3			B4JNZ8	KOG0266	WD40 repeat-containing protein	General function prediction only	POORLY CHARACTERIZED				0	AAEL003001-PA-supercont174	100	WD-repeat protein	4787	_GAP_||PF00400||PF08662||PF00400	_GAP_||WD domain, G-beta repeat||Eukaryotic translation initiation factor eIF2A||WD domain, G-beta repeat			0	clust_467703	1				0
AAEL003014-PA-supercont174	Phytophthora infestans	0	0	0	0	0	0	0	0	0	0	0	0	1	0	0	0	large	dgr:Dgri_GH14145	GH14145 gene product from transcript GH14145-RA						B4JXV1								0	AAEL003014-PA-supercont174	57	hypothetical protein	4787					0	clust_8600	74	pfam	PF00004	ATPase family associated with various cellular activities (AAA)	0.00545172172790142
AAEL003015-PA-supercont174	Phytophthora infestans	1	0	0	0	0	1	2	4	1	0	3	3	3	0	3	0	large	dan:Dana_GF18705	GF18705 gene product from transcript GF18705-RA; K11584 protein phosphatase 2 (formerly 2A), regulatory subunit B'	dan04310||dan03015	K11584	serine/threonine-protein phosphatase 2A regulatory subunit B'	mRNA surveillance pathway || Sphingolipid signaling pathway || Meiosis - yeast || Oocyte meiosis || PI3K-Akt signaling pathway || AMPK signaling pathway || Adrenergic signaling in cardiomyocytes || Dopaminergic synapse		B3LXJ3	KOG2085	Serine/threonine protein phosphatase 2A, regulatory subunit	Signal transduction mechanisms	CELLULAR PROCESSES AND SIGNALING				0	AAEL003015-PA-supercont174	91	protein phosphatase 2a, regulatory subunit	4787	PF01603||_GAP_	Protein phosphatase 2A regulatory B subunit (B56 family)||_GAP_			0	clust_467708	1				0
AAEL003103-PA-supercont177	Phytophthora infestans	0	0	2	0	0	0	1	0	0	0	0	0	0	0	2	0	large	dme:Dmel_CG7425 || dpo:Dpse_GA26693 || dan:Dana_GF18131 || der:Dere_GG21088 || dpe:Dper_GL23670 || dse:Dsec_GM25828 || dsi:Dsim_GD20402 || dwi:Dwil_GK11688 || dya:Dyak_GE26430 || dgr:Dgri_GH14086 || dmo:Dmoj_GI10619 || dvi:Dvir_GJ22971 || aga:AgaP_AGAP000145 || aag:AaeL_AAEL003103 || nvi:100115948 || tca:658996 || api:100145836	eff; effete (EC:6.3.2.19); K06689 ubiquitin-conjugating enzyme E2 D/E [EC:6.3.2.19] || GA26693 gene product from transcript GA26693-RA; K06689 ubiquitin-conjugating enzyme E2 D/E [EC:6.3.2.19] || GF18131 gene product from transcript GF18131-RA; K06689 ubiquitin-conjugating enzyme E2 D/E [EC:6.3.2.19] || GG21088 gene product from transcript GG21088-RA; K06689 ubiquitin-conjugating enzyme E2 D/E [E…	dpo04141||dpo04120||dwi04120||dwi04141||api04120||tca04141||dmo04120||dsi04141||dpe04120||dvi04120||der04141||dya04120||dpe04141||dya04141||aga04141||dme04120||nvi04120||dan04141||tca04120||api04141||dan04120||dgr04120||aag04120||dsi04120||aag04141||dse04120||dme04141||nvi04141||aga04120||der04120||dvi04141||dmo04141||dgr04141||dse04141	K06689	ubiquitin-conjugating enzyme E2 D/E [EC:2.3.2.23]	Ubiquitin mediated proteolysis || Protein processing in endoplasmic reticulum	6.3.2.19	B4PSQ0||B3LWS2||B4NAD1||B4K908||B4LW93||D6WA84||Q7PRY1||B5DVF8||B4JY44||P25867||B4G6D8||B3P3N1||Q1HR02||B4HEJ3||Q201W8||B4QZS0	KOG0417	Ubiquitin-protein ligase	Posttranslational modification, protein turnover, chaperones	CELLULAR PROCESSES AND SIGNALING				0	100115948-nvi444	100	NV14758; ubiquitin-conjugating enzyme E2-17 kDa-like	7425	PF00179	Ubiquitin-conjugating enzyme			0	clust_52736	10				0
AAEL003106-PA-supercont177	Phytophthora infestans	0	0	0	0	0	0	0	1	0	0	1	0	1	0	0	2	large									KOG0938	Adaptor complexes medium subunit family	Intracellular trafficking, secretion, and vesicular transport	CELLULAR PROCESSES AND SIGNALING				0	AAEL003106-PA-supercont177	100	clathrin coat associated protein ap-50	4787	PF01217||PF00928	Clathrin adaptor complex small chain||Adaptor complexes medium subunit family			0	clust_18796	30	kegg	mci:Mesci_5712	beta-lactamase	9.91302008725622e-17
AAEL003152-PA-supercont180	Phytophthora infestans	0	0	0	0	0	2	0	0	0	0	0	0	0	0	0	0	large																0	AAEL003152-PA-supercont180	97	werner syndrome helicase	4787	PF00270||_GAP_||PF00271||_GAP_||PF09382||_GAP_||PF00570||_GAP_||PF14493||_GAP_	DEAD/DEAH box helicase||_GAP_||Helicase conserved C-terminal domain||_GAP_||RQC domain||_GAP_||HRDC domain||_GAP_||PF14493||_GAP_			0	clust_3821	185				0
AAEL003155-PA-supercont180	Phytophthora infestans	2	0	1	0	2	0	1	0	0	0	2	4	2	0	1	4	large																0	AAEL003155-PA-supercont180	97	dynein heavy chain	4787	_GAP_||PF08385||_GAP_||PF08393||_GAP_||PF12774||_GAP_||PF07728||_GAP_||PF12775||_GAP_||PF12780||PF12777||PF12781||_GAP_||PF03028	_GAP_||Dynein heavy chain, N-terminal region 1||_GAP_||Dynein heavy chain, N-terminal region 2||_GAP_||PF12774||_GAP_||AAA domain (dynein-related subfamily)||_GAP_||PF12775||_GAP_||PF12780||PF12777||PF12781||_GAP_||Dynein heavy chain			0	clust_282	1346	pfam	PF00709	Adenylosuccinate synthetase	4.67943244366176e-34
AAEL003155-PA-supercont180	Phytophthora infestans	NA	NA	0	0	0	0	0	1	0	0	0	0	0	0	1	NA	small																0	AAEL003155-PA-supercont180	97	dynein heavy chain	4787	_GAP_||PF08385||_GAP_||PF08393||_GAP_||PF12774||_GAP_||PF07728||_GAP_||PF12775||_GAP_||PF12780||PF12777||PF12781||_GAP_||PF03028	_GAP_||Dynein heavy chain, N-terminal region 1||_GAP_||Dynein heavy chain, N-terminal region 2||_GAP_||PF12774||_GAP_||AAA domain (dynein-related subfamily)||_GAP_||PF12775||_GAP_||PF12780||PF12777||PF12781||_GAP_||Dynein heavy chain			0	clust_282	1346	pfam	PF00709	Adenylosuccinate synthetase	4.67943244366176e-34
AAEL003161-PA-supercont180	Phytophthora infestans	0	0	0	0	0	0	0	0	0	0	0	1	0	0	1	0	large	dgr:Dgri_GH15927	GH15927 gene product from transcript GH15927-RA; K01939 adenylosuccinate synthase [EC:6.3.4.4]	dgr01100||dgr00230||dgr00250	K01939	adenylosuccinate synthase [EC:6.3.4.4]	Purine metabolism || Alanine, aspartate and glutamate metabolism	6.3.4.4	B4JUE4	KOG1355	Adenylosuccinate synthase	Nucleotide transport and metabolism	METABOLISM				0	AAEL003161-PA-supercont180	96	adenylosuccinate synthase	4787	_GAP_||PF00709	_GAP_||Adenylosuccinate synthetase			0	clust_204318	3				0
AAEL003163-PA-supercont180	Phytophthora infestans	0	0	0	0	0	0	0	0	0	0	0	1	0	0	0	0	large	dgr:Dgri_GH18716	GH18716 gene product from transcript GH18716-RA; K08035 forkhead box protein A2, hepatocyte nuclear factor 3-beta		K08035	forkhead box protein A2, hepatocyte nuclear factor 3-beta	Longevity regulating pathway - worm || Maturity onset diabetes of the young		B4JGQ1	KOG3563	Forkhead/HNF-3-related transcription factor	Transcription	INFORMATION STORAGE AND PROCESSING				0	AAEL003163-PA-supercont180	85	forkhead protein/ forkhead protein domain	4787	PF08430||PF00250||_GAP_||PF09354	Forkhead N-terminal region||Fork head domain||_GAP_||HNF3 C-terminal domain			0	clust_204318	3				0
AAEL003179-PA-supercont180	Phytophthora infestans	0	0	0	0	0	1	0	0	0	0	0	0	6	0	0	0	large									KOG1499	Protein arginine N-methyltransferase PRMT1 and related enzymes	Posttranslational modification, protein turnover, chaperones	CELLULAR PROCESSES AND SIGNALING				0	AAEL003179-PA-supercont180	96	protein arginine n-methyltransferase 1,	4787	_GAP_||PF12847||_GAP_	_GAP_||PF12847||_GAP_			0	clust_115443	5				0
AAEL003193-PA-supercont181	Phytophthora infestans	0	0	0	0	0	0	0	5	0	0	1	0	1	0	0	0	large									KOG1626	Inorganic pyrophosphatase/Nucleosome remodeling factor, subunit NURF38	Energy production and conversion	METABOLISM				0	AAEL003193-PA-supercont181	96	inorganic diphosphatase	4787	_GAP_||PF00719||_GAP_	_GAP_||Inorganic pyrophosphatase||_GAP_			0	clust_1077	583	pfam	PF00135	Carboxylesterase	1.24014491132743e-06
AAEL003193-PB-supercont181	Phytophthora infestans	0	0	0	0	0	1	0	9	0	1	0	0	1	0	0	0	large									KOG1626	Inorganic pyrophosphatase/Nucleosome remodeling factor, subunit NURF38	Energy production and conversion	METABOLISM				0	AAEL003193-PB-supercont181	96		4787	_GAP_||PF00719||_GAP_	_GAP_||Inorganic pyrophosphatase||_GAP_			0	clust_468092	1				0
AAEL003238-PA-supercont182	Phytophthora infestans	0	0	0	0	0	1	0	0	0	0	0	0	0	0	0	0	large	dan:Dana_GF23277	GF23277 gene product from transcript GF23277-RA						B3MT26	KOG1314	DHHC-type Zn-finger protein	General function prediction only	POORLY CHARACTERIZED				0	AAEL003238-PA-supercont182	96	conserved hypothetical protein	4787	_GAP_||PF01529||_GAP_	_GAP_||DHHC zinc finger domain||_GAP_			4	clust_117494	4	ko	K15421	secretion-regulating guanine nucleotide exchange factor	3.46106838822191e-06
AAEL003252-PA-supercont182	Phytophthora infestans	0	0	0	0	0	0	1	0	0	0	0	0	0	0	0	0	large	dan:Dana_GF16879	GF16879 gene product from transcript GF16879-RA						B3LWU6								0	AAEL003252-PA-supercont182	87	hypothetical protein	4787	_GAP_||PF00169||_GAP_	_GAP_||PH domain||_GAP_			0	clust_9561	65	pfam	PF13920	PF13920	0.000174134224759551
AAEL003273-PA-supercont182	Phytophthora infestans	0	0	0	0	0	0	2	0	0	0	0	0	0	0	1	2	large	dgr:Dgri_GH10134	GH10134 gene product from transcript GH10134-RA; K03355 anaphase-promoting complex subunit 8	dgr04120||dgr04914	K03355	anaphase-promoting complex subunit 8	Cell cycle || Cell cycle - yeast || Meiosis - yeast || Oocyte meiosis || Ubiquitin mediated proteolysis || Progesterone-mediated oocyte maturation || HTLV-I infection		B4JCD1	KOG1155	Anaphase-promoting complex (APC), Cdc23 subunit	Cell cycle control, cell division, chromosome partitioning	CELLULAR PROCESSES AND SIGNALING				0	AAEL003273-PA-supercont182	98	cell division cycle	4787	PF04049||_GAP_||PF00515||PF13414||PF00515||_GAP_	Anaphase promoting complex subunit 8 / Cdc23 ||_GAP_||Tetratricopeptide repeat||PF13414||Tetratricopeptide repeat||_GAP_			0	clust_468122	1				0
AAEL003275-PA-supercont182	Phytophthora infestans	0	0	0	0	0	0	0	0	0	1	0	1	0	0	0	0	large	dan:Dana_GF18590	GF18590 gene product from transcript GF18590-RA						B3LVA5								0	AAEL003275-PA-supercont182	64	hypothetical protein	4787	PF07776||_GAP_	Zinc-finger associated domain (zf-AD) ||_GAP_			0	clust_300	1295	pfam	PF00025	ADP-ribosylation factor family	4.98039628246392e-279
AAEL003293-PA-supercont183	Phytophthora infestans	0	0	0	0	0	0	0	1	0	0	0	0	0	0	0	0	large	dan:Dana_GF13248	GF13248 gene product from transcript GF13248-RA; K14537 nuclear GTP-binding protein	dan03008	K14537	nuclear GTP-binding protein	Ribosome biogenesis in eukaryotes		B3MIH6	KOG2423	Nucleolar GTPase	General function prediction only	POORLY CHARACTERIZED				0	AAEL003293-PA-supercont183	90	GTP-binding protein	4787	_GAP_||PF08153||_GAP_||PF01926||_GAP_	_GAP_||NGP1NT (NUC091) domain||_GAP_||GTPase of unknown function||_GAP_			0	clust_468145	1				0
AAEL003303-PA-supercont183	Phytophthora infestans	0	0	2	1	3	0	0	0	1	1	0	0	0	0	0	0	large	dgr:Dgri_GH21813	GH21813 gene product from transcript GH21813-RA; K14826 FK506-binding nuclear protein [EC:5.2.1.8]		K14826	FK506-binding nuclear protein [EC:5.2.1.8]		5.2.1.8	B4JS08								0	AAEL003303-PA-supercont183	73	conserved hypothetical protein	4787	_GAP_||PF00254	_GAP_||FKBP-type peptidyl-prolyl cis-trans isomerase			0	clust_9740	64	ko	K01077	alkaline phosphatase [EC:3.1.3.1]	1.80698070955651e-83
AAEL003307-PA-supercont183	Phytophthora infestans	0	0	0	0	0	0	0	0	0	0	0	0	3	0	0	0	large	phu:Phum_PHUM370500	receptor protein tyrosine phosphatase, putative (EC:2.7.11.14)						E0VQ18	KOG4228	Protein tyrosine phosphatase	Signal transduction mechanisms	CELLULAR PROCESSES AND SIGNALING				0	AAEL003307-PA-supercont183	96	receptor protein tyrosine phosphatase fragment, arthropod	4787	_GAP_||PF00102	_GAP_||Protein-tyrosine phosphatase			0	clust_9740	64	ko	K01077	alkaline phosphatase [EC:3.1.3.1]	1.80698070955651e-83
AAEL003312-PA-supercont183	Phytophthora infestans	0	0	1	0	0	0	0	0	0	0	1	0	0	0	0	0	large																0	AAEL003312-PA-supercont183	87	hypothetical protein	4787					2	clust_32779	16	kog	KOG1237	H+/oligopeptide symporter	4.49766843881455e-19
AAEL003336-PA-supercont184	Phytophthora infestans	0	0	0	2	0	0	0	0	0	0	0	0	0	0	0	0	large	dan:Dana_GF14042	GF14042 gene product from transcript GF14042-RA		K14415	tRNA-splicing ligase RtcB [EC:6.5.1.3]		6.5.1.3	B3MK04	KOG3833	Uncharacterized conserved protein, contains RtcB domain	Function unknown	POORLY CHARACTERIZED				0	AAEL003336-PA-supercont184	98	conserved hypothetical protein	4787	_GAP_||PF01139	_GAP_||Uncharacterized protein family UPF0027			0	clust_468171	1				0
AAEL003348-PB-supercont184	Phytophthora infestans	0	0	0	0	0	1	0	0	0	0	0	0	0	0	0	0	large	dgr:Dgri_GH13871	GH13871 gene product from transcript GH13871-RA						B4JP48								0	AAEL003348-PB-supercont184	80		4787					0	clust_32716	17				0
AAEL003348-PC-supercont184	Phytophthora infestans	0	0	0	0	0	0	0	0	0	0	0	0	1	0	0	0	large	dgr:Dgri_GH13871	GH13871 gene product from transcript GH13871-RA						B4JP48								0	AAEL003348-PC-supercont184	80		4787					0	clust_113976	5	pfam	PF07847	Protein of unknown function (DUF1637)	9.3887897803957e-05
AAEL003357-PA-supercont184	Phytophthora infestans	0	0	0	0	0	0	0	2	0	0	0	0	0	0	0	0	large	dgr:Dgri_GH21489	GH21489 gene product from transcript GH21489-RA						B4J3V4	KOG3569	RAS signaling inhibitor ST5	Signal transduction mechanisms	CELLULAR PROCESSES AND SIGNALING				0	AAEL003357-PA-supercont184	80	hypothetical protein	4787	_GAP_||PF03456||PF02141||_GAP_||PF03455||_GAP_	_GAP_||uDENN domain||DENN (AEX-3) domain||_GAP_||dDENN domain||_GAP_			1	clust_79537	7				0
AAEL003391-PA-supercont185	Phytophthora infestans	0	0	0	0	0	0	2	0	0	0	0	0	1	0	0	0	large	dan:Dana_GF18240	GF18240 gene product from transcript GF18240-RA; K10799 tankyrase [EC:2.4.2.30]		K10799	tankyrase [EC:2.4.2.30]		2.4.2.30	B3LYN0	KOG4177	Ankyrin	Cell wall/membrane/envelope biogenesis	CELLULAR PROCESSES AND SIGNALING				0	AAEL003391-PA-supercont185	96	tankyrase	4787	_GAP_||PF12796||PF00023||_GAP_||PF12796||_GAP_||PF00536||PF00644||_GAP_	_GAP_||PF12796||Ankyrin repeat||_GAP_||PF12796||_GAP_||SAM domain (Sterile alpha motif)||Poly(ADP-ribose) polymerase catalytic domain||_GAP_			0	clust_204615	3	kog	KOG3280	Mitochondrial/chloroplast ribosomal protein L17	0.00196817296166341
AAEL003393-PA-supercont185	Phytophthora infestans	NA	NA	2	0	0	3	1	1	2	0	1	0	1	0	1	NA	small	dgr:Dgri_GH23965	GH23965 gene product from transcript GH23965-RA; K02133 F-type H+-transporting ATPase subunit beta [EC:3.6.3.14]	dgr00190||dgr01100	K02133	F-type H+-transporting ATPase subunit beta [EC:3.6.3.14]	Oxidative phosphorylation || Alzheimer's disease || Parkinson's disease || Huntington's disease	3.6.3.14	B4JZN9	KOG1350	F0F1-type ATP synthase, beta subunit	Energy production and conversion	METABOLISM	chloro	gi309322105-NC_014569	Erodium texanum	8.5e-171	AAEL003393-PA-supercont185	92	ATP synthase beta subunit	4787	_GAP_||PF02874||_GAP_||PF00006||PF00306	_GAP_||ATP synthase alpha/beta family, beta-barrel domain||_GAP_||ATP synthase alpha/beta family, nucleotide-binding domain||ATP synthase alpha/beta chain, C terminal domain	F-ATPase		0	clust_2491	290	pfam	PF00067	Cytochrome P450	0.0299528894940438
AAEL003393-PA-supercont185	Phytophthora infestans	71	30	20	18	91	25	75	263	23	21	36	46	92	16	81	79	large	dgr:Dgri_GH23965	GH23965 gene product from transcript GH23965-RA; K02133 F-type H+-transporting ATPase subunit beta [EC:3.6.3.14]	dgr00190||dgr01100	K02133	F-type H+-transporting ATPase subunit beta [EC:3.6.3.14]	Oxidative phosphorylation || Alzheimer's disease || Parkinson's disease || Huntington's disease	3.6.3.14	B4JZN9	KOG1350	F0F1-type ATP synthase, beta subunit	Energy production and conversion	METABOLISM	chloro	gi309322105-NC_014569	Erodium texanum	8.5e-171	AAEL003393-PA-supercont185	92	ATP synthase beta subunit	4787	_GAP_||PF02874||_GAP_||PF00006||PF00306	_GAP_||ATP synthase alpha/beta family, beta-barrel domain||_GAP_||ATP synthase alpha/beta family, nucleotide-binding domain||ATP synthase alpha/beta chain, C terminal domain	F-ATPase		0	clust_2491	290	pfam	PF00067	Cytochrome P450	0.0299528894940438
AAEL003396-PA-supercont185	Phytophthora infestans	0	2	0	0	0	6	1	5	6	3	5	6	5	6	4	4	large	dan:Dana_GF23239	GF23239 gene product from transcript GF23239-RA; K02912 large subunit ribosomal protein L32e	dan03010	K02912	large subunit ribosomal protein L32e	Ribosome		B3MSV0	KOG0878	60S ribosomal protein L32	Translation, ribosomal structure and biogenesis	INFORMATION STORAGE AND PROCESSING				0	AAEL003396-PA-supercont185	100	60S ribosomal protein L32	4787	PF01655	Ribosomal protein L32			0	clust_468198	1				0
AAEL003400-PA-supercont185	Phytophthora infestans	NA	NA	0	0	0	0	0	0	0	0	0	0	0	1	0	NA	small	phu:Phum_PHUM284180	serine/threonine-protein kinase minibrain, putative (EC:2.7.12.1); K08825 dual-specificity tyrosine-(Y)-phosphorylation regulated kinase [EC:2.7.12.1]		K08825	dual specificity tyrosine-phosphorylation-regulated kinase 1 [EC:2.7.12.1]		2.7.12.1	E0VL86	KOG0667	Dual-specificity tyrosine-phosphorylation regulated kinase	General function prediction only	POORLY CHARACTERIZED				0	AAEL003400-PA-supercont185	85	Dual specificity tyrosine-phosphorylation-regulated kinase	4787	_GAP_||PF00069||_GAP_	_GAP_||Protein kinase domain||_GAP_			0	clust_7163	91				0
AAEL003401-PA-supercont185	Phytophthora infestans	NA	NA	1	0	0	0	0	1	1	0	0	0	0	0	0	NA	small	dpo:Dpse_GA16051 || dpo:Dpse_GA27654 || dan:Dana_GF11824 || der:Dere_GG20814 || dpe:Dper_GL12210 || dwi:Dwil_GK11212 || dya:Dyak_GE26402	GA16051 gene product from transcript GA16051-RA; K03015 DNA-directed RNA polymerase II subunit RPB7 || GA27654 gene product from transcript GA27654-RA || GF11824 gene product from transcript GF11824-RA; K03015 DNA-directed RNA polymerase II subunit RPB7 || GG20814 gene product from transcript GG20814-RA; K03015 DNA-directed RNA polymerase II subunit RPB7 || GL12210 gene product from transcript GL…	dpe00240||dan00230||dya00230||dan03020||dwi01100||dan01100||dwi00230||dan00240||dpo00230||dya01100||dpe01100||der00230||dpo01100||dpo00240||dpo03020||dya00240||dwi00240||der03020||dpe00230||der00240||dpe03020||dya03020||dwi03020||der01100	K03015	DNA-directed RNA polymerase II subunit RPB7	Purine metabolism || Pyrimidine metabolism || RNA polymerase || Huntington's disease || Epstein-Barr virus infection		B3P0R9||B4GMM3||B4PS78||B3MXA0||B4NBB5||Q294T7	KOG3298	DNA-directed RNA polymerase subunit E'	Transcription	INFORMATION STORAGE AND PROCESSING				0	AAEL003401-PA-supercont185	100	DNA-directed RNA polymerase II 19 kDa polypeptide rpb7	4787	PF03876||PF00575	RNA polymerase Rpb7-like, N-terminal domain||S1 RNA binding domain			0	clust_79524	7				0
AAEL003401-PA-supercont185	Phytophthora infestans	0	0	0	1	0	0	0	7	0	1	1	0	0	0	0	1	large	dpo:Dpse_GA16051 || dpo:Dpse_GA27654 || dan:Dana_GF11824 || der:Dere_GG20814 || dpe:Dper_GL12210 || dwi:Dwil_GK11212 || dya:Dyak_GE26402	GA16051 gene product from transcript GA16051-RA; K03015 DNA-directed RNA polymerase II subunit RPB7 || GA27654 gene product from transcript GA27654-RA || GF11824 gene product from transcript GF11824-RA; K03015 DNA-directed RNA polymerase II subunit RPB7 || GG20814 gene product from transcript GG20814-RA; K03015 DNA-directed RNA polymerase II subunit RPB7 || GL12210 gene product from transcript GL…	dpe00240||dan00230||dya00230||dan03020||dwi01100||dan01100||dwi00230||dan00240||dpo00230||dya01100||dpe01100||der00230||dpo01100||dpo00240||dpo03020||dya00240||dwi00240||der03020||dpe00230||der00240||dpe03020||dya03020||dwi03020||der01100	K03015	DNA-directed RNA polymerase II subunit RPB7	Purine metabolism || Pyrimidine metabolism || RNA polymerase || Huntington's disease || Epstein-Barr virus infection		B3P0R9||B4GMM3||B4PS78||B3MXA0||B4NBB5||Q294T7	KOG3298	DNA-directed RNA polymerase subunit E'	Transcription	INFORMATION STORAGE AND PROCESSING				0	AAEL003401-PA-supercont185	100	DNA-directed RNA polymerase II 19 kDa polypeptide rpb7	4787	PF03876||PF00575	RNA polymerase Rpb7-like, N-terminal domain||S1 RNA binding domain			0	clust_79524	7				0
AAEL003419-PA-supercont186	Phytophthora infestans	4	0	0	2	0	0	6	2	0	0	0	1	0	0	1	1	large	dgr:Dgri_GH14613	GH14613 gene product from transcript GH14613-RA						B4IY40								0	AAEL003419-PA-supercont186	100	conserved hypothetical protein	4787	_GAP_||PF01607||PF00057||_GAP_||PF01522||_GAP_	_GAP_||Chitin binding Peritrophin-A domain||Low-density lipoprotein receptor domain class A||_GAP_||Polysaccharide deacetylase||_GAP_			0	clust_355877	2				0
AAEL003425-PA-supercont186	Phytophthora infestans	1	1	0	1	0	0	1	1	1	0	0	2	3	0	5	0	large																0	AAEL003425-PA-supercont186	100	conserved hypothetical protein	4787	_GAP_||PF01607||PF00057||_GAP_	_GAP_||Chitin binding Peritrophin-A domain||Low-density lipoprotein receptor domain class A||_GAP_			0	clust_52560	10				0
AAEL003425-PB-supercont186	Phytophthora infestans	2	1	0	0	0	0	1	0	0	0	1	0	2	0	2	1	large																0	AAEL003425-PB-supercont186	100		4787	_GAP_||PF01607||PF00057||_GAP_	_GAP_||Chitin binding Peritrophin-A domain||Low-density lipoprotein receptor domain class A||_GAP_			0	clust_4335	160	pfam	PF12465	Proteasome beta subunits C terminal	5.29942533438314e-12
AAEL003427-PA-supercont186	Phytophthora infestans	1	1	1	0	0	0	6	3	2	3	2	4	2	0	30	3	large	dgr:Dgri_GH20474 || dmo:Dmoj_GI21016 || dvi:Dvir_GJ21938	GH20474 gene product from transcript GH20474-RA; K02960 small subunit ribosomal protein S16e || GI21016 gene product from transcript GI21016-RA; K02960 small subunit ribosomal protein S16e || GJ21938 gene product from transcript GJ21938-RA; K02960 small subunit ribosomal protein S16e	dgr03010||dmo03010||dvi03010	K02960	small subunit ribosomal protein S16e	Ribosome		B4LPS9||B4KQI0||B4J9C2	KOG1753	40S ribosomal protein S16	Translation, ribosomal structure and biogenesis	INFORMATION STORAGE AND PROCESSING				0	AAEL003427-PA-supercont186	89	40S ribosomal protein S16	4787	PF00380	Ribosomal protein S9/S16			0	clust_1749	402	kog_class	Inorganic ion transport and metabolism		1.37737297130739e-83
AAEL003449-PA-supercont186	Phytophthora infestans	0	0	0	0	0	0	0	5	0	0	0	0	0	0	0	0	large	dgr:Dgri_GH20475	GH20475 gene product from transcript GH20475-RA; K06674 structural maintenance of chromosome 2		K06674	structural maintenance of chromosome 2	Cell cycle - yeast		B4J9C1	KOG0933	Structural maintenance of chromosome protein 2 (chromosome condensation complex Condensin, subunit E)	Chromatin structure and dynamics	INFORMATION STORAGE AND PROCESSING				0	AAEL003449-PA-supercont186	95	structural maintenance of chromosomes smc2	4787	PF02463	RecF/RecN/SMC N terminal domain			0	clust_114429	5				0
AAEL003454-PA-supercont187	Phytophthora infestans	0	0	0	0	0	0	0	0	1	0	0	0	2	0	0	0	large	dan:Dana_GF13799	GF13799 gene product from transcript GF13799-RA						B3MIP6	KOG1852	Cell cycle-associated protein	Cell cycle control, cell division, chromosome partitioning	CELLULAR PROCESSES AND SIGNALING				0	AAEL003454-PA-supercont187	100	phocein protein, putative	4787	_GAP_||PF03637	_GAP_||Mob1/phocein family			0	clust_468225	1				0
AAEL003477-PA-supercont187	Phytophthora infestans	0	0	0	0	0	0	0	0	0	0	1	0	0	0	1	0	large	phu:Phum_PHUM045440	peptidyl-prolyl cis-trans isomerase H, putative (EC:5.2.1.8); K09567 peptidyl-prolyl isomerase H (cyclophilin H) [EC:5.2.1.8]	phu03040	K09567	peptidyl-prolyl isomerase H (cyclophilin H) [EC:5.2.1.8]	Spliceosome	5.2.1.8	E0VAV7	KOG0879	U-snRNP-associated cyclophilin type peptidyl-prolyl cis-trans isomerase	Posttranslational modification, protein turnover, chaperones	CELLULAR PROCESSES AND SIGNALING				0	AAEL003477-PA-supercont187	100	peptidyl-prolyl cis-trans isomerase h, ppih	4787	PF00160	Cyclophilin type peptidyl-prolyl cis-trans isomerase/CLD			0	clust_149291	4				0
AAEL003503-PA-supercont188	Phytophthora infestans	0	0	0	0	0	0	1	0	0	0	0	2	1	0	0	2	large	dgr:Dgri_GH18481	GH18481 gene product from transcript GH18481-RA; K07897 Ras-related protein Rab-7A	dgr04145||dgr04144	K07897	Ras-related protein Rab-7A	Endocytosis || Phagosome || Salmonella infection || Amoebiasis || Tuberculosis		B4JII5	KOG0394	Ras-related GTPase	General function prediction only	POORLY CHARACTERIZED				0	AAEL003503-PA-supercont188	100	ras-related protein Rab-7	4787	PF00071||_GAP_	Ras family||_GAP_			0	clust_231	1516	ko	K11262	acetyl-CoA carboxylase / biotin carboxylase [EC:6.4.1.2 6.3.4.14]	0
AAEL003504-PA-supercont188	Phytophthora infestans	0	0	0	0	0	0	0	0	0	0	0	0	0	1	0	0	large									KOG0843	Transcription factor EMX1 and related HOX domain proteins	Transcription	INFORMATION STORAGE AND PROCESSING				0	AAEL003504-PA-supercont188	67	emx homeobox protein	4787	_GAP_||PF00046||_GAP_	_GAP_||Homeobox domain||_GAP_			0	clust_1769	398	pfam	PF00149	Calcineurin-like phosphoesterase	5.56403461866936e-17
AAEL003514-PA-supercont189	Phytophthora infestans	0	0	1	1	0	0	2	1	0	0	0	1	3	0	1	2	large	dan:Dana_GF11381	GF11381 gene product from transcript GF11381-RA; K11131 H/ACA ribonucleoprotein complex subunit 4 [EC:5.4.99.-]	dan03008	K11131	H/ACA ribonucleoprotein complex subunit 4 [EC:5.4.99.-]	Ribosome biogenesis in eukaryotes		B3MDN0	KOG2529	Pseudouridine synthase	Translation, ribosomal structure and biogenesis	INFORMATION STORAGE AND PROCESSING				0	AAEL003514-PA-supercont189	91	centromere/microtubule binding protein cbf5	4787	_GAP_||PF08068||PF01509||_GAP_||PF01472||_GAP_	_GAP_||DKCLD (NUC011) domain||TruB family pseudouridylate synthase (N terminal domain)||_GAP_||PUA domain||_GAP_			0	clust_1253	524	pfam	PF00089	Trypsin	1.9927154832412e-191
AAEL003517-PA-supercont189	Phytophthora infestans	0	0	0	0	0	0	0	3	0	0	0	0	0	0	0	0	large									KOG1867	Ubiquitin-specific protease	Posttranslational modification, protein turnover, chaperones	CELLULAR PROCESSES AND SIGNALING				0	AAEL003517-PA-supercont189	92	conserved hypothetical protein	4787	_GAP_||PF02148||_GAP_||PF00443	_GAP_||Zn-finger in ubiquitin-hydrolases and other protein||_GAP_||Ubiquitin carboxyl-terminal hydrolase			0	clust_468259	1				0
AAEL003530-PA-supercont189	Phytophthora infestans	5	1	0	0	0	0	6	1	1	0	0	2	2	2	3	4	large	dgr:Dgri_GH11223	GH11223 gene product from transcript GH11223-RA; K02942 large subunit ribosomal protein LP1	dgr03010	K02942	large subunit ribosomal protein LP1	Ribosome		B4JDP3	KOG1762	60s acidic ribosomal protein P1	Translation, ribosomal structure and biogenesis	INFORMATION STORAGE AND PROCESSING				0	AAEL003530-PA-supercont189	72	acidic ribosomal protein P1, putative	4787	PF00428	60s Acidic ribosomal protein			0	clust_49361	11	kog	KOG2235	Uncharacterized conserved protein	1.02821686566925e-18
AAEL003575-PA-supercont191	Phytophthora infestans	0	0	0	0	0	1	1	0	0	1	0	0	1	0	0	0	large	dgr:Dgri_GH14769	GH14769 gene product from transcript GH14769-RA						B4JUY8								0	AAEL003575-PA-supercont191	86	hypothetical protein	4787	PF07679||PF13895||PF07679||_GAP_	Immunoglobulin I-set domain||PF13895||Immunoglobulin I-set domain||_GAP_			1	clust_468501	1				0
AAEL003582-PA-supercont192	Phytophthora infestans	37	6	7	12	11	12	34	19	16	7	11	22	25	5	30	54	large	dgr:Dgri_GH14648	GH14648 gene product from transcript GH14648-RA; K02953 small subunit ribosomal protein S13e	dgr03010	K02953	small subunit ribosomal protein S13e	Ribosome		B4JV05	KOG0400	40S ribosomal protein S13	Translation, ribosomal structure and biogenesis	INFORMATION STORAGE AND PROCESSING				0	AAEL003582-PA-supercont192	100	ribosomal protein S15p/S13e	4787	PF08069||PF00312	Ribosomal S13/S15 N-terminal domain||Ribosomal protein S15			0	clust_250	1438	pfam	PF00226	DnaJ domain	7.34720533688348e-15
AAEL003604-PA-supercont192	Phytophthora infestans	0	0	0	0	0	0	0	0	0	0	1	0	0	1	0	0	large	dan:Dana_GF16890	GF16890 gene product from transcript GF16890-RA						B3LWR8								0	AAEL003604-PA-supercont192	72	conserved hypothetical protein	4787					0	clust_209988	3				0
AAEL003605-PA-supercont192	Phytophthora infestans	0	0	0	0	0	0	2	1	0	2	0	0	0	0	0	1	large									KOG0213	Splicing factor 3b, subunit 1	RNA processing and modification	INFORMATION STORAGE AND PROCESSING				0	AAEL003605-PA-supercont192	93	U2 small nuclear ribonucleoprotein, putative	4787	_GAP_||PF08920||_GAP_	_GAP_||Splicing factor 3B subunit 1||_GAP_			0	clust_12528	48	pfam	PF00595	PDZ domain (Also known as DHR or GLGF)	1.19453349005321e-09
AAEL003605-PA-supercont192	Phytophthora infestans	NA	NA	0	0	0	0	0	0	0	0	0	0	0	0	1	NA	small									KOG0213	Splicing factor 3b, subunit 1	RNA processing and modification	INFORMATION STORAGE AND PROCESSING				0	AAEL003605-PA-supercont192	93	U2 small nuclear ribonucleoprotein, putative	4787	_GAP_||PF08920||_GAP_	_GAP_||Splicing factor 3B subunit 1||_GAP_			0	clust_12528	48	pfam	PF00595	PDZ domain (Also known as DHR or GLGF)	1.19453349005321e-09
AAEL003608-PA-supercont192	Phytophthora infestans	0	0	0	0	0	0	0	0	1	1	0	0	0	0	0	0	large	dan:Dana_GF17257	GF17257 gene product from transcript GF17257-RA; K02522 inositol 1,4,5-triphosphate receptor, invertebrate	dan04070||dan04745	K02522				B3LZ38	KOG3533	Inositol 1,4,5-trisphosphate receptor	Signal transduction mechanisms	CELLULAR PROCESSES AND SIGNALING				0	AAEL003608-PA-supercont192	91	inositol 1,4,5-trisphosphate receptor	4787	_GAP_||PF01365||_GAP_||PF08454||_GAP_||PF00520||_GAP_	_GAP_||RIH domain||_GAP_||RyR and IP3R Homology associated||_GAP_||Ion transport protein||_GAP_	VIC		7	clust_355653	2				0
AAEL003609-PA-supercont192	Phytophthora infestans	0	0	0	0	0	0	0	0	0	0	0	0	0	0	1	0	large	dgr:Dgri_GH24603	GH24603 gene product from transcript GH24603-RA						B4JM98								0	AAEL003609-PA-supercont192	87	neurobeachin	4787					0	clust_93458	6				0
AAEL003652-PA-supercont194	Phytophthora infestans	0	0	0	0	0	1	0	0	0	0	0	0	1	0	0	0	large	dgr:Dgri_GH19349	GH19349 gene product from transcript GH19349-RA; K01349 furin [EC:3.4.21.75]						B4JFM7	KOG3525	Subtilisin-like proprotein convertase	Posttranslational modification, protein turnover, chaperones	CELLULAR PROCESSES AND SIGNALING				0	AAEL003652-PA-supercont194	84	proprotein convertase subtilisin/kexin type 4, furin	4787	_GAP_||PF00082||_GAP_||PF01483||_GAP_	_GAP_||Subtilase family||_GAP_||Proprotein convertase P-domain||_GAP_			2	clust_19850	29	pfam	PF02210	Laminin G domain	9.3887897803957e-05
AAEL003658-PA-supercont194	Phytophthora infestans	0	0	0	0	0	0	0	1	0	0	0	0	0	0	0	0	large	dan:Dana_GF21809	GF21809 gene product from transcript GF21809-RA; K05636 laminin, beta 1	dan04512	K05636	laminin, beta 1	PI3K-Akt signaling pathway || Focal adhesion || ECM-receptor interaction || Toxoplasmosis || Amoebiasis || Pathways in cancer || Small cell lung cancer		B3MV15	KOG0994	Extracellular matrix glycoprotein Laminin subunit beta	Extracellular structures	CELLULAR PROCESSES AND SIGNALING				0	AAEL003658-PA-supercont194	96	laminin beta-2 chain	4787	PF00055||PF00053||_GAP_	Laminin N-terminal (Domain VI)||Laminin EGF-like (Domains III and V)||_GAP_			0	clust_78321	7				0
AAEL003659-PA-supercont194	Phytophthora infestans	0	5	2	1	2	4	11	4	6	5	5	5	5	2	8	16	large	nve:NEMVE_v1g148952	hypothetical protein ; K11253 histone H3		K11253	histone H3	Alcoholism || Transcriptional misregulation in cancer || Systemic lupus erythematosus		A7T7J5	KOG1745	Histones H3 and H4	Chromatin structure and dynamics	INFORMATION STORAGE AND PROCESSING				0	NEMVEDRAFT_v1g148952-PA-scaffold_2708Nemve1	100	Histone H3 [Source:UniProtKB/TrEMBL;Acc:A7T7J5]	45351	_GAP_||PF00125	_GAP_||Core histone H2A/H2B/H3/H4			0	clust_78321	7				0
AAEL003659-PA-supercont194	Phytophthora infestans	NA	NA	0	0	0	3	0	0	0	0	0	0	0	0	0	NA	small	nve:NEMVE_v1g148952	hypothetical protein ; K11253 histone H3		K11253	histone H3	Alcoholism || Transcriptional misregulation in cancer || Systemic lupus erythematosus		A7T7J5	KOG1745	Histones H3 and H4	Chromatin structure and dynamics	INFORMATION STORAGE AND PROCESSING				0	NEMVEDRAFT_v1g148952-PA-scaffold_2708Nemve1	100	Histone H3 [Source:UniProtKB/TrEMBL;Acc:A7T7J5]	45351	_GAP_||PF00125	_GAP_||Core histone H2A/H2B/H3/H4			0	clust_78321	7				0
AAEL003669-PA-supercont194	Phytophthora infestans	0	2	0	0	5	1	3	1	5	1	0	3	3	0	2	1	large	isc:IscW_ISCW019497	histone 2A; K11251 histone H2A		K11251	histone H2A	Alcoholism || Systemic lupus erythematosus		B7PSI5	KOG1756	Histone 2A	Chromatin structure and dynamics	INFORMATION STORAGE AND PROCESSING				0	AAEL003669-PA-supercont194	100	histone H2A	4787	PF00125||_GAP_	Core histone H2A/H2B/H3/H4||_GAP_			0	clust_760	738	pfam	PF00355	Rieske [2Fe-2S] domain	2.71621774938121e-23
AAEL003673-PA-supercont194	Phytophthora infestans	7	0	0	0	0	0	0	0	7	1	0	0	1	0	5	2	large									KOG3467	Histone H4	Chromatin structure and dynamics	INFORMATION STORAGE AND PROCESSING				0	100917780-shr588	100	H4-like	9305	PF00125	Core histone H2A/H2B/H3/H4			0	clust_53622	10	pfam	PF00293	NUDIX domain	0.0016419844149913
AAEL003685-PA-supercont194	Phytophthora infestans	11	13	10	5	206	23	36	13	11	7	11	12	47	5	129	11	large									KOG1745	Histones H3 and H4	Chromatin structure and dynamics	INFORMATION STORAGE AND PROCESSING				0	BRAFLDRAFT_129781-bfo759	100	hypothetical protein	7739	_GAP_||PF00125	_GAP_||Core histone H2A/H2B/H3/H4			0	clust_468536	1				0
AAEL003685-PA-supercont194	Phytophthora infestans	NA	NA	0	0	0	0	0	0	0	0	0	1	0	0	0	NA	small									KOG1745	Histones H3 and H4	Chromatin structure and dynamics	INFORMATION STORAGE AND PROCESSING				0	BRAFLDRAFT_129781-bfo759	100	hypothetical protein	7739	_GAP_||PF00125	_GAP_||Core histone H2A/H2B/H3/H4			0	clust_468536	1				0
AAEL003687-PA-supercont194	Phytophthora infestans	1	0	0	0	0	0	2	0	0	0	0	1	0	1	0	1	large	dan:Dana_GF22861 || dan:Dana_GF18864	GF22861 gene product from transcript GF22861-RA || GF18864 gene product from transcript GF18864-RA						B3N2U5	KOG1756	Histone 2A	Chromatin structure and dynamics	INFORMATION STORAGE AND PROCESSING				0	AAEL003687-PA-supercont194	100	histone H2A	4787	PF00125||_GAP_	Core histone H2A/H2B/H3/H4||_GAP_			0	clust_468537	1				0
AAEL003689-PA-supercont194	Phytophthora infestans	18	5	4	0	6	7	20	2	14	3	4	4	8	3	10	3	large	dgr:Dgri_GH12997	GH12997 gene product from transcript GH12997-RA						B4K3S4	KOG3467	Histone H4	Chromatin structure and dynamics	INFORMATION STORAGE AND PROCESSING				0	FBpp0146903-scaffold_6001dgri_r1	100	GH12997 [Source:FlyBase;GeneId:FBgn0120475]	7222	PF00125	Core histone H2A/H2B/H3/H4			0	clust_15536	38	pfam	PF03660	PHF5-like protein	8.97482567397577e-17
AAEL003706-PA-supercont194	Phytophthora infestans	1	0	0	0	0	0	3	0	0	0	0	1	1	1	2	0	large	dme:Dmel_CG31618 || dme:Dmel_CG33847 || dme:Dmel_CG33823 || dme:Dmel_CG33826 || dme:Dmel_CG33850 || dme:Dmel_CG33862 || dme:Dmel_CG33808 || dme:Dmel_CG33814 || dme:Dmel_CG33817 || dme:Dmel_CG33841 || dme:Dmel_CG33829 || dme:Dmel_CG33835 || dme:Dmel_CG33865 || dme:Dmel_CG33820 || dme:Dmel_CG33844 || dme:Dmel_CG33838 || dme:Dmel_CG33832 || dan:Dana_GF22315 || dan:Dana_GF22283 || dan:Dana_GF22255 ||…	His2A:CG31618; CG31618 gene product from transcript CG31618-RA; K11251 histone H2A || His2A:CG33847; CG33847 gene product from transcript CG33847-RA; K11251 histone H2A || His2A:CG33823; CG33823 gene product from transcript CG33823-RA; K11251 histone H2A || His2A:CG33826; CG33826 gene product from transcript CG33826-RA; K11251 histone H2A || His2A:CG33850; CG33850 gene product from transcript CG3…		K11251	histone H2A	Alcoholism || Systemic lupus erythematosus		B4JZ46||B0WZ34||P84055||Q76FE2||P84052||B4G2Q8||B4LVM8||P84051||P84054||B4N760||Q173V2||Q7PD33||B3MUM2||B4K7B2	KOG1756	Histone 2A	Chromatin structure and dynamics	INFORMATION STORAGE AND PROCESSING				0	AAEL003687-PA-supercont194	100	histone H2A	4787	PF00125||_GAP_	Core histone H2A/H2B/H3/H4||_GAP_			0	clust_468540	1				0
AAEL003721-PA-supercont195	Phytophthora infestans	0	0	0	0	0	0	0	0	0	0	3	0	2	0	0	0	large																0	AAEL003721-PA-supercont195	100	heterogeneous nuclear ribonucleoprotein, putative	4787					2	clust_86108	6				0
AAEL003721-PA-supercont195	Phytophthora infestans	NA	NA	0	0	0	1	0	0	0	0	0	0	0	0	0	NA	small																0	AAEL003721-PA-supercont195	100	heterogeneous nuclear ribonucleoprotein, putative	4787					2	clust_86108	6				0
AAEL003734-PA-supercont195	Phytophthora infestans	0	0	0	0	0	0	0	3	0	0	0	0	1	0	1	0	large	dan:Dana_GF14743	GF14743 gene product from transcript GF14743-RA; K01681 aconitate hydratase 1 [EC:4.2.1.3]	dan01100||dan00630||dan00020	K01681	aconitate hydratase [EC:4.2.1.3]	Citrate cycle (TCA cycle) || Glyoxylate and dicarboxylate metabolism || Carbon fixation pathways in prokaryotes || Carbon metabolism || 2-Oxocarboxylic acid metabolism || Biosynthesis of amino acids	4.2.1.3	B3MN73	KOG0453	Aconitase/homoaconitase (aconitase superfamily)	Energy production and conversion	METABOLISM				0	AAEL003734-PA-supercont195	96	aconitase, mitochondrial	4787	_GAP_||PF00330||_GAP_||PF00694||_GAP_	_GAP_||Aconitase family (aconitate hydratase)||_GAP_||Aconitase C-terminal domain||_GAP_			0	clust_86108	6				0
AAEL003754-PA-supercont196	Phytophthora infestans	0	0	0	0	0	0	0	1	0	0	0	0	0	0	0	0	large	dgr:Dgri_GH19548	Dgri_alpha-Cat; alpha Catenin; K05691 catenin (cadherin-associated protein), alpha		K05691	catenin alpha	Hippo signaling pathway || Adherens junction || Tight junction || Leukocyte transendothelial migration || Bacterial invasion of epithelial cells || Pathways in cancer || Endometrial cancer || Arrhythmogenic right ventricular cardiomyopathy (ARVC)		B4JHC8	KOG3681	Alpha-catenin	Extracellular structures	CELLULAR PROCESSES AND SIGNALING				0	AAEL003754-PA-supercont196	97	actin binding	4787	PF01044||_GAP_	Vinculin family||_GAP_			0	clust_87223	6				0
AAEL003754-PB-supercont196	Phytophthora infestans	0	0	0	0	0	0	0	1	0	0	0	0	0	0	0	0	large	dgr:Dgri_GH19548	Dgri_alpha-Cat; alpha Catenin; K05691 catenin (cadherin-associated protein), alpha		K05691	catenin alpha	Hippo signaling pathway || Adherens junction || Tight junction || Leukocyte transendothelial migration || Bacterial invasion of epithelial cells || Pathways in cancer || Endometrial cancer || Arrhythmogenic right ventricular cardiomyopathy (ARVC)		B4JHC8	KOG3681	Alpha-catenin	Extracellular structures	CELLULAR PROCESSES AND SIGNALING				0	AAEL003754-PB-supercont196	97		4787	PF01044||_GAP_	Vinculin family||_GAP_			0	clust_204399	3				0
AAEL003765-PA-supercont196	Phytophthora infestans	0	0	0	0	0	0	0	0	0	0	0	0	0	0	2	0	large									KOG1420	Ca2+-activated K+ channel Slowpoke, alpha subunit	Inorganic ion transport and metabolism	METABOLISM				0	AAEL003765-PA-supercont196	93	calcium-activated potassium channel alpha chain	4787	_GAP_||PF03493||_GAP_	_GAP_||Calcium-activated BK potassium channel alpha subunit||_GAP_			0	clust_32436	17	pfam	PF01121	Dephospho-CoA kinase	0.00076649925222505
AAEL003769-PB-supercont196	Phytophthora infestans	1	0	0	0	0	0	0	14	0	0	0	0	0	0	1	0	large									KOG2738	Putative methionine aminopeptidase	Posttranslational modification, protein turnover, chaperones	CELLULAR PROCESSES AND SIGNALING				0	AAEL003769-PB-supercont196	100		4787	_GAP_||PF00557	_GAP_||Metallopeptidase family M24			0	clust_66502	8				0
AAEL003778-PA-supercont197	Phytophthora infestans	0	0	0	0	0	0	0	0	0	1	2	0	0	0	0	0	large																0	AAEL003778-PA-supercont197	77	conserved hypothetical protein	4787					7	clust_355909	2				0
AAEL003814-PA-supercont198	Phytophthora infestans	236	68	31	15	71	51	70	33	157	10	36	42	63	14	102	34	large	dme:Dmel_CG3379 || dme:Dmel_CG31611 || dme:Dmel_CG33909 || dme:Dmel_CG33905 || dme:Dmel_CG33901 || dme:Dmel_CG33899 || dme:Dmel_CG33875 || dme:Dmel_CG33883 || dme:Dmel_CG33897 || dme:Dmel_CG33873 || dme:Dmel_CG33885 || dme:Dmel_CG33903 || dme:Dmel_CG33893 || dme:Dmel_CG33889 || dme:Dmel_CG33895 || dme:Dmel_CG33887 || dme:Dmel_CG33891 || dme:Dmel_CG33907 || dme:Dmel_CG33871 || dan:Dana_GF17447 || …	His4r; Histone H4 replacement; K11254 histone H4 || His4:CG31611; CG31611 gene product from transcript CG31611-RA; K11254 histone H4 || His4:CG33909; CG33909 gene product from transcript CG33909-RA; K11254 histone H4 || His4:CG33905; CG33905 gene product from transcript CG33905-RA; K11254 histone H4 || His4:CG33901; CG33901 gene product from transcript CG33901-RA; K11254 histone H4 || His4:CG3389…		K11254	histone H4	Alcoholism || Viral carcinogenesis || Systemic lupus erythematosus		B0WG64||Q76FD9||P84040||C4WWC4||B4MHK2||P84043||B4K7B1||B4JH62||P84041||E0V959||B4G2Q9||B1Q2A0||Q7PCX0||P84044||B3LW27||B4LVM7||Q16IE4	KOG3467	Histone H4	Chromatin structure and dynamics	INFORMATION STORAGE AND PROCESSING				0	100113706-nvi312	100	NV12135; histone H4-like	7425	PF00125	Core histone H2A/H2B/H3/H4			0	clust_468600	1				0
AAEL003814-PA-supercont198	Phytophthora infestans	NA	NA	1	0	0	1	0	0	0	0	0	0	0	1	0	NA	small	dme:Dmel_CG3379 || dme:Dmel_CG31611 || dme:Dmel_CG33909 || dme:Dmel_CG33905 || dme:Dmel_CG33901 || dme:Dmel_CG33899 || dme:Dmel_CG33875 || dme:Dmel_CG33883 || dme:Dmel_CG33897 || dme:Dmel_CG33873 || dme:Dmel_CG33885 || dme:Dmel_CG33903 || dme:Dmel_CG33893 || dme:Dmel_CG33889 || dme:Dmel_CG33895 || dme:Dmel_CG33887 || dme:Dmel_CG33891 || dme:Dmel_CG33907 || dme:Dmel_CG33871 || dan:Dana_GF17447 || …	His4r; Histone H4 replacement; K11254 histone H4 || His4:CG31611; CG31611 gene product from transcript CG31611-RA; K11254 histone H4 || His4:CG33909; CG33909 gene product from transcript CG33909-RA; K11254 histone H4 || His4:CG33905; CG33905 gene product from transcript CG33905-RA; K11254 histone H4 || His4:CG33901; CG33901 gene product from transcript CG33901-RA; K11254 histone H4 || His4:CG3389…		K11254	histone H4	Alcoholism || Viral carcinogenesis || Systemic lupus erythematosus		B0WG64||Q76FD9||P84040||C4WWC4||B4MHK2||P84043||B4K7B1||B4JH62||P84041||E0V959||B4G2Q9||B1Q2A0||Q7PCX0||P84044||B3LW27||B4LVM7||Q16IE4	KOG3467	Histone H4	Chromatin structure and dynamics	INFORMATION STORAGE AND PROCESSING				0	100113706-nvi312	100	NV12135; histone H4-like	7425	PF00125	Core histone H2A/H2B/H3/H4			0	clust_468600	1				0
AAEL003818-PA-supercont198	Phytophthora infestans	140	85	16	5	59	40	38	25	137	31	37	23	50	22	40	28	large	dgr:Dgri_GH23505 || dgr:Dgri_GH23503	GH23505 gene product from transcript GH23505-RA || GH23503 gene product from transcript GH23503-RA						B4K329	KOG1756	Histone 2A	Chromatin structure and dynamics	INFORMATION STORAGE AND PROCESSING				0	FBpp0157409-scaffold_6994dgri_r1	100	GH23503 [Source:FlyBase;GeneId:FBgn0130960]	7222	PF00125||_GAP_	Core histone H2A/H2B/H3/H4||_GAP_			0	clust_50	3534	kog	KOG3467	Histone H4	0
AAEL003820-PA-supercont198	Phytophthora infestans	25	39	0	0	9	3	7	0	30	11	2	5	8	5	6	12	large	dan:Dana_GF22861 || dan:Dana_GF18864	GF22861 gene product from transcript GF22861-RA || GF18864 gene product from transcript GF18864-RA						B3N2U5	KOG1756	Histone 2A	Chromatin structure and dynamics	INFORMATION STORAGE AND PROCESSING				0	AAEL003820-PA-supercont198	100	histone H2A	4787	PF00125||_GAP_	Core histone H2A/H2B/H3/H4||_GAP_			0	clust_336445	2				0
AAEL003823-PA-supercont198	Phytophthora infestans	NA	NA	0	2	0	1	1	0	0	0	0	0	0	0	0	NA	small									KOG3467	Histone H4	Chromatin structure and dynamics	INFORMATION STORAGE AND PROCESSING				0	100930710-shr390	100	H4-like	9305	PF00125	Core histone H2A/H2B/H3/H4			0	clust_164705	3				0
AAEL003823-PA-supercont198	Phytophthora infestans	185	43	36	8	47	33	63	16	137	34	30	27	74	16	73	63	large									KOG3467	Histone H4	Chromatin structure and dynamics	INFORMATION STORAGE AND PROCESSING				0	100930710-shr390	100	H4-like	9305	PF00125	Core histone H2A/H2B/H3/H4			0	clust_164705	3				0
AAEL003826-PA-supercont198	Phytophthora infestans	NA	NA	0	0	0	0	0	0	0	0	0	0	1	0	0	NA	small	dme:Dmel_CG31618 || dme:Dmel_CG33847 || dme:Dmel_CG33823 || dme:Dmel_CG33826 || dme:Dmel_CG33850 || dme:Dmel_CG33862 || dme:Dmel_CG33808 || dme:Dmel_CG33814 || dme:Dmel_CG33817 || dme:Dmel_CG33841 || dme:Dmel_CG33829 || dme:Dmel_CG33835 || dme:Dmel_CG33865 || dme:Dmel_CG33820 || dme:Dmel_CG33844 || dme:Dmel_CG33838 || dme:Dmel_CG33832 || dan:Dana_GF22315 || dan:Dana_GF22283 || dan:Dana_GF22255 ||…	His2A:CG31618; CG31618 gene product from transcript CG31618-RA; K11251 histone H2A || His2A:CG33847; CG33847 gene product from transcript CG33847-RA; K11251 histone H2A || His2A:CG33823; CG33823 gene product from transcript CG33823-RA; K11251 histone H2A || His2A:CG33826; CG33826 gene product from transcript CG33826-RA; K11251 histone H2A || His2A:CG33850; CG33850 gene product from transcript CG3…		K11251	histone H2A	Alcoholism || Systemic lupus erythematosus		B4JZ46||B0WZ34||P84055||Q76FE2||P84052||B4G2Q8||B4LVM8||P84051||P84054||B4N760||Q173V2||Q7PD33||B3MUM2||B4K7B2	KOG1756	Histone 2A	Chromatin structure and dynamics	INFORMATION STORAGE AND PROCESSING				0	AAEL000494-PA-supercont19	100	CG33862 [Source:FlyBase;GeneId:FBgn0053862]	7227	PF00125||_GAP_	Core histone H2A/H2B/H3/H4||_GAP_			0	clust_149313	4				0
AAEL003826-PA-supercont198	Phytophthora infestans	119	82	26	2	50	38	48	32	132	24	28	24	51	25	38	42	large	dme:Dmel_CG31618 || dme:Dmel_CG33847 || dme:Dmel_CG33823 || dme:Dmel_CG33826 || dme:Dmel_CG33850 || dme:Dmel_CG33862 || dme:Dmel_CG33808 || dme:Dmel_CG33814 || dme:Dmel_CG33817 || dme:Dmel_CG33841 || dme:Dmel_CG33829 || dme:Dmel_CG33835 || dme:Dmel_CG33865 || dme:Dmel_CG33820 || dme:Dmel_CG33844 || dme:Dmel_CG33838 || dme:Dmel_CG33832 || dan:Dana_GF22315 || dan:Dana_GF22283 || dan:Dana_GF22255 ||…	His2A:CG31618; CG31618 gene product from transcript CG31618-RA; K11251 histone H2A || His2A:CG33847; CG33847 gene product from transcript CG33847-RA; K11251 histone H2A || His2A:CG33823; CG33823 gene product from transcript CG33823-RA; K11251 histone H2A || His2A:CG33826; CG33826 gene product from transcript CG33826-RA; K11251 histone H2A || His2A:CG33850; CG33850 gene product from transcript CG3…		K11251	histone H2A	Alcoholism || Systemic lupus erythematosus		B4JZ46||B0WZ34||P84055||Q76FE2||P84052||B4G2Q8||B4LVM8||P84051||P84054||B4N760||Q173V2||Q7PD33||B3MUM2||B4K7B2	KOG1756	Histone 2A	Chromatin structure and dynamics	INFORMATION STORAGE AND PROCESSING				0	AAEL000494-PA-supercont19	100	CG33862 [Source:FlyBase;GeneId:FBgn0053862]	7227	PF00125||_GAP_	Core histone H2A/H2B/H3/H4||_GAP_			0	clust_149313	4				0
AAEL003827-PA-supercont198	Phytophthora infestans	12	3	1	0	4	4	8	5	13	6	4	4	8	2	13	7	large									KOG1745	Histones H3 and H4	Chromatin structure and dynamics	INFORMATION STORAGE AND PROCESSING				0	AAEL003827-PA-supercont198	100	histone H3	4787	_GAP_||PF00125	_GAP_||Core histone H2A/H2B/H3/H4			0	clust_50	3534	kog	KOG3467	Histone H4	0
AAEL003827-PA-supercont198	Phytophthora infestans	NA	NA	0	0	0	0	0	1	0	1	0	0	0	0	0	NA	small									KOG1745	Histones H3 and H4	Chromatin structure and dynamics	INFORMATION STORAGE AND PROCESSING				0	AAEL003827-PA-supercont198	100	histone H3	4787	_GAP_||PF00125	_GAP_||Core histone H2A/H2B/H3/H4			0	clust_50	3534	kog	KOG3467	Histone H4	0
AAEL003828-PA-supercont198	Phytophthora infestans	9	1	5	3	5	9	13	0	23	7	4	10	9	1	6	8	large	phu:Phum_PHUM004190	histone H3, putative						E0V960	KOG1745	Histones H3 and H4	Chromatin structure and dynamics	INFORMATION STORAGE AND PROCESSING				0	PHUM004190-PA-DS234988PhumU1	100	histone H3, putative	121225	_GAP_||PF00125	_GAP_||Core histone H2A/H2B/H3/H4			0	clust_7427	87	pfam	PF01400	Astacin (Peptidase family M12A)	7.7231463748843e-12
AAEL003833-PA-supercont198	Phytophthora infestans	5	3	2	0	4	2	3	2	1	6	2	3	8	2	4	5	large	hsa:8362 || hsa:8368 || hsa:554313 || hsa:8363 || hsa:8294 || hsa:8370 || hsa:121504 || hsa:8359 || hsa:8360 || hsa:8366 || hsa:8361 || hsa:8365 || hsa:8367 || hsa:8364 || ptr:457262 || ptr:748513 || ptr:748525 || ptr:748532 || ptr:748540 || ptr:748545 || ptr:472228 || ptr:735611 || ptr:736707 || ptr:462507 || ptr:465305 || pon:100450287 || pon:100434391 || pon:100438251 || pon:100439702 || pon:1…	HIST1H4K, H4/d, H4F2iii, H4FD, HIST1H4A, HIST1H4B, HIST1H4C, HIST1H4D, HIST1H4E, HIST1H4F, HIST1H4H, HIST1H4I, HIST1H4J, HIST1H4L, HIST2H4A, HIST2H4B, HIST4H4, dJ160A22.1; histone cluster 1, H4k; K11254 histone H4 || HIST1H4L, H4.k, H4/k, H4FK, HIST1H4A, HIST1H4B, HIST1H4C, HIST1H4D, HIST1H4E, HIST1H4F, HIST1H4H, HIST1H4I, HIST1H4J, HIST1H4K, HIST2H4A, HIST2H4B, HIST4H4; histone cluster 1, H4l; K…	cfa05322||ssc05322||mcc05322||mdo05322||mmu05322||bta05322||ptr05322||hsa05322||pon05322||aml05322||ecb05322||oaa05322||rno05322	K11254	histone H4	Alcoholism || Viral carcinogenesis || Systemic lupus erythematosus		Q4PM69||C4QBN1||P62806||B5FXC8||Q28DR4||P62802||F2Z4N2||B5DDY3||P62801||C3XQS8||B2RTM0||P62799||Q5RCS7||P62804||A3KPR4||P62805||P62803||B2R4R0||D2HZU2	KOG3467	Histone H4	Chromatin structure and dynamics	INFORMATION STORAGE AND PROCESSING				0	AAEL003833-PA-supercont198	100	histone H4	4787	PF00125	Core histone H2A/H2B/H3/H4			0	clust_118157	4				0
AAEL003833-PA-supercont198	Phytophthora infestans	NA	NA	0	0	0	0	0	0	0	1	0	2	0	0	1	NA	small	hsa:8362 || hsa:8368 || hsa:554313 || hsa:8363 || hsa:8294 || hsa:8370 || hsa:121504 || hsa:8359 || hsa:8360 || hsa:8366 || hsa:8361 || hsa:8365 || hsa:8367 || hsa:8364 || ptr:457262 || ptr:748513 || ptr:748525 || ptr:748532 || ptr:748540 || ptr:748545 || ptr:472228 || ptr:735611 || ptr:736707 || ptr:462507 || ptr:465305 || pon:100450287 || pon:100434391 || pon:100438251 || pon:100439702 || pon:1…	HIST1H4K, H4/d, H4F2iii, H4FD, HIST1H4A, HIST1H4B, HIST1H4C, HIST1H4D, HIST1H4E, HIST1H4F, HIST1H4H, HIST1H4I, HIST1H4J, HIST1H4L, HIST2H4A, HIST2H4B, HIST4H4, dJ160A22.1; histone cluster 1, H4k; K11254 histone H4 || HIST1H4L, H4.k, H4/k, H4FK, HIST1H4A, HIST1H4B, HIST1H4C, HIST1H4D, HIST1H4E, HIST1H4F, HIST1H4H, HIST1H4I, HIST1H4J, HIST1H4K, HIST2H4A, HIST2H4B, HIST4H4; histone cluster 1, H4l; K…	cfa05322||ssc05322||mcc05322||mdo05322||mmu05322||bta05322||ptr05322||hsa05322||pon05322||aml05322||ecb05322||oaa05322||rno05322	K11254	histone H4	Alcoholism || Viral carcinogenesis || Systemic lupus erythematosus		Q4PM69||C4QBN1||P62806||B5FXC8||Q28DR4||P62802||F2Z4N2||B5DDY3||P62801||C3XQS8||B2RTM0||P62799||Q5RCS7||P62804||A3KPR4||P62805||P62803||B2R4R0||D2HZU2	KOG3467	Histone H4	Chromatin structure and dynamics	INFORMATION STORAGE AND PROCESSING				0	AAEL003833-PA-supercont198	100	histone H4	4787	PF00125	Core histone H2A/H2B/H3/H4			0	clust_118157	4				0
AAEL003835-PA-supercont198	Phytophthora infestans	10	1	0	1	2	2	4	4	9	0	4	7	8	0	4	3	large									KOG3271	Translation initiation factor 5A (eIF-5A)	Translation, ribosomal structure and biogenesis	INFORMATION STORAGE AND PROCESSING				0	AAEL003835-PA-supercont198	100	initiation factor 5a	4787	_GAP_||PF01287	_GAP_||Eukaryotic elongation factor 5A hypusine, DNA-binding OB fold			0	clust_22768	25	kog	KOG2141	Protein involved in high osmolarity signaling pathway	3.99136534628974e-05
AAEL003835-PB-supercont198	Phytophthora infestans	7	0	3	2	2	0	3	2	7	0	0	3	6	0	6	4	large									KOG3271	Translation initiation factor 5A (eIF-5A)	Translation, ribosomal structure and biogenesis	INFORMATION STORAGE AND PROCESSING				0	AAEL003835-PA-supercont198	100	initiation factor 5a	4787	_GAP_||PF01287	_GAP_||Eukaryotic elongation factor 5A hypusine, DNA-binding OB fold			0	clust_60685	9				0
AAEL003835-PB-supercont198	Phytophthora infestans	NA	NA	0	0	0	0	0	0	0	0	1	0	0	0	0	NA	small									KOG3271	Translation initiation factor 5A (eIF-5A)	Translation, ribosomal structure and biogenesis	INFORMATION STORAGE AND PROCESSING				0	AAEL003835-PA-supercont198	100	initiation factor 5a	4787	_GAP_||PF01287	_GAP_||Eukaryotic elongation factor 5A hypusine, DNA-binding OB fold			0	clust_60685	9				0
AAEL003835-PC-supercont198	Phytophthora infestans	NA	NA	0	0	0	0	0	0	0	0	1	1	0	0	0	NA	small									KOG3271	Translation initiation factor 5A (eIF-5A)	Translation, ribosomal structure and biogenesis	INFORMATION STORAGE AND PROCESSING				0	AAEL003835-PA-supercont198	100	initiation factor 5a	4787	_GAP_||PF01287	_GAP_||Eukaryotic elongation factor 5A hypusine, DNA-binding OB fold			0	clust_149313	4				0
AAEL003835-PC-supercont198	Phytophthora infestans	10	1	2	3	2	1	5	2	6	0	1	4	6	0	1	4	large									KOG3271	Translation initiation factor 5A (eIF-5A)	Translation, ribosomal structure and biogenesis	INFORMATION STORAGE AND PROCESSING				0	AAEL003835-PA-supercont198	100	initiation factor 5a	4787	_GAP_||PF01287	_GAP_||Eukaryotic elongation factor 5A hypusine, DNA-binding OB fold			0	clust_149313	4				0
AAEL003836-PA-supercont198	Phytophthora infestans	NA	NA	0	0	0	0	0	0	0	0	0	1	1	0	0	NA	small									KOG1745	Histones H3 and H4	Chromatin structure and dynamics	INFORMATION STORAGE AND PROCESSING				0	BRAFLDRAFT_129781-bfo759	100	hypothetical protein	7739	_GAP_||PF00125	_GAP_||Core histone H2A/H2B/H3/H4			0	clust_468602	1				0
AAEL003836-PA-supercont198	Phytophthora infestans	13	4	4	3	4	3	12	6	13	4	7	7	5	1	11	6	large									KOG1745	Histones H3 and H4	Chromatin structure and dynamics	INFORMATION STORAGE AND PROCESSING				0	BRAFLDRAFT_129781-bfo759	100	hypothetical protein	7739	_GAP_||PF00125	_GAP_||Core histone H2A/H2B/H3/H4			0	clust_468602	1				0
AAEL003837-PA-supercont198	Phytophthora infestans	0	0	0	0	0	1	0	0	0	0	0	0	0	0	0	0	large	dan:Dana_GF12384	GF12384 gene product from transcript GF12384-RA; K05327 ryanodine receptor, invertebrate		K05327				B3MFE1								0	AAEL003837-PA-supercont198	93	ryanodine receptor 3, brain	4787	PF08709||PF02815||_GAP_||PF01365||PF00622||_GAP_||PF02026||_GAP_||PF00622||_GAP_||PF01365||_GAP_||PF02026||_GAP_||PF08454||_GAP_||PF06459||_GAP_||PF00520||_GAP_	Inositol 1,4,5-trisphosphate/ryanodine receptor||MIR domain||_GAP_||RIH domain||SPRY domain||_GAP_||RyR domain||_GAP_||SPRY domain||_GAP_||RIH domain||_GAP_||RyR domain||_GAP_||RyR and IP3R Homology associated||_GAP_||Ryanodine Receptor TM 4-6||_GAP_||Ion transport protein||_GAP_	RIR-CaC		6	clust_210253	3				0
AAEL003838-PA-supercont198	Phytophthora infestans	188	42	33	6	42	24	55	28	150	34	29	31	79	17	72	46	large	hsa:8362 || hsa:8368 || hsa:554313 || hsa:8363 || hsa:8294 || hsa:8370 || hsa:121504 || hsa:8359 || hsa:8360 || hsa:8366 || hsa:8361 || hsa:8365 || hsa:8367 || hsa:8364 || ptr:457262 || ptr:748513 || ptr:748525 || ptr:748532 || ptr:748540 || ptr:748545 || ptr:472228 || ptr:735611 || ptr:736707 || ptr:462507 || ptr:465305 || pon:100450287 || pon:100434391 || pon:100438251 || pon:100439702 || pon:1…	HIST1H4K, H4/d, H4F2iii, H4FD, HIST1H4A, HIST1H4B, HIST1H4C, HIST1H4D, HIST1H4E, HIST1H4F, HIST1H4H, HIST1H4I, HIST1H4J, HIST1H4L, HIST2H4A, HIST2H4B, HIST4H4, dJ160A22.1; histone cluster 1, H4k; K11254 histone H4 || HIST1H4L, H4.k, H4/k, H4FK, HIST1H4A, HIST1H4B, HIST1H4C, HIST1H4D, HIST1H4E, HIST1H4F, HIST1H4H, HIST1H4I, HIST1H4J, HIST1H4K, HIST2H4A, HIST2H4B, HIST4H4; histone cluster 1, H4l; K…	cfa05322||ssc05322||mcc05322||mdo05322||mmu05322||bta05322||ptr05322||hsa05322||pon05322||aml05322||ecb05322||oaa05322||rno05322	K11254	histone H4	Alcoholism || Viral carcinogenesis || Systemic lupus erythematosus		Q4PM69||C4QBN1||P62806||B5FXC8||Q28DR4||P62802||F2Z4N2||B5DDY3||P62801||C3XQS8||B2RTM0||P62799||Q5RCS7||P62804||A3KPR4||P62805||P62803||B2R4R0||D2HZU2	KOG3467	Histone H4	Chromatin structure and dynamics	INFORMATION STORAGE AND PROCESSING				0	100360950-rno312	100	hypothetical protein	10116	PF00125	Core histone H2A/H2B/H3/H4			0	clust_60685	9				0
AAEL003838-PA-supercont198	Phytophthora infestans	NA	NA	0	0	0	0	0	0	1	0	0	0	0	1	0	NA	small	hsa:8362 || hsa:8368 || hsa:554313 || hsa:8363 || hsa:8294 || hsa:8370 || hsa:121504 || hsa:8359 || hsa:8360 || hsa:8366 || hsa:8361 || hsa:8365 || hsa:8367 || hsa:8364 || ptr:457262 || ptr:748513 || ptr:748525 || ptr:748532 || ptr:748540 || ptr:748545 || ptr:472228 || ptr:735611 || ptr:736707 || ptr:462507 || ptr:465305 || pon:100450287 || pon:100434391 || pon:100438251 || pon:100439702 || pon:1…	HIST1H4K, H4/d, H4F2iii, H4FD, HIST1H4A, HIST1H4B, HIST1H4C, HIST1H4D, HIST1H4E, HIST1H4F, HIST1H4H, HIST1H4I, HIST1H4J, HIST1H4L, HIST2H4A, HIST2H4B, HIST4H4, dJ160A22.1; histone cluster 1, H4k; K11254 histone H4 || HIST1H4L, H4.k, H4/k, H4FK, HIST1H4A, HIST1H4B, HIST1H4C, HIST1H4D, HIST1H4E, HIST1H4F, HIST1H4H, HIST1H4I, HIST1H4J, HIST1H4K, HIST2H4A, HIST2H4B, HIST4H4; histone cluster 1, H4l; K…	cfa05322||ssc05322||mcc05322||mdo05322||mmu05322||bta05322||ptr05322||hsa05322||pon05322||aml05322||ecb05322||oaa05322||rno05322	K11254	histone H4	Alcoholism || Viral carcinogenesis || Systemic lupus erythematosus		Q4PM69||C4QBN1||P62806||B5FXC8||Q28DR4||P62802||F2Z4N2||B5DDY3||P62801||C3XQS8||B2RTM0||P62799||Q5RCS7||P62804||A3KPR4||P62805||P62803||B2R4R0||D2HZU2	KOG3467	Histone H4	Chromatin structure and dynamics	INFORMATION STORAGE AND PROCESSING				0	100360950-rno312	100	hypothetical protein	10116	PF00125	Core histone H2A/H2B/H3/H4			0	clust_60685	9				0
AAEL003845-PA-supercont198	Phytophthora infestans	0	0	0	0	0	0	0	0	0	0	0	0	1	0	0	0	large	dgr:Dgri_GH20735	GH20735 gene product from transcript GH20735-RA; K02678 c-ets proto-oncogene protein	dgr04320||dgr04013	K02678	c-ets proto-oncogene protein	MAPK signaling pathway - fly || Ras signaling pathway || Dorso-ventral axis formation || HTLV-I infection		B4JRH3	KOG3806	Predicted transcription factor	Transcription	INFORMATION STORAGE AND PROCESSING				0	AAEL003845-PA-supercont198	84	Ets domain-containing protein	4787	_GAP_||PF00178	_GAP_||Ets-domain			0	clust_262	1403	pfam	PF00125	Core histone H2A/H2B/H3/H4	7.90362190463697e-11
AAEL003846-PA-supercont198	Phytophthora infestans	205	42	28	6	57	30	75	17	153	30	31	27	75	8	75	45	large	dgr:Dgri_GH12997	GH12997 gene product from transcript GH12997-RA						B4K3S4	KOG3467	Histone H4	Chromatin structure and dynamics	INFORMATION STORAGE AND PROCESSING				0	FBpp0146903-scaffold_6001dgri_r1	100	GH12997 [Source:FlyBase;GeneId:FBgn0120475]	7222	PF00125	Core histone H2A/H2B/H3/H4			0	clust_37	4142	kog	KOG1745	Histones H3 and H4	0
AAEL003846-PA-supercont198	Phytophthora infestans	NA	NA	0	0	0	0	1	1	0	3	0	0	0	0	0	NA	small	dgr:Dgri_GH12997	GH12997 gene product from transcript GH12997-RA						B4K3S4	KOG3467	Histone H4	Chromatin structure and dynamics	INFORMATION STORAGE AND PROCESSING				0	FBpp0146903-scaffold_6001dgri_r1	100	GH12997 [Source:FlyBase;GeneId:FBgn0120475]	7222	PF00125	Core histone H2A/H2B/H3/H4			0	clust_37	4142	kog	KOG1745	Histones H3 and H4	0
AAEL003850-PA-supercont198	Phytophthora infestans	10	0	3	2	2	0	16	1	19	6	5	5	6	3	2	12	large	phu:Phum_PHUM004190	histone H3, putative						E0V960	KOG1745	Histones H3 and H4	Chromatin structure and dynamics	INFORMATION STORAGE AND PROCESSING				0	PHUM004190-PA-DS234988PhumU1	100	histone H3, putative	121225	_GAP_||PF00125	_GAP_||Core histone H2A/H2B/H3/H4			0	clust_37	4142	kog	KOG1745	Histones H3 and H4	0
AAEL003851-PA-supercont198	Phytophthora infestans	86	77	19	5	51	36	38	21	179	21	38	20	39	20	31	30	large	dan:Dana_GF22861 || dan:Dana_GF18864	GF22861 gene product from transcript GF22861-RA || GF18864 gene product from transcript GF18864-RA						B3N2U5	KOG1756	Histone 2A	Chromatin structure and dynamics	INFORMATION STORAGE AND PROCESSING				0	FBpp0122056-scaffold_3625dana_r1	100	GF18864 [Source:FlyBase;GeneId:FBgn0095878]	7217	PF00125||_GAP_	Core histone H2A/H2B/H3/H4||_GAP_			0	clust_149313	4				0
AAEL003851-PA-supercont198	Phytophthora infestans	NA	NA	0	0	0	0	1	0	0	0	0	0	0	0	0	NA	small	dan:Dana_GF22861 || dan:Dana_GF18864	GF22861 gene product from transcript GF22861-RA || GF18864 gene product from transcript GF18864-RA						B3N2U5	KOG1756	Histone 2A	Chromatin structure and dynamics	INFORMATION STORAGE AND PROCESSING				0	FBpp0122056-scaffold_3625dana_r1	100	GF18864 [Source:FlyBase;GeneId:FBgn0095878]	7217	PF00125||_GAP_	Core histone H2A/H2B/H3/H4||_GAP_			0	clust_149313	4				0
AAEL003852-PA-supercont198	Phytophthora infestans	14	3	3	4	10	5	14	6	18	8	12	7	13	1	5	6	large									KOG1745	Histones H3 and H4	Chromatin structure and dynamics	INFORMATION STORAGE AND PROCESSING				0	679994-rno2196	100	to histone 1, H2ai	10116	_GAP_||PF00125	_GAP_||Core histone H2A/H2B/H3/H4			0	clust_337032	2				0
AAEL003852-PA-supercont198	Phytophthora infestans	NA	NA	1	0	0	0	0	0	0	0	0	0	0	0	0	NA	small									KOG1745	Histones H3 and H4	Chromatin structure and dynamics	INFORMATION STORAGE AND PROCESSING				0	679994-rno2196	100	to histone 1, H2ai	10116	_GAP_||PF00125	_GAP_||Core histone H2A/H2B/H3/H4			0	clust_337032	2				0
AAEL003856-PA-supercont198	Phytophthora infestans	NA	NA	0	1	0	0	0	0	0	1	0	0	1	0	0	NA	small	hsa:653604 || hsa:333932 || hsa:126961 || ptr:469476 || ptr:746430 || pon:100449918 || mcc:696204 || mmu:319150 || mmu:319148 || mmu:319149 || mmu:319151 || mmu:319154 || mmu:97114 || mmu:260423 || rno:310678 || rno:100364555 || rno:364716 || rno:684762 || rno:679950 || cfa:608586 || bta:619141 || bta:504599 || ssc:100156741 || ecb:100059700 || mdo:100011952 || mdo:100012131 || mdo:100018777 || m…	HIST2H3D, HIST2H3A, HIST2H3C; histone cluster 2, H3d; K11253 histone H3 || HIST2H3A, H3/n, H3/o, HIST2H3C, HIST2H3D; histone cluster 2, H3a; K11253 histone H3 || HIST2H3C, H3, H3.2, H3/M, H3F2, H3FM, H3FN, HIST2H3A, HIST2H3D, MGC9629; histone cluster 2, H3c; K11253 histone H3 || similar to Histone 2, H3c1; K11253 histone H3 || similar to Histone 2, H3c1; K11253 histone H3 || histone H3.2-like || …	cfa05322||ssc05322||mmu05322||bta05322||ptr05322||mcc05322||mdo05322||ecb05322||hsa05322||oaa05322||rno05322	K11253	histone H3	Alcoholism || Transcriptional misregulation in cancer || Systemic lupus erythematosus		C3Z764||C4WWS4||D3ZJ08||B9EI85||Q5TPH4||B3NLS0||B4MHK1||Q71DI3||Q76N01||A7RJL1||B4JZ48||B3MUM5||P84229||Q7PD39||P84228||Q7QLH6||E0VXR5||P02299||Q4QRF4||B3RWE2||P84233||D7EKP3||P84227||Q28D37||B0WFI0||Q76N00||B4K7B0||B4LVM6||B4G2R0||Q16N56	KOG1745	Histones H3 and H4	Chromatin structure and dynamics	INFORMATION STORAGE AND PROCESSING				0	100049126-xla411	100	NV17234; histone H3-like	8355	_GAP_||PF00125	_GAP_||Core histone H2A/H2B/H3/H4			0	clust_262	1403	pfam	PF00125	Core histone H2A/H2B/H3/H4	7.90362190463697e-11
AAEL003856-PA-supercont198	Phytophthora infestans	12	3	2	2	6	1	7	11	16	6	4	5	12	1	7	8	large	hsa:653604 || hsa:333932 || hsa:126961 || ptr:469476 || ptr:746430 || pon:100449918 || mcc:696204 || mmu:319150 || mmu:319148 || mmu:319149 || mmu:319151 || mmu:319154 || mmu:97114 || mmu:260423 || rno:310678 || rno:100364555 || rno:364716 || rno:684762 || rno:679950 || cfa:608586 || bta:619141 || bta:504599 || ssc:100156741 || ecb:100059700 || mdo:100011952 || mdo:100012131 || mdo:100018777 || m…	HIST2H3D, HIST2H3A, HIST2H3C; histone cluster 2, H3d; K11253 histone H3 || HIST2H3A, H3/n, H3/o, HIST2H3C, HIST2H3D; histone cluster 2, H3a; K11253 histone H3 || HIST2H3C, H3, H3.2, H3/M, H3F2, H3FM, H3FN, HIST2H3A, HIST2H3D, MGC9629; histone cluster 2, H3c; K11253 histone H3 || similar to Histone 2, H3c1; K11253 histone H3 || similar to Histone 2, H3c1; K11253 histone H3 || histone H3.2-like || …	cfa05322||ssc05322||mmu05322||bta05322||ptr05322||mcc05322||mdo05322||ecb05322||hsa05322||oaa05322||rno05322	K11253	histone H3	Alcoholism || Transcriptional misregulation in cancer || Systemic lupus erythematosus		C3Z764||C4WWS4||D3ZJ08||B9EI85||Q5TPH4||B3NLS0||B4MHK1||Q71DI3||Q76N01||A7RJL1||B4JZ48||B3MUM5||P84229||Q7PD39||P84228||Q7QLH6||E0VXR5||P02299||Q4QRF4||B3RWE2||P84233||D7EKP3||P84227||Q28D37||B0WFI0||Q76N00||B4K7B0||B4LVM6||B4G2R0||Q16N56	KOG1745	Histones H3 and H4	Chromatin structure and dynamics	INFORMATION STORAGE AND PROCESSING				0	100049126-xla411	100	NV17234; histone H3-like	8355	_GAP_||PF00125	_GAP_||Core histone H2A/H2B/H3/H4			0	clust_262	1403	pfam	PF00125	Core histone H2A/H2B/H3/H4	7.90362190463697e-11
AAEL003858-PA-supercont198	Phytophthora infestans	0	0	0	0	0	0	0	0	0	0	0	0	0	0	2	0	large	dgr:Dgri_GH20849	GH20849 gene product from transcript GH20849-RA						B4J5I1	KOG4542	Predicted membrane protein	Function unknown	POORLY CHARACTERIZED				0	AAEL003858-PA-supercont198	100	UPF0466 protein AAEL003858, mitochondrial Precursor	4787	PF10161	Putative mitochondrial precursor protein			1	clust_134509	4				0
AAEL003862-PA-supercont198	Phytophthora infestans	116	61	17	6	48	46	34	20	151	18	35	15	42	14	33	28	large	dme:Dmel_CG31618 || dme:Dmel_CG33847 || dme:Dmel_CG33823 || dme:Dmel_CG33826 || dme:Dmel_CG33850 || dme:Dmel_CG33862 || dme:Dmel_CG33808 || dme:Dmel_CG33814 || dme:Dmel_CG33817 || dme:Dmel_CG33841 || dme:Dmel_CG33829 || dme:Dmel_CG33835 || dme:Dmel_CG33865 || dme:Dmel_CG33820 || dme:Dmel_CG33844 || dme:Dmel_CG33838 || dme:Dmel_CG33832 || dan:Dana_GF22315 || dan:Dana_GF22283 || dan:Dana_GF22255 ||…	His2A:CG31618; CG31618 gene product from transcript CG31618-RA; K11251 histone H2A || His2A:CG33847; CG33847 gene product from transcript CG33847-RA; K11251 histone H2A || His2A:CG33823; CG33823 gene product from transcript CG33823-RA; K11251 histone H2A || His2A:CG33826; CG33826 gene product from transcript CG33826-RA; K11251 histone H2A || His2A:CG33850; CG33850 gene product from transcript CG3…		K11251	histone H2A	Alcoholism || Systemic lupus erythematosus		B4JZ46||B0WZ34||P84055||Q76FE2||P84052||B4G2Q8||B4LVM8||P84051||P84054||B4N760||Q173V2||Q7PD33||B3MUM2||B4K7B2	KOG1756	Histone 2A	Chromatin structure and dynamics	INFORMATION STORAGE AND PROCESSING				0	AAEL000494-PA-supercont19	100	CG33862 [Source:FlyBase;GeneId:FBgn0053862]	7227	PF00125||_GAP_	Core histone H2A/H2B/H3/H4||_GAP_			0	clust_80	2665	ko	K11252	histone H2B	0
AAEL003862-PA-supercont198	Phytophthora infestans	NA	NA	0	0	0	0	0	0	0	1	0	0	0	0	0	NA	small	dme:Dmel_CG31618 || dme:Dmel_CG33847 || dme:Dmel_CG33823 || dme:Dmel_CG33826 || dme:Dmel_CG33850 || dme:Dmel_CG33862 || dme:Dmel_CG33808 || dme:Dmel_CG33814 || dme:Dmel_CG33817 || dme:Dmel_CG33841 || dme:Dmel_CG33829 || dme:Dmel_CG33835 || dme:Dmel_CG33865 || dme:Dmel_CG33820 || dme:Dmel_CG33844 || dme:Dmel_CG33838 || dme:Dmel_CG33832 || dan:Dana_GF22315 || dan:Dana_GF22283 || dan:Dana_GF22255 ||…	His2A:CG31618; CG31618 gene product from transcript CG31618-RA; K11251 histone H2A || His2A:CG33847; CG33847 gene product from transcript CG33847-RA; K11251 histone H2A || His2A:CG33823; CG33823 gene product from transcript CG33823-RA; K11251 histone H2A || His2A:CG33826; CG33826 gene product from transcript CG33826-RA; K11251 histone H2A || His2A:CG33850; CG33850 gene product from transcript CG3…		K11251	histone H2A	Alcoholism || Systemic lupus erythematosus		B4JZ46||B0WZ34||P84055||Q76FE2||P84052||B4G2Q8||B4LVM8||P84051||P84054||B4N760||Q173V2||Q7PD33||B3MUM2||B4K7B2	KOG1756	Histone 2A	Chromatin structure and dynamics	INFORMATION STORAGE AND PROCESSING				0	AAEL000494-PA-supercont19	100	CG33862 [Source:FlyBase;GeneId:FBgn0053862]	7227	PF00125||_GAP_	Core histone H2A/H2B/H3/H4||_GAP_			0	clust_80	2665	ko	K11252	histone H2B	0
AAEL003863-PA-supercont198	Phytophthora infestans	3	1	1	0	1	4	5	1	0	3	3	5	5	1	12	5	large	phu:Phum_PHUM003570	histone H4, putative; K11254 histone H4		K11254	histone H4	Alcoholism || Viral carcinogenesis || Systemic lupus erythematosus		E0V939	KOG3467	Histone H4	Chromatin structure and dynamics	INFORMATION STORAGE AND PROCESSING				0	AAEL003833-PA-supercont198	100	histone H4	4787	PF00125	Core histone H2A/H2B/H3/H4			0	clust_80	2665	ko	K11252	histone H2B	0
AAEL003863-PA-supercont198	Phytophthora infestans	NA	NA	0	0	0	0	0	1	1	0	0	0	0	0	0	NA	small	phu:Phum_PHUM003570	histone H4, putative; K11254 histone H4		K11254	histone H4	Alcoholism || Viral carcinogenesis || Systemic lupus erythematosus		E0V939	KOG3467	Histone H4	Chromatin structure and dynamics	INFORMATION STORAGE AND PROCESSING				0	AAEL003833-PA-supercont198	100	histone H4	4787	PF00125	Core histone H2A/H2B/H3/H4			0	clust_80	2665	ko	K11252	histone H2B	0
AAEL003866-PA-supercont198	Phytophthora infestans	176	38	21	6	46	37	66	19	143	42	40	44	58	14	82	56	large	phu:Phum_PHUM503960	histone H4, putative; K11254 histone H4		K11254	histone H4	Alcoholism || Viral carcinogenesis || Systemic lupus erythematosus		E0VXR4	KOG3467	Histone H4	Chromatin structure and dynamics	INFORMATION STORAGE AND PROCESSING				0	PHUM503960-PA-DS235840PhumU1	100	histone H4, putative	121225	PF00125	Core histone H2A/H2B/H3/H4			0	clust_468605	1				0
AAEL003866-PA-supercont198	Phytophthora infestans	NA	NA	1	0	0	0	0	0	0	1	0	2	0	3	0	NA	small	phu:Phum_PHUM503960	histone H4, putative; K11254 histone H4		K11254	histone H4	Alcoholism || Viral carcinogenesis || Systemic lupus erythematosus		E0VXR4	KOG3467	Histone H4	Chromatin structure and dynamics	INFORMATION STORAGE AND PROCESSING				0	PHUM503960-PA-DS235840PhumU1	100	histone H4, putative	121225	PF00125	Core histone H2A/H2B/H3/H4			0	clust_468605	1				0
AAEL003875-PA-supercont199	Phytophthora infestans	0	0	0	0	0	0	1	0	0	0	0	0	0	0	0	0	large	dgr:Dgri_GH18919	GH18919 gene product from transcript GH18919-RA; K09200 transcription factor Sp, invertebrate		K09200	transcription factor Sp, invertebrate			B4JH37	KOG1721	FOG: Zn-finger	General function prediction only	POORLY CHARACTERIZED				0	AAEL003875-PA-supercont199	75	transcription factor SP4, putative	4787	_GAP_||PF13465||PF13894||PF13465||PF00096||_GAP_	_GAP_||PF13465||PF13894||PF13465||Zinc finger, C2H2 type||_GAP_			0	clust_468616	1				0
AAEL003877-PA-supercont199	Phytophthora infestans	608	338	214	223	425	284	749	219	240	216	357	535	642	195	472	864	large	rno:50522	Ubc; ubiquitin C; K08770 ubiquitin C							KOG0001	Ubiquitin and ubiquitin-like proteins	Posttranslational modification, protein turnover, chaperones	CELLULAR PROCESSES AND SIGNALING				0	AAEL003877-PA-supercont199	100	ubiquitin	4787	PF00240	Ubiquitin family			0	clust_30970	18				0
AAEL003877-PA-supercont199	Phytophthora infestans	NA	NA	2	2	1	2	2	5	0	0	0	1	1	0	0	NA	small	rno:50522	Ubc; ubiquitin C; K08770 ubiquitin C							KOG0001	Ubiquitin and ubiquitin-like proteins	Posttranslational modification, protein turnover, chaperones	CELLULAR PROCESSES AND SIGNALING				0	AAEL003877-PA-supercont199	100	ubiquitin	4787	PF00240	Ubiquitin family			0	clust_30970	18				0
AAEL003877-PB-supercont199	Phytophthora infestans	NA	NA	0	0	0	0	2	0	0	1	0	0	0	2	0	NA	small	isc:IscW_ISCW010407	ubiquitin/40S ribosomal protein S27A fusion, putative; K08770 ubiquitin C		K08770	ubiquitin C	PPAR signaling pathway		B7Q5Q7	KOG0001	Ubiquitin and ubiquitin-like proteins	Posttranslational modification, protein turnover, chaperones	CELLULAR PROCESSES AND SIGNALING				0	AAEL003877-PB-supercont199	100		4787	PF00240	Ubiquitin family			0	clust_8803	72	pfam	PF00620	RhoGAP domain	4.6944683514627e-05
AAEL003877-PB-supercont199	Phytophthora infestans	420	266	190	191	250	234	610	2501	196	165	259	385	455	167	332	866	large	isc:IscW_ISCW010407	ubiquitin/40S ribosomal protein S27A fusion, putative; K08770 ubiquitin C		K08770	ubiquitin C	PPAR signaling pathway		B7Q5Q7	KOG0001	Ubiquitin and ubiquitin-like proteins	Posttranslational modification, protein turnover, chaperones	CELLULAR PROCESSES AND SIGNALING				0	AAEL003877-PB-supercont199	100		4787	PF00240	Ubiquitin family			0	clust_8803	72	pfam	PF00620	RhoGAP domain	4.6944683514627e-05
AAEL003881-PA-supercont199	Phytophthora infestans	0	0	0	0	0	0	0	0	0	0	0	0	0	0	0	1	large									KOG0001	Ubiquitin and ubiquitin-like proteins	Posttranslational modification, protein turnover, chaperones	CELLULAR PROCESSES AND SIGNALING				0	AAEL003881-PA-supercont199	100	ubiquitin, putative	4787	PF00240	Ubiquitin family			0	clust_59753	9	kog	KOG2114	Vacuolar assembly/sorting protein PEP5/VPS11	1.54559605600883e-13
AAEL003888-PA-supercont199	Phytophthora infestans	NA	NA	0	0	0	1	0	0	0	0	0	0	0	0	0	NA	small																0	AAEL003888-PA-supercont199	100	ubiquitin	4787	PF00240	Ubiquitin family			0	clust_5479	121	pfam	PF00722	Glycosyl hydrolases family 16	9.11745150162312e-12
AAEL003888-PA-supercont199	Phytophthora infestans	7	12	6	4	11	12	8	5	1	5	13	13	18	6	15	41	large																0	AAEL003888-PA-supercont199	100	ubiquitin	4787	PF00240	Ubiquitin family			0	clust_5479	121	pfam	PF00722	Glycosyl hydrolases family 16	9.11745150162312e-12
AAEL003936-PA-supercont1101	Phytophthora infestans	0	0	0	0	0	0	0	0	1	0	0	0	0	1	0	0	large																0	AAEL003936-PA-supercont1101	72	conserved hypothetical protein	4787					0	clust_149171	4				0
AAEL003942-PA-supercont1101	Phytophthora infestans	NA	NA	0	0	1	1	1	0	0	0	0	1	2	1	0	NA	small	ame:411515	RpL36A; ribosomal protein L36A; K02929 large subunit ribosomal protein L44e							KOG3464	60S ribosomal protein L44	Translation, ribosomal structure and biogenesis	INFORMATION STORAGE AND PROCESSING				0	AAEL003942-PA-supercont1101	88	60S ribosomal protein L44 L41, putative	4787	PF00935	Ribosomal protein L44			0	clust_2194	327	kog	KOG3464	60S ribosomal protein L44	0
AAEL003942-PA-supercont1101	Phytophthora infestans	4	3	3	5	8	13	17	2	7	1	9	25	16	12	18	18	large	ame:411515	RpL36A; ribosomal protein L36A; K02929 large subunit ribosomal protein L44e							KOG3464	60S ribosomal protein L44	Translation, ribosomal structure and biogenesis	INFORMATION STORAGE AND PROCESSING				0	AAEL003942-PA-supercont1101	88	60S ribosomal protein L44 L41, putative	4787	PF00935	Ribosomal protein L44			0	clust_2194	327	kog	KOG3464	60S ribosomal protein L44	0
AAEL003945-PA-supercont1101	Phytophthora infestans	0	0	0	0	0	0	0	0	0	0	0	0	1	0	0	0	large	dan:Dana_GF18359	GF18359 gene product from transcript GF18359-RA; K03138 transcription initiation factor TFIIF subunit alpha	dan03022	K03138	transcription initiation factor TFIIF subunit alpha	Basal transcription factors		B3M0U9	KOG2393	Transcription initiation factor IIF, large subunit (RAP74)	Transcription	INFORMATION STORAGE AND PROCESSING				0	AAEL003945-PA-supercont1101	64	transcription initiation factor IIF alpha subunit	4787	PF05793	Transcription initiation factor IIF, alpha subunit (TFIIF-alpha)			0	clust_114559	5	pfam	PF05793	Transcription initiation factor IIF, alpha subunit (TFIIF-alpha)	2.20342401760726e-08
AAEL003953-PA-supercont1102	Phytophthora infestans	0	0	0	0	0	0	0	0	0	0	0	0	0	0	0	1	large	dan:Dana_GF11717	GF11717 gene product from transcript GF11717-RA						B3MHB1	KOG0586	Serine/threonine protein kinase	General function prediction only	POORLY CHARACTERIZED				0	AAEL003953-PA-supercont1102	85	map/microtubule affinity-regulating kinase 2,4	4787	_GAP_||PF00069||_GAP_	_GAP_||Protein kinase domain||_GAP_			0	clust_1880	375	pfam	PF00069	Protein kinase domain	0.0231327071027024
AAEL003957-PA-supercont1102	Phytophthora infestans	3	0	1	0	2	3	1	18	0	0	0	1	3	1	5	0	large	dme:Dmel_CG4254 || dan:Dana_GF13484 || der:Dere_GG19959 || dse:Dsec_GM18279 || dsi:Dsim_GD24977 || dya:Dyak_GE11491	tsr; twinstar; K05765 cofilin || GF13484 gene product from transcript GF13484-RA; K05765 cofilin || GG19959 gene product from transcript GG19959-RA; K05765 cofilin || GM18279 gene product from transcript GM18279-RA; K05765 cofilin || GD24977 gene product from transcript GD24977-RA; K05765 cofilin || Dyak_tsr; GE11491 gene product from transcript GE11491-RA; K05765 cofilin		K05765	cofilin	Axon guidance || Fc gamma R-mediated phagocytosis || Regulation of actin cytoskeleton || Pertussis		B3MDY0||B4I2B7||Q6XIL8||B4QBH5||B3NQ62||P45594	KOG1735	Actin depolymerizing factor	Cytoskeleton	CELLULAR PROCESSES AND SIGNALING				0	AAEL003957-PA-supercont1102	100	conserved hypothetical protein	4787	PF00241	Cofilin/tropomyosin-type actin-binding protein			0	clust_3835	184	pfam	PF00241	Cofilin/tropomyosin-type actin-binding protein	7.45864715598444e-98
AAEL003957-PB-supercont1102	Phytophthora infestans	3	1	0	0	3	0	1	22	0	0	0	0	6	1	4	0	large	dme:Dmel_CG4254 || dan:Dana_GF13484 || der:Dere_GG19959 || dse:Dsec_GM18279 || dsi:Dsim_GD24977 || dya:Dyak_GE11491	tsr; twinstar; K05765 cofilin || GF13484 gene product from transcript GF13484-RA; K05765 cofilin || GG19959 gene product from transcript GG19959-RA; K05765 cofilin || GM18279 gene product from transcript GM18279-RA; K05765 cofilin || GD24977 gene product from transcript GD24977-RA; K05765 cofilin || Dyak_tsr; GE11491 gene product from transcript GE11491-RA; K05765 cofilin		K05765	cofilin	Axon guidance || Fc gamma R-mediated phagocytosis || Regulation of actin cytoskeleton || Pertussis		B3MDY0||B4I2B7||Q6XIL8||B4QBH5||B3NQ62||P45594	KOG1735	Actin depolymerizing factor	Cytoskeleton	CELLULAR PROCESSES AND SIGNALING				0	AAEL003957-PA-supercont1102	100	conserved hypothetical protein	4787	PF00241	Cofilin/tropomyosin-type actin-binding protein			0	clust_3835	184	pfam	PF00241	Cofilin/tropomyosin-type actin-binding protein	7.45864715598444e-98
AAEL003957-PC-supercont1102	Phytophthora infestans	3	0	0	0	3	5	0	12	0	0	0	3	3	0	3	1	large	dme:Dmel_CG4254 || dan:Dana_GF13484 || der:Dere_GG19959 || dse:Dsec_GM18279 || dsi:Dsim_GD24977 || dya:Dyak_GE11491	tsr; twinstar; K05765 cofilin || GF13484 gene product from transcript GF13484-RA; K05765 cofilin || GG19959 gene product from transcript GG19959-RA; K05765 cofilin || GM18279 gene product from transcript GM18279-RA; K05765 cofilin || GD24977 gene product from transcript GD24977-RA; K05765 cofilin || Dyak_tsr; GE11491 gene product from transcript GE11491-RA; K05765 cofilin		K05765	cofilin	Axon guidance || Fc gamma R-mediated phagocytosis || Regulation of actin cytoskeleton || Pertussis		B3MDY0||B4I2B7||Q6XIL8||B4QBH5||B3NQ62||P45594	KOG1735	Actin depolymerizing factor	Cytoskeleton	CELLULAR PROCESSES AND SIGNALING				0	AAEL003957-PA-supercont1102	100	conserved hypothetical protein	4787	PF00241	Cofilin/tropomyosin-type actin-binding protein			0	clust_3835	184	pfam	PF00241	Cofilin/tropomyosin-type actin-binding protein	7.45864715598444e-98
AAEL003968-PA-supercont1102	Phytophthora infestans	0	0	0	0	0	0	0	12	0	0	0	1	2	0	0	0	large	dan:Dana_GF13400	GF13400 gene product from transcript GF13400-RA; K11654 SWI/SNF-related matrix-associated actin-dependent regulator of chromatin subfamily A member 5 [EC:3.6.4.-]		K11654	SWI/SNF-related matrix-associated actin-dependent regulator of chromatin subfamily A member 5 [EC:3.6.4.-]			B3MCU3	KOG0385	Chromatin remodeling complex WSTF-ISWI, small subunit	Transcription	INFORMATION STORAGE AND PROCESSING				0	AAEL003968-PA-supercont1102	91	helicase	4787	_GAP_||PF00176||PF11496||PF00271||_GAP_||PF09110||_GAP_||PF09111||_GAP_	_GAP_||SNF2 family N-terminal domain||Class II histone deacetylase complex subunits 2 and 3||Helicase conserved C-terminal domain||_GAP_||HAND||_GAP_||SLIDE||_GAP_			0	clust_658	804	kog_class	Transcription		8.62197222415317e-190
AAEL003976-PA-supercont1102	Phytophthora infestans	0	0	0	0	0	0	1	0	0	0	0	0	0	0	1	0	large	dgr:Dgri_GH21360	GH21360 gene product from transcript GH21360-RA		K15178	RNA polymerase-associated protein RTF1			B4J8M5	KOG2402	Paf1/RNA polymerase II complex, RTF1 component (involved in regulation of TATA box-binding protein)	Transcription	INFORMATION STORAGE AND PROCESSING				0	AAEL003976-PA-supercont1102	61	conserved hypothetical protein	4787	_GAP_||PF03126||_GAP_	_GAP_||Plus-3 domain||_GAP_			0	clust_54477	10				0
AAEL003993-PA-supercont1104	Phytophthora infestans	0	0	0	0	0	0	0	0	0	0	0	0	2	0	1	0	large	dgr:Dgri_GH20865	GH20865 gene product from transcript GH20865-RA; K07511 enoyl-CoA hydratase [EC:4.2.1.17]	dgr00310||dgr00410||dgr01100||dgr00280||dgr00071||dgr00380||dgr00062||dgr00640||dgr00650	K07511	enoyl-CoA hydratase [EC:4.2.1.17]	Fatty acid elongation || Fatty acid degradation || Valine, leucine and isoleucine degradation || Lysine degradation || Tryptophan metabolism || beta-Alanine metabolism || Aminobenzoate degradation || Propanoate metabolism || Butanoate metabolism || Caprolactam degradation || Carbon metabolism || Fatty acid metabolism	4.2.1.17	B4J590	KOG1680	Enoyl-CoA hydratase	Lipid transport and metabolism	METABOLISM	chloro	gi30468137-NC_004799	Cyanidioschyzon merolae strain 10D	8.1e-29	AAEL003993-PA-supercont1104	100	cyclohex-1-ene-1-carboxyl-CoA hydratase, putative	4787	_GAP_||PF00378	_GAP_||Enoyl-CoA hydratase/isomerase family			0	clust_1574	440	ko	K01692	enoyl-CoA hydratase [EC:4.2.1.17]	4.08218754142976e-175
AAEL004040-PA-supercont1105	Phytophthora infestans	NA	NA	0	0	0	0	0	0	1	0	0	0	0	0	0	NA	small	dgr:Dgri_GH17590	GH17590 gene product from transcript GH17590-RA; K01090 protein phosphatase [EC:3.1.3.16]		K15423	serine/threonine-protein phosphatase 4 catalytic subunit [EC:3.1.3.16]	Glucagon signaling pathway	3.1.3.16	B4JXD5	KOG0372	Serine/threonine specific protein phosphatase involved in glycogen accumulation, PP2A-related	Carbohydrate transport and metabolism	METABOLISM				0	AAEL004040-PA-supercont1105	100	protein phsophatase-2a	4787	_GAP_||PF00149||_GAP_	_GAP_||Calcineurin-like phosphoesterase||_GAP_			0	clust_1769	398	pfam	PF00149	Calcineurin-like phosphoesterase	5.56403461866936e-17
AAEL004040-PA-supercont1105	Phytophthora infestans	0	1	0	1	0	0	0	5	0	0	0	0	0	4	1	2	large	dgr:Dgri_GH17590	GH17590 gene product from transcript GH17590-RA; K01090 protein phosphatase [EC:3.1.3.16]		K15423	serine/threonine-protein phosphatase 4 catalytic subunit [EC:3.1.3.16]	Glucagon signaling pathway	3.1.3.16	B4JXD5	KOG0372	Serine/threonine specific protein phosphatase involved in glycogen accumulation, PP2A-related	Carbohydrate transport and metabolism	METABOLISM				0	AAEL004040-PA-supercont1105	100	protein phsophatase-2a	4787	_GAP_||PF00149||_GAP_	_GAP_||Calcineurin-like phosphoesterase||_GAP_			0	clust_1769	398	pfam	PF00149	Calcineurin-like phosphoesterase	5.56403461866936e-17
AAEL004061-PA-supercont1106	Phytophthora infestans	1	0	0	0	0	0	0	1	0	0	0	1	12	1	2	2	large	dgr:Dgri_GH12410	GH12410 gene product from transcript GH12410-RA; K05312 nicotinic acetylcholine receptor, invertebrate		K05312	nicotinic acetylcholine receptor, invertebrate			B4JIY9	KOG3645	Acetylcholine receptor	Signal transduction mechanisms	CELLULAR PROCESSES AND SIGNALING				0	AAEL004061-PA-supercont1106	82	acetylcholine receptor protein alpha 1, 2, 3, 4 invertebrate	4787	_GAP_||PF02931||PF02932||_GAP_	_GAP_||Neurotransmitter-gated ion-channel ligand binding domain||Neurotransmitter-gated ion-channel transmembrane region||_GAP_	LIC		4	clust_6561	100	pfam	PF02932	Neurotransmitter-gated ion-channel transmembrane region	8.36672521042644e-07
AAEL004071-PA-supercont1106	Phytophthora infestans	0	0	2	0	0	0	0	0	1	0	0	1	0	0	2	0	large	dan:Dana_GF16826	GF16826 gene product from transcript GF16826-RA						B3LXY3	KOG3361	Iron binding protein involved in Fe-S cluster formation	Energy production and conversion	METABOLISM				0	AAEL004071-PA-supercont1106	100	nitrogen fixation protein nifu	4787	PF01592	NifU-like N terminal domain			0	clust_1036	601	ko	K04488	nitrogen fixation protein NifU and related proteins	0
AAEL004108-PA-supercont1107	Phytophthora infestans	0	0	0	0	0	0	0	0	0	0	0	0	1	0	0	0	large																0	AAEL004108-PA-supercont1107	70	hypothetical protein	4787					0	clust_459031	1				0
AAEL004112-PA-supercont1107	Phytophthora infestans	0	0	0	0	1	0	2	0	0	0	1	3	2	0	1	0	large	dan:Dana_GF19402	GF19402 gene product from transcript GF19402-RA; K03386 peroxiredoxin (alkyl hydroperoxide reductase subunit C) [EC:1.11.1.15]		K03386	peroxiredoxin (alkyl hydroperoxide reductase subunit C) [EC:1.11.1.15]		1.11.1.15	B3MXP7	KOG0852	Alkyl hydroperoxide reductase, thiol specific antioxidant and related enzymes	Posttranslational modification, protein turnover, chaperones	CELLULAR PROCESSES AND SIGNALING	chloro	gi11465738-NC_000925	Porphyra purpurea	5e-57	AAEL004112-PA-supercont1107	100	peroxiredoxin	4787	PF00578||PF10417	AhpC/TSA family||C-terminal domain of 1-Cys peroxiredoxin			0	clust_810	708	pfam	PF00578	AhpC/TSA family	1.8623767545581e-30
AAEL004138-PA-supercont1108	Phytophthora infestans	0	0	1	0	0	0	0	0	0	0	0	0	0	0	0	1	large	dan:Dana_GF16778	GF16778 gene product from transcript GF16778-RA; K09598 signal peptide peptidase-like 3 [EC:3.4.23.-]		K09598	signal peptide peptidase-like 3 [EC:3.4.23.-]			B3LYK4	KOG2443	Uncharacterized conserved protein	Function unknown	POORLY CHARACTERIZED				0	AAEL004138-PA-supercont1108	87	signal peptide peptidase	4787	_GAP_||PF04258	_GAP_||Signal peptide peptidase			9	clust_99239	5	pfam	PF04258	Signal peptide peptidase	6.16688456497542e-07
AAEL004148-PA-supercont1108	Phytophthora infestans	1	0	1	0	0	0	5	0	1	0	0	0	3	0	2	0	large	dan:Dana_GF20636	GF20636 gene product from transcript GF20636-RA; K09553 stress-induced-phosphoprotein 1		K09553	stress-induced-phosphoprotein 1	Prion diseases		B3MUJ5	KOG0548	Molecular co-chaperone STI1	Posttranslational modification, protein turnover, chaperones	CELLULAR PROCESSES AND SIGNALING				0	AAEL004148-PA-supercont1108	91	heat shock protein 70 (hsp70)-interacting protein	4787	PF13414||PF13424||PF00515||PF13414||PF00515||_GAP_	PF13414||PF13424||Tetratricopeptide repeat||PF13414||Tetratricopeptide repeat||_GAP_			0	clust_2815	259	pfam	PF13414	PF13414	4.0204865821671e-12
AAEL004151-PA-supercont1109	Phytophthora infestans	0	0	0	0	1	0	0	0	0	0	0	0	1	0	0	1	large	dan:Dana_GF12809	GF12809 gene product from transcript GF12809-RA; K02905 large subunit ribosomal protein L29e	dan03010	K02905	large subunit ribosomal protein L29e	Ribosome		B3MBW7	KOG3504	60S ribosomal protein L29	Translation, ribosomal structure and biogenesis	INFORMATION STORAGE AND PROCESSING				0	AAEL004151-PA-supercont1109	100		4787	PF01779||_GAP_	Ribosomal L29e protein family||_GAP_			0	clust_5185	130	pfam	PF01779	Ribosomal L29e protein family	7.18456407266171e-60
AAEL004151-PB-supercont1109	Phytophthora infestans	0	1	0	0	2	0	0	0	0	0	0	1	0	0	0	0	large	dan:Dana_GF12809	GF12809 gene product from transcript GF12809-RA; K02905 large subunit ribosomal protein L29e	dan03010	K02905	large subunit ribosomal protein L29e	Ribosome		B3MBW7	KOG3504	60S ribosomal protein L29	Translation, ribosomal structure and biogenesis	INFORMATION STORAGE AND PROCESSING				0	AAEL004151-PA-supercont1109	100		4787	PF01779||_GAP_	Ribosomal L29e protein family||_GAP_			0	clust_5185	130	pfam	PF01779	Ribosomal L29e protein family	7.18456407266171e-60
AAEL004151-PD-supercont1109	Phytophthora infestans	0	0	0	0	1	0	0	0	0	0	0	0	1	0	0	0	large									KOG3504	60S ribosomal protein L29	Translation, ribosomal structure and biogenesis	INFORMATION STORAGE AND PROCESSING				0	AAEL004151-PD-supercont1109	100		4787	PF01779||_GAP_	Ribosomal L29e protein family||_GAP_			0	clust_5185	130	pfam	PF01779	Ribosomal L29e protein family	7.18456407266171e-60
AAEL004151-PE-supercont1109	Phytophthora infestans	0	0	0	0	3	0	0	0	1	0	0	0	0	1	0	1	large	dan:Dana_GF12809	GF12809 gene product from transcript GF12809-RA; K02905 large subunit ribosomal protein L29e	dan03010	K02905	large subunit ribosomal protein L29e	Ribosome		B3MBW7	KOG3504	60S ribosomal protein L29	Translation, ribosomal structure and biogenesis	INFORMATION STORAGE AND PROCESSING				0	AAEL004151-PA-supercont1109	100		4787	PF01779||_GAP_	Ribosomal L29e protein family||_GAP_			0	clust_5185	130	pfam	PF01779	Ribosomal L29e protein family	7.18456407266171e-60
AAEL004172-PA-supercont1109	Phytophthora infestans	NA	NA	0	0	0	0	0	1	0	0	1	0	0	1	0	NA	small									KOG1376	Alpha tubulin	Cytoskeleton	CELLULAR PROCESSES AND SIGNALING				0	AAEL004172-PA-supercont1109	97	tubulin alpha chain	4787	PF00091||_GAP_||PF03953||_GAP_	Tubulin/FtsZ family, GTPase domain||_GAP_||Tubulin C-terminal domain||_GAP_			0	clust_24	5077	pfam	PF03953	Tubulin C-terminal domain	2.44303757235736e-59
AAEL004172-PA-supercont1109	Phytophthora infestans	0	2	3	0	4	1	2	1	1	4	1	3	7	1	3	6	large									KOG1376	Alpha tubulin	Cytoskeleton	CELLULAR PROCESSES AND SIGNALING				0	AAEL004172-PA-supercont1109	97	tubulin alpha chain	4787	PF00091||_GAP_||PF03953||_GAP_	Tubulin/FtsZ family, GTPase domain||_GAP_||Tubulin C-terminal domain||_GAP_			0	clust_24	5077	pfam	PF03953	Tubulin C-terminal domain	2.44303757235736e-59
AAEL004175-PA-supercont1109	Phytophthora infestans	0	2	1	0	3	1	2	1	1	3	4	3	2	0	2	4	large									KOG0187	40S ribosomal protein S17	Translation, ribosomal structure and biogenesis	INFORMATION STORAGE AND PROCESSING				0	AAEL004175-PA-supercont1109	100	40S ribosomal protein S17	4787	PF00833	Ribosomal S17			0	clust_1221	535	pfam	PF00833	Ribosomal S17	5.55757662374762e-80
AAEL004193-PA-supercont1109	Phytophthora infestans	1	0	0	0	0	0	2	0	0	0	0	0	0	0	0	0	large	dgr:Dgri_GH12211	GH12211 gene product from transcript GH12211-RA						B4JJP1								0	AAEL004193-PA-supercont1109	92	rhophilin	4787	PF02185||PF03097||_GAP_||PF00595||_GAP_	Hr1 repeat||BRO1-like domain||_GAP_||PDZ domain (Also known as DHR or GLGF)||_GAP_			0	clust_68181	8				0
AAEL004222-PA-supercont1110	Phytophthora infestans	0	0	0	0	1	0	0	0	0	0	0	1	0	0	0	0	large	dan:Dana_GF21581	GF21581 gene product from transcript GF21581-RA						B3N1D3	KOG2301	Voltage-gated Ca2+ channels, alpha1 subunits	Inorganic ion transport and metabolism	METABOLISM				0	AAEL004222-PA-supercont1110	86	voltage-dependent p/q type calcium channel	4787	_GAP_||PF00520||_GAP_	_GAP_||Ion transport protein||_GAP_	VIC		21	clust_5165	130	pfam	PF00520	Ion transport protein	2.66920703493392e-05
AAEL004227-PA-supercont1111	Phytophthora infestans	0	1	0	1	0	0	0	1	0	0	0	2	0	0	1	4	large	dan:Dana_GF18884	GF18884 gene product from transcript GF18884-RA; K10358 myosin VI		K10358	myosin VI			B3M0J5	KOG0163	Myosin class VI heavy chain	Cytoskeleton	CELLULAR PROCESSES AND SIGNALING				0	AAEL004227-PA-supercont1111	93	myosin vi	4787	PF02736||PF00063||_GAP_	Myosin N-terminal SH3-like domain||Myosin head (motor domain)||_GAP_			0	clust_414	1076	pfam	PF01576	Myosin tail	0
AAEL004248-PA-supercont1112	Phytophthora infestans	1	0	0	0	0	0	1	0	0	0	0	0	0	0	0	0	large	phu:Phum_PHUM538630	Neuronal calcium sensor, putative						E0VZV5	KOG0044	Ca2+ sensor (EF-Hand superfamily)	Signal transduction mechanisms	CELLULAR PROCESSES AND SIGNALING				0	AAEL004248-PA-supercont1112	100	neuronal calcium sensor	4787	PF00036||PF13499	EF hand||EF-hand domain pair			0	clust_8477	75	pfam	PF13499	PF13499	7.66265276370951e-11
AAEL004269-PA-supercont1112	Phytophthora infestans	0	0	0	0	0	0	0	11	0	0	0	0	0	0	0	0	large									KOG0044	Ca2+ sensor (EF-Hand superfamily)	Signal transduction mechanisms	CELLULAR PROCESSES AND SIGNALING				0	AAEL004269-PA-supercont1112	100	hippocalcin	4787	PF13499||PF00036||PF13499||PF00036	EF-hand domain pair||EF hand||EF-hand domain pair||EF hand			0	clust_8477	75	pfam	PF13499	PF13499	7.66265276370951e-11
AAEL004288-PA-supercont1113	Phytophthora infestans	0	0	0	0	0	0	0	0	0	1	0	0	0	0	0	0	large									KOG0373	Serine/threonine specific protein phosphatase involved in cell cycle control, PP2A-related	Cell cycle control, cell division, chromosome partitioning	CELLULAR PROCESSES AND SIGNALING				0	AAEL004288-PA-supercont1113	100	protein phsophatase-2a	4787	_GAP_||PF00149||_GAP_	_GAP_||Calcineurin-like phosphoesterase||_GAP_			0	clust_1769	398	pfam	PF00149	Calcineurin-like phosphoesterase	5.56403461866936e-17
AAEL004288-PA-supercont1113	Phytophthora infestans	NA	NA	0	0	0	0	1	0	0	0	0	0	0	0	0	NA	small									KOG0373	Serine/threonine specific protein phosphatase involved in cell cycle control, PP2A-related	Cell cycle control, cell division, chromosome partitioning	CELLULAR PROCESSES AND SIGNALING				0	AAEL004288-PA-supercont1113	100	protein phsophatase-2a	4787	_GAP_||PF00149||_GAP_	_GAP_||Calcineurin-like phosphoesterase||_GAP_			0	clust_1769	398	pfam	PF00149	Calcineurin-like phosphoesterase	5.56403461866936e-17
AAEL004297-PA-supercont1113	Phytophthora infestans	0	0	0	0	10	0	0	0	0	0	0	0	2	0	1	0	large									KOG1254	ATP-citrate lyase	Energy production and conversion	METABOLISM				0	AAEL004297-PA-supercont1113	91	ATP-citrate synthase	4787	PF08442||_GAP_||PF02629||_GAP_||PF00549||_GAP_||PF00285	ATP-grasp domain||_GAP_||CoA binding domain||_GAP_||CoA-ligase||_GAP_||Citrate synthase			0	clust_6435	102	pfam	PF00285	Citrate synthase	2.55046554617382e-05
AAEL004297-PA-supercont1113	Phytophthora infestans	NA	NA	0	0	0	0	0	0	0	1	0	0	0	0	0	NA	small									KOG1254	ATP-citrate lyase	Energy production and conversion	METABOLISM				0	AAEL004297-PA-supercont1113	91	ATP-citrate synthase	4787	PF08442||_GAP_||PF02629||_GAP_||PF00549||_GAP_||PF00285	ATP-grasp domain||_GAP_||CoA binding domain||_GAP_||CoA-ligase||_GAP_||Citrate synthase			0	clust_6435	102	pfam	PF00285	Citrate synthase	2.55046554617382e-05
AAEL004308-PA-supercont1114	Phytophthora infestans	0	1	0	0	0	0	0	0	0	0	0	0	0	0	1	0	large									KOG0176	20S proteasome, regulatory subunit alpha type PSMA5/PUP2	Posttranslational modification, protein turnover, chaperones	CELLULAR PROCESSES AND SIGNALING				0	AAEL004308-PA-supercont1114	100	proteasome subunit alpha type	4787	PF10584||PF00227	Proteasome subunit A N-terminal signature||Proteasome subunit			0	clust_888	669	pfam	PF00227	Proteasome subunit	6.80981266239449e-38
AAEL004313-PA-supercont1114	Phytophthora infestans	0	0	0	0	0	0	0	0	0	0	0	0	1	0	1	0	large									KOG0549	FKBP-type peptidyl-prolyl cis-trans isomerase	Posttranslational modification, protein turnover, chaperones	CELLULAR PROCESSES AND SIGNALING				0	AAEL004313-PA-supercont1114	93	fk506-binding protein	4787	_GAP_||PF00254||PF13499	_GAP_||FKBP-type peptidyl-prolyl cis-trans isomerase||EF-hand domain pair			0	clust_778	728	pfam	PF00254	FKBP-type peptidyl-prolyl cis-trans isomerase	1.9203533521618e-73
AAEL004319-PA-supercont1114	Phytophthora infestans	0	0	0	0	0	0	0	0	0	0	0	0	1	0	0	0	large	dan:Dana_GF12821	GF12821 gene product from transcript GF12821-RA; K04361 epidermal growth factor receptor [EC:2.7.10.1]	dan04013||dan04144||dan04320	K04361	epidermal growth factor receptor [EC:2.7.10.1]	MAPK signaling pathway || ErbB signaling pathway || MAPK signaling pathway - fly || Ras signaling pathway || Rap1 signaling pathway || Calcium signaling pathway || Cytokine-cytokine receptor interaction || HIF-1 signaling pathway || FoxO signaling pathway || Phospholipase D signaling pathway || Endocytosis || PI3K-Akt signaling pathway || Dorso-ventral axis formation || Focal adhesion || Adherens…	2.7.10.1	B3MC66	KOG1025	Epidermal growth factor receptor EGFR and related tyrosine kinases	Signal transduction mechanisms	CELLULAR PROCESSES AND SIGNALING				0	AAEL004319-PA-supercont1114	98	epidermal growth factor receptor	4787	PF01030||PF00757||PF01030||_GAP_||PF00757||PF14843||_GAP_||PF07714||_GAP_	Receptor L domain||Furin-like cysteine rich region||Receptor L domain||_GAP_||Furin-like cysteine rich region||PF14843||_GAP_||Protein tyrosine kinase||_GAP_			2	clust_1810	390	pfam	PF07714	Protein tyrosine kinase	1.67260626989221e-14
AAEL004325-PA-supercont1114	Phytophthora infestans	1	12	4	2	3	8	21	5	6	4	6	43	27	11	55	13	large	dan:Dana_GF22760	GF22760 gene product from transcript GF22760-RA; K02932 large subunit ribosomal protein L5e	dan03010	K02932	large subunit ribosomal protein L5e	Ribosome		B3N025	KOG0875	60S ribosomal protein L5	Translation, ribosomal structure and biogenesis	INFORMATION STORAGE AND PROCESSING				0	AAEL004325-PA-supercont1114	95	60S ribosomal protein L5	4787	PF00861||PF14204	Ribosomal L18p/L5e family||PF14204			0	clust_495	949	pfam	PF14204	PF14204	8.77811200792508e-75
AAEL004325-PA-supercont1114	Phytophthora infestans	NA	NA	1	4	6	2	2	6	0	2	2	3	1	3	0	NA	small	dan:Dana_GF22760	GF22760 gene product from transcript GF22760-RA; K02932 large subunit ribosomal protein L5e	dan03010	K02932	large subunit ribosomal protein L5e	Ribosome		B3N025	KOG0875	60S ribosomal protein L5	Translation, ribosomal structure and biogenesis	INFORMATION STORAGE AND PROCESSING				0	AAEL004325-PA-supercont1114	95	60S ribosomal protein L5	4787	PF00861||PF14204	Ribosomal L18p/L5e family||PF14204			0	clust_495	949	pfam	PF14204	PF14204	8.77811200792508e-75
AAEL004338-PA-supercont1115	Phytophthora infestans	2	0	0	1	0	0	1	0	0	0	0	0	0	0	0	1	large									KOG0524	Pyruvate dehydrogenase E1, beta subunit	Energy production and conversion	METABOLISM	chloro	gi30468173-NC_004799	Cyanidioschyzon merolae strain 10D	4e-68	AAEL004338-PA-supercont1115	96	pyruvate dehydrogenase (cytochrome)	4787	PF02779||PF02780	Transketolase, pyrimidine binding domain||Transketolase, C-terminal domain			0	clust_418	1060	ko	K00162	pyruvate dehydrogenase E1 component subunit beta [EC:1.2.4.1]	0
AAEL004351-PB-supercont1116	Phytophthora infestans	0	0	0	0	0	0	0	1	0	0	0	0	0	0	0	0	large	dgr:Dgri_GH19542	GH19542 gene product from transcript GH19542-RA; K08958 casein kinase 1, gamma [EC:2.7.11.1]	dgr04340	K08958	casein kinase 1, gamma [EC:2.7.11.1]	Hedgehog signaling pathway	2.7.11.1	B4JHB7	KOG1165	Casein kinase (serine/threonine/tyrosine protein kinase)	Signal transduction mechanisms	CELLULAR PROCESSES AND SIGNALING				0	AAEL004351-PB-supercont1116	89		4787	_GAP_||PF00069||PF12605	_GAP_||Protein kinase domain||Casein kinase 1 gamma C terminal			0	clust_1973	360	pfam	PF00069	Protein kinase domain	3.68905128887716e-10
AAEL004351-PC-supercont1116	Phytophthora infestans	0	0	0	0	0	0	0	1	0	0	0	0	0	0	0	0	large	dgr:Dgri_GH19542	GH19542 gene product from transcript GH19542-RA; K08958 casein kinase 1, gamma [EC:2.7.11.1]	dgr04340	K08958	casein kinase 1, gamma [EC:2.7.11.1]	Hedgehog signaling pathway	2.7.11.1	B4JHB7	KOG1165	Casein kinase (serine/threonine/tyrosine protein kinase)	Signal transduction mechanisms	CELLULAR PROCESSES AND SIGNALING				0	AAEL004351-PC-supercont1116	89		4787	_GAP_||PF00069||PF12605	_GAP_||Protein kinase domain||Casein kinase 1 gamma C terminal			0	clust_1973	360	pfam	PF00069	Protein kinase domain	3.68905128887716e-10
AAEL004363-PA-supercont1116	Phytophthora infestans	0	0	0	0	0	0	1	0	0	0	0	0	0	0	0	0	large	dan:Dana_GF17644	GF17644 gene product from transcript GF17644-RA						B3LXW9								0	AAEL004363-PA-supercont1116	72	conserved hypothetical protein	4787					0	clust_459234	1				0
AAEL004371-PA-supercont1116	Phytophthora infestans	2	0	0	0	0	0	0	1	0	0	0	0	0	0	1	0	large	dgr:Dgri_GH18597	GH18597 gene product from transcript GH18597-RA; K11648 SWI/SNF-related matrix-associated actin-dependent regulator of chromatin subfamily B member 1		K11648	SWI/SNF-related matrix-associated actin-dependent regulator of chromatin subfamily B member 1			B4JHV6	KOG1649	SWI-SNF chromatin remodeling complex, Snf5 subunit	Chromatin structure and dynamics	INFORMATION STORAGE AND PROCESSING				0	AAEL004371-PA-supercont1116	93	SWI/SNF related matrix associated actin dependent regulator of chromatin subfamily B member 1	4787	_GAP_||PF04855	_GAP_||SNF5 / SMARCB1 / INI1			0	clust_36740	15				0
AAEL004378-PA-supercont1116	Phytophthora infestans	0	1	0	1	1	1	1	2	0	0	1	0	5	0	1	4	large	dme:Dmel_CG8053 || dpo:Dpse_GA20792 || dan:Dana_GF23078 || der:Dere_GG22826 || dpe:Dper_GL21704 || dse:Dsec_GM15296 || dsi:Dsim_GD19223 || dwi:Dwil_GK22392 || dya:Dyak_GE25530 || dgr:Dgri_GH22399 || dmo:Dmoj_GI24484 || dvi:Dvir_GJ24550	eIF-1A; Eukaryotic initiation factor 1A; K03236 translation initiation factor 1A || GA20792 gene product from transcript GA20792-RA; K03236 translation initiation factor 1A || GF23078 gene product from transcript GF23078-RA; K03236 translation initiation factor 1A || GG22826 gene product from transcript GG22826-RA; K03236 translation initiation factor 1A || GL21704 gene product from transcript GL…	dmo03013||dvi03013||dwi03013||der03013||dya03013||dpe03013||dme03013||dgr03013||dsi03013||dan03013||dpo03013||dse03013	K03236	translation initiation factor 1A	RNA transport		B4JZ17||B4NG83||B4QUG7||Q6XIF3||Q296K1||B4KD71||B3MTQ0||B4GF16||B4IB73||B4LZ28||Q9VEA1||B3NZ80	KOG3403	Translation initiation factor 1A (eIF-1A)	Translation, ribosomal structure and biogenesis	INFORMATION STORAGE AND PROCESSING				0	AAEL004378-PA-supercont1116	100	eukaryotic translation initiation factor 1A (eIF- 1A)	4787	_GAP_||PF01176||_GAP_	_GAP_||Translation initiation factor 1A / IF-1||_GAP_			0	clust_3161	228	pfam	PF01176	Translation initiation factor 1A / IF-1	5.79020427228001e-53
AAEL004379-PA-supercont1116	Phytophthora infestans	0	0	0	0	0	0	0	0	0	0	0	0	0	0	1	0	large	phu:Phum_PHUM418320	phosphatidylinositol 4-kinase type-II, putative; K13711 phosphatidylinositol 4-kinase type 2 [EC:2.7.1.67]	phu04070||phu00562||phu01100	K13711	phosphatidylinositol 4-kinase type 2 [EC:2.7.1.67]	Inositol phosphate metabolism || Phosphatidylinositol signaling system	2.7.1.67	E0VSG9	KOG2381	Phosphatidylinositol 4-kinase	Signal transduction mechanisms	CELLULAR PROCESSES AND SIGNALING				0	AAEL004379-PA-supercont1116	86	phosphatidylinositol 4-kinase type-ii	4787	_GAP_||PF00454||_GAP_	_GAP_||Phosphatidylinositol 3- and 4-kinase||_GAP_			0	clust_65374	8	pfam	PF00454	Phosphatidylinositol 3- and 4-kinase	0.000438081820991365
AAEL004381-PA-supercont1116	Phytophthora infestans	0	0	0	0	0	0	1	0	0	0	0	0	0	1	0	0	large	dgr:Dgri_GH23608	GH23608 gene product from transcript GH23608-RA						B4JTG9	KOG2746	HMG-box transcription factor Capicua and related proteins	Transcription	INFORMATION STORAGE AND PROCESSING				0	AAEL004381-PA-supercont1116	77	capicua protein	4787	_GAP_||PF00505||_GAP_	_GAP_||HMG (high mobility group) box||_GAP_			0	clust_334697	2				0
AAEL004391-PA-supercont1117	Phytophthora infestans	0	0	0	0	1	0	0	0	2	0	0	0	0	0	0	0	large	dgr:Dgri_GH18615	GH18615 gene product from transcript GH18615-RA						B4JHJ8								0	AAEL004391-PA-supercont1117	69	conserved hypothetical protein	4787	PF15501||_GAP_	PF15501||_GAP_			0	clust_459245	1				0
AAEL004415-PA-supercont1118	Phytophthora infestans	0	0	0	0	0	0	0	1	0	0	0	0	0	0	0	0	large	dgr:Dgri_GH15204	GH15204 gene product from transcript GH15204-RA; K12838 poly(U)-binding-splicing factor PUF60	dgr03040	K12838	poly(U)-binding-splicing factor PUF60	Spliceosome		B4IXJ1	KOG0124	Polypyrimidine tract-binding protein PUF60 (RRM superfamily)	RNA processing and modification	INFORMATION STORAGE AND PROCESSING				0	AAEL004415-PA-supercont1118	73	fuse-binding protein-interacting repressor siahbp1	4787	_GAP_||PF00076||_GAP_||PF13893	_GAP_||RNA recognition motif. (a.k.a. RRM, RBD, or RNP domain)||_GAP_||PF13893			0	clust_18412	31	pfam	PF13893	PF13893	0.0102151155763212
AAEL004419-PA-supercont1119	Phytophthora infestans	0	0	0	0	0	0	0	1	0	0	2	1	0	0	0	0	large	dgr:Dgri_GH21159	GH21159 gene product from transcript GH21159-RA; K12820 pre-mRNA-splicing factor ATP-dependent RNA helicase DHX15/PRP43 [EC:3.6.4.13]	dgr03040	K12820	pre-mRNA-splicing factor ATP-dependent RNA helicase DHX15/PRP43 [EC:3.6.4.13]	Spliceosome	3.6.4.13	B4J6N1	KOG0925	mRNA splicing factor ATP-dependent RNA helicase	RNA processing and modification	INFORMATION STORAGE AND PROCESSING				0	AAEL004419-PA-supercont1119	97	ATP-dependent RNA helicase	4787	_GAP_||PF00270||_GAP_||PF00271||_GAP_||PF04408||_GAP_||PF07717||_GAP_	_GAP_||DEAD/DEAH box helicase||_GAP_||Helicase conserved C-terminal domain||_GAP_||Helicase associated domain (HA2)||_GAP_||Domain of unknown function (DUF1605)||_GAP_			0	clust_1110	575	kog_class	RNA processing and modification		6.91308469543629e-173
AAEL004457-PA-supercont1120	Phytophthora infestans	0	0	0	0	0	0	0	0	0	0	0	1	0	0	0	0	large	dme:Dmel_CG17903 || dpo:Dpse_GA14714 || dan:Dana_GF20853 || der:Dere_GG22763 || dse:Dsec_GM17197 || dsi:Dsim_GD24074 || dya:Dyak_GE12757	Cyt-c-p; Cytochrome c proximal; K08738 cytochrome c || GA14714 gene product from transcript GA14714-RA; K08738 cytochrome c || GF20853 gene product from transcript GF20853-RA; K08738 cytochrome c || GG22763 gene product from transcript GG22763-RA; K08738 cytochrome c || GM17197 gene product from transcript GM17197-RA; K08738 cytochrome c || GD24074 gene product from transcript GD24074-RA; K08738 …		K08738	cytochrome c	Sulfur metabolism || Two-component system || p53 signaling pathway || Apoptosis || Non-alcoholic fatty liver disease (NAFLD) || Alzheimer's disease || Parkinson's disease || Amyotrophic lateral sclerosis (ALS) || Huntington's disease || Legionellosis || Toxoplasmosis || Tuberculosis || Hepatitis B || Influenza A || Herpes simplex infection || Pathways in cancer || Colorectal cancer || Small cell …		Q29MT2||B3MU97||B3NNJ3||B4I534||B4Q7E9||P84029||B4P9B4	KOG3453	Cytochrome c	Energy production and conversion	METABOLISM				0	AAEL004457-PA-supercont1120	100	cytochrome c	4787	PF00034	Cytochrome c			0	clust_1469	462	pfam	PF00034	Cytochrome c	6.87126966961179e-109
AAEL004457-PB-supercont1120	Phytophthora infestans	0	1	0	0	0	0	1	1	0	0	0	0	0	0	0	0	large	dgr:Dgri_GH11376	GH11376 gene product from transcript GH11376-RA; K08738 cytochrome c		K08738	cytochrome c	Sulfur metabolism || Two-component system || p53 signaling pathway || Apoptosis || Non-alcoholic fatty liver disease (NAFLD) || Alzheimer's disease || Parkinson's disease || Amyotrophic lateral sclerosis (ALS) || Huntington's disease || Legionellosis || Toxoplasmosis || Tuberculosis || Hepatitis B || Influenza A || Herpes simplex infection || Pathways in cancer || Colorectal cancer || Small cell …		B4JEH6	KOG3453	Cytochrome c	Energy production and conversion	METABOLISM				0	AAEL004457-PA-supercont1120	100	cytochrome c	4787	PF00034	Cytochrome c			0	clust_1469	462	pfam	PF00034	Cytochrome c	6.87126966961179e-109
AAEL004469-PA-supercont1120	Phytophthora infestans	0	0	0	0	0	0	0	0	0	0	0	0	1	0	0	0	large	dan:Dana_GF24806	GF24806 gene product from transcript GF24806-RA; K11824 AP-2 complex subunit alpha	dan04144	K11824	AP-2 complex subunit alpha	Endocytosis || Synaptic vesicle cycle || Endocrine and other factor-regulated calcium reabsorption || Huntington's disease		B3MUI1	KOG1077	Vesicle coat complex AP-2, alpha subunit	Intracellular trafficking, secretion, and vesicular transport	CELLULAR PROCESSES AND SIGNALING				0	AAEL004469-PA-supercont1120	98	adaptin, alpha/gamma/epsilon	4787	PF01602||_GAP_||PF02883||PF02296	Adaptin N terminal region||_GAP_||Adaptin C-terminal domain||Alpha adaptin AP2, C-terminal domain			0	clust_24034	23	kog	KOG1077	Vesicle coat complex AP-2, alpha subunit	4.99113382461903e-20
AAEL004475-PA-supercont1120	Phytophthora infestans	0	0	0	0	0	0	0	0	0	0	0	0	0	1	0	0	large	dan:Dana_GF18546	GF18546 gene product from transcript GF18546-RA; K05756 actin related protein 2/3 complex, subunit 3		K05756	actin related protein 2/3 complex, subunit 3	Endocytosis || Fc gamma R-mediated phagocytosis || Regulation of actin cytoskeleton || Bacterial invasion of epithelial cells || Pathogenic Escherichia coli infection || Shigellosis || Salmonella infection		B3M381	KOG3155	Actin-related protein Arp2/3 complex, subunit ARPC3	Cytoskeleton	CELLULAR PROCESSES AND SIGNALING				0	AAEL004475-PA-supercont1120	100		4787	PF04062	ARP2/3 complex ARPC3 (21 kDa) subunit			0	clust_16709	35	pfam	PF04062	ARP2/3 complex ARPC3 (21 kDa) subunit	2.14828672569052e-09
AAEL004480-PA-supercont1120	Phytophthora infestans	0	0	0	0	0	0	0	0	0	0	0	0	0	0	1	0	large	dan:Dana_GF20850	GF20850 gene product from transcript GF20850-RA; K03364 cell division cycle 20-like protein 1, cofactor of APC complex	dan04914||dan04120	K03364	cell division cycle 20-like protein 1, cofactor of APC complex	Cell cycle || Cell cycle - yeast || Ubiquitin mediated proteolysis || Progesterone-mediated oocyte maturation		B3MS79	KOG0305	Anaphase promoting complex, Cdc20, Cdh1, and Ama1 subunits	Cell cycle control, cell division, chromosome partitioning	CELLULAR PROCESSES AND SIGNALING				0	AAEL004480-PA-supercont1120	97	cell division cycle 20 (cdc20) (fizzy)	4787	_GAP_||PF00400	_GAP_||WD domain, G-beta repeat			0	clust_1833	385	pfam	PF00400	WD domain, G-beta repeat	0.00834675182251341
AAEL004491-PA-supercont1121	Phytophthora infestans	NA	NA	0	0	0	0	1	0	0	0	0	0	0	0	0	NA	small	dgr:Dgri_GH13832	GH13832 gene product from transcript GH13832-RA						B4JR79								0	AAEL004491-PA-supercont1121	75	hypothetical protein	4787					0	clust_459381	1				0
AAEL004492-PA-supercont1121	Phytophthora infestans	0	0	0	0	0	0	1	1	0	0	0	0	0	0	0	0	large	dgr:Dgri_GH13319	GH13319 gene product from transcript GH13319-RA; K02219 cyclin-dependent kinase regulatory subunit CKS1		K02219	cyclin-dependent kinase regulatory subunit CKS1	Cell cycle - yeast || Pathways in cancer || Small cell lung cancer		B4JPW8	KOG3484	Cyclin-dependent protein kinase CDC28, regulatory subunit CKS1, and related proteins	Cell cycle control, cell division, chromosome partitioning	CELLULAR PROCESSES AND SIGNALING				0	AAEL004492-PA-supercont1121	100	cyclin-dependent kinases regulatory subunit. putative	4787	PF01111	Cyclin-dependent kinase regulatory subunit			0	clust_6168	106	pfam	PF01111	Cyclin-dependent kinase regulatory subunit	3.50889731826947e-26
AAEL004493-PA-supercont1121	Phytophthora infestans	0	0	0	0	0	0	0	0	0	0	0	1	0	0	0	0	large	dan:Dana_GF10278	GF10278 gene product from transcript GF10278-RA; K14799 pre-rRNA-processing protein TSR1		K14799	pre-rRNA-processing protein TSR1			B3M8I4	KOG1980	Uncharacterized conserved protein	Function unknown	POORLY CHARACTERIZED				0	AAEL004493-PA-supercont1121	94	ribosome biogenesis protein tsr1 (20S rRNA accumulation protein 1)	4787	_GAP_||PF08142||_GAP_||PF04950||_GAP_	_GAP_||AARP2CN (NUC121) domain||_GAP_||Protein of unknown function (DUF663)||_GAP_			0	clust_8897	70	kog	KOG1980	Uncharacterized conserved protein	4.4933823021084e-111
AAEL004500-PA-supercont1121	Phytophthora infestans	NA	NA	0	1	0	0	0	0	0	0	0	0	0	0	1	NA	small	dan:Dana_GF14422	GF14422 gene product from transcript GF14422-RA; K03234 elongation factor 2		K03234	elongation factor 2	AMPK signaling pathway || Oxytocin signaling pathway		B3ML86	KOG0469	Elongation factor 2	Translation, ribosomal structure and biogenesis	INFORMATION STORAGE AND PROCESSING				0	AAEL004500-PA-supercont1121	94	eukaryotic translation elongation factor	4787	PF00009||_GAP_||PF03144||PF14492||_GAP_||PF03764||PF00679||_GAP_	Elongation factor Tu GTP binding domain||_GAP_||Elongation factor Tu domain 2||PF14492||_GAP_||Elongation factor G, domain IV||Elongation factor G C-terminus||_GAP_			0	clust_180	1794	pfam	PF00679	Elongation factor G C-terminus	8.62573069233594e-84
AAEL004500-PA-supercont1121	Phytophthora infestans	14	5	2	2	79	3	26	57	4	2	13	14	42	4	36	36	large	dan:Dana_GF14422	GF14422 gene product from transcript GF14422-RA; K03234 elongation factor 2		K03234	elongation factor 2	AMPK signaling pathway || Oxytocin signaling pathway		B3ML86	KOG0469	Elongation factor 2	Translation, ribosomal structure and biogenesis	INFORMATION STORAGE AND PROCESSING				0	AAEL004500-PA-supercont1121	94	eukaryotic translation elongation factor	4787	PF00009||_GAP_||PF03144||PF14492||_GAP_||PF03764||PF00679||_GAP_	Elongation factor Tu GTP binding domain||_GAP_||Elongation factor Tu domain 2||PF14492||_GAP_||Elongation factor G, domain IV||Elongation factor G C-terminus||_GAP_			0	clust_180	1794	pfam	PF00679	Elongation factor G C-terminus	8.62573069233594e-84
AAEL004500-PB-supercont1121	Phytophthora infestans	NA	NA	0	0	0	0	0	0	1	1	0	0	0	0	0	NA	small	dan:Dana_GF14422	GF14422 gene product from transcript GF14422-RA; K03234 elongation factor 2		K03234	elongation factor 2	AMPK signaling pathway || Oxytocin signaling pathway		B3ML86	KOG0469	Elongation factor 2	Translation, ribosomal structure and biogenesis	INFORMATION STORAGE AND PROCESSING				0	AAEL004500-PA-supercont1121	94	eukaryotic translation elongation factor	4787	PF00009||_GAP_||PF03144||PF14492||_GAP_||PF03764||PF00679||_GAP_	Elongation factor Tu GTP binding domain||_GAP_||Elongation factor Tu domain 2||PF14492||_GAP_||Elongation factor G, domain IV||Elongation factor G C-terminus||_GAP_			0	clust_180	1794	pfam	PF00679	Elongation factor G C-terminus	8.62573069233594e-84
AAEL004500-PB-supercont1121	Phytophthora infestans	17	9	6	4	81	6	24	53	8	2	9	14	50	7	31	33	large	dan:Dana_GF14422	GF14422 gene product from transcript GF14422-RA; K03234 elongation factor 2		K03234	elongation factor 2	AMPK signaling pathway || Oxytocin signaling pathway		B3ML86	KOG0469	Elongation factor 2	Translation, ribosomal structure and biogenesis	INFORMATION STORAGE AND PROCESSING				0	AAEL004500-PA-supercont1121	94	eukaryotic translation elongation factor	4787	PF00009||_GAP_||PF03144||PF14492||_GAP_||PF03764||PF00679||_GAP_	Elongation factor Tu GTP binding domain||_GAP_||Elongation factor Tu domain 2||PF14492||_GAP_||Elongation factor G, domain IV||Elongation factor G C-terminus||_GAP_			0	clust_180	1794	pfam	PF00679	Elongation factor G C-terminus	8.62573069233594e-84
AAEL004501-PA-supercont1121	Phytophthora infestans	1	1	0	2	2	1	5	1	0	0	5	3	0	0	3	10	large									KOG1506	S-adenosylmethionine synthetase	Coenzyme transport and metabolism	METABOLISM				0	AAEL004501-PA-supercont1121	96	s-adenosylmethionine synthetase	4787	PF00438||PF02772||PF02773	S-adenosylmethionine synthetase, N-terminal domain||S-adenosylmethionine synthetase, central domain||S-adenosylmethionine synthetase, C-terminal domain			0	clust_139	2087	pfam	PF00438	S-adenosylmethionine synthetase, N-terminal domain	5.39506220355088e-44
AAEL004523-PA-supercont1122	Phytophthora infestans	5	1	3	2	10	6	9	14	1	2	5	11	13	6	7	8	large									KOG1373	Transport protein Sec61, alpha subunit	Intracellular trafficking, secretion, and vesicular transport	CELLULAR PROCESSES AND SIGNALING				0	AAEL004523-PA-supercont1122	100	preprotein translocase secy subunit (sec61)	4787	_GAP_||PF10559||PF00344	_GAP_||Plug domain of Sec61p||eubacterial secY protein	IISP		10	clust_1379	483	pfam	PF00344	eubacterial secY protein	1.06595273712478e-114
AAEL004546-PA-supercont1123	Phytophthora infestans	0	0	0	0	1	0	0	0	0	0	0	0	0	0	0	0	large									KOG1058	Vesicle coat complex COPI, beta subunit	Intracellular trafficking, secretion, and vesicular transport	CELLULAR PROCESSES AND SIGNALING				0	AAEL004546-PA-supercont1123	97	coatomer beta subunit	4787	PF01602||_GAP_||PF07718||PF14806	Adaptin N terminal region||_GAP_||Coatamer beta C-terminal region||PF14806			0	clust_2838	256	pfam	PF14806	PF14806	2.91336900047698e-13
AAEL004563-PA-supercont1123	Phytophthora infestans	0	0	0	0	0	0	1	0	0	0	0	1	2	0	0	0	large									KOG0651	26S proteasome regulatory complex, ATPase RPT4	Posttranslational modification, protein turnover, chaperones	CELLULAR PROCESSES AND SIGNALING	chloro	gi30468153-NC_004799	Cyanidioschyzon merolae strain 10D	1.9e-50	AAEL004563-PA-supercont1123	96	26S protease regulatory subunit S10b	4787	_GAP_||PF00004||_GAP_	_GAP_||ATPase family associated with various cellular activities (AAA)||_GAP_			0	clust_484	959	kog_class	Posttranslational modification, protein turnover, chaperones		1.63362911558934e-162
AAEL004565-PA-supercont1123	Phytophthora infestans	0	2	0	0	0	0	3	3	0	0	0	2	1	0	2	12	large	dan:Dana_GF23416 || dwi:Dwil_GK13623	GF23416 gene product from transcript GF23416-RA; K07977 Arf/Sar family, other || GK13623 gene product from transcript GK13623-RA; K07977 Arf/Sar family, other		K07977	Arf/Sar family, other			B3MZ91||B4NHH1	KOG0070	GTP-binding ADP-ribosylation factor Arf1	Intracellular trafficking, secretion, and vesicular transport	CELLULAR PROCESSES AND SIGNALING				0	AAEL004565-PA-supercont1123	100	ADP-ribosylation factor, arf	4787	PF00025	ADP-ribosylation factor family			0	clust_300	1295	pfam	PF00025	ADP-ribosylation factor family	4.98039628246392e-279
AAEL004568-PA-supercont1123	Phytophthora infestans	0	1	0	0	0	1	0	0	0	0	0	1	0	0	0	0	large	dgr:Dgri_GH19902	GH19902 gene product from transcript GH19902-RA; K07944 ADP-ribosylation factor-like 3		K07944	ADP-ribosylation factor-like protein 3			B4JRK4	KOG0074	GTP-binding ADP-ribosylation factor-like protein ARL3	General function prediction only	POORLY CHARACTERIZED				0	AAEL004568-PA-supercont1123	90	ADP-ribosylation factor, arf	4787	PF00025	ADP-ribosylation factor family			0	clust_300	1295	pfam	PF00025	ADP-ribosylation factor family	4.98039628246392e-279
AAEL004586-PA-supercont1124	Phytophthora infestans	0	0	0	0	0	0	0	2	0	0	0	0	1	0	0	0	large	dan:Dana_GF25085	GF25085 gene product from transcript GF25085-RA; K06067 histone deacetylase 1/2 [EC:3.5.1.98]	dan04330	K06067	histone deacetylase 1/2 [EC:3.5.1.98]	Cell cycle || Notch signaling pathway || Thyroid hormone signaling pathway || Huntington's disease || Alcoholism || Epstein-Barr virus infection || Pathways in cancer || Transcriptional misregulation in cancer || Viral carcinogenesis || Chronic myeloid leukemia	3.5.1.98	B3M9I7	KOG1342	Histone deacetylase complex, catalytic component RPD3	Chromatin structure and dynamics	INFORMATION STORAGE AND PROCESSING				0	AAEL004586-PA-supercont1124	91		4787	PF00850||_GAP_	Histone deacetylase domain||_GAP_			0	clust_2198	326	pfam	PF00850	Histone deacetylase domain	1.21104479071715e-12
AAEL004586-PB-supercont1124	Phytophthora infestans	0	2	0	0	0	0	0	0	0	1	0	1	0	0	0	0	large	dan:Dana_GF25085	GF25085 gene product from transcript GF25085-RA; K06067 histone deacetylase 1/2 [EC:3.5.1.98]	dan04330	K06067	histone deacetylase 1/2 [EC:3.5.1.98]	Cell cycle || Notch signaling pathway || Thyroid hormone signaling pathway || Huntington's disease || Alcoholism || Epstein-Barr virus infection || Pathways in cancer || Transcriptional misregulation in cancer || Viral carcinogenesis || Chronic myeloid leukemia	3.5.1.98	B3M9I7	KOG1342	Histone deacetylase complex, catalytic component RPD3	Chromatin structure and dynamics	INFORMATION STORAGE AND PROCESSING				0	AAEL004586-PB-supercont1124	91	histone deacetylase	4787	PF00850||_GAP_	Histone deacetylase domain||_GAP_			0	clust_2198	326	pfam	PF00850	Histone deacetylase domain	1.21104479071715e-12
AAEL004592-PA-supercont1124	Phytophthora infestans	0	0	0	0	1	0	1	0	0	0	0	0	0	1	0	0	large	dan:Dana_GF24724	GF24724 gene product from transcript GF24724-RA; K05704 proto-oncogene tyrosine-protein kinase Src [EC:2.7.10.2]	dan04144	K05704	tyrosine-protein kinase Src [EC:2.7.10.2]	ErbB signaling pathway || Rap1 signaling pathway || Chemokine signaling pathway || Endocytosis || VEGF signaling pathway || Focal adhesion || Adherens junction || Tight junction || Gap junction || Platelet activation || GABAergic synapse || Inflammatory mediator regulation of TRP channels || Regulation of actin cytoskeleton || GnRH signaling pathway || Estrogen signaling pathway || Prolactin sign…	2.7.10.2	B3M9I4	KOG0197	Tyrosine kinases	Signal transduction mechanisms	CELLULAR PROCESSES AND SIGNALING				0	AAEL004592-PA-supercont1124	100	tyrosine-protein kinase src64b	4787	_GAP_||PF00018||PF00017||_GAP_||PF07714	_GAP_||SH3 domain||SH2 domain||_GAP_||Protein tyrosine kinase			0	clust_1810	390	pfam	PF07714	Protein tyrosine kinase	1.67260626989221e-14
AAEL004616-PA-supercont1125	Phytophthora infestans	NA	NA	0	1	0	0	0	1	0	0	1	0	0	1	0	NA	small									KOG0676	Actin and related proteins	Cytoskeleton	CELLULAR PROCESSES AND SIGNALING				0	AAEL004616-PA-supercont1125	100	actin	4787	PF00022	Actin			0	clust_93	2539	pfam	PF00022	Actin	0
AAEL004616-PA-supercont1125	Phytophthora infestans	117	28	38	17	1310	32	89	40	32	42	28	79	131	15	96	129	large									KOG0676	Actin and related proteins	Cytoskeleton	CELLULAR PROCESSES AND SIGNALING				0	AAEL004616-PA-supercont1125	100	actin	4787	PF00022	Actin			0	clust_93	2539	pfam	PF00022	Actin	0
AAEL004631-PA-supercont1125	Phytophthora infestans	NA	NA	0	1	3	2	0	4	1	1	0	1	1	0	1	NA	small	dme:Dmel_CG18290 || dpo:Dpse_GA14877 || dan:Dana_GF17602 || der:Dere_GG19688 || dsi:Dsim_GD18909 || dwi:Dwil_GK13943 || dya:Dyak_GE26273 || dgr:Dgri_GH19045 || dmo:Dmoj_GI24339 || dvi:Dvir_GJ10425	Act87E; Actin 87E; K05692 actin beta/gamma 1 || GA14877 gene product from transcript GA14877-RA; K05692 actin beta/gamma 1 || GF17602 gene product from transcript GF17602-RA; K05692 actin beta/gamma 1 || GG19688 gene product from transcript GG19688-RA; K05692 actin beta/gamma 1 || GD18909 gene product from transcript GD18909-RA; K05692 actin beta/gamma 1 || GK13943 gene product from transcript GK…	dme04745||dsi04145||der04145||dan04145||dvi04745||dpo04145||dya04745||dvi04145||der04745||dmo04745||dwi04145||dsi04745||dgr04745||dya04145||dan04745||dpo04745||dmo04145||dwi04745||dme04145||dgr04145	K05692	actin beta/gamma 1	Rap1 signaling pathway || Phagosome || Hippo signaling pathway || Hippo signaling pathway - fly || Focal adhesion || Adherens junction || Tight junction || Platelet activation || Leukocyte transendothelial migration || Phototransduction - fly || Regulation of actin cytoskeleton || Thyroid hormone signaling pathway || Oxytocin signaling pathway || Bacterial invasion of epithelial cells || Vibrio c…		B3P451||B4NKE1||B4PQF0||P10981||B4R189||B3LX89||B4KAA1||Q297Q8||B4JI79||Q71RP6	KOG0676	Actin and related proteins	Cytoskeleton	CELLULAR PROCESSES AND SIGNALING				0	AAEL004631-PA-supercont1125	100	actin	4787	PF00022	Actin			0	clust_93	2539	pfam	PF00022	Actin	0
AAEL004631-PA-supercont1125	Phytophthora infestans	232	76	42	56	2849	212	187	141	58	90	473	176	907	63	449	388	large	dme:Dmel_CG18290 || dpo:Dpse_GA14877 || dan:Dana_GF17602 || der:Dere_GG19688 || dsi:Dsim_GD18909 || dwi:Dwil_GK13943 || dya:Dyak_GE26273 || dgr:Dgri_GH19045 || dmo:Dmoj_GI24339 || dvi:Dvir_GJ10425	Act87E; Actin 87E; K05692 actin beta/gamma 1 || GA14877 gene product from transcript GA14877-RA; K05692 actin beta/gamma 1 || GF17602 gene product from transcript GF17602-RA; K05692 actin beta/gamma 1 || GG19688 gene product from transcript GG19688-RA; K05692 actin beta/gamma 1 || GD18909 gene product from transcript GD18909-RA; K05692 actin beta/gamma 1 || GK13943 gene product from transcript GK…	dme04745||dsi04145||der04145||dan04145||dvi04745||dpo04145||dya04745||dvi04145||der04745||dmo04745||dwi04145||dsi04745||dgr04745||dya04145||dan04745||dpo04745||dmo04145||dwi04745||dme04145||dgr04145	K05692	actin beta/gamma 1	Rap1 signaling pathway || Phagosome || Hippo signaling pathway || Hippo signaling pathway - fly || Focal adhesion || Adherens junction || Tight junction || Platelet activation || Leukocyte transendothelial migration || Phototransduction - fly || Regulation of actin cytoskeleton || Thyroid hormone signaling pathway || Oxytocin signaling pathway || Bacterial invasion of epithelial cells || Vibrio c…		B3P451||B4NKE1||B4PQF0||P10981||B4R189||B3LX89||B4KAA1||Q297Q8||B4JI79||Q71RP6	KOG0676	Actin and related proteins	Cytoskeleton	CELLULAR PROCESSES AND SIGNALING				0	AAEL004631-PA-supercont1125	100	actin	4787	PF00022	Actin			0	clust_93	2539	pfam	PF00022	Actin	0
AAEL004651-PA-supercont1125	Phytophthora infestans	0	0	0	0	0	0	0	0	0	0	0	0	0	1	0	0	large	phu:Phum_PHUM473040	multiple ankyrin repeats single kh domain protein, putative (EC:3.1.1.4)						E0VW24								0	AAEL004651-PA-supercont1125	79	multiple ankyrin repeats single kh domain protein	4787	PF12796||_GAP_	PF12796||_GAP_			0	clust_1386	482	pfam	PF12796	PF12796	4.0436714250675e-18
AAEL004653-PA-supercont1126	Phytophthora infestans	0	0	0	0	0	0	0	1	0	0	0	0	0	0	0	0	large									KOG3473	RNA polymerase II transcription elongation factor Elongin/SIII, subunit elongin C	Transcription	INFORMATION STORAGE AND PROCESSING				0	AAEL004653-PA-supercont1126	100	elongation factor SIII p15 subunit, putative	4787	PF03931||_GAP_	Skp1 family, tetramerisation domain||_GAP_			0	clust_12687	47	pfam	PF03931	Skp1 family, tetramerisation domain	1.28737760843564e-05
AAEL004686-PA-supercont1127	Phytophthora infestans	0	0	0	0	0	0	0	0	0	0	0	0	1	0	0	0	large	dan:Dana_GF17460	GF17460 gene product from transcript GF17460-RA; K04499 RuvB-like protein 1 (pontin 52)	dan04310	K04499	RuvB-like protein 1 (pontin 52)	Wnt signaling pathway		B3LW03	KOG1942	DNA helicase, TBP-interacting protein	Replication, recombination and repair	INFORMATION STORAGE AND PROCESSING				0	AAEL004686-PA-supercont1127	100	RuvB-like helicase 1 (EC 3.6.4.12)(Pontin)	4787	PF06068||_GAP_	TIP49 C-terminus||_GAP_			0	clust_1715	408	pfam	PF06068	TIP49 C-terminus	4.4761165587028e-102
AAEL004691-PA-supercont1127	Phytophthora infestans	2	1	1	0	0	0	3	2	1	1	1	2	0	1	0	1	large	dpo:Dpse_GA22841 || dan:Dana_GF13953 || dan:Dana_GF22186 || der:Dere_GG12803 || dpe:Dper_GL13357 || dwi:Dwil_GK16427 || dgr:Dgri_GH17811 || dvi:Dvir_GJ15825	GA22841 gene product from transcript GA22841-RA; K03868 RING-box protein 1 || GF13953 gene product from transcript GF13953-RA; K03868 RING-box protein 1 || GF22186 gene product from transcript GF22186-RA || GG12803 gene product from transcript GG12803-RA; K03868 RING-box protein 1 || GL13357 gene product from transcript GL13357-RA; K03868 RING-box protein 1 || GK16427 gene product from transcript…	dan04310||dpo04141||dpo04120||dan04350||dwi04120||der03420||dvi04310||dwi04141||dvi03420||der04310||dpe04120||dpe04310||dvi04120||der04141||dpe04141||dan03420||dpo04350||dan04141||dvi04350||dwi03420||dwi04310||dpo04310||dan04120||dgr04120||dgr03420||dpe04350||dgr04350||dpe03420||dgr04310||dpo03420||dwi04350||der04120||der04350||dvi04141||dgr04141	K03868	RING-box protein 1	Nucleotide excision repair || HIF-1 signaling pathway || Cell cycle || Cell cycle - yeast || Oocyte meiosis || Ubiquitin mediated proteolysis || Protein processing in endoplasmic reticulum || Wnt signaling pathway || TGF-beta signaling pathway || Circadian rhythm || Pathways in cancer || Renal cell carcinoma		B4N248||B5DKH1||B4H311||B3MWR4||B4JWS2||B3P990||B4MA07	KOG2930	SCF ubiquitin ligase, Rbx1 component	Posttranslational modification, protein turnover, chaperones	CELLULAR PROCESSES AND SIGNALING				0	AAEL004691-PA-supercont1127	100	ring finger	4787	PF12678	RING-H2 zinc finger			0	clust_7986	80	pfam	PF12678	PF12678	5.51249487391202e-16
AAEL004704-PA-supercont1127	Phytophthora infestans	0	0	0	0	1	0	1	0	0	0	0	0	0	0	0	0	large	dgr:Dgri_GH19309	GH19309 gene product from transcript GH19309-RA; K04372 MAP kinase interacting serine/threonine kinase [EC:2.7.11.1]		K04372	MAP kinase interacting serine/threonine kinase [EC:2.7.11.1]	MAPK signaling pathway || HIF-1 signaling pathway || Insulin signaling pathway	2.7.11.1	B4JFF3	KOG0607	MAP kinase-interacting kinase and related serine/threonine protein kinases	Signal transduction mechanisms	CELLULAR PROCESSES AND SIGNALING				0	AAEL004704-PA-supercont1127	86	map kinase-interacting serine/threonine kinase	4787	_GAP_||PF00069||_GAP_	_GAP_||Protein kinase domain||_GAP_			0	clust_64966	8	pfam	PF00069	Protein kinase domain	0.00102199355593388
AAEL004716-PB-supercont1128	Phytophthora infestans	0	0	0	0	0	0	0	0	0	0	0	1	0	0	0	0	large	dgr:Dgri_GH10643	GH10643 gene product from transcript GH10643-RA; K11367 chromodomain-helicase-DNA-binding protein 1 [EC:3.6.4.12]		K11367	chromodomain-helicase-DNA-binding protein 1 [EC:3.6.4.12]		3.6.4.12	B4JCS5	KOG0384	Chromodomain-helicase DNA-binding protein	Transcription	INFORMATION STORAGE AND PROCESSING				0	AAEL004716-PB-supercont1128	74		4787	_GAP_||PF00385||_GAP_||PF00176||_GAP_||PF00271||_GAP_||PF13907||_GAP_	_GAP_||'chromo' (CHRromatin Organisation MOdifier) domain||_GAP_||SNF2 family N-terminal domain||_GAP_||Helicase conserved C-terminal domain||_GAP_||PF13907||_GAP_			0	clust_658	804	kog_class	Transcription		8.62197222415317e-190
AAEL004733-PA-supercont1128	Phytophthora infestans	2	0	0	0	0	3	0	2	0	1	0	0	1	0	0	1	large	dan:Dana_GF14156	GF14156 gene product from transcript GF14156-RA; K03030 26S proteasome regulatory subunit N11	dan03050	K03030	26S proteasome regulatory subunit N11	Proteasome || Epstein-Barr virus infection		B3MP98	KOG1555	26S proteasome regulatory complex, subunit RPN11	Posttranslational modification, protein turnover, chaperones	CELLULAR PROCESSES AND SIGNALING				0	AAEL004733-PA-supercont1128	100	jun activation domain binding protein	4787	PF01398||_GAP_||PF13012	Mov34/MPN/PAD-1 family||_GAP_||PF13012			0	clust_4040	173	pfam	PF13012	PF13012	5.78350532173485e-18
AAEL004739-PA-supercont1129	Phytophthora infestans	0	0	0	0	0	3	0	0	0	0	3	0	2	0	2	0	large									KOG0137	Very-long-chain acyl-CoA dehydrogenase	Lipid transport and metabolism	METABOLISM				0	AAEL004739-PA-supercont1129	97	acyl-coa dehydrogenase	4787	_GAP_||PF02771||PF02770||_GAP_||PF00441||_GAP_	_GAP_||Acyl-CoA dehydrogenase, N-terminal domain||Acyl-CoA dehydrogenase, middle domain||_GAP_||Acyl-CoA dehydrogenase, C-terminal domain||_GAP_			0	clust_3160	228	pfam	PF02771	Acyl-CoA dehydrogenase, N-terminal domain	0.00011456364466098
AAEL004741-PA-supercont1129	Phytophthora infestans	0	0	0	0	0	0	0	0	0	0	0	0	0	0	0	1	large	dgr:Dgri_GH11064	GH11064 gene product from transcript GH11064-RA						B4JCH1	KOG0223	Aquaporin (major intrinsic protein family)	Carbohydrate transport and metabolism	METABOLISM				0	AAEL004741-PA-supercont1129	83	aquaporin transporter	4787	_GAP_||PF00230||_GAP_	_GAP_||Major intrinsic protein||_GAP_	MIP		6	clust_7922	81	pfam	PF00230	Major intrinsic protein	6.27737306900015e-20
AAEL004757-PA-supercont1129	Phytophthora infestans	0	0	0	0	0	0	0	15	0	0	0	0	0	0	0	0	large	dan:Dana_GF23370	GF23370 gene product from transcript GF23370-RA; K13148 integrator complex subunit 11 [EC:3.1.27.-]		K13148	integrator complex subunit 11 [EC:3.1.27.-]			B3MTI3	KOG1136	Predicted cleavage and polyadenylation specificity factor (CPSF subunit)	RNA processing and modification	INFORMATION STORAGE AND PROCESSING				0	AAEL004757-PA-supercont1129	97	cleavage and polyadenylation specificity factor	4787	PF12706||PF10996||PF07521||_GAP_	PF12706||Beta-Casp domain||RNA-metabolising metallo-beta-lactamase||_GAP_			0	clust_6479	101	ko	K14403	cleavage and polyadenylation specificity factor subunit 3 [EC:3.1.27.-]	8.28455112912431e-228
AAEL004761-PA-supercont1129	Phytophthora infestans	0	0	0	0	0	0	0	1	0	0	0	0	0	0	0	0	large	dan:Dana_GF15728	GF15728 gene product from transcript GF15728-RA						B3MPB2	KOG0661	MAPK related serine/threonine protein kinase	Signal transduction mechanisms	CELLULAR PROCESSES AND SIGNALING				0	AAEL004761-PA-supercont1129	95	serine/threonine-protein kinase MAK	4787	PF00069||_GAP_	Protein kinase domain||_GAP_			0	clust_1056	593	pfam	PF00069	Protein kinase domain	3.13324250864534e-20
AAEL004785-PA-supercont1129	Phytophthora infestans	0	0	0	0	0	1	0	0	0	0	0	0	0	0	0	0	large	dan:Dana_GF21888	GF21888 gene product from transcript GF21888-RA; K13750 solute carrier family 24 (sodium/potassium/calcium exchanger), member 2		K13750	solute carrier family 24 (sodium/potassium/calcium exchanger), member 2			B3MUY0	KOG1307	K+-dependent Ca2+/Na+ exchanger NCKX1 and related proteins	Inorganic ion transport and metabolism	METABOLISM				0	AAEL004785-PA-supercont1129	100	potassium-dependent sodium-calcium exchanger	4787	PF01699||_GAP_	Sodium/calcium exchanger protein||_GAP_	CaCA		4	clust_1946	366	pfam	PF01699	Sodium/calcium exchanger protein	7.14702756887088e-10
AAEL004799-PA-supercont1130	Phytophthora infestans	3	0	0	0	0	0	0	0	1	0	0	0	4	0	0	0	large	dan:Dana_GF17309	GF17309 gene product from transcript GF17309-RA						B3LYF9	KOG1721	FOG: Zn-finger	General function prediction only	POORLY CHARACTERIZED				0	AAEL004799-PA-supercont1130	79	conserved hypothetical protein	4787	_GAP_||PF00096||PF13465||PF00096||PF13465||PF00096||_GAP_	_GAP_||Zinc finger, C2H2 type||PF13465||Zinc finger, C2H2 type||PF13465||Zinc finger, C2H2 type||_GAP_			0	clust_501	943	pfam	PF00096	Zinc finger, C2H2 type	1.17373835358973e-39
AAEL004823-PA-supercont1131	Phytophthora infestans	0	0	0	0	0	0	0	0	0	0	0	0	0	0	1	0	large	dgr:Dgri_GH22701	GH22701 gene product from transcript GH22701-RA; K04564 superoxide dismutase, Fe-Mn family [EC:1.15.1.1]	dgr04146	K04564	superoxide dismutase, Fe-Mn family [EC:1.15.1.1]	FoxO signaling pathway || Peroxisome || Longevity regulating pathway - mammal || Longevity regulating pathway - worm || Huntington's disease	1.15.1.1	B4JWP5	KOG0876	Manganese superoxide dismutase	Inorganic ion transport and metabolism	METABOLISM				0	AAEL004823-PA-supercont1131	94	Manganese-Iron(Mn-Fe) Superoxide Dismutase.	4787	PF00081||PF02777	Iron/manganese superoxide dismutases, alpha-hairpin domain||Iron/manganese superoxide dismutases, C-terminal domain			0	clust_1857	380	pfam	PF02777	Iron/manganese superoxide dismutases, C-terminal domain	1.13399637875776e-15
AAEL004848-PA-supercont1132	Phytophthora infestans	0	0	0	0	0	0	0	0	0	0	0	0	0	0	1	0	large	phu:Phum_PHUM582470	hypothetical protein; K12624 U6 snRNA-associated Sm-like protein LSm5	phu03018||phu03040	K12624	U6 snRNA-associated Sm-like protein LSm5	RNA degradation || Spliceosome		E0W1U0	KOG1775	U6 snRNA-associated Sm-like protein	RNA processing and modification	INFORMATION STORAGE AND PROCESSING				0	AAEL004848-PA-supercont1132	100	small nuclear ribonucleoprotein, core, putative	4787	PF01423	LSM domain			0	clust_15632	37	pfam	PF01423	LSM domain	0.000359744885031377
AAEL004855-PA-supercont1132	Phytophthora infestans	0	0	0	0	0	0	0	0	0	0	0	0	0	0	3	0	large									KOG0749	Mitochondrial ADP/ATP carrier proteins	Energy production and conversion	METABOLISM				0	AAEL004855-PA-supercont1132	98	ADP,ATP carrier protein	4787	PF00153	Mitochondrial carrier protein	MC		2	clust_830	698	pfam	PF00153	Mitochondrial carrier protein	3.41303774315568e-196
AAEL004900-PA-supercont1134	Phytophthora infestans	0	0	0	0	0	0	0	0	0	0	0	0	0	0	1	0	large	dan:Dana_GF24684	GF24684 gene product from transcript GF24684-RA; K00804 geranylgeranyl diphosphate synthase, type III [EC:2.5.1.1 2.5.1.10 2.5.1.29]	dan00900||dan01100	K00804	geranylgeranyl diphosphate synthase, type III [EC:2.5.1.1 2.5.1.10 2.5.1.29]	Terpenoid backbone biosynthesis	2.5.1.1||2.5.1.10||2.5.1.29	B3MA53	KOG0777	Geranylgeranyl pyrophosphate synthase/Polyprenyl synthetase	Coenzyme transport and metabolism	METABOLISM	chloro	gi30468171-NC_004799	Cyanidioschyzon merolae strain 10D	1.2e-12	AAEL004900-PA-supercont1134	100	farnesyltranstransferase	4787	PF00348||_GAP_	Polyprenyl synthetase||_GAP_			0	clust_26631	21	pfam	PF00348	Polyprenyl synthetase	0.00533756579318956
AAEL004902-PA-supercont1134	Phytophthora infestans	0	1	1	0	0	0	5	1	0	2	3	3	6	1	3	1	large	dme:Dmel_CG3269 || dan:Dana_GF11067 || der:Dere_GG23219 || dsi:Dsim_GD10420 || dya:Dyak_GE19072	Rab2; Rab-protein 2; K07976 Rab family, other || GF11067 gene product from transcript GF11067-RA || GG23219 gene product from transcript GG23219-RA || GD10420 gene product from transcript GD10420-RA || GE19072 gene product from transcript GE19072-RA		K07976	Rab family, other			B4P102||B3MIP5||O18333||B4QDB7||B3NB33	KOG0098	GTPase Rab2, small G protein superfamily	Intracellular trafficking, secretion, and vesicular transport	CELLULAR PROCESSES AND SIGNALING				0	Dmel_CG3269-AE013599	100	Rab2; Rab-protein 2; K07976 Rab family, other	7227	PF00071||_GAP_	Ras family||_GAP_			0	clust_308	1270	pfam	PF00071	Ras family	4.25627939405343e-72
AAEL004913-PA-supercont1134	Phytophthora infestans	1	0	1	1	0	0	0	1	0	0	0	0	1	0	0	0	large									KOG0071	GTP-binding ADP-ribosylation factor Arf6 (dArf3)	Intracellular trafficking, secretion, and vesicular transport	CELLULAR PROCESSES AND SIGNALING				0	AAEL004913-PA-supercont1134	100	ADP-ribosylation factor, arf	4787	PF00025	ADP-ribosylation factor family	IISP		0	clust_300	1295	pfam	PF00025	ADP-ribosylation factor family	4.98039628246392e-279
AAEL004918-PA-supercont1135	Phytophthora infestans	0	0	0	0	0	0	0	1	0	0	0	0	0	0	0	1	large									KOG2177	Predicted E3 ubiquitin ligase	Posttranslational modification, protein turnover, chaperones	CELLULAR PROCESSES AND SIGNALING				0	AAEL004918-PA-supercont1135	87	brat protein	4787	_GAP_||PF00643||_GAP_||PF01436||_GAP_	_GAP_||B-box zinc finger||_GAP_||NHL repeat||_GAP_			0	clust_233173	2	kog	KOG2177	Predicted E3 ubiquitin ligase	0.000153001829146349
AAEL004939-PA-supercont1135	Phytophthora infestans	0	0	0	0	0	0	0	0	0	1	0	0	1	0	0	0	large	isc:IscW_ISCW021482	beta-tubulin, putative						B7Q717	KOG1375	Beta tubulin	Cytoskeleton	CELLULAR PROCESSES AND SIGNALING				0	AAEL004939-PA-supercont1135	94	tubulin beta chain	4787	PF00091||_GAP_||PF03953||_GAP_	Tubulin/FtsZ family, GTPase domain||_GAP_||Tubulin C-terminal domain||_GAP_			0	clust_38	4132	pfam	PF03953	Tubulin C-terminal domain	3.84133193456278e-74
AAEL004942-PA-supercont1136	Phytophthora infestans	0	0	0	0	0	0	0	2	0	0	0	0	0	0	0	0	large									KOG0386	Chromatin remodeling complex SWI/SNF, component SWI2 and related ATPases (DNA/RNA helicase superfamily)	Chromatin structure and dynamics	INFORMATION STORAGE AND PROCESSING				0	AAEL004942-PA-supercont1136	77	helicase	4787	_GAP_||PF08880||_GAP_||PF07529||_GAP_||PF07533||_GAP_||PF00176||_GAP_||PF00271||_GAP_||PF14619||_GAP_||PF00439||_GAP_	_GAP_||QLQ||_GAP_||HSA||_GAP_||BRK domain||_GAP_||SNF2 family N-terminal domain||_GAP_||Helicase conserved C-terminal domain||_GAP_||Snf2-ATP coupling, chromatin remodelling complex||_GAP_||Bromodomain||_GAP_			0	clust_658	804	kog_class	Transcription		8.62197222415317e-190
AAEL004942-PB-supercont1136	Phytophthora infestans	0	0	0	0	0	0	0	4	0	0	0	0	0	0	0	0	large									KOG0386	Chromatin remodeling complex SWI/SNF, component SWI2 and related ATPases (DNA/RNA helicase superfamily)	Chromatin structure and dynamics	INFORMATION STORAGE AND PROCESSING				0	AAEL004942-PB-supercont1136	78		4787	_GAP_||PF08880||_GAP_||PF07529||_GAP_||PF07533||_GAP_||PF00176||_GAP_||PF00271||_GAP_||PF14619||_GAP_||PF00439||_GAP_	_GAP_||QLQ||_GAP_||HSA||_GAP_||BRK domain||_GAP_||SNF2 family N-terminal domain||_GAP_||Helicase conserved C-terminal domain||_GAP_||Snf2-ATP coupling, chromatin remodelling complex||_GAP_||Bromodomain||_GAP_			0	clust_658	804	kog_class	Transcription		8.62197222415317e-190
AAEL004988-PA-supercont1137	Phytophthora infestans	0	1	0	1	0	0	0	0	0	0	0	0	1	0	0	1	large	dgr:Dgri_GH10571	GH10571 gene product from transcript GH10571-RA; K00927 phosphoglycerate kinase [EC:2.7.2.3]	dgr01100||dgr00010	K00927	phosphoglycerate kinase [EC:2.7.2.3]	Glycolysis / Gluconeogenesis || Carbon fixation in photosynthetic organisms || Carbon metabolism || Biosynthesis of amino acids	2.7.2.3	B4JDD7	KOG1367	3-phosphoglycerate kinase	Carbohydrate transport and metabolism	METABOLISM				0	AAEL004988-PA-supercont1137	97	phosphoglycerate kinase	4787	PF00162	Phosphoglycerate kinase			0	clust_195	1692	pfam	PF00162	Phosphoglycerate kinase	2.6259645350867e-173
AAEL004997-PA-supercont1137	Phytophthora infestans	0	0	0	0	0	0	0	0	0	0	1	0	0	1	0	0	large	dan:Dana_GF23434	GF23434 gene product from transcript GF23434-RA; K14846 ribosome production factor 1		K14846	ribosome production factor 1			B3MVH7	KOG2780	Ribosome biogenesis protein RPF1, contains IMP4 domain	RNA processing and modification	INFORMATION STORAGE AND PROCESSING				0	AAEL004997-PA-supercont1137	86	U3 small nucleolar ribonucleoprotein protein imp4	4787	_GAP_||PF04427||_GAP_	_GAP_||Brix domain||_GAP_			0	clust_8398	76	kog	KOG2781	U3 small nucleolar ribonucleoprotein (snoRNP) component	5.6188858386194e-168
AAEL005009-PA-supercont1138	Phytophthora infestans	2	0	0	0	3	1	7	0	0	0	1	2	7	0	4	0	large									KOG0639	Transducin-like enhancer of split protein (contains WD40 repeats)	Chromatin structure and dynamics	INFORMATION STORAGE AND PROCESSING				0	AAEL005009-PA-supercont1138	91	groucho protein (enhancer of split)	4787	PF03920||_GAP_||PF00400	Groucho/TLE N-terminal Q-rich domain||_GAP_||WD domain, G-beta repeat			0	clust_69233	7	pfam	PF00400	WD domain, G-beta repeat	0.000819758459281784
AAEL005020-PA-supercont1139	Phytophthora infestans	0	0	0	0	0	0	0	0	0	0	0	0	0	0	0	1	large									KOG1721	FOG: Zn-finger	General function prediction only	POORLY CHARACTERIZED				0	AAEL005020-PA-supercont1139	100	hypothetical protein	4787	PF07776||_GAP_||PF13894||PF13465||PF13894||_GAP_	Zinc-finger associated domain (zf-AD) ||_GAP_||PF13894||PF13465||PF13894||_GAP_			0	clust_980	625	pfam	PF13909	PF13909	0.000250338346958423
AAEL005025-PA-supercont1139	Phytophthora infestans	0	0	0	0	0	0	0	0	0	0	0	0	0	0	0	1	large	dgr:Dgri_GH11396	GH11396 gene product from transcript GH11396-RA; K12821 pre-mRNA-processing factor 40	dgr03040	K12821	pre-mRNA-processing factor 40	Spliceosome		B4JA60	KOG0152	Spliceosomal protein FBP11/Splicing factor PRP40	RNA processing and modification	INFORMATION STORAGE AND PROCESSING				0	AAEL005025-PA-supercont1139	66	U1 small nuclear ribonucleoprotein, putative	4787	_GAP_||PF00397||_GAP_||PF01846||_GAP_	_GAP_||WW domain||_GAP_||FF domain||_GAP_			0	clust_61479	8	kog	KOG0152	Spliceosomal protein FBP11/Splicing factor PRP40	5.32193552050808e-05
AAEL005027-PA-supercont1139	Phytophthora infestans	4	0	0	0	0	0	4	0	0	0	0	5	2	2	0	3	large	dgr:Dgri_GH11223	GH11223 gene product from transcript GH11223-RA; K02942 large subunit ribosomal protein LP1	dgr03010	K02942	large subunit ribosomal protein LP1	Ribosome		B4JDP3	KOG1762	60s acidic ribosomal protein P1	Translation, ribosomal structure and biogenesis	INFORMATION STORAGE AND PROCESSING				0	AAEL005027-PA-supercont1139	72	acidic ribosomal protein P1, putative	4787	PF00428	60s Acidic ribosomal protein			0	clust_1566	442	ko	K02942	large subunit ribosomal protein LP1	0
AAEL005038-PA-supercont1139	Phytophthora infestans	0	0	1	0	0	0	0	0	0	1	1	0	0	0	0	1	large	dgr:Dgri_GH13340	GH13340 gene product from transcript GH13340-RA; K06689 ubiquitin-conjugating enzyme E2 D/E [EC:6.3.2.19]	dgr04120||dgr04141	K06689	ubiquitin-conjugating enzyme E2 D/E [EC:2.3.2.23]	Ubiquitin mediated proteolysis || Protein processing in endoplasmic reticulum	6.3.2.19	B4JPT8	KOG0417	Ubiquitin-protein ligase	Posttranslational modification, protein turnover, chaperones	CELLULAR PROCESSES AND SIGNALING				0	AAEL005038-PA-supercont1139	100	ubiquitin-conjugating enzyme E2	4787	_GAP_||PF00179	_GAP_||Ubiquitin-conjugating enzyme			0	clust_648	811	pfam	PF00179	Ubiquitin-conjugating enzyme	6.12505904428961e-135
AAEL005043-PA-supercont1139	Phytophthora infestans	0	0	0	0	0	0	0	0	0	0	0	0	0	0	0	1	large	phu:Phum_PHUM351610	multidrug resistance protein, putative (EC:1.3.1.74)						E0VP44	KOG0054	Multidrug resistance-associated protein/mitoxantrone resistance protein, ABC superfamily	Secondary metabolites biosynthesis, transport and catabolism	METABOLISM	chloro	gi124112050-NC_008822	Chlorokybus atmophyticus	3.1e-12	AAEL005043-PA-supercont1139	97	ATP-dependent bile acid permease	4787	_GAP_||PF00664||_GAP_||PF00005||_GAP_||PF00664||_GAP_||PF00005||_GAP_	_GAP_||ABC transporter transmembrane region||_GAP_||ABC transporter||_GAP_||ABC transporter transmembrane region||_GAP_||ABC transporter||_GAP_	ABC		16	clust_932	644	pfam	PF00005	ABC transporter	1.89068513825089e-05
AAEL005052-PA-supercont1140	Phytophthora infestans	13	16	11	10	12	12	25	10	8	12	23	29	24	10	35	46	large	hsa:347733 || pon:100452448 || mmu:73710 || rno:291081 || cfa:478702 || mdo:100021036	TUBB2B, DKFZp566F223, FLJ98847, MGC8685, bA506K6.1; tubulin, beta 2B; K07375 tubulin beta || TUBB2B; tubulin, beta 2B; K07375 tubulin beta || Tubb2b, 2410129E14Rik; tubulin, beta 2B; K07375 tubulin beta || Tubb2b, MGC124866, RGD1309427, Tubb2; tubulin, beta 2b; K07375 tubulin beta || TUBB2B; tubulin, beta 2B; K07375 tubulin beta || TUBB2B; tubulin, beta 2B; K07375 tubulin beta							KOG1375	Beta tubulin	Cytoskeleton	CELLULAR PROCESSES AND SIGNALING				0	AAEL005052-PA-supercont1140	90	tubulin beta chain	4787	PF00091||_GAP_||PF03953||_GAP_	Tubulin/FtsZ family, GTPase domain||_GAP_||Tubulin C-terminal domain||_GAP_			0	clust_38	4132	pfam	PF03953	Tubulin C-terminal domain	3.84133193456278e-74
AAEL005052-PA-supercont1140	Phytophthora infestans	NA	NA	0	0	0	0	0	2	0	0	0	0	0	0	0	NA	small	hsa:347733 || pon:100452448 || mmu:73710 || rno:291081 || cfa:478702 || mdo:100021036	TUBB2B, DKFZp566F223, FLJ98847, MGC8685, bA506K6.1; tubulin, beta 2B; K07375 tubulin beta || TUBB2B; tubulin, beta 2B; K07375 tubulin beta || Tubb2b, 2410129E14Rik; tubulin, beta 2B; K07375 tubulin beta || Tubb2b, MGC124866, RGD1309427, Tubb2; tubulin, beta 2b; K07375 tubulin beta || TUBB2B; tubulin, beta 2B; K07375 tubulin beta || TUBB2B; tubulin, beta 2B; K07375 tubulin beta							KOG1375	Beta tubulin	Cytoskeleton	CELLULAR PROCESSES AND SIGNALING				0	AAEL005052-PA-supercont1140	90	tubulin beta chain	4787	PF00091||_GAP_||PF03953||_GAP_	Tubulin/FtsZ family, GTPase domain||_GAP_||Tubulin C-terminal domain||_GAP_			0	clust_38	4132	pfam	PF03953	Tubulin C-terminal domain	3.84133193456278e-74
AAEL005052-PB-supercont1140	Phytophthora infestans	24	15	19	19	19	11	57	15	12	10	16	33	34	15	36	47	large	hsa:347733 || pon:100452448 || mmu:73710 || rno:291081 || cfa:478702 || mdo:100021036	TUBB2B, DKFZp566F223, FLJ98847, MGC8685, bA506K6.1; tubulin, beta 2B; K07375 tubulin beta || TUBB2B; tubulin, beta 2B; K07375 tubulin beta || Tubb2b, 2410129E14Rik; tubulin, beta 2B; K07375 tubulin beta || Tubb2b, MGC124866, RGD1309427, Tubb2; tubulin, beta 2b; K07375 tubulin beta || TUBB2B; tubulin, beta 2B; K07375 tubulin beta || TUBB2B; tubulin, beta 2B; K07375 tubulin beta							KOG1375	Beta tubulin	Cytoskeleton	CELLULAR PROCESSES AND SIGNALING				0	AAEL005052-PB-supercont1140	93		4787	PF00091||_GAP_||PF03953||_GAP_	Tubulin/FtsZ family, GTPase domain||_GAP_||Tubulin C-terminal domain||_GAP_			0	clust_38	4132	pfam	PF03953	Tubulin C-terminal domain	3.84133193456278e-74
AAEL005056-PA-supercont1140	Phytophthora infestans	3	1	0	1	1	0	7	0	2	1	2	2	1	0	6	2	large	dgr:Dgri_GH20899	GH20899 gene product from transcript GH20899-RA; K03521 electron transfer flavoprotein beta subunit		K03521	electron transfer flavoprotein beta subunit			B4JRJ8	KOG3180	Electron transfer flavoprotein, beta subunit	Energy production and conversion	METABOLISM				0	AAEL005056-PA-supercont1140	88	electron transfer flavoprotein, beta subunit	4787	PF01012	Electron transfer flavoprotein domain			0	clust_505	938	ko	K03521	electron transfer flavoprotein beta subunit	0
AAEL005069-PA-supercont1140	Phytophthora infestans	NA	NA	0	1	0	0	0	0	0	0	0	0	0	0	0	NA	small	dgr:Dgri_GH18937	GH18937 gene product from transcript GH18937-RA; K07874 Ras-related protein Rab-1A		K07874	Ras-related protein Rab-1A	Legionellosis		B4JS38	KOG0084	GTPase Rab1/YPT1, small G protein superfamily, and related GTP-binding proteins	Signal transduction mechanisms	CELLULAR PROCESSES AND SIGNALING				0	AAEL005069-PA-supercont1140	94	ras-related protein Rab-1A, putative	4787	PF00071||_GAP_	Ras family||_GAP_			0	clust_308	1270	pfam	PF00071	Ras family	4.25627939405343e-72
AAEL005069-PA-supercont1140	Phytophthora infestans	1	0	0	1	1	0	1	1	1	2	2	0	1	0	0	2	large	dgr:Dgri_GH18937	GH18937 gene product from transcript GH18937-RA; K07874 Ras-related protein Rab-1A		K07874	Ras-related protein Rab-1A	Legionellosis		B4JS38	KOG0084	GTPase Rab1/YPT1, small G protein superfamily, and related GTP-binding proteins	Signal transduction mechanisms	CELLULAR PROCESSES AND SIGNALING				0	AAEL005069-PA-supercont1140	94	ras-related protein Rab-1A, putative	4787	PF00071||_GAP_	Ras family||_GAP_			0	clust_308	1270	pfam	PF00071	Ras family	4.25627939405343e-72
AAEL005080-PA-supercont1140	Phytophthora infestans	3	1	1	0	1	4	5	0	0	0	0	0	2	1	4	0	large	dan:Dana_GF23034	GF23034 gene product from transcript GF23034-RA; K04460 protein phosphatase 5 [EC:3.1.3.16]		K04460	serine/threonine-protein phosphatase 5 [EC:3.1.3.16]	MAPK signaling pathway	3.1.3.16	B3MTY3	KOG0376	Serine-threonine phosphatase 2A, catalytic subunit	General function prediction only	POORLY CHARACTERIZED				0	AAEL005080-PA-supercont1140	100	protein phosphatase-5	4787	_GAP_||PF13414||PF13371||PF00515||PF08321||PF00149||_GAP_	_GAP_||PF13414||PF13371||Tetratricopeptide repeat||PPP5||Calcineurin-like phosphoesterase||_GAP_			0	clust_6587	99	pfam	PF00149	Calcineurin-like phosphoesterase	0.00421212279709533
AAEL005084-PA-supercont1140	Phytophthora infestans	NA	NA	1	0	0	0	0	0	0	0	0	0	0	0	0	NA	small									KOG1375	Beta tubulin	Cytoskeleton	CELLULAR PROCESSES AND SIGNALING				0	AAEL005084-PA-supercont1140	96	tubulin beta chain	4787	PF00091||_GAP_||PF03953||_GAP_	Tubulin/FtsZ family, GTPase domain||_GAP_||Tubulin C-terminal domain||_GAP_			0	clust_38	4132	pfam	PF03953	Tubulin C-terminal domain	3.84133193456278e-74
AAEL005084-PA-supercont1140	Phytophthora infestans	4	8	4	4	10	6	19	21	4	16	7	20	18	3	12	30	large									KOG1375	Beta tubulin	Cytoskeleton	CELLULAR PROCESSES AND SIGNALING				0	AAEL005084-PA-supercont1140	96	tubulin beta chain	4787	PF00091||_GAP_||PF03953||_GAP_	Tubulin/FtsZ family, GTPase domain||_GAP_||Tubulin C-terminal domain||_GAP_			0	clust_38	4132	pfam	PF03953	Tubulin C-terminal domain	3.84133193456278e-74
AAEL005085-PA-supercont1140	Phytophthora infestans	284	34	17	43	45	62	122	47	74	21	59	102	212	25	97	96	large									KOG2988	60S ribosomal protein L30	Translation, ribosomal structure and biogenesis	INFORMATION STORAGE AND PROCESSING				0	AAEL005085-PA-supercont1140	100	60S ribosomal protein L30	4787	PF01248	Ribosomal protein L7Ae/L30e/S12e/Gadd45 family			0	clust_610	834	kog	KOG2988	60S ribosomal protein L30	0
AAEL005092-PA-supercont1141	Phytophthora infestans	1	0	0	0	0	0	0	0	0	0	0	0	0	0	1	0	large									KOG2779	N-myristoyl transferase	Lipid transport and metabolism	METABOLISM				0	AAEL005092-PA-supercont1141	95	n-myristoyl transferase	4787	_GAP_||PF01233||PF02799	_GAP_||Myristoyl-CoA:protein N-myristoyltransferase, N-terminal domain||Myristoyl-CoA:protein N-myristoyltransferase, C-terminal domain			0	clust_5971	110	pfam	PF01233	Myristoyl-CoA:protein N-myristoyltransferase, N-terminal domain	8.55958669356358e-06
AAEL005129-PA-supercont1142	Phytophthora infestans	0	0	0	1	3	1	6	0	2	1	1	1	2	0	4	2	large									KOG0009	Ubiquitin-like/40S ribosomal S30 protein fusion	Translation, ribosomal structure and biogenesis	INFORMATION STORAGE AND PROCESSING				0	AAEL005129-PA-supercont1142	91	40S ribosomal protein S30	4787	_GAP_||PF04758	_GAP_||Ribosomal protein S30			0	clust_3177	227	kog_class	Translation, ribosomal structure and biogenesis		8.15312112267121e-05
AAEL005130-PA-supercont1143	Phytophthora infestans	2	0	1	0	0	0	0	1	0	0	0	0	0	0	0	3	large	dan:Dana_GF11218	GF11218 gene product from transcript GF11218-RA						B3MGD2								0	AAEL005130-PA-supercont1143	75	zinc finger protein	4787	_GAP_||PF12874||PF13465||PF00096||PF12874||_GAP_	_GAP_||PF12874||PF13465||Zinc finger, C2H2 type||PF12874||_GAP_			0	clust_501	943	pfam	PF00096	Zinc finger, C2H2 type	1.17373835358973e-39
AAEL005135-PA-supercont1143	Phytophthora infestans	0	1	0	0	0	1	0	0	0	0	1	0	0	0	0	0	large																0	AAEL005135-PA-supercont1143	69	conserved hypothetical protein	4787					0	clust_459766	1				0
AAEL005165-PB-supercont1144	Phytophthora infestans	0	0	0	0	0	0	0	0	0	0	0	0	0	0	1	0	large									KOG0712	Molecular chaperone (DnaJ superfamily)	Posttranslational modification, protein turnover, chaperones	CELLULAR PROCESSES AND SIGNALING				0	AAEL005165-PA-supercont1144	94	chaperone protein DNAj	4787	PF00226||_GAP_||PF00684||_GAP_||PF01556||_GAP_	DnaJ domain||_GAP_||DnaJ central domain (4 repeats)||_GAP_||DnaJ C terminal region||_GAP_			0	clust_3823	184	pfam	PF01556	DnaJ C terminal region	5.30554548454324e-09
AAEL005170-PA-supercont1144	Phytophthora infestans	0	0	0	0	0	0	0	27	0	0	0	0	0	0	0	0	large	dan:Dana_GF14440	GF14440 gene product from transcript GF14440-RA; K02263 cytochrome c oxidase subunit IV [EC:1.9.3.1]	dan01100||dan00190	K02263	cytochrome c oxidase subunit 4	Oxidative phosphorylation || Cardiac muscle contraction || Non-alcoholic fatty liver disease (NAFLD) || Alzheimer's disease || Parkinson's disease || Huntington's disease		B3ML47	KOG4075	Cytochrome c oxidase, subunit IV/COX5b	Energy production and conversion	METABOLISM				0	AAEL005170-PA-supercont1144	100	cytochrome c oxidase subunit iv	4787	_GAP_||PF02936	_GAP_||Cytochrome c oxidase subunit IV			1	clust_26797	21	pfam	PF02936	Cytochrome c oxidase subunit IV	1.2309861429731e-47
AAEL005173-PA-supercont1145	Phytophthora infestans	0	0	0	0	0	0	0	0	0	0	0	0	2	0	0	0	large									KOG2909	Vacuolar H+-ATPase V1 sector, subunit C	Energy production and conversion	METABOLISM				0	AAEL005173-PA-supercont1145	95	vacuolar ATP synthase subunit c	4787	PF03223	V-ATPase subunit C	F-ATPase		0	clust_7904	81	pfam	PF03223	V-ATPase subunit C	6.64901999242686e-32
AAEL005220-PA-supercont1146	Phytophthora infestans	231	20	18	32	49	68	112	45	80	9	58	103	198	21	120	77	large									KOG2988	60S ribosomal protein L30	Translation, ribosomal structure and biogenesis	INFORMATION STORAGE AND PROCESSING				0	AAEL005085-PA-supercont1140	100	60S ribosomal protein L30	4787	PF01248	Ribosomal protein L7Ae/L30e/S12e/Gadd45 family			0	clust_610	834	kog	KOG2988	60S ribosomal protein L30	0
AAEL005220-PA-supercont1146	Phytophthora infestans	NA	NA	0	1	0	2	0	0	0	0	0	0	0	0	0	NA	small									KOG2988	60S ribosomal protein L30	Translation, ribosomal structure and biogenesis	INFORMATION STORAGE AND PROCESSING				0	AAEL005085-PA-supercont1140	100	60S ribosomal protein L30	4787	PF01248	Ribosomal protein L7Ae/L30e/S12e/Gadd45 family			0	clust_610	834	kog	KOG2988	60S ribosomal protein L30	0
AAEL005226-PA-supercont1146	Phytophthora infestans	0	0	0	0	0	0	0	0	0	0	1	0	0	0	0	0	large																0	AAEL005226-PA-supercont1146	77	conserved hypothetical protein	4787					0	clust_114347	5				0
AAEL005238-PA-supercont1146	Phytophthora infestans	0	0	0	0	0	0	0	1	0	1	1	0	1	1	0	1	large	dan:Dana_GF22237	GF22237 gene product from transcript GF22237-RA; K03083 glycogen synthase kinase 3 beta [EC:2.7.11.26]	dan04310||dan04711||dan04340	K03083	glycogen synthase kinase 3 beta [EC:2.7.11.26]	ErbB signaling pathway || Chemokine signaling pathway || Cell cycle || PI3K-Akt signaling pathway || Wnt signaling pathway || Hedgehog signaling pathway || Axon guidance || Hippo signaling pathway || Focal adhesion || Signaling pathways regulating pluripotency of stem cells || T cell receptor signaling pathway || B cell receptor signaling pathway || Circadian rhythm - fly || Neurotrophin signalin…	2.7.11.26	B3MZ00	KOG0658	Glycogen synthase kinase-3	Carbohydrate transport and metabolism	METABOLISM				0	AAEL005238-PA-supercont1146	91	mck1	4787	_GAP_||PF00069||_GAP_	_GAP_||Protein kinase domain||_GAP_			0	clust_3824	184	kog	KOG0658	Glycogen synthase kinase-3	5.57250385091934e-286
AAEL005266-PA-supercont1148	Phytophthora infestans	5	2	0	0	16	3	14	34	1	1	6	6	14	3	34	3	large									KOG0407	40S ribosomal protein S14	Translation, ribosomal structure and biogenesis	INFORMATION STORAGE AND PROCESSING	chloro	gi224179450-NC_012097	Pycnococcus provasolii, Strain RCC931	6e-11	AAEL005266-PA-supercont1148	92	40S ribosomal protein S14	4787	PF00411	Ribosomal protein S11			0	clust_1303	510	kog	KOG0407	40S ribosomal protein S14	0
AAEL005266-PA-supercont1148	Phytophthora infestans	NA	NA	0	0	1	0	0	1	0	0	0	1	0	0	0	NA	small									KOG0407	40S ribosomal protein S14	Translation, ribosomal structure and biogenesis	INFORMATION STORAGE AND PROCESSING	chloro	gi224179450-NC_012097	Pycnococcus provasolii, Strain RCC931	6e-11	AAEL005266-PA-supercont1148	92	40S ribosomal protein S14	4787	PF00411	Ribosomal protein S11			0	clust_1303	510	kog	KOG0407	40S ribosomal protein S14	0
AAEL005266-PB-supercont1148	Phytophthora infestans	1	1	2	0	9	3	10	35	3	1	5	10	10	6	27	10	large									KOG0407	40S ribosomal protein S14	Translation, ribosomal structure and biogenesis	INFORMATION STORAGE AND PROCESSING	chloro	gi224179450-NC_012097	Pycnococcus provasolii, Strain RCC931	6e-11	AAEL005266-PA-supercont1148	92	40S ribosomal protein S14	4787	PF00411	Ribosomal protein S11			0	clust_82969	6	pfam	PF02190	ATP-dependent protease La (LON) domain	0.00159504564695168
AAEL005266-PB-supercont1148	Phytophthora infestans	NA	NA	0	0	0	0	0	0	0	0	0	1	0	2	0	NA	small									KOG0407	40S ribosomal protein S14	Translation, ribosomal structure and biogenesis	INFORMATION STORAGE AND PROCESSING	chloro	gi224179450-NC_012097	Pycnococcus provasolii, Strain RCC931	6e-11	AAEL005266-PA-supercont1148	92	40S ribosomal protein S14	4787	PF00411	Ribosomal protein S11			0	clust_82969	6	pfam	PF02190	ATP-dependent protease La (LON) domain	0.00159504564695168
AAEL005317-PB-supercont1151	Phytophthora infestans	0	0	0	0	0	0	0	0	0	0	0	0	0	0	0	1	large	dan:Dana_GF24935	GF24935 gene product from transcript GF24935-RA						B3M764								0	AAEL005317-PB-supercont1151	91	titin (connectin)	4787	PF07679	Immunoglobulin I-set domain			0	clust_146566	4				0
AAEL005354-PA-supercont1152	Phytophthora infestans	0	0	0	0	1	0	0	0	0	0	0	0	0	0	0	0	large	dme:Dmel_CG10751 || dpo:Dpse_GA10543 || dan:Dana_GF13122 || dpe:Dper_GL11426 || dse:Dsec_GM21776 || dse:Dsec_GM26651 || dsi:Dsim_GD11269 || dwi:Dwil_GK22899 || dya:Dyak_GE11664 || dgr:Dgri_GH21399 || dvi:Dvir_GJ20372	robl; roadblock (EC:3.6.1.3); K10419 dynein light chain roadblock-type || GA10543 gene product from transcript GA10543-RA; K10419 dynein light chain roadblock-type || GF13122 gene product from transcript GF13122-RA; K10419 dynein light chain roadblock-type || GL11426 gene product from transcript GL11426-RA; K10419 dynein light chain roadblock-type || GM21776 gene product from transcript GM21776-R…		K10419	dynein light chain roadblock-type			B4LPW2||Q291G9||B4P7Z5||B4QAU0||B4GAR3||B3MG72||B4J925||Q7KMS3||B4NNF3||B4HMM0	KOG4115	Dynein-associated protein Roadblock	Cell cycle control, cell division, chromosome partitioning	CELLULAR PROCESSES AND SIGNALING				0	AAEL005354-PA-supercont1152	100	dynein light chain, putative	4787	PF03259	Roadblock/LC7 domain			0	clust_14353	41	kog	KOG3293	Small nuclear ribonucleoprotein (snRNP)	9.63832657245235e-59
AAEL005355-PA-supercont1152	Phytophthora infestans	NA	NA	0	0	0	0	0	1	0	0	0	0	0	0	0	NA	small	dgr:Dgri_GH13613	GH13613 gene product from transcript GH13613-RA; K12623 U6 snRNA-associated Sm-like protein LSm4	dgr03040||dgr03018	K12623	U6 snRNA-associated Sm-like protein LSm4	RNA degradation || Spliceosome		B4JQ00	KOG3293	Small nuclear ribonucleoprotein (snRNP)	RNA processing and modification	INFORMATION STORAGE AND PROCESSING				0	AAEL005355-PA-supercont1152	70	small nuclear ribonucleoprotein sm	4787	PF01423||_GAP_	LSM domain ||_GAP_			0	clust_19128	30	kog	KOG2245	Poly(A) polymerase and related nucleotidyltransferases	1.54559605600883e-13
AAEL005400-PC-supercont1155	Phytophthora infestans	0	0	0	0	0	0	0	0	0	1	0	0	0	0	0	0	large	phu:Phum_PHUM549040	C-terminal-binding protein, putative (EC:1.1.1.95); K04496 C-terminal binding protein	phu04330||phu04310	K04496	C-terminal binding protein	Wnt signaling pathway || Notch signaling pathway || Pathways in cancer || Chronic myeloid leukemia		E0W0A8	KOG0067	Transcription factor CtBP	Transcription	INFORMATION STORAGE AND PROCESSING				0	AAEL005400-PC-supercont1155	96		4787	_GAP_||PF02826||_GAP_	_GAP_||D-isomer specific 2-hydroxyacid dehydrogenase, NAD binding domain||_GAP_			0	clust_826	699	ko	K00058	D-3-phosphoglycerate dehydrogenase [EC:1.1.1.95]	0
AAEL005409-PA-supercont1155	Phytophthora infestans	0	0	0	0	0	0	0	5	0	0	0	0	0	0	0	0	large	dgr:Dgri_GH24217	GH24217 gene product from transcript GH24217-RA						B4JN29								0	AAEL005409-PA-supercont1155	87	regulator of g protein signaling	4787	_GAP_||PF00610||_GAP_||PF00631||PF00615	_GAP_||Domain found in Dishevelled, Egl-10, and Pleckstrin (DEP)||_GAP_||GGL domain||Regulator of G protein signaling domain			0	clust_41759	13	kog	KOG0396	Uncharacterized conserved protein	9.9787120807493e-06
AAEL005415-PA-supercont1155	Phytophthora infestans	0	0	0	0	0	0	0	0	0	0	0	0	0	0	1	0	large	dan:Dana_GF17503	GF17503 gene product from transcript GF17503-RA; K01772 ferrochelatase [EC:4.99.1.1]	dan01100||dan00860	K01772	ferrochelatase [EC:4.99.1.1]	Porphyrin and chlorophyll metabolism	4.99.1.1	B3LVE6	KOG1321	Protoheme ferro-lyase (ferrochelatase)	Coenzyme transport and metabolism	METABOLISM				0	AAEL005415-PA-supercont1155	100	ferrochelatase	4787	_GAP_||PF00762||_GAP_	_GAP_||Ferrochelatase||_GAP_			0	clust_13908	43	pfam	PF03098	Animal haem peroxidase	5.01280854125675e-21
AAEL005435-PA-supercont1156	Phytophthora infestans	1	0	0	0	8	1	0	1	0	0	1	1	3	1	2	9	large	dan:Dana_GF16898	GF16898 gene product from transcript GF16898-RA; K01412 mitochondrial processing peptidase [EC:3.4.24.64]		K01412	mitochondrial-processing peptidase subunit alpha [EC:3.4.24.64]		3.4.24.64	B3LWQ6	KOG0960	Mitochondrial processing peptidase, beta subunit, and related enzymes (insulinase superfamily)	Posttranslational modification, protein turnover, chaperones	CELLULAR PROCESSES AND SIGNALING				0	AAEL005435-PA-supercont1156	98	mitochondrial processing peptidase beta subunit	4787	_GAP_||PF00675||PF05193||_GAP_	_GAP_||Insulinase (Peptidase family M16)||Peptidase M16 inactive domain||_GAP_			0	clust_28716	19	kog	KOG2648	Diphthamide biosynthesis protein	1.34488162129386e-09
AAEL005439-PA-supercont1156	Phytophthora infestans	0	0	0	0	0	1	0	0	0	0	0	0	0	0	1	0	large	dan:Dana_GF17141	GF17141 gene product from transcript GF17141-RA						B3M1E6	KOG1700	Regulatory protein MLP and related LIM proteins	Signal transduction mechanisms	CELLULAR PROCESSES AND SIGNALING				0	AAEL005439-PA-supercont1156	86	mical	4787	_GAP_||PF00890||_GAP_||PF00307||_GAP_||PF00412||_GAP_	_GAP_||FAD binding domain||_GAP_||Calponin homology (CH) domain||_GAP_||LIM domain||_GAP_			0	clust_354727	2				0
AAEL005441-PA-supercont1156	Phytophthora infestans	0	0	0	0	0	0	0	0	0	0	0	0	0	0	0	1	large									KOG4307	RNA binding protein RBM12/SWAN	General function prediction only	POORLY CHARACTERIZED				0	AAEL005441-PA-supercont1156	79	heterogeneous nuclear ribonucleoprotein (hnrnp)	4787	_GAP_||PF14259	_GAP_||PF14259			0	clust_4324	161	kog	KOG1023	Natriuretic peptide receptor, guanylate cyclase	5.28028412985045e-16
AAEL005451-PA-supercont1157	Phytophthora infestans	1	1	0	0	12	1	3	2	1	3	2	4	14	0	0	5	large	dgr:Dgri_GH21721 || dmo:Dmoj_GI20680 || dvi:Dvir_GJ21901	GH21721 gene product from transcript GH21721-RA; K02923 large subunit ribosomal protein L38e || GI20680 gene product from transcript GI20680-RA; K02923 large subunit ribosomal protein L38e || GJ21901 gene product from transcript GJ21901-RA; K02923 large subunit ribosomal protein L38e	dgr03010||dmo03010||dvi03010	K02923	large subunit ribosomal protein L38e	Ribosome		B4KLV0||B4J6F3||B4LPE3	KOG3499	60S ribosomal protein L38	Translation, ribosomal structure and biogenesis	INFORMATION STORAGE AND PROCESSING				0	AAEL005451-PA-supercont1157	100	60S ribosomal protein L38	4787	PF01781	Ribosomal L38e protein family			0	clust_203388	3				0
AAEL005460-PA-supercont1157	Phytophthora infestans	0	0	0	0	0	0	0	0	0	0	0	0	2	0	0	0	large									KOG2366	Alpha-D-galactosidase (melibiase)	Carbohydrate transport and metabolism	METABOLISM				0	AAEL005460-PA-supercont1157	97	alpha-galactosidase/alpha-n-acetylgalactosaminidase	4787	_GAP_||PF02065||_GAP_	_GAP_||Melibiase||_GAP_			0	clust_61	3082	pfam	PF02800	Glyceraldehyde 3-phosphate dehydrogenase, C-terminal domain	0
AAEL005463-PA-supercont1158	Phytophthora infestans	0	1	0	0	0	0	0	0	0	0	0	0	0	0	0	0	large	dgr:Dgri_GH22953	GH22953 gene product from transcript GH22953-RA						B4JW10	KOG0027	Calmodulin and related proteins (EF-Hand superfamily)	Signal transduction mechanisms	CELLULAR PROCESSES AND SIGNALING				0	AAEL005463-PA-supercont1158	88	calbindin-32	4787	PF13499||PF13405||PF13499||PF00036||_GAP_||PF13405||_GAP_	EF-hand domain pair||EF-hand domain||EF-hand domain pair||EF hand||_GAP_||EF-hand domain||_GAP_			0	clust_459929	1				0
AAEL005465-PA-supercont1158	Phytophthora infestans	1	1	5	0	8	3	17	2	1	2	5	14	2	5	10	10	large	dan:Dana_GF11719	GF11719 gene product from transcript GF11719-RA						B3MHA6	KOG3961	Uncharacterized conserved protein	Function unknown	POORLY CHARACTERIZED				0	AAEL005465-PA-supercont1158	100	conserved hypothetical protein	4787	_GAP_||PF10274	_GAP_||Parkin co-regulated protein			0	clust_87906	6	kegg	nve:NEMVE_v1g115981	hypothetical protein	5.16365960878673e-07
AAEL005471-PA-supercont1158	Phytophthora infestans	1	1	0	0	0	0	1	0	0	0	1	0	0	0	0	3	large									KOG3498	Preprotein translocase, gamma subunit	Intracellular trafficking, secretion, and vesicular transport	CELLULAR PROCESSES AND SIGNALING				0	AAEL005471-PA-supercont1158	82	Sec61 protein complex gamma subunit, putative	4787	PF00584	SecE/Sec61-gamma subunits of protein translocation complex	IISP		1	clust_41477	13	kog	KOG0045	Cytosolic Ca2+-dependent cysteine protease (calpain), large subunit (EF-Hand protein superfamily)	1.88052249660185e-06
AAEL005513-PA-supercont1160	Phytophthora infestans	0	0	0	0	0	0	0	0	0	0	0	0	0	0	1	1	large	phu:Phum_PHUM612490	protein mothers against dpp, putative; K04676 SMAD, mothers against DPP 1/5/8	phu04350	K04676	mothers against decapentaplegic homolog 1	TGF-beta signaling pathway || Hippo signaling pathway || Hippo signaling pathway - fly || Signaling pathways regulating pluripotency of stem cells || Transcriptional misregulation in cancer		E0W3Y1	KOG3701	TGFbeta receptor signaling protein SMAD and related proteins	Signal transduction mechanisms	CELLULAR PROCESSES AND SIGNALING				0	AAEL005513-PA-supercont1160	88	mothers against dpp protein	4787	_GAP_||PF03165||_GAP_||PF03166	_GAP_||MH1 domain||_GAP_||MH2 domain			0	clust_233172	2				0
AAEL005524-PA-supercont1161	Phytophthora infestans	0	4	2	0	2	0	3	3	0	2	1	1	4	0	2	5	large	dgr:Dgri_GH15177	GH15177 gene product from transcript GH15177-RA; K01251 adenosylhomocysteinase [EC:3.3.1.1]	dgr01100||dgr00270	K01251	adenosylhomocysteinase [EC:3.3.1.1]	Cysteine and methionine metabolism	3.3.1.1	B4IXV3	KOG1370	S-adenosylhomocysteine hydrolase	Coenzyme transport and metabolism	METABOLISM				0	AAEL005524-PA-supercont1161	95	adenosylhomocysteinase	4787	_GAP_||PF05221	_GAP_||S-adenosyl-L-homocysteine hydrolase			0	clust_460036	1				0
AAEL005525-PA-supercont1161	Phytophthora infestans	0	0	0	0	0	0	0	0	0	0	0	0	0	1	0	0	large																0	AAEL005525-PA-supercont1161	75	hypothetical protein	4787					0	clust_460037	1				0
AAEL005544-PA-supercont1162	Phytophthora infestans	0	0	0	0	0	0	1	0	0	0	0	0	0	0	0	0	large									KOG1901	Uncharacterized high-glucose-regulated protein	General function prediction only	POORLY CHARACTERIZED				0	AAEL005544-PA-supercont1162	60	YTH domain protein	4787	_GAP_||PF04146||_GAP_	_GAP_||YT521-B-like family||_GAP_			0	clust_42135	13	pfam	PF00335	Tetraspanin family	0.000657091878079941
AAEL005551-PA-supercont1162	Phytophthora infestans	0	0	0	0	0	0	0	0	0	0	0	0	1	0	0	0	large													chloro	gi324986549-NC_011159	Pinus nelsonii	1.6e-08	AAEL005551-PA-supercont1162	80	hypothetical protein	4787					0	clust_208	1656	pfam	PF00549	CoA-ligase	1.54250493430536e-28
AAEL005552-PA-supercont1162	Phytophthora infestans	1	0	0	0	0	0	0	0	0	1	0	0	0	0	0	0	large									KOG1447	GTP-specific succinyl-CoA synthetase, beta subunit	Energy production and conversion	METABOLISM				0	AAEL005552-PA-supercont1162	100	succinyl-coa synthetase beta chain	4787	_GAP_||PF08442||_GAP_||PF00549	_GAP_||ATP-grasp domain||_GAP_||CoA-ligase			0	clust_204876	3				0
AAEL005561-PA-supercont1163	Phytophthora infestans	1	1	0	0	0	0	0	1	0	0	0	0	0	0	0	1	large									KOG0204	Calcium transporting ATPase	Inorganic ion transport and metabolism	METABOLISM				0	AAEL005561-PA-supercont1163	92	plasma membrane calcium-transporting ATPase 3 (pmca3)	4787	_GAP_||PF00690||_GAP_||PF00122||PF00702||_GAP_||PF00689||_GAP_	_GAP_||Cation transporter/ATPase, N-terminus||_GAP_||E1-E2 ATPase||haloacid dehalogenase-like hydrolase||_GAP_||Cation transporting ATPase, C-terminus||_GAP_	P-ATPase		10	clust_625	828	pfam	PF00400	WD domain, G-beta repeat	6.67871727545393e-94
AAEL005567-PB-supercont1163	Phytophthora infestans	0	0	0	0	0	0	0	0	0	0	1	0	0	0	1	0	large	dan:Dana_GF12054	GF12054 gene product from transcript GF12054-RA; K11279 nucleosome assembly protein 1-like 1		K11279	nucleosome assembly protein 1-like 1			B3MCM4	KOG1507	Nucleosome assembly protein NAP-1	Chromatin structure and dynamics	INFORMATION STORAGE AND PROCESSING				0	AAEL005567-PA-supercont1163	91		4787	_GAP_||PF00956||_GAP_	_GAP_||Nucleosome assembly protein (NAP)||_GAP_			0	clust_60681	9				0
AAEL005579-PA-supercont1163	Phytophthora infestans	NA	NA	0	0	1	0	0	0	0	0	0	0	0	0	0	NA	small	dgr:Dgri_GH20854	GH20854 gene product from transcript GH20854-RA						B4J5G7	KOG1487	GTP-binding protein DRG1 (ODN superfamily)	Signal transduction mechanisms	CELLULAR PROCESSES AND SIGNALING				0	AAEL005579-PA-supercont1163	89	developmentally regulated GTP-binding protein 1 (drg 1)	4787	_GAP_||PF01926||_GAP_||PF02824	_GAP_||GTPase of unknown function||_GAP_||TGS domain			0	clust_460050	1				0
AAEL005579-PA-supercont1163	Phytophthora infestans	0	0	0	0	0	0	2	0	0	1	0	0	1	0	0	5	large	dgr:Dgri_GH20854	GH20854 gene product from transcript GH20854-RA						B4J5G7	KOG1487	GTP-binding protein DRG1 (ODN superfamily)	Signal transduction mechanisms	CELLULAR PROCESSES AND SIGNALING				0	AAEL005579-PA-supercont1163	89	developmentally regulated GTP-binding protein 1 (drg 1)	4787	_GAP_||PF01926||_GAP_||PF02824	_GAP_||GTPase of unknown function||_GAP_||TGS domain			0	clust_460050	1				0
AAEL005629-PA-supercont1166	Phytophthora infestans	2	0	1	3	0	0	0	0	2	1	1	2	6	0	4	7	large	dan:Dana_GF21366	GF21366 gene product from transcript GF21366-RA; K02918 large subunit ribosomal protein L35e	dan03010	K02918	large subunit ribosomal protein L35e	Ribosome		B3MRX7	KOG3436	60S ribosomal protein L35	Translation, ribosomal structure and biogenesis	INFORMATION STORAGE AND PROCESSING				0	AAEL005629-PA-supercont1166	84	ribosomal protein L35, putative	4787	PF00831||_GAP_	Ribosomal L29 protein||_GAP_			0	clust_460068	1				0
AAEL005656-PA-supercont1168	Phytophthora infestans	1	0	0	0	496	1	3	0	0	0	14	1	48	0	15	1	large	phu:Phum_PHUM098460	myosin-9, putative (EC:1.3.1.74); K10352 myosin heavy chain		K10352	myosin heavy chain	Tight junction		E0VCW3	KOG0161	Myosin class II heavy chain	Cytoskeleton	CELLULAR PROCESSES AND SIGNALING				0	AAEL005656-PA-supercont1168	86	myosin heavy chain, nonmuscle or smooth muscle	4787	_GAP_||PF02736||PF00063||_GAP_||PF01576	_GAP_||Myosin N-terminal SH3-like domain||Myosin head (motor domain)||_GAP_||Myosin tail			0	clust_17676	33				0
AAEL005663-PA-supercont1168	Phytophthora infestans	5	7	10	9	1	6	11	7	3	6	5	13	6	3	11	12	large	phu:Phum_PHUM299470	Centrin-1, putative (EC:1.3.1.74)						E0VM15	KOG0028	Ca2+-binding protein (centrin/caltractin), EF-Hand superfamily protein	Cytoskeleton	CELLULAR PROCESSES AND SIGNALING				0	AAEL005663-PA-supercont1168	91	centrin	4787	_GAP_||PF13499||PF00036||PF13499||PF00036	_GAP_||EF-hand domain pair||EF hand||EF-hand domain pair||EF hand			0	clust_149149	4				0
AAEL005667-PA-supercont1169	Phytophthora infestans	0	0	0	0	0	0	0	0	0	0	0	0	0	0	1	0	large	dgr:Dgri_GH20594	GH20594 gene product from transcript GH20594-RA						B4J7W9	KOG1703	Adaptor protein Enigma and related PDZ-LIM proteins	Signal transduction mechanisms	CELLULAR PROCESSES AND SIGNALING				0	AAEL005667-PA-supercont1169	80	LIM domain-binding protein, putative	4787	PF00595||_GAP_||PF00412	PDZ domain (Also known as DHR or GLGF)||_GAP_||LIM domain			0	clust_10314	60	pfam	PF00431	CUB domain	0.00203223367448768
AAEL005685-PA-supercont1170	Phytophthora infestans	0	0	0	0	0	0	0	0	0	0	0	0	0	0	0	1	large	dan:Dana_GF15357	GF15357 gene product from transcript GF15357-RA						B3MK27								0	AAEL005685-PA-supercont1170	100	conserved hypothetical protein	4787	PF01607||PF00057||_GAP_||PF01522||_GAP_	Chitin binding Peritrophin-A domain||Low-density lipoprotein receptor domain class A||_GAP_||Polysaccharide deacetylase||_GAP_			0	clust_204876	3				0
AAEL005699-PB-supercont1170	Phytophthora infestans	0	0	0	0	0	0	0	1	0	0	0	0	0	0	0	0	large									KOG2592	Tumor differentially expressed (TDE) protein	Function unknown	POORLY CHARACTERIZED				0	AAEL005699-PB-supercont1170	94		4787	PF03348	Serine incorporator (Serinc)			11	clust_2491	290	pfam	PF00067	Cytochrome P450	0.0299528894940438
AAEL005703-PA-supercont1170	Phytophthora infestans	1	0	0	0	0	0	0	0	0	0	0	0	0	0	0	0	large	dgr:Dgri_GH11705	GH11705 gene product from transcript GH11705-RA						B4JD24	KOG1201	Hydroxysteroid 17-beta dehydrogenase 11	Secondary metabolites biosynthesis, transport and catabolism	METABOLISM				0	AAEL005703-PA-supercont1170	91	short-chain dehydrogenase	4787	_GAP_||PF00106||_GAP_	_GAP_||short chain dehydrogenase||_GAP_			0	clust_460175	1				0
AAEL005722-PA-supercont1171	Phytophthora infestans	0	0	0	0	0	0	3	0	0	1	8	8	3	2	5	1	large	dan:Dana_GF21901	GF21901 gene product from transcript GF21901-RA; K02936 large subunit ribosomal protein L7Ae	dan03010	K02936	large subunit ribosomal protein L7Ae	Ribosome		B3MZ48	KOG3166	60S ribosomal protein L7A	Translation, ribosomal structure and biogenesis	INFORMATION STORAGE AND PROCESSING				0	AAEL005722-PA-supercont1171	83	60S ribosomal protein L7a	4787	_GAP_||PF01248||_GAP_	_GAP_||Ribosomal protein L7Ae/L30e/S12e/Gadd45 family||_GAP_			0	clust_460179	1				0
AAEL005728-PA-supercont1172	Phytophthora infestans	0	0	0	0	0	1	0	0	0	0	0	0	0	0	0	0	large									KOG2298	Glycyl-tRNA synthetase and related class II tRNA synthetase	Translation, ribosomal structure and biogenesis	INFORMATION STORAGE AND PROCESSING				0	AAEL005728-PA-supercont1172	100	hypothetical protein	4787	_GAP_||PF00458||_GAP_||PF00587||_GAP_||PF03129	_GAP_||WHEP-TRS domain||_GAP_||tRNA synthetase class II core domain (G, H, P, S and T)||_GAP_||Anticodon binding domain			0	clust_460184	1				0
AAEL005730-PA-supercont1172	Phytophthora infestans	1	0	0	0	0	0	0	0	0	0	0	0	0	0	0	0	large	dan:Dana_GF22104	GF22104 gene product from transcript GF22104-RA; K12176 COP9 signalosome complex subunit 2		K12176	COP9 signalosome complex subunit 2			B3MUR3	KOG1464	COP9 signalosome, subunit CSN2	Posttranslational modification, protein turnover, chaperones	CELLULAR PROCESSES AND SIGNALING				0	AAEL005730-PA-supercont1172	100	cop9 signalosome complex subunit	4787	_GAP_||PF01399||_GAP_	_GAP_||PCI domain||_GAP_			0	clust_460185	1				0
AAEL005732-PA-supercont1172	Phytophthora infestans	0	1	0	0	0	0	1	0	0	0	0	0	0	0	0	0	large									KOG0139	Short-chain acyl-CoA dehydrogenase	Lipid transport and metabolism	METABOLISM				0	AAEL005732-PA-supercont1172	100	acyl-coa dehydrogenase	4787	PF02771||PF02770||_GAP_||PF00441	Acyl-CoA dehydrogenase, N-terminal domain||Acyl-CoA dehydrogenase, middle domain||_GAP_||Acyl-CoA dehydrogenase, C-terminal domain			0	clust_414	1076	pfam	PF01576	Myosin tail	0
AAEL005733-PA-supercont1172	Phytophthora infestans	49	28	10	18	104	150	60	20	12	13	67	31	317	21	107	99	large	phu:Phum_PHUM098460	myosin-9, putative (EC:1.3.1.74); K10352 myosin heavy chain		K10352	myosin heavy chain	Tight junction		E0VCW3	KOG0161	Myosin class II heavy chain	Cytoskeleton	CELLULAR PROCESSES AND SIGNALING				0	AAEL005733-PA-supercont1172	88	myosin heavy chain, nonmuscle or smooth muscle	4787	_GAP_||PF02736||PF00063||PF00612||_GAP_||PF01576	_GAP_||Myosin N-terminal SH3-like domain||Myosin head (motor domain)||IQ calmodulin-binding motif||_GAP_||Myosin tail			0	clust_414	1076	pfam	PF01576	Myosin tail	0
AAEL005733-PA-supercont1172	Phytophthora infestans	NA	NA	0	0	0	0	0	0	0	0	0	0	2	0	0	NA	small	phu:Phum_PHUM098460	myosin-9, putative (EC:1.3.1.74); K10352 myosin heavy chain		K10352	myosin heavy chain	Tight junction		E0VCW3	KOG0161	Myosin class II heavy chain	Cytoskeleton	CELLULAR PROCESSES AND SIGNALING				0	AAEL005733-PA-supercont1172	88	myosin heavy chain, nonmuscle or smooth muscle	4787	_GAP_||PF02736||PF00063||PF00612||_GAP_||PF01576	_GAP_||Myosin N-terminal SH3-like domain||Myosin head (motor domain)||IQ calmodulin-binding motif||_GAP_||Myosin tail			0	clust_414	1076	pfam	PF01576	Myosin tail	0
AAEL005733-PB-supercont1172	Phytophthora infestans	71	23	14	13	95	157	44	23	23	9	52	22	299	11	110	96	large	phu:Phum_PHUM098460	myosin-9, putative (EC:1.3.1.74); K10352 myosin heavy chain		K10352	myosin heavy chain	Tight junction		E0VCW3	KOG0161	Myosin class II heavy chain	Cytoskeleton	CELLULAR PROCESSES AND SIGNALING				0	AAEL005733-PB-supercont1172	89		4787	_GAP_||PF02736||PF00063||PF00612||_GAP_||PF01576||_GAP_	_GAP_||Myosin N-terminal SH3-like domain||Myosin head (motor domain)||IQ calmodulin-binding motif||_GAP_||Myosin tail||_GAP_			0	clust_1545	445	kog	KOG0619	FOG: Leucine rich repeat	1.64585811295327e-07
AAEL005736-PB-supercont1172	Phytophthora infestans	0	0	0	0	0	0	0	1	0	0	0	0	0	0	0	1	large	dan:Dana_GF15358	GF15358 gene product from transcript GF15358-RA						B3MK29	KOG2893	Zn finger protein	General function prediction only	POORLY CHARACTERIZED				0	AAEL005736-PB-supercont1172	71		4787					0	clust_29179	19	kog	KOG2893	Zn finger protein	7.72813451544691e-15
AAEL005736-PC-supercont1172	Phytophthora infestans	0	0	0	0	0	0	0	1	0	0	0	0	0	0	0	0	large	dan:Dana_GF15358	GF15358 gene product from transcript GF15358-RA						B3MK29	KOG2893	Zn finger protein	General function prediction only	POORLY CHARACTERIZED				0	AAEL005736-PC-supercont1172	75		4787					0	clust_171141	3				0
AAEL005744-PA-supercont1172	Phytophthora infestans	0	1	0	0	0	0	0	0	0	0	0	0	0	0	0	0	large									KOG0342	ATP-dependent RNA helicase pitchoune	RNA processing and modification	INFORMATION STORAGE AND PROCESSING				0	AAEL005744-PA-supercont1172	92	DEAD box ATP-dependent RNA helicase	4787	_GAP_||PF00270||_GAP_||PF00271||_GAP_||PF13959||_GAP_	_GAP_||DEAD/DEAH box helicase||_GAP_||Helicase conserved C-terminal domain||_GAP_||PF13959||_GAP_			0	clust_114475	5				0
AAEL005754-PA-supercont1173	Phytophthora infestans	NA	NA	0	0	1	0	0	0	1	1	0	0	0	0	0	NA	small	dgr:Dgri_GH10498	GH10498 gene product from transcript GH10498-RA; K07376 protein kinase, cGMP-dependent [EC:2.7.11.12]		K07376	cGMP-dependent protein kinase 1 [EC:2.7.11.12]	cGMP-PKG signaling pathway || Vascular smooth muscle contraction || Gap junction || Platelet activation || Circadian entrainment || Long-term depression || Olfactory transduction || Regulation of lipolysis in adipocytes || Salivary secretion	2.7.11.12	B4JDS9	KOG0614	cGMP-dependent protein kinase	Signal transduction mechanisms	CELLULAR PROCESSES AND SIGNALING				0	AAEL005754-PA-supercont1173	93	cgmp-dependent protein kinase	4787	_GAP_||PF00027||_GAP_||PF00069||_GAP_	_GAP_||Cyclic nucleotide-binding domain||_GAP_||Protein kinase domain||_GAP_			0	clust_460190	1				0
AAEL005766-PA-supercont1174	Phytophthora infestans	0	0	0	0	0	0	0	2	0	0	0	0	0	0	0	0	large	dan:Dana_GF16038	GF16038 gene product from transcript GF16038-RA; K01623 fructose-bisphosphate aldolase, class I [EC:4.1.2.13]	dan01100||dan00030||dan00010||dan00051	K01623	fructose-bisphosphate aldolase, class I [EC:4.1.2.13]	Glycolysis / Gluconeogenesis || Pentose phosphate pathway || Fructose and mannose metabolism || Methane metabolism || Carbon fixation in photosynthetic organisms || Carbon metabolism || Biosynthesis of amino acids	4.1.2.13	B3M1S3	KOG1557	Fructose-biphosphate aldolase	Carbohydrate transport and metabolism	METABOLISM				0	AAEL005766-PA-supercont1174	96	fructose-bisphosphate aldolase	4787	PF00274	Fructose-bisphosphate aldolase class-I			0	clust_216	1591	pfam	PF00274	Fructose-bisphosphate aldolase class-I	2.43632853878894e-100
AAEL005798-PA-supercont1175	Phytophthora infestans	NA	NA	0	1	1	0	3	3	2	0	1	0	2	0	0	NA	small	dgr:Dgri_GH18893	GH18893 gene product from transcript GH18893-RA; K02147 V-type H+-transporting ATPase subunit B [EC:3.6.3.14]	dgr00190||dgr01100||dgr04145	K02147	V-type H+-transporting ATPase subunit B	Oxidative phosphorylation || Phagosome || Synaptic vesicle cycle || Collecting duct acid secretion || Vibrio cholerae infection || Epithelial cell signaling in Helicobacter pylori infection || Rheumatoid arthritis	3.6.3.14	B4JGS2	KOG1351	Vacuolar H+-ATPase V1 sector, subunit B	Energy production and conversion	METABOLISM	mito	gi86450272-DQ365900	Oltmannsiellopsis viridis	3.5e-30	AAEL005798-PA-supercont1175	100	ATP synthase subunit beta vacuolar	4787	_GAP_||PF02874||_GAP_||PF00006||PF00306	_GAP_||ATP synthase alpha/beta family, beta-barrel domain||_GAP_||ATP synthase alpha/beta family, nucleotide-binding domain||ATP synthase alpha/beta chain, C terminal domain	F-ATPase		0	clust_148	1976	pfam	PF00160	Cyclophilin type peptidyl-prolyl cis-trans isomerase/CLD	0
AAEL005798-PA-supercont1175	Phytophthora infestans	4	5	7	4	5	6	14	36	5	5	6	11	7	6	13	15	large	dgr:Dgri_GH18893	GH18893 gene product from transcript GH18893-RA; K02147 V-type H+-transporting ATPase subunit B [EC:3.6.3.14]	dgr00190||dgr01100||dgr04145	K02147	V-type H+-transporting ATPase subunit B	Oxidative phosphorylation || Phagosome || Synaptic vesicle cycle || Collecting duct acid secretion || Vibrio cholerae infection || Epithelial cell signaling in Helicobacter pylori infection || Rheumatoid arthritis	3.6.3.14	B4JGS2	KOG1351	Vacuolar H+-ATPase V1 sector, subunit B	Energy production and conversion	METABOLISM	mito	gi86450272-DQ365900	Oltmannsiellopsis viridis	3.5e-30	AAEL005798-PA-supercont1175	100	ATP synthase subunit beta vacuolar	4787	_GAP_||PF02874||_GAP_||PF00006||PF00306	_GAP_||ATP synthase alpha/beta family, beta-barrel domain||_GAP_||ATP synthase alpha/beta family, nucleotide-binding domain||ATP synthase alpha/beta chain, C terminal domain	F-ATPase		0	clust_148	1976	pfam	PF00160	Cyclophilin type peptidyl-prolyl cis-trans isomerase/CLD	0
AAEL005817-PA-supercont1175	Phytophthora infestans	9	20	6	9	9	14	38	4	11	18	23	37	43	11	16	10	large	dgr:Dgri_GH14601	GH14601 gene product from transcript GH14601-RA; K02898 large subunit ribosomal protein L26e	dgr03010	K02898	large subunit ribosomal protein L26e	Ribosome		B4IYD7	KOG3401	60S ribosomal protein L26	Translation, ribosomal structure and biogenesis	INFORMATION STORAGE AND PROCESSING				0	AAEL005817-PA-supercont1175	86	60S ribosomal protein L26	4787	_GAP_||PF00467||_GAP_	_GAP_||KOW motif||_GAP_			0	clust_113355	5				0
AAEL005844-PA-supercont1177	Phytophthora infestans	0	0	0	1	0	1	0	0	0	0	0	0	0	0	0	1	large																0	AAEL005844-PA-supercont1177	68	posF21, putative	4787					0	clust_67717	8	pfam	PF00435	Spectrin repeat	5.84477194833119e-09
AAEL005852-PA-supercont1177	Phytophthora infestans	0	0	0	0	0	0	0	0	0	0	0	0	0	0	0	1	large									KOG1737	Oxysterol-binding protein	Lipid transport and metabolism	METABOLISM				0	AAEL005852-PA-supercont1177	94	oxysterol-binding protein 1,	4787	_GAP_||PF01237	_GAP_||Oxysterol-binding protein			0	clust_16281	36	pfam	PF01490	Transmembrane amino acid transporter protein	0.00196998061549236
AAEL005856-PA-supercont1177	Phytophthora infestans	0	0	0	0	0	0	1	0	0	0	0	0	0	0	0	0	large									KOG0781	Signal recognition particle receptor, alpha subunit	Intracellular trafficking, secretion, and vesicular transport	CELLULAR PROCESSES AND SIGNALING				0	AAEL005856-PA-supercont1177	92	signal recognition particle receptor alpha subunit (sr-alpha)	4787	PF04086||PF02881||PF00448	Signal recognition particle, alpha subunit, N-terminal||SRP54-type protein, helical bundle domain||SRP54-type protein, GTPase domain	IISP	signal recognition particle-docking protein FtsY	0	clust_20009	28	kog	KOG2940	Predicted methyltransferase	3.9273794529764e-28
AAEL005893-PA-supercont1178	Phytophthora infestans	0	0	0	0	1	0	0	0	0	0	0	0	0	0	0	0	large									KOG1171	Metallothionein-like protein	Inorganic ion transport and metabolism	METABOLISM				0	AAEL005893-PA-supercont1178	92	hypothetical protein	4787	_GAP_||PF03638||_GAP_	_GAP_||Tesmin/TSO1-like CXC domain||_GAP_			0	clust_19281	30				0
AAEL005895-PA-supercont1179	Phytophthora infestans	0	0	0	0	0	0	0	1	0	0	0	0	0	0	0	0	large	dan:Dana_GF22097	GF22097 gene product from transcript GF22097-RA						B3MYA3	KOG3540	Beta amyloid precursor protein	General function prediction only	POORLY CHARACTERIZED				0	AAEL005895-PA-supercont1179	77	conserved hypothetical protein	4787	PF02177||PF12924||_GAP_||PF12925||_GAP_||PF10515	Amyloid A4 extracellular domain||PF12924||_GAP_||PF12925||_GAP_||beta-amyloid precursor protein C-terminus			1	clust_460226	1				0
AAEL005901-PA-supercont1179	Phytophthora infestans	0	0	0	0	1	0	3	7	0	1	1	3	10	1	0	2	large									KOG1628	40S ribosomal protein S3A	Translation, ribosomal structure and biogenesis	INFORMATION STORAGE AND PROCESSING				0	AAEL005901-PA-supercont1179	100	40S ribosomal protein S3a	4787	PF01015	Ribosomal S3Ae family			0	clust_350	1176	pfam	PF01015	Ribosomal S3Ae family	1.17256730506779e-146
AAEL005901-PB-supercont1179	Phytophthora infestans	1	1	0	0	1	1	5	6	1	1	1	2	6	0	4	6	large									KOG1628	40S ribosomal protein S3A	Translation, ribosomal structure and biogenesis	INFORMATION STORAGE AND PROCESSING				0	AAEL005901-PB-supercont1179	100		4787	PF01015||_GAP_	Ribosomal S3Ae family||_GAP_			0	clust_71866	7	kog	KOG2219	Uncharacterized conserved protein	1.99573577787104e-05
AAEL005909-PA-supercont1179	Phytophthora infestans	0	0	0	0	0	0	0	0	1	0	0	1	0	0	1	0	large	phu:Phum_PHUM617060	hypothetical protein; K12833 pre-mRNA branch site protein p14	phu03040	K12833	pre-mRNA branch site protein p14	Spliceosome		E0W4B3	KOG0114	Predicted RNA-binding protein (RRM superfamily)	General function prediction only	POORLY CHARACTERIZED				0	AAEL005909-PA-supercont1179	100	splicing factor SC35, putative	4787	PF00076||_GAP_	RNA recognition motif. (a.k.a. RRM, RBD, or RNP domain)||_GAP_			0	clust_30121	18	pfam	PF13499	PF13499	0.00139487098873757
AAEL005931-PA-supercont1180	Phytophthora infestans	1	0	0	0	0	0	4	1	0	0	0	1	1	0	1	0	large	dan:Dana_GF21463	GF21463 gene product from transcript GF21463-RA; K00033 6-phosphogluconate dehydrogenase [EC:1.1.1.44]	dan00480||dan01100||dan00030	K00033	6-phosphogluconate dehydrogenase [EC:1.1.1.44 1.1.1.343]	Pentose phosphate pathway || Glutathione metabolism || Carbon metabolism	1.1.1.44	B3MSG2	KOG2653	6-phosphogluconate dehydrogenase	Carbohydrate transport and metabolism	METABOLISM				0	AAEL005931-PA-supercont1180	97	6-phosphogluconate dehydrogenase	4787	PF03446||PF00393	NAD binding domain of 6-phosphogluconate dehydrogenase||6-phosphogluconate dehydrogenase, C-terminal domain			0	clust_12129	50	pfam	PF08149	BING4CT (NUC141) domain	0.000828707685091024
AAEL005961-PA-supercont1182	Phytophthora infestans	NA	NA	1	1	0	0	1	1	0	0	2	1	0	0	2	NA	small	dgr:Dgri_GH19077 || dmo:Dmoj_GI23222 || dvi:Dvir_GJ22881	GH19077 gene product from transcript GH19077-RA; K05692 actin beta/gamma 1 || GI23222 gene product from transcript GI23222-RA; K05692 actin beta/gamma 1 || Dvir_ActE2; ActinE2; K05692 actin beta/gamma 1	dvi04745||dvi04145||dmo04745||dgr04745||dmo04145||dgr04145	K05692	actin beta/gamma 1	Rap1 signaling pathway || Phagosome || Hippo signaling pathway || Hippo signaling pathway - fly || Focal adhesion || Adherens junction || Tight junction || Platelet activation || Leukocyte transendothelial migration || Phototransduction - fly || Regulation of actin cytoskeleton || Thyroid hormone signaling pathway || Oxytocin signaling pathway || Bacterial invasion of epithelial cells || Vibrio c…		B4KAD4||B4LXD6||B4JID3	KOG0676	Actin and related proteins	Cytoskeleton	CELLULAR PROCESSES AND SIGNALING				0	AAEL005961-PA-supercont1182	100	actin	4787	PF00022	Actin			0	clust_5204	129	pfam	PF05786	Barren protein	3.7866121799667e-12
AAEL005961-PA-supercont1182	Phytophthora infestans	2082	215	132	270	824	296	785	394	470	128	263	636	1531	214	1218	719	large	dgr:Dgri_GH19077 || dmo:Dmoj_GI23222 || dvi:Dvir_GJ22881	GH19077 gene product from transcript GH19077-RA; K05692 actin beta/gamma 1 || GI23222 gene product from transcript GI23222-RA; K05692 actin beta/gamma 1 || Dvir_ActE2; ActinE2; K05692 actin beta/gamma 1	dvi04745||dvi04145||dmo04745||dgr04745||dmo04145||dgr04145	K05692	actin beta/gamma 1	Rap1 signaling pathway || Phagosome || Hippo signaling pathway || Hippo signaling pathway - fly || Focal adhesion || Adherens junction || Tight junction || Platelet activation || Leukocyte transendothelial migration || Phototransduction - fly || Regulation of actin cytoskeleton || Thyroid hormone signaling pathway || Oxytocin signaling pathway || Bacterial invasion of epithelial cells || Vibrio c…		B4KAD4||B4LXD6||B4JID3	KOG0676	Actin and related proteins	Cytoskeleton	CELLULAR PROCESSES AND SIGNALING				0	AAEL005961-PA-supercont1182	100	actin	4787	PF00022	Actin			0	clust_5204	129	pfam	PF05786	Barren protein	3.7866121799667e-12
AAEL005964-PA-supercont1182	Phytophthora infestans	NA	NA	0	0	0	0	0	0	0	0	0	1	0	1	0	NA	small	dgr:Dgri_GH19077 || dmo:Dmoj_GI23222 || dvi:Dvir_GJ22881	GH19077 gene product from transcript GH19077-RA; K05692 actin beta/gamma 1 || GI23222 gene product from transcript GI23222-RA; K05692 actin beta/gamma 1 || Dvir_ActE2; ActinE2; K05692 actin beta/gamma 1	dvi04745||dvi04145||dmo04745||dgr04745||dmo04145||dgr04145	K05692	actin beta/gamma 1	Rap1 signaling pathway || Phagosome || Hippo signaling pathway || Hippo signaling pathway - fly || Focal adhesion || Adherens junction || Tight junction || Platelet activation || Leukocyte transendothelial migration || Phototransduction - fly || Regulation of actin cytoskeleton || Thyroid hormone signaling pathway || Oxytocin signaling pathway || Bacterial invasion of epithelial cells || Vibrio c…		B4KAD4||B4LXD6||B4JID3	KOG0676	Actin and related proteins	Cytoskeleton	CELLULAR PROCESSES AND SIGNALING				0	AAEL005964-PA-supercont1182	92	actin	4787	PF00022	Actin			0	clust_146542	4	pfam	PF10251	Presenilin enhancer-2 subunit of gamma secretase	7.82386905974208e-05
AAEL005964-PA-supercont1182	Phytophthora infestans	71	14	5	10	22	7	30	10	16	3	22	21	51	2	49	41	large	dgr:Dgri_GH19077 || dmo:Dmoj_GI23222 || dvi:Dvir_GJ22881	GH19077 gene product from transcript GH19077-RA; K05692 actin beta/gamma 1 || GI23222 gene product from transcript GI23222-RA; K05692 actin beta/gamma 1 || Dvir_ActE2; ActinE2; K05692 actin beta/gamma 1	dvi04745||dvi04145||dmo04745||dgr04745||dmo04145||dgr04145	K05692	actin beta/gamma 1	Rap1 signaling pathway || Phagosome || Hippo signaling pathway || Hippo signaling pathway - fly || Focal adhesion || Adherens junction || Tight junction || Platelet activation || Leukocyte transendothelial migration || Phototransduction - fly || Regulation of actin cytoskeleton || Thyroid hormone signaling pathway || Oxytocin signaling pathway || Bacterial invasion of epithelial cells || Vibrio c…		B4KAD4||B4LXD6||B4JID3	KOG0676	Actin and related proteins	Cytoskeleton	CELLULAR PROCESSES AND SIGNALING				0	AAEL005964-PA-supercont1182	92	actin	4787	PF00022	Actin			0	clust_146542	4	pfam	PF10251	Presenilin enhancer-2 subunit of gamma secretase	7.82386905974208e-05
AAEL005968-PA-supercont1182	Phytophthora infestans	2	0	0	0	0	0	1	0	0	0	0	0	0	0	0	0	large									KOG3357	Uncharacterized conserved protein	Function unknown	POORLY CHARACTERIZED				0	AAEL005968-PA-supercont1182	100	Ubiquitin-fold modifier-conjugating enzyme 1 (Ufm1- conjugating enzyme 1)	4787	PF08694	Ubiquitin-fold modifier-conjugating enzyme 1			0	clust_114907	5				0
AAEL006019-PA-supercont1186	Phytophthora infestans	0	0	0	0	0	0	0	0	0	0	0	0	1	0	0	0	large									KOG2301	Voltage-gated Ca2+ channels, alpha1 subunits	Inorganic ion transport and metabolism	METABOLISM				0	AAEL006019-PA-supercont1186	88	voltage-gated sodium channel	4787	PF00520||_GAP_||PF11933||_GAP_||PF00520||PF06512||PF00520||_GAP_	Ion transport protein||_GAP_||Domain of unknown function (DUF3451)||_GAP_||Ion transport protein||Sodium ion transport-associated||Ion transport protein||_GAP_	VIC		17	clust_5899	112	pfam	PF00520	Ion transport protein	2.66920703493392e-05
AAEL006019-PB-supercont1186	Phytophthora infestans	0	0	0	0	0	0	1	0	0	0	0	0	0	0	0	0	large									KOG2301	Voltage-gated Ca2+ channels, alpha1 subunits	Inorganic ion transport and metabolism	METABOLISM				0	AAEL006019-PB-supercont1186	87		4787	PF00520||_GAP_||PF11933||_GAP_||PF00520||PF06512||PF00520||_GAP_	Ion transport protein||_GAP_||Domain of unknown function (DUF3451)||_GAP_||Ion transport protein||Sodium ion transport-associated||Ion transport protein||_GAP_	VIC		17	clust_5899	112	pfam	PF00520	Ion transport protein	2.66920703493392e-05
AAEL006019-PC-supercont1186	Phytophthora infestans	0	0	0	0	0	0	1	0	0	0	0	0	0	0	1	0	large									KOG2301	Voltage-gated Ca2+ channels, alpha1 subunits	Inorganic ion transport and metabolism	METABOLISM				0	AAEL006019-PC-supercont1186	88		4787	PF00520||_GAP_||PF11933||_GAP_||PF00520||PF06512||PF00520||_GAP_	Ion transport protein||_GAP_||Domain of unknown function (DUF3451)||_GAP_||Ion transport protein||Sodium ion transport-associated||Ion transport protein||_GAP_	VIC		17	clust_5899	112	pfam	PF00520	Ion transport protein	2.66920703493392e-05
AAEL006021-PA-supercont1186	Phytophthora infestans	0	0	0	0	0	0	0	0	0	0	0	0	0	0	0	1	large									KOG4796	RNA polymerase II elongation factor	Transcription	INFORMATION STORAGE AND PROCESSING				0	AAEL006021-PA-supercont1186	74	hypothetical protein	4787	PF10390||_GAP_||PF07303	RNA polymerase II elongation factor ELL ||_GAP_||Occludin homology domain			0	clust_9107	69	kog	KOG4471	Phosphatidylinositol 3-phosphate 3-phosphatase myotubularin MTM1	6.37621704968046e-47
AAEL006040-PA-supercont1186	Phytophthora infestans	0	0	0	0	0	0	0	0	0	0	0	0	3	0	1	2	large	dan:Dana_GF23142	GF23142 gene product from transcript GF23142-RA						B3MV95	KOG0276	Vesicle coat complex COPI, beta' subunit	Intracellular trafficking, secretion, and vesicular transport	CELLULAR PROCESSES AND SIGNALING				0	AAEL006040-PA-supercont1186	98	coatomer	4787	_GAP_||PF00400||_GAP_||PF04053||_GAP_	_GAP_||WD domain, G-beta repeat||_GAP_||Coatomer WD associated region ||_GAP_			0	clust_5553	120	kog	KOG2472	Phenylalanyl-tRNA synthetase beta subunit	2.20431196732254e-211
AAEL006042-PA-supercont1186	Phytophthora infestans	0	2	0	1	1	2	5	1	1	1	1	9	2	0	3	12	large	dan:Dana_GF23510	GF23510 gene product from transcript GF23510-RA; K00933 creatine kinase [EC:2.7.3.2]	dan00330||dan01100	K00933	creatine kinase [EC:2.7.3.2]	Arginine and proline metabolism	2.7.3.2	B3MA41	KOG3581	Creatine kinases	Energy production and conversion	METABOLISM				0	AAEL006042-PA-supercont1186	92	arginine or creatine kinase	4787	_GAP_||PF02807||PF00217	_GAP_||ATP:guanido phosphotransferase, N-terminal domain||ATP:guanido phosphotransferase, C-terminal catalytic domain			0	clust_41556	13	ko	K13211	GC-rich sequence DNA-binding factor	1.69370975352772e-29
AAEL006057-PA-supercont1187	Phytophthora infestans	1	0	0	0	0	0	0	0	0	0	0	0	0	0	0	0	large	dgr:Dgri_GH18982	GH18982 gene product from transcript GH18982-RA; K14411 RNA-binding protein Musashi	dgr03015	K14411	RNA-binding protein Musashi	mRNA surveillance pathway		B4JHK9	KOG4205	RNA-binding protein musashi/mRNA cleavage and polyadenylation factor I complex, subunit HRP1	RNA processing and modification	INFORMATION STORAGE AND PROCESSING				0	AAEL006057-PA-supercont1187	66	heterogeneous nuclear ribonucleoprotein	4787	_GAP_||PF00076||_GAP_	_GAP_||RNA recognition motif. (a.k.a. RRM, RBD, or RNP domain)||_GAP_			0	clust_2491	290	pfam	PF00067	Cytochrome P450	0.0299528894940438
AAEL006091-PA-supercont1189	Phytophthora infestans	0	0	0	1	0	0	0	0	1	0	0	0	0	0	0	0	large									KOG0094	GTPase Rab6/YPT6/Ryh1, small G protein superfamily	Intracellular trafficking, secretion, and vesicular transport	CELLULAR PROCESSES AND SIGNALING				0	AAEL006091-PA-supercont1189	100		4787	PF00071||_GAP_	Ras family||_GAP_			0	clust_308	1270	pfam	PF00071	Ras family	4.25627939405343e-72
AAEL006091-PB-supercont1189	Phytophthora infestans	0	0	0	0	0	0	0	0	0	0	0	0	0	0	0	1	large									KOG0094	GTPase Rab6/YPT6/Ryh1, small G protein superfamily	Intracellular trafficking, secretion, and vesicular transport	CELLULAR PROCESSES AND SIGNALING				0	AAEL006091-PB-supercont1189	100	rab6	4787	PF00071||_GAP_	Ras family||_GAP_			0	clust_1545	445	kog	KOG0619	FOG: Leucine rich repeat	1.64585811295327e-07
AAEL006119-PA-supercont1190	Phytophthora infestans	0	0	0	0	0	0	1	7	0	0	0	0	0	0	0	0	large	dgr:Dgri_GH19248	GH19248 gene product from transcript GH19248-RA; K09182 GATA-binding protein 1/2/3		K09182	GATA-binding protein 1			B4JF53	KOG1601	GATA-4/5/6 transcription factors	Transcription	INFORMATION STORAGE AND PROCESSING				0	AAEL006119-PA-supercont1190	60	conserved hypothetical protein	4787					0	clust_460440	1				0
AAEL006122-PA-supercont1191	Phytophthora infestans	0	0	0	0	0	0	0	0	0	0	0	0	1	0	0	2	large	dgr:Dgri_GH15425	GH15425 gene product from transcript GH15425-RA						B4J2Q1								0	AAEL006122-PA-supercont1191	87	conserved hypothetical protein	4787	_GAP_||PF00100||_GAP_	_GAP_||Zona pellucida-like domain||_GAP_			1	clust_12818	47	pfam	PF00089	Trypsin	0.00819297084737325
AAEL006126-PA-supercont1191	Phytophthora infestans	0	0	0	0	0	0	0	0	0	1	0	0	2	0	0	1	large	phu:Phum_PHUM524870	hypothetical protein						E0VZ54								0	AAEL006126-PA-supercont1191	89		4787	_GAP_||PF01347||_GAP_||PF09172||_GAP_||PF00094||_GAP_	_GAP_||Lipoprotein amino terminal region||_GAP_||Domain of unknown function (DUF1943)||_GAP_||von Willebrand factor type D domain||_GAP_			0	clust_147116	4				0
AAEL006126-PB-supercont1191	Phytophthora infestans	0	0	0	0	0	0	0	0	0	0	0	0	4	1	0	1	large	phu:Phum_PHUM524870	hypothetical protein						E0VZ54								0	AAEL006126-PB-supercont1191	89	conserved hypothetical protein	4787	PF01347||_GAP_||PF09172||_GAP_	Lipoprotein amino terminal region||_GAP_||Domain of unknown function (DUF1943)||_GAP_			0	clust_460441	1				0
AAEL006158-PA-supercont1192	Phytophthora infestans	2	0	119	1	83	12	147	1	20	14	0	3	8	0	413	4	large	hsa:3021 || hsa:3020 || ptr:736427 || ptr:737454 || pon:100433071 || mcc:704104 || mcc:699443 || mcc:693887 || mmu:15081 || mmu:15078 || rno:100365096 || rno:100361558 || rno:117056 || cfa:480110 || cfa:475916 || aml:100470602 || aml:100476918 || bta:326601 || bta:617051 || ssc:100521680 || ssc:396970 || ecb:100051606 || ecb:100054462 || mdo:100019316 || mdo:100022653 || oaa:100076264 || gga:3962…	H3F3B, H3.3B, H3F3A; H3 histone, family 3B (H3.3B); K11253 histone H3 || H3F3A, H3.3A, H3F3, H3F3B, MGC87782, MGC87783; H3 histone, family 3A; K11253 histone H3 || hypothetical protein LOC736427; K11253 histone H3 || HIST1H3A, H3F3A; histone cluster 1, H3a; K11253 histone H3 || histone H3.3-like; K11253 histone H3 || histone H3.3-like; K11253 histone H3 || similar to H3 histone, family 3B; K11253…	cfa05322||ssc05322||mmu05322||bta05322||ptr05322||aml05322||mcc05322||mdo05322||ecb05322||hsa05322||oaa05322||rno05322||pon05322	K11253	histone H3	Alcoholism || Transcriptional misregulation in cancer || Systemic lupus erythematosus		B4KGS7||B5FZ57||A8PMF1||B0BMY8||Q7PUQ8||B4LTW3||P84243||P84249||B4GSJ5||Q6PI79||B3MP97||Q6PI20||P84247||A9JTR4||C3Z739||Q6P823||B7P7T4||B0XCF6||Q6XIQ5||P84244||P84245||B4Q3I4||B4I1C5||D6WZ25||B4JAT0||A5A6I2||E2R6K5||E2QCP0||E0VX16||Q177E2||B2R4P9||Q71LE2||B4MTP7||Q29L01||B3N4S2||A2A852||D2HD52||Q5E9F8	KOG1745	Histones H3 and H4	Chromatin structure and dynamics	INFORMATION STORAGE AND PROCESSING				0	100117018-nvi411	100	NV14153; uncharacterized LOC100117018	7425	_GAP_||PF00125	_GAP_||Core histone H2A/H2B/H3/H4			0	clust_49529	11				0
AAEL006169-PA-supercont1192	Phytophthora infestans	0	0	0	0	0	0	0	0	0	0	0	0	0	0	10	1	large									KOG1339	Aspartyl protease	Posttranslational modification, protein turnover, chaperones	CELLULAR PROCESSES AND SIGNALING				0	AAEL006169-PA-supercont1192	97	Lysosomal aspartic protease Precursor (EC 3.4.23.-)	4787	PF07966||PF00026	A1 Propeptide ||Eukaryotic aspartyl protease			0	clust_460453	1				0
AAEL006179-PA-supercont1193	Phytophthora infestans	2	0	0	0	0	0	0	1	0	0	0	0	0	0	0	1	large									KOG1376	Alpha tubulin	Cytoskeleton	CELLULAR PROCESSES AND SIGNALING				0	AAEL006179-PA-supercont1193	96	tubulin alpha chain	4787	PF00091||_GAP_||PF03953||_GAP_	Tubulin/FtsZ family, GTPase domain||_GAP_||Tubulin C-terminal domain||_GAP_			0	clust_11127	55	kog	KOG1288	Amino acid transporters	2.60103566630975e-17
AAEL006187-PA-supercont1193	Phytophthora infestans	0	0	0	0	0	0	0	2	0	0	0	0	0	0	0	0	large	phu:Phum_PHUM000250	translational activator GCN1, putative						E0V8V7	KOG1242	Protein containing adaptin N-terminal region	Translation, ribosomal structure and biogenesis	INFORMATION STORAGE AND PROCESSING				0	AAEL006187-PA-supercont1193	96	translational activator gcn1	4787	_GAP_||PF12074||_GAP_||PF13646||_GAP_||PF02985||_GAP_	_GAP_||Domain of unknown function (DUF3554)||_GAP_||PF13646||_GAP_||HEAT repeat||_GAP_			0	clust_113971	5	pfam	PF00786	P21-Rho-binding domain	1.56487175876352e-05
AAEL006229-PA-supercont1196	Phytophthora infestans	0	1	0	0	0	0	0	1	0	0	0	0	0	0	0	0	large																0	AAEL006229-PA-supercont1196	65	hypothetical protein	4787					0	clust_501	943	pfam	PF00096	Zinc finger, C2H2 type	1.17373835358973e-39
AAEL006236-PA-supercont1196	Phytophthora infestans	0	0	0	0	0	0	0	2	0	0	0	0	0	0	0	0	large									KOG1429	dTDP-glucose 4-6-dehydratase/UDP-glucuronic acid decarboxylase	Carbohydrate transport and metabolism	METABOLISM				0	AAEL006236-PA-supercont1196	100	dtdp-glucose 4-6-dehydratase	4787	_GAP_||PF01370||_GAP_	_GAP_||NAD dependent epimerase/dehydratase family||_GAP_			1	clust_2117	339	ko	K01710	dTDP-glucose 4,6-dehydratase [EC:4.2.1.46]	3.26698225551107e-286
AAEL006236-PB-supercont1196	Phytophthora infestans	0	0	0	0	0	0	0	2	0	0	0	0	0	0	0	0	large									KOG1429	dTDP-glucose 4-6-dehydratase/UDP-glucuronic acid decarboxylase	Carbohydrate transport and metabolism	METABOLISM				0	AAEL006236-PB-supercont1196	100		4787	_GAP_||PF01370||_GAP_	_GAP_||NAD dependent epimerase/dehydratase family||_GAP_			0	clust_460468	1				0
AAEL006244-PA-supercont1196	Phytophthora infestans	0	0	0	0	0	0	0	0	0	0	0	0	0	0	1	0	large	dgr:Dgri_GH20004	GH20004 gene product from transcript GH20004-RA; K12736 peptidylprolyl isomerase domain and WD repeat-containing protein 1 [EC:5.2.1.8]		K12736	peptidylprolyl isomerase domain and WD repeat-containing protein 1 [EC:5.2.1.8]		5.2.1.8	B4J816	KOG0882	Cyclophilin-related peptidyl-prolyl cis-trans isomerase	Posttranslational modification, protein turnover, chaperones	CELLULAR PROCESSES AND SIGNALING				0	AAEL006244-PA-supercont1196	96	peptidylprolyl isomerase	4787	_GAP_||PF00400||_GAP_||PF00160	_GAP_||WD domain, G-beta repeat||_GAP_||Cyclophilin type peptidyl-prolyl cis-trans isomerase/CLD			0	clust_173	1816	pfam	PF03143	Elongation factor Tu C-terminal domain	6.00670240419228e-65
AAEL006245-PA-supercont1197	Phytophthora infestans	NA	NA	0	0	0	0	0	0	0	1	0	0	0	0	0	NA	small	dgr:Dgri_GH16932	GH16932 gene product from transcript GH16932-RA						B4IY08								0	AAEL006245-PA-supercont1197	79	insulin receptor tyrosine kinase substrate	4787	PF08397||_GAP_||PF00018||_GAP_	IRSp53/MIM homology domain||_GAP_||SH3 domain||_GAP_			0	clust_2491	290	pfam	PF00067	Cytochrome P450	0.0299528894940438
AAEL006256-PA-supercont1197	Phytophthora infestans	14	2	4	1	1	32	20	538	7	2	10	8	27	5	25	15	large	dpo:Dpse_GA14517 || dan:Dana_GF16589 || dpe:Dper_GL13949 || dgr:Dgri_GH14335	GA14517 gene product from transcript GA14517-RA; K02128 F-type H+-transporting ATPase subunit c [EC:3.6.3.14] || GF16589 gene product from transcript GF16589-RA; K02128 F-type H+-transporting ATPase subunit c [EC:3.6.3.14] || GL13949 gene product from transcript GL13949-RA; K02128 F-type H+-transporting ATPase subunit c [EC:3.6.3.14] || GH14335 gene product from transcript GH14335-RA; K02128 F-ty…	dgr00190||dgr01100||dpe00190||dan01100||dpe01100||dpo01100||dpo00190||dan00190	K02128	F-type H+-transporting ATPase subunit c	Oxidative phosphorylation || Alzheimer's disease || Parkinson's disease || Huntington's disease	3.6.3.14	B3M1K8||B4JYP1||B4GN57||Q29CE8	KOG3025	Mitochondrial F1F0-ATP synthase, subunit c/ATP9/proteolipid	Energy production and conversion	METABOLISM	mito	gi312844626-HQ586059	Gracilariophila oryzoides	1.2e-09	AAEL006256-PA-supercont1197	70	ATPase subunit, putative	4787	_GAP_||PF00137	_GAP_||ATP synthase subunit C			2	clust_2491	290	pfam	PF00067	Cytochrome P450	0.0299528894940438
AAEL006267-PA-supercont1198	Phytophthora infestans	0	0	0	0	0	0	0	0	0	0	1	0	0	0	0	0	large	dpo:Dpse_GA20450 || dan:Dana_GF11093 || dpe:Dper_GL17187	GA20450 gene product from transcript GA20450-RA; K07976 Rab family, other || GF11093 gene product from transcript GF11093-RA; K07976 Rab family, other || GL17187 gene product from transcript GL17187-RA; K07976 Rab family, other		K07976	Rab family, other			B3MIJ6||Q28XJ2||B4GG85	KOG0093	GTPase Rab3, small G protein superfamily	Intracellular trafficking, secretion, and vesicular transport	CELLULAR PROCESSES AND SIGNALING				0	AAEL006267-PA-supercont1198	100	ras-related protein Rab-3C, putative	4787	PF00071||_GAP_	Ras family||_GAP_			0	clust_203161	3				0
AAEL006301-PA-supercont1199	Phytophthora infestans	0	0	0	0	0	0	1	0	0	0	0	0	0	0	0	0	large	dgr:Dgri_GH19217	Dgri_fru; GH19217 gene product from transcript GH19217-RA						B4JF09								0	AAEL006301-PA-supercont1199	81	fruitless	4787	PF00651||_GAP_	BTB/POZ domain||_GAP_			0	clust_114396	5				0
AAEL006315-PA-supercont1200	Phytophthora infestans	0	0	0	0	0	0	0	8	0	0	0	0	0	0	0	0	large	dan:Dana_GF23601	GF23601 gene product from transcript GF23601-RA; K03028 26S proteasome regulatory subunit N1	dan03050	K03028	26S proteasome regulatory subunit N1	Proteasome || Epstein-Barr virus infection		B3M8T2	KOG2005	26S proteasome regulatory complex, subunit RPN1/PSMD2	Posttranslational modification, protein turnover, chaperones	CELLULAR PROCESSES AND SIGNALING				0	AAEL006315-PA-supercont1200	86	26S proteasome regulatory subunit rpn1	4787	_GAP_||PF01851||_GAP_	_GAP_||Proteasome/cyclosome repeat||_GAP_			0	clust_66261	8				0
AAEL006319-PA-supercont1200	Phytophthora infestans	0	0	0	0	0	0	0	0	0	0	1	0	0	0	0	0	large																0	AAEL006319-PA-supercont1200	73	hypothetical protein	4787					0	clust_6289	104	pfam	PF00102	Protein-tyrosine phosphatase	3.23047516633108e-07
AAEL006363-PA-supercont1202	Phytophthora infestans	0	0	0	0	0	0	0	2	0	0	0	0	0	0	0	0	large									KOG1503	Phosphoribosylpyrophosphate synthetase-associated protein	Amino acid transport and metabolism	METABOLISM				0	AAEL006363-PA-supercont1202	100	ribose-phosphate pyrophosphokinase 1,2	4787	PF13793||_GAP_||PF14572	PF13793||_GAP_||Phosphoribosyl synthetase-associated domain			0	clust_225	1547	tigrfam	TIGR01251	ribose-phosphate diphosphokinase	1.3727605063552e-11
AAEL006363-PB-supercont1202	Phytophthora infestans	0	0	0	0	0	0	0	4	0	0	0	0	0	0	0	0	large									KOG1503	Phosphoribosylpyrophosphate synthetase-associated protein	Amino acid transport and metabolism	METABOLISM				0	AAEL006363-PA-supercont1202	100	ribose-phosphate pyrophosphokinase 1,2	4787	PF13793||_GAP_||PF14572	PF13793||_GAP_||Phosphoribosyl synthetase-associated domain			0	clust_196688	3				0
AAEL006401-PA-supercont1204	Phytophthora infestans	0	0	0	0	1	0	3	0	0	0	0	2	1	0	0	1	large									KOG3414	Component of the U4/U6.U5 snRNP/mitosis protein DIM1	RNA processing and modification	INFORMATION STORAGE AND PROCESSING				0	AAEL006401-PA-supercont1204	100	mitosis protein dim1	4787	PF02966	Mitosis protein DIM1			0	clust_461693	1				0
AAEL006411-PA-supercont1204	Phytophthora infestans	0	0	0	0	0	0	0	0	0	0	1	0	0	0	0	0	large	dan:Dana_GF14670	GF14670 gene product from transcript GF14670-RA; K12074 timeless	dan04711	K12074	timeless	Circadian rhythm - fly		B3MP29	KOG1974	DNA topoisomerase I-interacting protein	Replication, recombination and repair	INFORMATION STORAGE AND PROCESSING				0	AAEL006411-PA-supercont1204	93	timeless protein	4787	PF04821||_GAP_	Timeless protein||_GAP_			0	clust_355059	2				0
AAEL006411-PB-supercont1204	Phytophthora infestans	0	0	0	0	0	0	0	0	0	1	1	0	0	0	0	0	large	dan:Dana_GF14670	GF14670 gene product from transcript GF14670-RA; K12074 timeless	dan04711	K12074	timeless	Circadian rhythm - fly		B3MP29	KOG1974	DNA topoisomerase I-interacting protein	Replication, recombination and repair	INFORMATION STORAGE AND PROCESSING				0	AAEL006411-PB-supercont1204	93		4787	PF04821||_GAP_	Timeless protein||_GAP_			0	clust_2027	351	pfam	PF00209	Sodium:neurotransmitter symporter family	4.62647758164358e-06
AAEL006441-PA-supercont1205	Phytophthora infestans	0	0	0	0	0	1	0	0	0	0	0	0	0	0	0	0	large	dgr:Dgri_GH19825	GH19825 gene product from transcript GH19825-RA; K02738 20S proteasome subunit beta 1 [EC:3.4.25.1]	dgr03050	K02738	20S proteasome subunit beta 1 [EC:3.4.25.1]	Proteasome	3.4.25.1	B4J9W9	KOG0174	20S proteasome, regulatory subunit beta type PSMB6/PSMB9/PRE3	Posttranslational modification, protein turnover, chaperones	CELLULAR PROCESSES AND SIGNALING				0	AAEL006441-PA-supercont1205	94	proteasome subunit beta type 6,9	4787	PF00227||_GAP_	Proteasome subunit||_GAP_			0	clust_980	625	pfam	PF13909	PF13909	0.000250338346958423
AAEL006442-PA-supercont1205	Phytophthora infestans	0	0	0	0	1	0	0	0	0	0	0	0	0	0	0	0	large	dan:Dana_GF14489	GF14489 gene product from transcript GF14489-RA						B3MKK6	KOG1721	FOG: Zn-finger	General function prediction only	POORLY CHARACTERIZED				0	AAEL006442-PA-supercont1205	62	conserved hypothetical protein	4787	_GAP_||PF00096||PF13465||PF00096||PF13465||PF00096||_GAP_	_GAP_||Zinc finger, C2H2 type||PF13465||Zinc finger, C2H2 type||PF13465||Zinc finger, C2H2 type||_GAP_			0	clust_149215	4				0
AAEL006447-PA-supercont1205	Phytophthora infestans	0	0	0	0	0	0	1	0	0	0	0	0	1	0	0	0	large																0	AAEL006447-PA-supercont1205	69	GATA transcription factor (GATAb)	4787	_GAP_||PF00320||_GAP_	_GAP_||GATA zinc finger||_GAP_			0	clust_149215	4				0
AAEL006467-PA-supercont1206	Phytophthora infestans	0	0	0	0	0	1	0	0	0	0	0	0	0	0	0	0	large									KOG0022	Alcohol dehydrogenase, class III	Secondary metabolites biosynthesis, transport and catabolism	METABOLISM				0	AAEL006467-PA-supercont1206	96	alcohol dehydrogenase	4787	_GAP_||PF08240||_GAP_||PF00107||_GAP_	_GAP_||Alcohol dehydrogenase GroES-like domain||_GAP_||Zinc-binding dehydrogenase||_GAP_			0	clust_461703	1				0
AAEL006511-PA-supercont1209	Phytophthora infestans	NA	NA	0	0	0	5	0	2	1	0	2	0	0	0	0	NA	small	dme:Dmel_CG2960 || dpo:Dpse_GA15543 || dan:Dana_GF15052 || der:Dere_GG24988 || dpe:Dper_GL13989 || dsi:Dsim_GD12014 || dwi:Dwil_GK24609 || dya:Dyak_GE18276 || dgr:Dgri_GH10063 || dmo:Dmoj_GI16482 || dvi:Dvir_GJ16220 || aga:AgaP_AGAP007927 || aag:AaeL_AAEL006511 || cqu:CpipJ_CPIJ002413	RpL40; Ribosomal protein L40; K02927 large subunit ribosomal protein L40e || GA15543 gene product from transcript GA15543-RA; K02927 large subunit ribosomal protein L40e || GF15052 gene product from transcript GF15052-RA; K02927 large subunit ribosomal protein L40e || GG24988 gene product from transcript GG24988-RA; K02927 large subunit ribosomal protein L40e || GL13989 gene product from transcri…	dvi03010||der03010||dpe03010||dgr03010||dya03010||aga03010||dpo03010||cqu03010||dsi03010||dme03010||dan03010||dwi03010||dmo03010||aag03010	K02927	large subunit ribosomal protein L40e	Ribosome		B3MLU8||Q7KF35||B4GQQ7||B4MDC8||Q7Q3K7||Q29NP1||B4KFP9||B4JD38||P18101||Q7JYK1||B0W5N8||Q6XIQ1||B4NRW4||B4N0N3||B3N3Q0	KOG0003	Ubiquitin/60s ribosomal protein L40 fusion	Translation, ribosomal structure and biogenesis	INFORMATION STORAGE AND PROCESSING				0	AAEL006511-PA-supercont1209	100	ubiquitin	7217	PF00240||PF01020	Ubiquitin family||Ribosomal L40e family			0	clust_336728	2				0
AAEL006511-PA-supercont1209	Phytophthora infestans	98	78	76	59	78	187	191	123	85	81	146	170	280	118	233	289	large	dme:Dmel_CG2960 || dpo:Dpse_GA15543 || dan:Dana_GF15052 || der:Dere_GG24988 || dpe:Dper_GL13989 || dsi:Dsim_GD12014 || dwi:Dwil_GK24609 || dya:Dyak_GE18276 || dgr:Dgri_GH10063 || dmo:Dmoj_GI16482 || dvi:Dvir_GJ16220 || aga:AgaP_AGAP007927 || aag:AaeL_AAEL006511 || cqu:CpipJ_CPIJ002413	RpL40; Ribosomal protein L40; K02927 large subunit ribosomal protein L40e || GA15543 gene product from transcript GA15543-RA; K02927 large subunit ribosomal protein L40e || GF15052 gene product from transcript GF15052-RA; K02927 large subunit ribosomal protein L40e || GG24988 gene product from transcript GG24988-RA; K02927 large subunit ribosomal protein L40e || GL13989 gene product from transcri…	dvi03010||der03010||dpe03010||dgr03010||dya03010||aga03010||dpo03010||cqu03010||dsi03010||dme03010||dan03010||dwi03010||dmo03010||aag03010	K02927	large subunit ribosomal protein L40e	Ribosome		B3MLU8||Q7KF35||B4GQQ7||B4MDC8||Q7Q3K7||Q29NP1||B4KFP9||B4JD38||P18101||Q7JYK1||B0W5N8||Q6XIQ1||B4NRW4||B4N0N3||B3N3Q0	KOG0003	Ubiquitin/60s ribosomal protein L40 fusion	Translation, ribosomal structure and biogenesis	INFORMATION STORAGE AND PROCESSING				0	AAEL006511-PA-supercont1209	100	ubiquitin	7217	PF00240||PF01020	Ubiquitin family||Ribosomal L40e family			0	clust_336728	2				0
AAEL006519-PA-supercont1209	Phytophthora infestans	1	0	0	0	0	0	0	29	0	0	1	1	0	0	0	1	large	dan:Dana_GF14857	GF14857 gene product from transcript GF14857-RA						B3MLU7	KOG2489	Transmembrane protein	General function prediction only	POORLY CHARACTERIZED				0	AAEL006519-PA-supercont1209	93	conserved hypothetical protein	4787	_GAP_||PF05602||_GAP_	_GAP_||Cleft lip and palate transmembrane protein 1 (CLPTM1)||_GAP_			5	clust_461716	1				0
AAEL006533-PA-supercont1209	Phytophthora infestans	0	0	0	0	0	0	0	0	0	0	0	0	1	0	0	0	large	dgr:Dgri_GH10509	GH10509 gene product from transcript GH10509-RA; K09443 ETS-type family, other		K09443	ETS-type family, other			B4JDQ9	KOG3806	Predicted transcription factor	Transcription	INFORMATION STORAGE AND PROCESSING				0	AAEL006533-PA-supercont1209	80	Ets domain-containing protein	4787	_GAP_||PF02198||_GAP_||PF00178||_GAP_	_GAP_||Sterile alpha motif (SAM)/Pointed domain||_GAP_||Ets-domain||_GAP_			0	clust_9762	63	kog	KOG3594	FOG: Cadherin repeats	0.000299323526661066
AAEL006539-PA-supercont1210	Phytophthora infestans	0	0	0	0	0	0	0	0	0	0	0	0	2	1	0	0	large									KOG0574	STE20-like serine/threonine kinase MST	Signal transduction mechanisms	CELLULAR PROCESSES AND SIGNALING				0	AAEL006539-PA-supercont1210	90	non-specific serine/threonine protein kinase	4787	PF00069||_GAP_||PF11629	Protein kinase domain||_GAP_||C terminal SARAH domain of Mst1			0	clust_308	1270	pfam	PF00071	Ras family	4.25627939405343e-72
AAEL006544-PA-supercont1210	Phytophthora infestans	0	0	0	0	1	0	0	0	0	0	0	0	0	0	0	0	large	dan:Dana_GF12062	GF12062 gene product from transcript GF12062-RA; K14308 nuclear pore complex protein Nup54	dan03013	K14308	nuclear pore complex protein Nup54	RNA transport		B3MCK8	KOG3091	Nuclear pore complex, p54 component (sc Nup57)	Nuclear structure	CELLULAR PROCESSES AND SIGNALING				0	AAEL006544-PA-supercont1210	72	nucleoporin P54	4787	_GAP_||PF13874||_GAP_	_GAP_||PF13874||_GAP_			0	clust_355072	2				0
AAEL006553-PA-supercont1210	Phytophthora infestans	0	0	1	0	0	0	3	0	0	0	0	0	0	0	0	0	large	dgr:Dgri_GH15857	GH15857 gene product from transcript GH15857-RA; K09585 thioredoxin domain-containing protein 10 [EC:5.3.4.1]		K09585	thioredoxin domain-containing protein 10 [EC:5.3.4.1]		5.3.4.1	B4J0B1	KOG4277	Uncharacterized conserved protein, contains thioredoxin domain	General function prediction only	POORLY CHARACTERIZED				0	AAEL006553-PA-supercont1210	100	protein disulfide isomerase, putative	4787	PF00085||PF01216||PF13848||_GAP_	Thioredoxin||Calsequestrin||PF13848||_GAP_			1	clust_79089	7				0
AAEL006582-PA-supercont1211	Phytophthora infestans	3	0	0	1	7	0	2	4	0	0	0	0	8	0	0	1	large									KOG0202	Ca2+ transporting ATPase	Inorganic ion transport and metabolism	METABOLISM				0	AAEL006582-PA-supercont1211	97	calcium-transporting ATPase sarcoplasmic/endoplasmic reticulum type	4787	PF00690||PF00122||PF00702||PF08282||_GAP_||PF00689	Cation transporter/ATPase, N-terminus||E1-E2 ATPase||haloacid dehalogenase-like hydrolase||haloacid dehalogenase-like hydrolase||_GAP_||Cation transporting ATPase, C-terminus	P-ATPase		8	clust_2460	293	pfam	PF00689	Cation transporting ATPase, C-terminus	7.0234075932371e-14
AAEL006582-PB-supercont1211	Phytophthora infestans	2	0	0	0	5	1	1	5	0	0	1	0	6	0	0	1	large									KOG0202	Ca2+ transporting ATPase	Inorganic ion transport and metabolism	METABOLISM				0	AAEL006582-PB-supercont1211	97		4787	PF00690||PF00122||PF00702||PF08282||_GAP_||PF00689	Cation transporter/ATPase, N-terminus||E1-E2 ATPase||haloacid dehalogenase-like hydrolase||haloacid dehalogenase-like hydrolase||_GAP_||Cation transporting ATPase, C-terminus	P-ATPase		8	clust_2460	293	pfam	PF00689	Cation transporting ATPase, C-terminus	7.0234075932371e-14
AAEL006582-PC-supercont1211	Phytophthora infestans	1	0	0	0	4	1	2	2	0	0	0	2	3	0	1	0	large									KOG0202	Ca2+ transporting ATPase	Inorganic ion transport and metabolism	METABOLISM				0	AAEL006582-PC-supercont1211	97		4787	PF00690||PF00122||PF00702||PF08282||_GAP_||PF00689||_GAP_	Cation transporter/ATPase, N-terminus||E1-E2 ATPase||haloacid dehalogenase-like hydrolase||haloacid dehalogenase-like hydrolase||_GAP_||Cation transporting ATPase, C-terminus||_GAP_	P-ATPase		8	clust_9213	68	kog	KOG1263	Multicopper oxidases	1.32576417653788e-11
AAEL006611-PA-supercont1213	Phytophthora infestans	0	0	0	0	0	0	0	0	0	0	0	0	2	0	0	0	large	dan:Dana_GF14072	GF14072 gene product from transcript GF14072-RA						B3MJV0	KOG3188	Uncharacterized conserved protein	Function unknown	POORLY CHARACTERIZED				0	AAEL006611-PA-supercont1213	100	conserved hypothetical protein	4787	PF01956||_GAP_	Integral membrane protein DUF106||_GAP_			2	clust_501	943	pfam	PF00096	Zinc finger, C2H2 type	1.17373835358973e-39
AAEL006632-PD-supercont1214	Phytophthora infestans	1	0	0	0	0	0	0	0	0	0	0	0	0	0	0	0	large	dgr:Dgri_GH20967	GH20967 gene product from transcript GH20967-RA						B4J4R1	KOG1726	HVA22/DP1 gene product-related proteins	Defense mechanisms	CELLULAR PROCESSES AND SIGNALING				0	AAEL006632-PD-supercont1214	100	conserved hypothetical protein	4787	_GAP_||PF03134||_GAP_	_GAP_||TB2/DP1, HVA22 family||_GAP_			3	clust_27276	20				0
AAEL006642-PA-supercont1215	Phytophthora infestans	323	167	146	117	170	132	396	97	110	138	217	359	355	93	265	433	large									KOG1376	Alpha tubulin	Cytoskeleton	CELLULAR PROCESSES AND SIGNALING				0	AAEL006642-PA-supercont1215	97	tubulin alpha chain	4787	PF00091||_GAP_||PF03953||_GAP_	Tubulin/FtsZ family, GTPase domain||_GAP_||Tubulin C-terminal domain||_GAP_			0	clust_461783	1				0
AAEL006642-PA-supercont1215	Phytophthora infestans	NA	NA	2	5	1	6	2	12	4	4	3	6	4	3	2	NA	small									KOG1376	Alpha tubulin	Cytoskeleton	CELLULAR PROCESSES AND SIGNALING				0	AAEL006642-PA-supercont1215	97	tubulin alpha chain	4787	PF00091||_GAP_||PF03953||_GAP_	Tubulin/FtsZ family, GTPase domain||_GAP_||Tubulin C-terminal domain||_GAP_			0	clust_461783	1				0
AAEL006680-PA-supercont1216	Phytophthora infestans	NA	NA	0	0	0	0	0	0	0	1	0	0	0	0	0	NA	small	phu:Phum_PHUM261660	Cingulin, putative						E0VKH1								0	AAEL006680-PA-supercont1216	74	hypothetical protein	4787	_GAP_||PF05110	_GAP_||AF-4 proto-oncoprotein			0	clust_461787	1				0
AAEL006680-PA-supercont1216	Phytophthora infestans	0	0	0	0	0	0	3	0	0	0	1	0	0	0	2	0	large	phu:Phum_PHUM261660	Cingulin, putative						E0VKH1								0	AAEL006680-PA-supercont1216	74	hypothetical protein	4787	_GAP_||PF05110	_GAP_||AF-4 proto-oncoprotein			0	clust_461787	1				0
AAEL006685-PA-supercont1216	Phytophthora infestans	2	0	0	0	0	0	2	0	0	0	0	0	0	0	0	1	large									KOG4119	G protein gamma subunit	Signal transduction mechanisms	CELLULAR PROCESSES AND SIGNALING				0	AAEL006685-PA-supercont1216	100	G-protein, gamma-subunit, putative	4787	PF00631	GGL domain			0	clust_461790	1				0
AAEL006713-PA-supercont1218	Phytophthora infestans	0	0	0	0	1	0	0	3	0	0	0	1	1	0	0	0	large									KOG2202	U2 snRNP splicing factor, small subunit, and related proteins	RNA processing and modification	INFORMATION STORAGE AND PROCESSING				0	AAEL006713-PA-supercont1218	80	U2 snrnp auxiliary factor, small subunit	4787	PF00642||_GAP_||PF13893||PF00642||_GAP_	Zinc finger C-x8-C-x5-C-x3-H type (and similar)||_GAP_||PF13893||Zinc finger C-x8-C-x5-C-x3-H type (and similar)||_GAP_			0	clust_355089	2				0
AAEL006725-PA-supercont1219	Phytophthora infestans	0	1	0	0	0	0	0	0	0	0	0	0	2	0	2	1	large	dan:Dana_GF14752	GF14752 gene product from transcript GF14752-RA; K12829 splicing factor 3B subunit 2	dan03040	K12829	splicing factor 3B subunit 2	Spliceosome		B3MMY6	KOG2330	Splicing factor 3b, subunit 2	RNA processing and modification	INFORMATION STORAGE AND PROCESSING				0	AAEL006725-PA-supercont1219	74	U2 small nuclear ribonucleoprotein, putative	4787	_GAP_||PF04037||PF04046||_GAP_	_GAP_||Domain of unknown function (DUF382) ||PSP||_GAP_			0	clust_24617	23	pfam	PF00876	Innexin	6.67392962459275e-44
AAEL006728-PA-supercont1219	Phytophthora infestans	2	0	0	0	1	1	0	0	0	0	0	0	0	0	1	0	large	dan:Dana_GF10430	GF10430 gene product from transcript GF10430-RA; K06688 ubiquitin-conjugating enzyme E2 C [EC:6.3.2.19]	dan04120	K06688	ubiquitin-conjugating enzyme E2 C [EC:2.3.2.23]	Ubiquitin mediated proteolysis	6.3.2.19	B3MB18	KOG0421	Ubiquitin-protein ligase	Posttranslational modification, protein turnover, chaperones	CELLULAR PROCESSES AND SIGNALING				0	AAEL006728-PA-supercont1219	100	ubiquitin-conjugating enzyme E2 c	4787	_GAP_||PF00179	_GAP_||Ubiquitin-conjugating enzyme			0	clust_204441	3				0
AAEL006730-PA-supercont1219	Phytophthora infestans	0	0	0	0	0	0	0	0	0	0	0	2	0	0	0	0	large	dgr:Dgri_GH16388	GH16388 gene product from transcript GH16388-RA						B4IZC1								0	AAEL006730-PA-supercont1219	76	traf2 and nck interacting kinase, tnik	4787	PF00069||_GAP_||PF00780	Protein kinase domain||_GAP_||CNH domain			0	clust_14488	41	pfam	PF01883	Domain of unknown function DUF59	0.00287430202255012
AAEL006748-PA-supercont1219	Phytophthora infestans	1	0	0	0	0	0	0	0	0	0	0	0	0	0	0	0	large	dan:Dana_GF11955	GF11955 gene product from transcript GF11955-RA; K12876 RNA-binding protein 8A	dan03015||dan03013||dan03040	K12876	RNA-binding protein 8A	RNA transport || mRNA surveillance pathway || Spliceosome		B3MDP6	KOG0130	RNA-binding protein RBM8/Tsunagi (RRM superfamily)	General function prediction only	POORLY CHARACTERIZED				0	AAEL006748-PA-supercont1219	100	ss-DNA binding protein 12RNP2 precursor, putative	4787	_GAP_||PF00076	_GAP_||RNA recognition motif. (a.k.a. RRM, RBD, or RNP domain)			0	clust_461805	1				0
AAEL006779-PA-supercont1220	Phytophthora infestans	0	0	0	0	0	0	1	3	0	0	0	0	0	0	0	0	large									KOG2540	Cytochrome oxidase assembly factor COX11	Posttranslational modification, protein turnover, chaperones	CELLULAR PROCESSES AND SIGNALING	mito	gi11466506-NC_001823	Reclinomonas americana	4.4e-56	AAEL006779-PA-supercont1220	100	cytochrome c oxidase assembly protein cox11	4787	_GAP_||PF04442	_GAP_||Cytochrome c oxidase assembly protein CtaG/Cox11			1	clust_2218	323	pfam	PF01529	DHHC zinc finger domain	5.70389030435496e-13
AAEL006783-PA-supercont1221	Phytophthora infestans	0	1	0	0	0	0	0	1	0	0	0	0	0	0	0	0	large									KOG3924	Putative protein methyltransferase involved in meiosis and transcriptional silencing (Dot1)	Cell cycle control, cell division, chromosome partitioning	CELLULAR PROCESSES AND SIGNALING				0	AAEL006783-PA-supercont1221	84	histone H3 methyltransferase	4787	_GAP_||PF08123||_GAP_	_GAP_||Histone methylation protein DOT1 ||_GAP_			0	clust_2491	290	pfam	PF00067	Cytochrome P450	0.0299528894940438
AAEL006785-PA-supercont1221	Phytophthora infestans	0	0	0	0	0	0	0	1	0	0	0	0	7	0	0	7	large	dan:Dana_GF13512	GF13512 gene product from transcript GF13512-RA; K02882 large subunit ribosomal protein L18Ae	dan03010	K02882	large subunit ribosomal protein L18Ae	Ribosome		B3ME21	KOG0829	60S ribosomal protein L18A	Translation, ribosomal structure and biogenesis	INFORMATION STORAGE AND PROCESSING				0	AAEL006785-PB-supercont1221	100		4787	PF01775||_GAP_	Ribosomal L18ae/LX protein domain||_GAP_			0	clust_1304	510	pfam	PF01775	Ribosomal L18ae/LX protein domain	2.12903945384127e-120
AAEL006785-PB-supercont1221	Phytophthora infestans	1	0	1	0	1	1	0	0	1	0	0	0	4	0	1	4	large	dan:Dana_GF13512	GF13512 gene product from transcript GF13512-RA; K02882 large subunit ribosomal protein L18Ae	dan03010	K02882	large subunit ribosomal protein L18Ae	Ribosome		B3ME21	KOG0829	60S ribosomal protein L18A	Translation, ribosomal structure and biogenesis	INFORMATION STORAGE AND PROCESSING				0	AAEL006785-PB-supercont1221	100		4787	PF01775||_GAP_	Ribosomal L18ae/LX protein domain||_GAP_			0	clust_3500	204	pfam	PF00071	Ras family	2.59135199521209e-50
AAEL006833-PA-supercont1223	Phytophthora infestans	NA	NA	0	0	0	0	0	0	0	0	0	0	1	0	0	NA	small	dan:Dana_GF24225	GF24225 gene product from transcript GF24225-RA; K01899 succinyl-CoA synthetase alpha subunit [EC:6.2.1.4 6.2.1.5]	dan01100||dan00020||dan00640	K01899	succinyl-CoA synthetase alpha subunit [EC:6.2.1.4 6.2.1.5]	Citrate cycle (TCA cycle) || Propanoate metabolism || Carbon metabolism	6.2.1.4||6.2.1.5	B3M805	KOG1255	Succinyl-CoA synthetase, alpha subunit	Energy production and conversion	METABOLISM				0	AAEL006833-PA-supercont1223	91	succinyl-CoA synthetase small subunit, putative	4787	_GAP_||PF02629||_GAP_||PF00549	_GAP_||CoA binding domain||_GAP_||CoA-ligase			0	clust_254	1428	pfam	PF00549	CoA-ligase	4.82620265394615e-26
AAEL006833-PA-supercont1223	Phytophthora infestans	1	0	0	0	0	0	1	1	0	0	0	1	0	0	0	0	large	dan:Dana_GF24225	GF24225 gene product from transcript GF24225-RA; K01899 succinyl-CoA synthetase alpha subunit [EC:6.2.1.4 6.2.1.5]	dan01100||dan00020||dan00640	K01899	succinyl-CoA synthetase alpha subunit [EC:6.2.1.4 6.2.1.5]	Citrate cycle (TCA cycle) || Propanoate metabolism || Carbon metabolism	6.2.1.4||6.2.1.5	B3M805	KOG1255	Succinyl-CoA synthetase, alpha subunit	Energy production and conversion	METABOLISM				0	AAEL006833-PA-supercont1223	91	succinyl-CoA synthetase small subunit, putative	4787	_GAP_||PF02629||_GAP_||PF00549	_GAP_||CoA binding domain||_GAP_||CoA-ligase			0	clust_254	1428	pfam	PF00549	CoA-ligase	4.82620265394615e-26
AAEL006833-PB-supercont1223	Phytophthora infestans	0	0	0	0	0	0	1	3	0	0	1	1	1	0	1	0	large	dan:Dana_GF24225	GF24225 gene product from transcript GF24225-RA; K01899 succinyl-CoA synthetase alpha subunit [EC:6.2.1.4 6.2.1.5]	dan01100||dan00020||dan00640	K01899	succinyl-CoA synthetase alpha subunit [EC:6.2.1.4 6.2.1.5]	Citrate cycle (TCA cycle) || Propanoate metabolism || Carbon metabolism	6.2.1.4||6.2.1.5	B3M805	KOG1255	Succinyl-CoA synthetase, alpha subunit	Energy production and conversion	METABOLISM				0	AAEL006833-PA-supercont1223	91	succinyl-CoA synthetase small subunit, putative	4787	_GAP_||PF02629||_GAP_||PF00549	_GAP_||CoA binding domain||_GAP_||CoA-ligase			0	clust_1335	501	ko	K00147	glutamate-5-semialdehyde dehydrogenase [EC:1.2.1.41]	0
AAEL006860-PA-supercont1224	Phytophthora infestans	0	2	1	0	9	1	2	95	0	0	3	1	1	1	38	6	large									KOG3502	40S ribosomal protein S28	Translation, ribosomal structure and biogenesis	INFORMATION STORAGE AND PROCESSING				0	AAEL006860-PA-supercont1224	100	ribosomal protein S28, putative	4787	PF01200	Ribosomal protein S28e			0	clust_152972	3				0
AAEL006876-PA-supercont1224	Phytophthora infestans	0	0	0	0	0	0	0	1	0	0	0	0	0	0	0	0	large									KOG2193	IGF-II mRNA-binding protein IMP, contains RRM and KH domains	RNA processing and modification	INFORMATION STORAGE AND PROCESSING				0	AAEL006876-PA-supercont1224	98	igf2 mRNA binding protein, putative	4787	PF00076||_GAP_||PF00013||_GAP_	RNA recognition motif. (a.k.a. RRM, RBD, or RNP domain)||_GAP_||KH domain||_GAP_			0	clust_32675	17	kegg	dan:Dana_GF12716	GF12716 gene product from transcript GF12716-RA	5.16365960878673e-07
AAEL006885-PA-supercont1225	Phytophthora infestans	2	1	0	0	0	1	2	0	3	1	0	0	2	0	0	2	large	dpo:Dpse_GA24843 || dan:Dana_GF12019 || dpe:Dper_GL17609 || dwi:Dwil_GK21486 || dgr:Dgri_GH21250 || dmo:Dmoj_GI20537	GA24843 gene product from transcript GA24843-RA; K06630 tyrosine 3-monooxygenase/tryptophan 5-monooxygenase activation protein || GF12019 gene product from transcript GF12019-RA; K06630 tyrosine 3-monooxygenase/tryptophan 5-monooxygenase activation protein || GL17609 gene product from transcript GL17609-RA; K06630 tyrosine 3-monooxygenase/tryptophan 5-monooxygenase activation protein || GK21486 g…		K06630	14-3-3 protein epsilon	Cell cycle || Oocyte meiosis || PI3K-Akt signaling pathway || Hippo signaling pathway || Hippo signaling pathway - fly || Neurotrophin signaling pathway || Epstein-Barr virus infection || Viral carcinogenesis		B5E1J8||B3MD10||B4J7I3||B4MQ54||B4KSJ7||B4GHX2	KOG0841	Multifunctional chaperone (14-3-3 family)	Posttranslational modification, protein turnover, chaperones	CELLULAR PROCESSES AND SIGNALING				0	AAEL006885-PA-supercont1225	100	14-3-3 protein zeta	4787	PF00244	14-3-3 protein			0	clust_355113	2				0
AAEL006887-PA-supercont1225	Phytophthora infestans	0	1	0	0	0	0	0	0	0	0	1	0	0	0	0	0	large	dan:Dana_GF12908	GF12908 gene product from transcript GF12908-RA; K14815 mRNA turnover protein 4		K14815	mRNA turnover protein 4			B3MD11	KOG0816	Protein involved in mRNA turnover	RNA processing and modification	INFORMATION STORAGE AND PROCESSING				0	AAEL006887-PA-supercont1225	100	mRNA turnover protein 4 mrt4	4787	PF00466||_GAP_	Ribosomal protein L10||_GAP_			0	clust_461885	1				0
AAEL006916-PA-supercont1227	Phytophthora infestans	0	0	0	0	0	0	0	0	0	0	0	0	1	0	0	0	large	phu:Phum_PHUM113720	coup transcription factor, putative						E0VDF0	KOG3575	FOG: Hormone receptors	Signal transduction mechanisms	CELLULAR PROCESSES AND SIGNALING				0	AAEL006916-PA-supercont1227	94	expressed protein (Svp)	4787	_GAP_||PF00105	_GAP_||Zinc finger, C4 type (two domains)			0	clust_92758	6	kegg	cre:CHLREDRAFT_94234	hypothetical protein	5.16365960878673e-07
AAEL006928-PA-supercont1228	Phytophthora infestans	0	0	0	0	1	0	1	9	0	0	0	2	0	0	1	0	large	dgr:Dgri_GH17093	GH17093 gene product from transcript GH17093-RA; K00382 dihydrolipoamide dehydrogenase [EC:1.8.1.4]	dgr00260||dgr00020||dgr01100||dgr00280||dgr00620||dgr00010	K00382	dihydrolipoamide dehydrogenase [EC:1.8.1.4]	Glycolysis / Gluconeogenesis || Citrate cycle (TCA cycle) || Glycine, serine and threonine metabolism || Valine, leucine and isoleucine degradation || Pyruvate metabolism || Glyoxylate and dicarboxylate metabolism || Propanoate metabolism || Carbon metabolism	1.8.1.4	B4J058	KOG1335	Dihydrolipoamide dehydrogenase	Energy production and conversion	METABOLISM				0	AAEL006928-PA-supercont1228	97	dihydrolipoyl dehydrogenase	4787	_GAP_||PF07992||PF02852	_GAP_||Pyridine nucleotide-disulphide oxidoreductase||Pyridine nucleotide-disulphide oxidoreductase, dimerisation domain			0	clust_2666	273	pfam	PF10557	Cullin protein neddylation domain	3.23955155813576e-13
AAEL006937-PA-supercont1229	Phytophthora infestans	0	0	0	0	0	1	0	0	0	0	0	0	1	0	0	1	large	dgr:Dgri_GH17849	GH17849 gene product from transcript GH17849-RA; K06669 structural maintenance of chromosome 3 (chondroitin sulfate proteoglycan 6)		K06669	structural maintenance of chromosome 3 (chondroitin sulfate proteoglycan 6)	Cell cycle || Cell cycle - yeast || Meiosis - yeast || Oocyte meiosis		B4JWY8	KOG0964	Structural maintenance of chromosome protein 3 (sister chromatid cohesion complex Cohesin, subunit SMC3)	Cell cycle control, cell division, chromosome partitioning	CELLULAR PROCESSES AND SIGNALING				0	AAEL006937-PA-supercont1229	97	structural maintenance of chromosomes smc3	4787	PF02463	RecF/RecN/SMC N terminal domain			0	clust_355119	2				0
AAEL006939-PA-supercont1229	Phytophthora infestans	1	0	1	0	0	1	1	1	0	0	0	2	0	0	1	0	large	dgr:Dgri_GH14958	GH14958 gene product from transcript GH14958-RA						B4J158	KOG3791	Predicted RNA-binding protein involved in translational regulation	Translation, ribosomal structure and biogenesis	INFORMATION STORAGE AND PROCESSING				0	AAEL006939-PA-supercont1229	73	smaug protein	4787	_GAP_||PF00536||PF09246	_GAP_||SAM domain (Sterile alpha motif)||PHAT			0	clust_461902	1				0
AAEL006946-PA-supercont1229	Phytophthora infestans	2	0	0	1	0	0	0	2	6	0	3	1	0	0	2	1	large									KOG0359	Chaperonin complex component, TCP-1 zeta subunit (CCT6)	Posttranslational modification, protein turnover, chaperones	CELLULAR PROCESSES AND SIGNALING	chloro	gi242620036-NC_012898	Aureococcus anophagefferens, Strain CCMP1850	4.5e-13	AAEL006946-PA-supercont1229	100	chaperonin ATPase	4787	_GAP_||PF00118	_GAP_||TCP-1/cpn60 chaperonin family			0	clust_1989	358				0
AAEL006976-PA-supercont1230	Phytophthora infestans	NA	NA	0	0	0	1	0	2	0	0	0	0	0	0	0	NA	small	dan:Dana_GF13945	GF13945 gene product from transcript GF13945-RA						B3MWS6	KOG3104	Mod5 protein sorting/negative effector of RNA Pol III synthesis	Transcription	INFORMATION STORAGE AND PROCESSING				0	AAEL006976-PA-supercont1230	100	conserved hypothetical protein	4787	PF09174	Maf1 regulator			0	clust_4421	157	pfam	PF02985	HEAT repeat	7.47727810341523e-11
AAEL006976-PA-supercont1230	Phytophthora infestans	0	2	0	1	0	0	1	0	0	0	0	3	0	0	0	0	large	dan:Dana_GF13945	GF13945 gene product from transcript GF13945-RA						B3MWS6	KOG3104	Mod5 protein sorting/negative effector of RNA Pol III synthesis	Transcription	INFORMATION STORAGE AND PROCESSING				0	AAEL006976-PA-supercont1230	100	conserved hypothetical protein	4787	PF09174	Maf1 regulator			0	clust_4421	157	pfam	PF02985	HEAT repeat	7.47727810341523e-11
AAEL007005-PA-supercont1231	Phytophthora infestans	11	4	3	3	31	8	4	3	10	12	4	6	5	2	16	7	large	dgr:Dgri_GH23505 || dgr:Dgri_GH23503	GH23505 gene product from transcript GH23505-RA || GH23503 gene product from transcript GH23503-RA						B4K329	KOG1756	Histone 2A	Chromatin structure and dynamics	INFORMATION STORAGE AND PROCESSING				0	FBpp0157409-scaffold_6994dgri_r1	100	GH23503 [Source:FlyBase;GeneId:FBgn0130960]	7222	PF00125||_GAP_	Core histone H2A/H2B/H3/H4||_GAP_			0	clust_1253	524	pfam	PF00089	Trypsin	1.9927154832412e-191
AAEL007007-PA-supercont1231	Phytophthora infestans	0	0	0	0	0	0	0	0	0	0	0	1	0	1	1	0	large	dan:Dana_GF18817	GF18817 gene product from transcript GF18817-RA; K02540 minichromosome maintenance protein 2	dan03030	K02540	DNA replication licensing factor MCM2 [EC:3.6.4.12]	DNA replication || Cell cycle || Cell cycle - yeast || Meiosis - yeast		B3LYX2	KOG0477	DNA replication licensing factor, MCM2 component	Replication, recombination and repair	INFORMATION STORAGE AND PROCESSING				0	AAEL007007-PA-supercont1231	93	DNA replication licensing factor MCM2	4787	_GAP_||PF12619||PF14551||_GAP_||PF00493||_GAP_	_GAP_||Minichromosone maintenance protein 2||PF14551||_GAP_||MCM2/3/5 family||_GAP_			0	clust_2924	247	pfam	PF00160	Cyclophilin type peptidyl-prolyl cis-trans isomerase/CLD	0.000116830219363247
AAEL007043-PA-supercont1233	Phytophthora infestans	0	0	0	0	0	0	1	0	0	0	0	0	0	0	0	0	large	dgr:Dgri_GH20748	GH20748 gene product from transcript GH20748-RA						B4J6M3								0	AAEL007043-PA-supercont1233	69	conserved hypothetical protein	4787	_GAP_||PF08766	_GAP_||DEK C terminal domain			0	clust_9002	70	kegg	dan:Dana_GF22088	GF22088 gene product from transcript GF22088-RA	5.16365960878673e-07
AAEL007065-PA-supercont1233	Phytophthora infestans	0	0	0	1	10	3	5	0	2	0	7	8	3	1	5	5	large	dme:Dmel_CG8385 || dpo:Dpse_GA21036 || dan:Dana_GF23441 || der:Dere_GG13164 || dpe:Dper_GL25178 || dse:Dsec_GM22073 || dsi:Dsim_GD12049 || dwi:Dwil_GK20496 || dya:Dyak_GE19486 || dgr:Dgri_GH14762 || dmo:Dmoj_GI11864 || dvi:Dvir_GJ13559 || aga:AgaP_AGAP012014 || aag:AaeL_AAEL007065 || cqu:CpipJ_CPIJ004239	Arf79F; ADP ribosylation factor 79F; K07977 Arf/Sar family, other || GA21036 gene product from transcript GA21036-RA; K07977 Arf/Sar family, other || GF23441 gene product from transcript GF23441-RA; K07977 Arf/Sar family, other || GG13164 gene product from transcript GG13164-RA; K07977 Arf/Sar family, other || GL25178 gene product from transcript GL25178-RA; K07977 Arf/Sar family, other || GM2207…		K07977	Arf/Sar family, other			B3MB97||B4IB53||B3NEG6||B4QLB5||B4GRC0||B4J3R8||P61209||B4KYK8||Q1HR73||Q2M0P5||B4PIR1||Q7PZP1||B0WAT5||B4N532||B4LDP7	KOG0070	GTP-binding ADP-ribosylation factor Arf1	Intracellular trafficking, secretion, and vesicular transport	CELLULAR PROCESSES AND SIGNALING				0	AAEL007065-PA-supercont1233	100		7227	PF00025	ADP-ribosylation factor family	IISP		0	clust_6619	99	pfam	PF00400	WD domain, G-beta repeat	0.246661522898812
AAEL007124-PA-supercont1237	Phytophthora infestans	0	1	0	1	0	0	0	1	0	1	0	0	1	0	0	0	large									KOG0937	Adaptor complexes medium subunit family	Intracellular trafficking, secretion, and vesicular transport	CELLULAR PROCESSES AND SIGNALING				0	AAEL007124-PA-supercont1237	97	clathrin coat assembly protein ap-1	4787	PF01217||PF00928	Clathrin adaptor complex small chain||Adaptor complexes medium subunit family			0	clust_94154	6				0
AAEL007130-PA-supercont1238	Phytophthora infestans	NA	NA	0	0	0	0	0	0	0	0	1	0	0	1	0	NA	small	dan:Dana_GF25092	GF25092 gene product from transcript GF25092-RA; K01869 leucyl-tRNA synthetase [EC:6.1.1.4]	dan00970	K01869	leucyl-tRNA synthetase [EC:6.1.1.4]	Aminoacyl-tRNA biosynthesis	6.1.1.4	B3M9K8	KOG0435	Leucyl-tRNA synthetase	Translation, ribosomal structure and biogenesis	INFORMATION STORAGE AND PROCESSING				0	AAEL007130-PA-supercont1238	98	leucine--tRNA ligase	4787	_GAP_||PF00133||_GAP_||PF08264||_GAP_	_GAP_||tRNA synthetases class I (I, L, M and V)||_GAP_||Anticodon-binding domain||_GAP_			0	clust_5190	129	pfam	PF00083	Sugar (and other) transporter	1.45561279971699e-14
AAEL007132-PA-supercont1238	Phytophthora infestans	NA	NA	1	0	0	0	0	0	0	0	0	0	0	0	0	NA	small	dan:Dana_GF24711	GF24711 gene product from transcript GF24711-RA; K10413 dynein heavy chain 1, cytosolic	dan04145	K10413	dynein heavy chain 1, cytosolic	Phagosome || Vasopressin-regulated water reabsorption || Salmonella infection		B3M9K7	KOG3595	Dyneins, heavy chain	Cytoskeleton	CELLULAR PROCESSES AND SIGNALING				0	AAEL007132-PA-supercont1238	98	dynein heavy chain	4787	_GAP_||PF08385||_GAP_||PF08393||_GAP_||PF12774||_GAP_||PF07728||_GAP_||PF12775||_GAP_||PF12780||_GAP_||PF12777||PF12781||_GAP_||PF03028	_GAP_||Dynein heavy chain, N-terminal region 1||_GAP_||Dynein heavy chain, N-terminal region 2||_GAP_||PF12774||_GAP_||AAA domain (dynein-related subfamily)||_GAP_||PF12775||_GAP_||PF12780||_GAP_||PF12777||PF12781||_GAP_||Dynein heavy chain			0	clust_461969	1				0
AAEL007132-PA-supercont1238	Phytophthora infestans	0	0	3	0	1	1	1	1	0	2	0	2	0	0	1	0	large	dan:Dana_GF24711	GF24711 gene product from transcript GF24711-RA; K10413 dynein heavy chain 1, cytosolic	dan04145	K10413	dynein heavy chain 1, cytosolic	Phagosome || Vasopressin-regulated water reabsorption || Salmonella infection		B3M9K7	KOG3595	Dyneins, heavy chain	Cytoskeleton	CELLULAR PROCESSES AND SIGNALING				0	AAEL007132-PA-supercont1238	98	dynein heavy chain	4787	_GAP_||PF08385||_GAP_||PF08393||_GAP_||PF12774||_GAP_||PF07728||_GAP_||PF12775||_GAP_||PF12780||_GAP_||PF12777||PF12781||_GAP_||PF03028	_GAP_||Dynein heavy chain, N-terminal region 1||_GAP_||Dynein heavy chain, N-terminal region 2||_GAP_||PF12774||_GAP_||AAA domain (dynein-related subfamily)||_GAP_||PF12775||_GAP_||PF12780||_GAP_||PF12777||PF12781||_GAP_||Dynein heavy chain			0	clust_461969	1				0
AAEL007153-PA-supercont1240	Phytophthora infestans	0	0	0	0	0	0	0	0	0	0	0	0	0	0	0	1	large									KOG0583	Serine/threonine protein kinase	Signal transduction mechanisms	CELLULAR PROCESSES AND SIGNALING				0	AAEL007153-PA-supercont1240	95	5'-AMP-activated protein kinase, catalytic alpha-1 chain	4787	PF00069||_GAP_	Protein kinase domain||_GAP_			0	clust_15556	38	pfam	PF01161	Phosphatidylethanolamine-binding protein	0.000250338346958423
AAEL007168-PA-supercont1240	Phytophthora infestans	0	0	0	0	0	0	0	0	1	0	0	0	0	0	0	0	large	dme:Dmel_CG5271 || dpo:Dpse_GA24218 || dan:Dana_GF15783 || der:Dere_GG10127 || dpe:Dper_GL18966 || dse:Dsec_GM18339 || dsi:Dsim_GD23696 || dwi:Dwil_GK18589 || dya:Dyak_GE18939 || dya:Dyak_GE11312 || dgr:Dgri_GH13542 || dvi:Dvir_GJ21841	RpS27A; Ribosomal protein S27A; K02977 small subunit ribosomal protein S27Ae || GA24218 gene product from transcript GA24218-RA; K02977 small subunit ribosomal protein S27Ae || GF15783 gene product from transcript GF15783-RA; K02977 small subunit ribosomal protein S27Ae || GG10127 gene product from transcript GG10127-RA; K02977 small subunit ribosomal protein S27Ae || GL18966 gene product from tr…	dgr03010||dsi03010||dan03010||der03010||dpe03010||dya03010||dse03010||dvi03010||dpo03010||dme03010||dwi03010	K02977	small subunit ribosomal protein S27Ae	Ribosome		B4NQD0||B3MJH2||P15357||B4LR26||Q8IGR0||B3N9P3||B4G7L0||B5DVA8||B4HWN7||B4Q994||B4JPL3||Q6XJ39	KOG0004	Ubiquitin/40S ribosomal protein S27a fusion	Translation, ribosomal structure and biogenesis	INFORMATION STORAGE AND PROCESSING				0	AAEL007168-PA-supercont1240	100	conserved hypothetical protein	4787	PF00240||_GAP_||PF01599	Ubiquitin family||_GAP_||Ribosomal protein S27a			0	clust_1989	358				0
AAEL007187-PA-supercont1241	Phytophthora infestans	0	0	0	0	0	0	0	2	0	0	0	0	0	0	0	0	large									KOG2166	Cullins	Cell cycle control, cell division, chromosome partitioning	CELLULAR PROCESSES AND SIGNALING				0	AAEL006291-PA-supercont1199	97	cullin	4787	_GAP_||PF00888||PF10557	_GAP_||Cullin family||Cullin protein neddylation domain			0	clust_12997	46	kog	KOG0161	Myosin class II heavy chain	0.0261932494517915
AAEL007203-PA-supercont1243	Phytophthora infestans	0	0	0	0	2	0	0	0	0	0	1	1	0	0	0	0	large	dgr:Dgri_GH19249	GH19249 gene product from transcript GH19249-RA; K12870 pre-mRNA-splicing factor ISY1	dgr03040	K12870	pre-mRNA-splicing factor ISY1	Spliceosome		B4JF55	KOG3068	mRNA splicing factor	RNA processing and modification	INFORMATION STORAGE AND PROCESSING				0	AAEL007203-PA-supercont1243	79	conserved hypothetical protein	4787	PF06246	Isy1-like splicing family			0	clust_5142	131	pfam	PF11838	Domain of unknown function (DUF3358)	0.00474328433194349
AAEL007209-PA-supercont1243	Phytophthora infestans	1	0	0	0	0	0	1	1	0	0	0	1	2	0	1	1	large	dpo:Dpse_GA20665 || dan:Dana_GF18845 || dpe:Dper_GL24258	GA20665 gene product from transcript GA20665-RA; K07977 Arf/Sar family, other || GF18845 gene product from transcript GF18845-RA || GL24258 gene product from transcript GL24258-RA		K07977	Arf/Sar family, other			B3LZH3||Q299A4||B4G4Y2	KOG0075	GTP-binding ADP-ribosylation factor-like protein	General function prediction only	POORLY CHARACTERIZED				0	AAEL007209-PA-supercont1243	100	ADP-ribosylation factor, putative	4787	PF00025	ADP-ribosylation factor family			0	clust_30987	18				0
AAEL007225-PA-supercont1244	Phytophthora infestans	0	2	0	0	0	0	0	0	0	0	0	0	1	0	2	1	large									KOG3595	Dyneins, heavy chain	Cytoskeleton	CELLULAR PROCESSES AND SIGNALING				0	AAEL007225-PA-supercont1244	98	dynein heavy chain	4787	_GAP_||PF08385||_GAP_||PF08393||_GAP_||PF12774||_GAP_||PF07728||_GAP_||PF12775||_GAP_||PF12780||PF12777||PF12781||_GAP_||PF03028	_GAP_||Dynein heavy chain, N-terminal region 1||_GAP_||Dynein heavy chain, N-terminal region 2||_GAP_||PF12774||_GAP_||AAA domain (dynein-related subfamily)||_GAP_||PF12775||_GAP_||PF12780||PF12777||PF12781||_GAP_||Dynein heavy chain			0	clust_15678	37	pfam	PF00058	Low-density lipoprotein receptor repeat class B	1.56487175876352e-05
AAEL007260-PA-supercont1245	Phytophthora infestans	0	0	0	0	0	0	0	0	0	0	0	0	0	0	1	0	large	dgr:Dgri_GH14859	GH14859 gene product from transcript GH14859-RA						B4J2K2	KOG1721	FOG: Zn-finger	General function prediction only	POORLY CHARACTERIZED				0	AAEL007260-PA-supercont1245	84	conserved hypothetical protein	4787	_GAP_||PF13894||PF00096||PF13465||PF00096||_GAP_	_GAP_||PF13894||Zinc finger, C2H2 type||PF13465||Zinc finger, C2H2 type||_GAP_			0	clust_32695	17	kog	KOG3385	V-SNARE	8.83204356309091e-14
AAEL007273-PA-supercont1246	Phytophthora infestans	1	0	0	0	0	0	0	0	0	0	0	0	1	0	1	0	large	dgr:Dgri_GH20760	GH20760 gene product from transcript GH20760-RA; K09564 peptidyl-prolyl isomerase E (cyclophilin E) [EC:5.2.1.8]	dgr03040	K09564	peptidyl-prolyl isomerase E (cyclophilin E) [EC:5.2.1.8]	Spliceosome	5.2.1.8	B4J6C9	KOG0111	Cyclophilin-type peptidyl-prolyl cis-trans isomerase	Posttranslational modification, protein turnover, chaperones	CELLULAR PROCESSES AND SIGNALING				0	AAEL007273-PA-supercont1246	92	peptidyl-prolyl cis-trans isomerase e, ppie	4787	PF00076||_GAP_||PF00160	RNA recognition motif. (a.k.a. RRM, RBD, or RNP domain)||_GAP_||Cyclophilin type peptidyl-prolyl cis-trans isomerase/CLD			0	clust_96	2468	pfam	PF00270	DEAD/DEAH box helicase	1.46041806303867e-17
AAEL007281-PA-supercont1247	Phytophthora infestans	0	0	0	0	0	0	0	0	0	0	0	0	0	0	0	1	large	dan:Dana_GF13334	GF13334 gene product from transcript GF13334-RA						B3MC10								0	AAEL007281-PA-supercont1247	81	stretchin-mlck	4787	_GAP_||PF07679	_GAP_||Immunoglobulin I-set domain			0	clust_45352	12	pfam	PF00995	Sec1 family	0.000469358691519428
AAEL007293-PA-supercont1247	Phytophthora infestans	0	0	0	0	0	0	0	0	0	1	0	0	0	0	0	0	large									KOG0616	cAMP-dependent protein kinase catalytic subunit (PKA)	Signal transduction mechanisms	CELLULAR PROCESSES AND SIGNALING				0	AAEL007293-PA-supercont1247	96	cAMP-dependent protein kinase catalytic subunit	4787	_GAP_||PF00069||_GAP_	_GAP_||Protein kinase domain||_GAP_			0	clust_384	1123	pfam	PF00069	Protein kinase domain	2.22093721156074e-14
AAEL007293-PB-supercont1247	Phytophthora infestans	0	0	0	0	0	0	2	0	0	0	0	0	0	0	0	0	large									KOG0616	cAMP-dependent protein kinase catalytic subunit (PKA)	Signal transduction mechanisms	CELLULAR PROCESSES AND SIGNALING				0	AAEL007293-PA-supercont1247	96	cAMP-dependent protein kinase catalytic subunit	4787	_GAP_||PF00069||_GAP_	_GAP_||Protein kinase domain||_GAP_			0	clust_384	1123	pfam	PF00069	Protein kinase domain	2.22093721156074e-14
AAEL007297-PA-supercont1247	Phytophthora infestans	7	1	0	0	0	0	6	2	2	0	0	0	5	0	3	0	large									KOG0727	26S proteasome regulatory complex, ATPase RPT3	Posttranslational modification, protein turnover, chaperones	CELLULAR PROCESSES AND SIGNALING	chloro	gi149072041-NC_009573	Rhodomonas salina	2.5e-41	AAEL007297-PA-supercont1247	92	26S protease regulatory subunit 6b	4787	_GAP_||PF00004||_GAP_	_GAP_||ATPase family associated with various cellular activities (AAA)||_GAP_			0	clust_13045	46	kog	KOG1221	Acyl-CoA reductase	4.64658724961263e-09
AAEL007306-PA-supercont1247	Phytophthora infestans	14	2	0	1	1	0	6	1	3	0	1	7	10	0	6	3	large									KOG0035	Ca2+-binding actin-bundling protein (actinin), alpha chain (EF-Hand protein superfamily)	Cytoskeleton	CELLULAR PROCESSES AND SIGNALING				0	AAEL007306-PA-supercont1247	98	alpha-actinin	4787	_GAP_||PF00307||PF00435||PF13405||_GAP_||PF08726	_GAP_||Calponin homology (CH) domain||Spectrin repeat||EF-hand domain||_GAP_||Ca2+ insensitive EF hand			0	clust_17019	34	pfam	PF10191	Golgi complex component 7 (COG7)	0.000688080567979199
AAEL007320-PA-supercont1248	Phytophthora infestans	0	0	0	0	0	1	0	0	0	1	0	0	0	0	0	0	large	dgr:Dgri_GH15690	GH15690 gene product from transcript GH15690-RA						B4IZ81	KOG2621	Prohibitins and stomatins of the PID superfamily	Energy production and conversion	METABOLISM				0	AAEL007320-PA-supercont1248	84	conserved hypothetical protein	4787	PF01145||_GAP_	SPFH domain / Band 7 family||_GAP_			0	clust_336809	2				0
[truncated: 224,666 more rows]
[truncated: 3 more columns]
