# Supplementary material for: Diel transcriptional response of a California Current plankton microbiome to light, low iron, and enduring viral infection
Source: ISME J. 2019 Jul 18;13(11):2817–33. doi: 10.1038/s41396-019-0472-2 (PMC6794264; doi:10.1038/s41396-019-0472-2)
Supplement: Supplementary file 12 — Supplemental Dataset 9 [file 41396_2019_472_MOESM12_ESM.xls]

## Sheet: A
A. Differential expression (EdgeR FDR < 0.05) between large and small fraction of 15 taxa groups shown in main text figures using ab initio ORFs.
LPI_taxa_group	size_class_DE_fraction_up	size_class_DE_FDR.tgw	size_class_DE_log2FC	percent_lf_expression	percent_sf_expression
Fungi	large	9.59848e-108	-5.1925	1.69039	0.0441305
SAR11	small	4.36159e-123	4.427	0.38748	7.61585
Other Proteobacteria	small	5.06396e-158	3.38297	3.51529	33.0652
Diatom	large	4.3302e-112	-3.39371	11.418	1.01324
Dinophyta	large	5.52799e-126	-3.25112	34.886	3.47209
Archaea	small	1.49611e-17	2.01427	0.959177	3.63425
Ostreococcus	small	1.21199e-28	1.8997	3.29662	11.5417
Flavobacteria	small	9.30251e-32	1.7198	1.67895	4.98757
Ciliophora	large	2.84644e-31	-1.70088	8.59511	2.43364
Haptophyta	large	7.85262e-17	-1.60526	5.09101	1.59098
Other Bacteria	small	4.13957e-39	1.43195	3.66464	8.92186
Cyanobacteria	small	0.0454743	0.511446	4.88134	6.40978
Other Eukaryotes	large	0.0269388	-0.50692	13.3323	9.29762
Pelagophyte	neither	0.644934	-0.170835	4.21615	3.78516
Virus	neither	0.917219	0.0208082	2.38761	2.18684

## Sheet: B
B. Differential expression (EdgeR FDR < 0.05) between large and small fraction of 26 taxa groups using ab initio ORFs for higher resolution.
LPI_taxa_group	size_class_DE_fraction_up	size_class_DE_FDR.tgw	size_class_DE_log2FC	percent_lf_expression	percent_sf_expression
Metazoa	large	1.1261e-41	-6.35185	7.07545	0.172677
Fungi	large	8.65086e-98	-6.13709	1.69039	0.0441305
Centric Diatom	large	3.0557e-141	-4.49379	10.6453	0.817406
Dinophyta	large	4.08277e-125	-4.15346	34.886	3.47209
SAR11	small	2.6895e-186	3.56145	0.38748	7.61585
SAR116	small	6.26692e-75	3.37242	0.13818	2.35821
SAR86	small	3.35583e-100	2.98279	0.317526	4.08978
Other Eukaryotes	large	4.46267e-61	-2.82547	3.52656	0.883771
SAR406	small	5.2539e-58	2.64398	0.36534	3.77286
Pennate Diatom	large	1.86926e-93	-2.77982	0.772664	0.195834
Other Archaea	small	6.15347e-09	2.56624	0.237936	2.34443
Ciliophora	large	5.40679e-46	-2.59735	8.59511	2.43364
Other Proteobacteria	small	3.45121e-109	2.3845	2.99693	26.119
Haptophyta	large	2.9239e-26	-2.51018	5.09101	1.59098
SAR92	small	8.72253e-57	2.29289	0.0626483	0.498243
Other Chlorophyta	small	1.08534e-10	1.01939	1.99457	7.11014
Ostreococcus	small	7.21243e-07	1.01431	3.29662	11.5417
Pelagophyte	large	0.00581202	-1.01687	4.21615	3.78516
Flavobacteria	small	4.54259e-13	0.85747	1.67895	4.98757
Virus	large	8.1564e-06	-0.814858	2.38761	2.18684
Synechococcus	neither	0.191486	-0.358443	4.53278	5.70476
Other Cyanobacteria	small	0.0143876	0.283304	0.348564	0.705019
Other Stramenopiles	neither	0.259729	-0.189588	0.735688	1.13103
Other Bacteria	neither	0.354361	-0.148564	2.56014	3.83656
Euryarchaeota	neither	0.5543	0.10851	0.721241	1.28982
Other Bacteroidetes/Chlorobi	neither	0.5543	0.0847321	0.739158	1.31244
