# Supplementary material for: Diel transcriptional response of a California Current plankton microbiome to light, low iron, and enduring viral infection
Source: ISME J. 2019 Jul 18;13(11):2817–33. doi: 10.1038/s41396-019-0472-2 (PMC6794264; doi:10.1038/s41396-019-0472-2)
Supplement: Supplementary file 13 — Supplemental Dataset 10 [file 41396_2019_472_MOESM13_ESM.csv]

LPI_taxa_group	LPI_genus	size_class_DE_fraction_up	size_class_DE_log2FC	size_class_DE_FDR.tgw	raw_lf_expression	raw_sf_expression	percent_lf_expression	percent_sf_expression
Dinophyta	Amoebophrya	Small fraction	2.19854675578062	6.98891280654645e-44	20957	943	0.065326944258227	0.03652439581755
Dinophyta	Karlodinium	Large fraction	-1.14661242243259	8.72152580958957e-58	1930000	8408	6.01617609478351	0.325659724320212
Dinophyta	Dinophysis	Large fraction	-1.13701555847665	2.97842679235839e-24	296251	1361	0.923470561790524	0.0527144249286167
Dinophyta	Gyrodinium	Large fraction	-3.5318486753697	1.22110893827135e-08	6021	5	0.0187685991019127	0.000193660635299841
Dinophyta	Gymnodinium	Small fraction	0.913234318639781	4.3904699893867e-58	158417	2736	0.493815838553016	0.105971099636073
Dinophyta	Akashiwo	Large fraction	-3.14349118130164	2.06593800675886e-11	3587	4	0.0111813594051754	0.000154928508239873
Dinophyta	Ceratium	Large fraction	-0.787719179205568	6.87885287504333e-29	369328	2011	1.15126543250477	0.077890307517596
Dinophyta	Pyrodinium	Small fraction	0.728381993153386	4.21076186647896e-32	109769	1730	0.342170794688234	0.0670065798137449
Dinophyta	Protoceratium	Small fraction	0.781243212322015	8.27976862922195e-19	52806	825	0.164606318580901	0.0319540048244737
Dinophyta	Prorocentrum	Large fraction	-0.69343253933709	1.9675177727926e-30	364295	2098	1.13557661681304	0.0812600025718132
Dinophyta	Durinskia	Small fraction	0.699032855393288	3.06555862685763e-12	89390	1376	0.278645586068756	0.0532954068345162
Dinophyta	Peridinium	Small fraction	1.07988715553422	1.64520447920074e-08	11328	198	0.0353115247677242	0.0076689611578737
Dinophyta	Amphidinium	Large fraction	-0.50473970804847	2.92582956851699e-20	371588	2485	1.15831028119607	0.0962493357440209
Dinophyta	Togula	Small fraction	0.516993555540365	2.28605747738237e-12	67692	904	0.211008804252894	0.0350138428622112
Dinophyta	Pelagodinium	Large fraction	-0.497268625946375	7.55823989882547e-12	127546	858	0.397585075743657	0.0332321650174527
Dinophyta	Lessardia	Large fraction	-2.11948617657589	0.00029869093396294	1282	3	0.00399623717798573	0.000116196381179905
Dinophyta	Alexandrium	Small fraction	0.384008112441998	1.99493682397983e-11	2070750	24476	6.45492054314661	0.948007541919781
Dinophyta	Polarella	Large fraction	-0.430048339465806	7.54726826957827e-08	167091	1181	0.520854341892991	0.0457426420578224
Dinophyta	Scrippsiella	Large fraction	-0.33753561300742	9.63302970350819e-06	578673	4291	1.8038335074076	0.166199557214323
Dinophyta	Lingulodinium	Small fraction	0.327717063022669	6.41946205767231e-06	109765	1306	0.342158325929488	0.0505841579403184
Dinophyta	Oxyrrhis	Small fraction	0.286077383940769	0.000195417787538075	236598	2715	0.73752084542673	0.105157724967814
Dinophyta	Karenia	Large fraction	-0.245498974513454	1.31042630020246e-05	1290039	10424	4.02129626587483	0.403743692473108
Dinophyta	Brandtodinium	Small fraction	0.244044843506754	0.00725116210322467	60378	669	0.188209678886445	0.0259117930031187
Dinophyta	Noctiluca	Small fraction	0.228833143797832	0.0170407826439684	75754	864	0.236139587504783	0.0334645577798125
Dinophyta	Crypthecodinium	Small fraction	0.236144860185733	0.0120773185307208	56835	625	0.177165475827472	0.0242075794124801
Dinophyta	Heterocapsa	Small fraction	0.191494866954766	0.0129006192229252	143855	1574	0.448423322339421	0.0609643679923899
Dinophyta	Gambierdiscus	Neither fraction	-0.147758398488953	0.192679000869939	58055	494	0.1809684472449	0.0191336707676243
Dinophyta	Kryptoperidinium	Neither fraction	0.1182873224306	0.0470654040610236	239544	2389	0.746704086242913	0.092531051546264
Dinophyta	Thoracosphaera	Neither fraction	-4.01043154648422	0.327258725875227	54	0	0.000168328243066482	0
Dinophyta	Gonyaulax	Neither fraction	0.12649661777451	0.211950209288562	47395	477	0.147739205187702	0.0184752246076048
Dinophyta	Symbiodinium	Neither fraction	0.0829611658304955	0.288502113634061	687373	6920	2.14267202632105	0.26802631925498
Dinophyta	Azadinium	Neither fraction	0.0603054735149224	0.310223402169451	204819	1950	0.638459674382106	0.0755276477669379
Haptophyta	Imantonia	Large fraction	-3.6435107384771	2.64329808400629e-79	91368	258	0.284811387268487	0.00999288878147179
Haptophyta	Isochrysis	Large fraction	-2.04622977803233	4.14794189914806e-29	171198	1405	0.533656639935103	0.0544186385192553
Haptophyta	Chrysoculter	Small fraction	1.41476527091681	7.2889917282146e-12	3074	252	0.00958224109604379	0.00976049601911198
Haptophyta	Scyphosphaera	Large fraction	-1.30713554770308	1.26636609919787e-15	25036	309	0.0780419609891192	0.0119682272615302
Haptophyta	Pavlova	Small fraction	1.11386487867909	3.53562640938184e-15	14316	907	0.0446256875507362	0.0351300392433911
Haptophyta	Gephyrocapsa	Large fraction	-0.675754782085485	0.00155463775182028	10226	188	0.0318763817332934	0.00728163988727402
Haptophyta	Chrysochromulina	Small fraction	0.3955797693002	2.40481271572314e-07	252720	10376	0.787776177551134	0.40188455037423
Haptophyta	Coccolithus	Small fraction	0.405004929369636	0.0166533285518166	8588	356	0.0267704250269434	0.0137886372333487
Haptophyta	Emiliania	Large fraction	-0.345696586338486	0.000118144505432622	245272	6131	0.764559348766706	0.237466671004665
Haptophyta	Exanthemachrysis	Neither fraction	-0.362161729082619	0.255015978909921	10363	240	0.0323034367203324	0.00929571049439236
Haptophyta	Prymnesium	Large fraction	-0.294119842947605	0.00456697099696112	36546	990	0.113920814279771	0.0383448057893685
Haptophyta	Pleurochrysis	Neither fraction	0.233536804072634	0.112259767156313	12638	472	0.0393950432569296	0.018281563972305
Haptophyta	Phaeocystis	Small fraction	0.191490868468172	0.00644656968873793	704545	26015	2.19620040761619	1.00761628546507
Haptophyta	Calcidiscus	Neither fraction	-0.140578320768681	0.349513042797896	17982	506	0.0560533049411384	0.0195984562923439
Haptophyta	Haptolina	Neither fraction	0.0833939801027681	0.481887366948696	42873	1452	0.133643273425727	0.0562390484910738
Haptophyta	Pavlovales sp.	Neither fraction	0.00848796629075365	0.858640085566114	3707	127	0.0115554221675453	0.00491898013661596
Ciliophora	Blepharisma	Large fraction	-2.3214220658574	1.59374129709659e-23	74526	288	0.232311678569863	0.0111548525932708
Ciliophora	Climacostomum	Large fraction	-1.6051921938479	0.000109331279371862	54830	392	0.170915510506207	0.0151829938075075
Ciliophora	Aristerostoma	Large fraction	-1.21581111737873	2.23694761000812e-11	42250	336	0.13170126425109	0.0130139946921493
Ciliophora	Fabrea	Large fraction	-0.881546597349777	0.00445593544685161	16763	189	0.0522534507133969	0.00732037201433399
Ciliophora	Pseudokeronopsis	Small fraction	0.771301139191035	6.81790261238037e-12	101652	3148	0.316868566003593	0.12192873598478
Ciliophora	Tetrahymena	Large fraction	-0.693605873648219	1.83437976210591e-06	66721	794	0.207982013067384	0.0307533088856147
Ciliophora	Strombidium	Small fraction	0.586210528416438	9.42956783002684e-09	1009342	27813	3.14631047246683	1.07725664991889
Ciliophora	Protocruzia	Small fraction	0.505360645614206	0.00305600244183382	26026	685	0.0811279787786714	0.0265315070360782
Ciliophora	Platyophrya	Large fraction	-0.438339127631292	0.00911605958600737	55561	750	0.173194176166978	0.0290490952949761
Ciliophora	Anophryoides	Neither fraction	0.705211456968243	0.150117965158423	647	19	0.00201682172711136	0.000735910414139395
Ciliophora	Strombidinopsis	Large fraction	-0.281775322092547	0.0020619926866389	405035	6462	1.26257092463764	0.250287005061514
Ciliophora	Condylostoma	Neither fraction	0.465298124659364	0.345922471473101	1256	41	0.00391519024613891	0.0015880172094587
Ciliophora	Myrionecta	Neither fraction	-0.212760923161114	0.354797393902071	66794	1185	0.208209567914492	0.0458975705660623
Ciliophora	Euplotes	Neither fraction	-0.208547665854383	0.0404162468799916	158702	2614	0.494704237613644	0.101245780134757
Ciliophora	Mesodinium	Neither fraction	-0.193111806056737	0.353119984589834	54148	1007	0.168789587140071	0.039003251949388
Ciliophora	Litonotus	Neither fraction	-0.164142374857501	0.447147405795144	8094	124	0.0252305333218538	0.00480278375543605
Ciliophora	Paramecium	Neither fraction	0.110547424308753	0.374659881873153	61739	1188	0.192452174049658	0.0460137669472422
Ciliophora	Favella	Neither fraction	-0.0191096644349187	0.817456757122462	519851	9469	1.62047417567321	0.366754511130839
Ciliophora	Tiarina	Neither fraction	0.0132399844827754	0.938126577044455	31258	653	0.0974371152180016	0.0252920789701592
Proteobacteria	Carsonella	Large fraction	-6.18487377728163	3.70823924592267e-39	1793	16	0.00558912110774448	0.000619714032959491
Proteobacteria	Microvirga	Small fraction	8.52301228234211	1.80136290523526e-101	29	456	9.03985009060735e-05	0.0176618499393455
Proteobacteria	Desulfobulbus	Large fraction	-4.19888485943828	2.2379175105324e-28	6034	159	0.0188091225678361	0.00615840820253494
Proteobacteria	Plesiocystis	Large fraction	-3.75581405725291	1.7783896175905e-103	15340	646	0.0478176897896265	0.0250209540807394
Proteobacteria	Accumulibacter phosphatis	Large fraction	-4.11634792724452	1.08798467668266e-53	3458	94	0.0107792419356277	0.00364081994363701
Proteobacteria	Oceaniovalibus	Small fraction	8.11838236373377	8.82777633461886e-88	31	331	9.66328802789062e-05	0.0128203340568495
Proteobacteria	Paracoccus	Small fraction	3.6999904415951	2.2529865983396e-131	383	1755	0.00119388364989745	0.0679748829902442
Proteobacteria	Thiorhodovibrio	Small fraction	7.71629431244498	5.43708838740383e-56	11	260	3.42890865505796e-05	0.0100703530355917
Proteobacteria	unclassified Methylophilales_X	Small fraction	3.15537931671169	1.01610824721845e-74	700	2456	0.00218203278049143	0.0951261040592818
Proteobacteria	Roseomonas	Small fraction	7.6692986419917	1.21700201977123e-64	14	256	4.36406556098286e-05	0.00991542452735185
Proteobacteria	Xenorhabdus	Large fraction	-4.09245719827392	9.36267878149236e-41	1355	43	0.00422379202509413	0.00166548146357863
Proteobacteria	Thiobacillus	Small fraction	7.5567576499768	3.68473301377946e-56	21	225	6.54609834147429e-05	0.00871472858849284
Proteobacteria	Haliangium	Large fraction	-3.10876739966379	8.88236334700151e-34	7921	581	0.0246912595061037	0.0225033658218415
Proteobacteria	Chromohalobacter	Small fraction	7.53921008564515	1.84430569854463e-70	16	229	4.98750349826613e-05	0.00886965709673271
Proteobacteria	Sorangium	Large fraction	-3.04196209330376	5.11862862222445e-91	11450	768	0.035691821909467	0.0297462735820556
Proteobacteria	Bdellovibrio	Large fraction	-3.02685738642117	4.2353136472076e-131	10246	687	0.0319387255270217	0.0266089712901981
Proteobacteria	Herbaspirillum	Small fraction	7.36982438365649	7.98217988226869e-57	8	210	2.49375174913306e-05	0.00813374668259332
Proteobacteria	Ketogulonicigenium	Small fraction	2.97214529311568	2.34599223285743e-15	347	1131	0.00108166482118647	0.043806035704824
Proteobacteria	Odyssella thessalonicensis	Large fraction	-2.99877286483613	5.49386838893662e-44	3274	223	0.0102056790333271	0.0086372643343729
Proteobacteria	Myxococcus	Large fraction	-2.70881251918659	3.66299026837321e-91	15305	1268	0.0477085881506019	0.0491123371120396
Proteobacteria	Francisella	Large fraction	-2.66788569484299	7.12238005356523e-124	18179	1567	0.0566673913093624	0.0606932431029701
Proteobacteria	Stigmatella	Large fraction	-2.85793115712496	7.32262531174586e-61	3897	284	0.0121476882079644	0.010999924085031
Proteobacteria	Hydrogenophaga	Small fraction	7.07915098230929	9.4289265384415e-50	15	164	4.67578452962449e-05	0.00635206883783478
Proteobacteria	Advenella	Small fraction	7.0336883097103	1.48322144001708e-48	21	150	6.54609834147429e-05	0.00580981905899523
Proteobacteria	Granulibacter	Large fraction	-3.0764540355246	2.04607874527809e-26	1725	111	0.00537715220906817	0.00429926610365647
Proteobacteria	Ochrobactrum	Small fraction	3.35861733984844	1.75065910563933e-45	93	391	0.000289898640836719	0.0151442616804476
Proteobacteria	Thiovulum	Large fraction	-3.13828923120859	2.01364018637414e-31	1511	84	0.00471007361617507	0.00325349867303733
Proteobacteria	Phaeospirillum	Small fraction	2.57081967120295	7.00431955096424e-40	702	1510	0.00218826715986426	0.058485511860552
Proteobacteria	Aurantimonas	Small fraction	3.19830303504036	8.84816304780405e-44	101	415	0.000314836158328049	0.0160738327298868
Proteobacteria	Rubrivivax	Large fraction	-2.60814897828971	1.39360576547924e-32	4001	341	0.0124718759353517	0.0132076553274491
Proteobacteria	Methylocystis	Small fraction	3.05958363054961	1.88240985096926e-42	154	514	0.000480047211708115	0.0199083133088236
Proteobacteria	Oceanibulbus	Small fraction	2.69343852631174	6.04114893034768e-28	375	955	0.00116894613240612	0.0369891813422696
Proteobacteria	Desulfococcus	Large fraction	-2.69043469290289	1.2558931629161e-30	2737	210	0.00853174817172149	0.00813374668259332
Proteobacteria	Haemophilus	Large fraction	-2.38957831210788	2.45913905378542e-75	15549	1626	0.0484691824340875	0.0629784385995083
Proteobacteria	Salinisphaera	Small fraction	6.77966808614471	4.6574944054084e-45	10	135	3.11718968641633e-05	0.0052288371530957
Proteobacteria	Oligotropha	Large fraction	-2.54984965109583	3.03243402277733e-20	2731	247	0.00851304503360299	0.00956683538381214
Proteobacteria	Sphingopyxis	Small fraction	6.67939732295262	5.38304106677612e-44	11	124	3.42890865505796e-05	0.00480278375543605
Proteobacteria	Methylobacter	Small fraction	2.38623814933595	3.50068371444849e-60	614	1469	0.00191395446745963	0.0568974946510933
Proteobacteria	Rahnella	Small fraction	6.64187749646732	1.10820490043987e-40	12	117	3.74062762369959e-05	0.00453165886601628
Proteobacteria	Chromobacterium	Small fraction	6.62027206883906	1.46658370931358e-40	8	120	2.49375174913306e-05	0.00464785524719618
Proteobacteria	Anaeromyxobacter	Large fraction	-2.33431868702212	3.3088681016587e-63	7758	793	0.0241831575872179	0.0307145767585548
Proteobacteria	Desulfatibacillum	Large fraction	-2.26911348392177	6.70777751461799e-54	7546	855	0.0235223133736976	0.0331159686362728
Proteobacteria	Rhodoferax	Small fraction	6.52954122828027	9.11814776357325e-36	6	113	1.8703138118498e-05	0.0043767303577764
Proteobacteria	Aliivibrio	Large fraction	-3.03398165738836	7.32594182691327e-22	808	51	0.00251868926662439	0.00197533848005838
Proteobacteria	Uncultured Alphaproteobacteria	Small fraction	2.06457412215599	2.39583242986406e-90	12021	21735	0.0374717372204107	0.841842781648408
Proteobacteria	Citrobacter	Small fraction	6.48753092098254	2.94680811981723e-39	11	106	3.42890865505796e-05	0.00410560546835663
Proteobacteria	Oceanospirillum	Small fraction	2.48546737686654	1.91047892459816e-27	249	599	0.000776180231917666	0.0232005441089209
Proteobacteria	Kinetoplastibacterium	Large fraction	-2.40614798706279	1.38331870742151e-25	2255	230	0.00702926274286882	0.00890838922379268
Proteobacteria	Anaplasma	Large fraction	-2.43306396766517	6.82225866564259e-41	1755	193	0.00547066789966066	0.00747530052257386
Proteobacteria	Sulfurovum	Large fraction	-2.76115205718916	3.58788841360641e-13	864	78	0.00269325188906371	0.00302110591067752
Proteobacteria	Wolbachia	Large fraction	-2.16544842880598	1.03733683714264e-39	7781	968	0.0242548529500055	0.0374926989940492
Proteobacteria	Methylotenera	Small fraction	2.20007137997177	5.73091336775915e-34	741	1404	0.0023098375576345	0.0543799063921953
Proteobacteria	Nitrosococcus	Large fraction	-2.08434397053435	1.19079448360696e-49	19318	2293	0.0602178703621906	0.088812767348507
Proteobacteria	Parvibaculum	Small fraction	2.07635208534433	1.38233284313484e-17	1310	3153	0.00408351848920539	0.12212239662008
Proteobacteria	Plautia stali symbiont genus	Small fraction	6.3214864893512	5.82852839816326e-29	9	97	2.8054707177747e-05	0.00375701632481691
Proteobacteria	Cardiobacterium	Large fraction	-2.32194092403288	1.19978060942347e-36	1746	194	0.00544261319248291	0.00751403264963383
Proteobacteria	Desulfuromonas	Large fraction	-2.29356354067676	1.78788359445797e-35	1964	215	0.00612216054412167	0.00832740731789316
Proteobacteria	Halothiobacillus	Small fraction	6.27138752715842	6.65853640657259e-33	6	94	1.8703138118498e-05	0.00364081994363701
Proteobacteria	Thalassobaculum	Small fraction	1.94115131726898	8.17455343793573e-73	3814	6230	0.0118889614639919	0.241301151583602
Proteobacteria	Hyphomonas	Small fraction	2.13084646985379	3.95134046507821e-24	513	1015	0.00159911830913158	0.0393131089658677
Proteobacteria	Mariprofundus	Large fraction	-2.72190236882763	2.39391745025952e-20	623	56	0.00194200917463737	0.00216899911535822
Proteobacteria	Desulfarculus	Large fraction	-2.2550876896106	2.18186467025524e-37	1609	179	0.00501555820544387	0.0069330507437343
Proteobacteria	Starkeya	Small fraction	2.37164481391337	1.37827009819984e-10	149	298	0.000464461263276033	0.0115421738638705
Proteobacteria	Kangiella	Small fraction	2.35386205261211	1.42928962457566e-26	183	394	0.000570445712614188	0.0152604580616275
Proteobacteria	Thiomicrospira	Small fraction	6.08038676205446	5.41587679139432e-24	8	80	2.49375174913306e-05	0.00309857016479745
Proteobacteria	Mannheimia	Small fraction	6.03495896022369	1.38511564694132e-26	12	73	3.74062762369959e-05	0.00282744527537768
Proteobacteria	SUP05_XX	Small fraction	1.76633856361712	7.93135281277976e-32	31241	45985	0.0973841229933325	1.78109686285264
Proteobacteria	Portiera	Large fraction	-3.12711320433054	2.39897085892232e-18	376	21	0.00117206332209254	0.000813374668259332
Proteobacteria	Brenneria	Large fraction	-2.7049659968328	9.34224425540359e-13	641	44	0.00199811858899287	0.0017042135906386
Proteobacteria	Midichloria_X	Large fraction	-2.04626863832469	3.5808933863661e-23	1488	180	0.0046383782533875	0.00697178287079427
Proteobacteria	unclassified Rhodobacterales_X	Large fraction	-2.01881172658151	2.30911850081934e-25	1559	185	0.00485969872112306	0.00716544350609411
Proteobacteria	Phyllobacterium	Large fraction	-2.04274237066077	2.79780067156206e-24	1591	184	0.00495944879108838	0.00712671137903414
Proteobacteria	Desulfomonile	Large fraction	-2.04263909013405	8.47157451627522e-15	1246	174	0.00388401834927475	0.00673939010843446
Proteobacteria	Nautella	Small fraction	1.89298794735635	1.91900502735683e-30	493	884	0.00153677451540325	0.0342392003210119
Proteobacteria	Hippea	Small fraction	5.80441416801994	3.44958910498902e-20	1	71	3.11718968641633e-06	0.00274998102125774
Proteobacteria	Ramlibacter	Large fraction	-2.05934631538488	2.77153654149019e-22	949	133	0.0029582130124091	0.00515137289897577
Proteobacteria	Rhodanobacter	Large fraction	-2.1633712430357	2.67066196405193e-21	794	94	0.00247504861101456	0.00364081994363701
Proteobacteria	Pseudoxanthomonas	Large fraction	-1.93770929577525	3.05683925906589e-16	1512	191	0.00471319080586149	0.00739783626845392
Proteobacteria	Lawsonia	Large fraction	-3.10677411906741	2.75300599565345e-08	306	15	0.000953860044043396	0.000580981905899523
Proteobacteria	Serratia	Large fraction	-1.72963926088173	7.92468965214016e-20	4406	703	0.0137343377583503	0.0272286853231576
Proteobacteria	Alishewanella	Small fraction	1.75988818939436	1.51104691191668e-27	712	1039	0.00221943905672843	0.0402426800153069
Proteobacteria	Octadecabacter	Small fraction	1.59267611974348	2.55292277771137e-54	4156	6143	0.0129550403367463	0.237931456529385
Proteobacteria	34P16	Large fraction	-1.90152824998342	8.25663881793509e-07	1558	189	0.00485658153143664	0.00732037201433399
Proteobacteria	Pseudovibrio	Small fraction	1.61539665167024	4.09499702490913e-41	1836	2592	0.00572316026426038	0.100393673339438
Proteobacteria	Parasutterella	Small fraction	5.62205728633872	5.76743033737373e-21	6	57	1.8703138118498e-05	0.00220773124241819
Proteobacteria	Geobacter	Large fraction	-1.63014573567447	1.04111108638201e-21	11488	1887	0.0358102751175508	0.07308752376216
Proteobacteria	Rickettsia	Large fraction	-1.61900005915865	3.74087616229425e-43	15176	2657	0.0473064706810542	0.102911261598335
Proteobacteria	Beijerinckia	Small fraction	2.33281060405934	5.43293513501631e-18	90	204	0.00028054707177747	0.00790135392023351
Proteobacteria	Ectothiorhodospira	Small fraction	1.86712811911629	4.58386338651071e-24	280	503	0.000872813112196572	0.019482259911164
Proteobacteria	Dasania	Small fraction	1.52918143558914	1.43630515542854e-50	6683	8978	0.0208321786743203	0.347737036744394
Proteobacteria	Afipia	Small fraction	1.95218095298875	1.55012189916611e-19	225	405	0.000701367679443674	0.0156865114592871
Proteobacteria	Methylomicrobium	Large fraction	-1.60583892941772	4.94867241900987e-49	7782	1297	0.0242579701396919	0.0502355687967787
Proteobacteria	Lautropia	Small fraction	5.54956671736454	1.64016233520931e-19	2	58	6.23437937283266e-06	0.00224646336947815
Proteobacteria	Acidithiobacillus	Large fraction	-1.68101342362143	1.46212033558498e-08	2558	442	0.00797377121785297	0.0171196001605059
Proteobacteria	Desulfonatronospira	Small fraction	5.51412418877737	1.09365865206639e-18	4	54	1.24687587456653e-05	0.00209153486123828
Proteobacteria	Hirschia	Small fraction	1.68937871117862	2.29565933051618e-30	492	730	0.00153365732571683	0.0282744527537768
Proteobacteria	Desulfovibrio	Large fraction	-1.57374669543067	3.3262313119091e-27	13337	2374	0.0415739588477346	0.0919500696403645
Proteobacteria	SAR116_XX	Small fraction	1.49294700123458	6.98195636105586e-22	40576	56355	0.126483088716029	2.18274902046451
Proteobacteria	Bacteriovorax	Large fraction	-1.57980535533397	4.94157405664163e-48	6816	1266	0.0212467649026137	0.0490348728579197
Proteobacteria	Pelomonas	Small fraction	1.76675309717327	1.07365637710598e-08	217	301	0.000676430161952343	0.0116583702450504
Proteobacteria	Herminiimonas	Small fraction	2.33810277962998	2.95274969685821e-20	83	205	0.000258726743972555	0.00794008604729348
Proteobacteria	Uncultured Deltaproteobacteria	Small fraction	2.35449828352574	9.88379668058225e-20	69	188	0.000215086088362727	0.00728163988727402
Proteobacteria	Nautilia	Large fraction	-2.62244811144981	5.91804987048396e-17	272	25	0.000847875594705241	0.000968303176499204
Proteobacteria	Helicobacter	Large fraction	-1.57628761859343	5.07227592791504e-35	4678	839	0.0145822133530556	0.0324962546033133
Proteobacteria	Celeribacter	Small fraction	1.56081094428794	1.79558087645721e-36	1296	1800	0.00403987783359556	0.0697178287079427
Proteobacteria	Rhodobacteraceae_X	Small fraction	1.55395320047885	1.82966798279339e-30	1151	1555	0.00358788532906519	0.0602284575782505
Proteobacteria	Polaromonas	Small fraction	1.93015020875145	1.86286826582022e-17	177	310	0.00055174257449569	0.0120069593885901
Proteobacteria	Janthinobacterium	Small fraction	5.45266230816301	4.55409518244082e-19	2	55	6.23437937283266e-06	0.00213026698829825
Proteobacteria	Thauera	Small fraction	5.43117194357065	1.14732580895344e-16	5	51	1.55859484320816e-05	0.00197533848005838
Proteobacteria	Ehrlichia	Large fraction	-1.64054814246055	4.93973596394977e-26	1846	330	0.00575433216112454	0.0127816019297895
Proteobacteria	Shewanella	Large fraction	-1.47004625150626	3.17946066301208e-56	36709	7097	0.114428916198657	0.274881905744594
Proteobacteria	Pelagibaca	Large fraction	-1.55230888841381	9.04992881883443e-28	3182	581	0.00991889758217676	0.0225033658218415
Proteobacteria	Sphingobium	Large fraction	-1.47249811636582	1.7853634151972e-48	6693	1278	0.0208633505711845	0.0494996583826393
Proteobacteria	Bibersteinia	Small fraction	5.28194415858433	5.30300165511062e-16	5	45	1.55859484320816e-05	0.00174294571769857
Proteobacteria	Nitratiruptor	Large fraction	-2.90472375606321	1.82112841898798e-15	213	15	0.000663961403206678	0.000580981905899523
Proteobacteria	Acetobacteraceae_X	Small fraction	1.96349517229395	1.14203488896193e-16	125	242	0.000389648710802041	0.0093731747485123
Proteobacteria	Ahrensia	Small fraction	1.39058568931602	3.73114727949897e-24	2334	2650	0.00727552072809571	0.102640136708916
Proteobacteria	Orientia	Large fraction	-1.68065515105955	4.68357393755581e-16	874	147	0.00272442378592787	0.00569362267781532
Proteobacteria	Polynucleobacter	Small fraction	1.69656968592243	2.31919977053536e-11	212	333	0.000660844213520262	0.0128977983109694
Proteobacteria	PS1_clade_XX	Small fraction	1.340169147397	1.91809524957221e-30	4543	5393	0.0141613927453894	0.208882361234408
Proteobacteria	Desulfobacca	Small fraction	5.18229221051531	6.33363644126338e-15	3	44	9.35156905924899e-06	0.0017042135906386
Proteobacteria	Teredinibacter	Small fraction	1.52298503208893	3.83419920386189e-15	440	589	0.00137156346202318	0.0228132228383213
Proteobacteria	Roseovarius	Small fraction	1.31599662494487	3.94724715514854e-22	7534	8248	0.0234849070974606	0.319462583990618
Proteobacteria	Bradyrhizobiaceae_X	Small fraction	1.65245568714907	7.45016417308394e-12	220	322	0.000685781731011592	0.0124717449133098
Proteobacteria	Syntrophus	Large fraction	-2.02773009359849	2.25548463626218e-12	355	46	0.0011066023386778	0.00178167784475854
Proteobacteria	Delftia	Large fraction	-1.50172683176822	4.30089755933107e-15	1765	285	0.00550183979652482	0.0110386562120909
Proteobacteria	Thioflavicoccus	Small fraction	1.72024727723862	5.14692677812216e-08	174	246	0.000542391005436441	0.00952810325675217
Proteobacteria	Hahella	Small fraction	1.50197755820918	1.48396125179076e-14	439	575	0.00136844627233677	0.0222709730594817
Proteobacteria	Sulfuricella	Small fraction	1.56057854862155	7.97259777055347e-08	216	280	0.000673312972265927	0.0108449955767911
Proteobacteria	Roseibium	Small fraction	1.41104981052884	8.80162661941199e-10	555	683	0.00173004027596106	0.0264540427819583
Proteobacteria	Leptothrix	Large fraction	-1.48295362432052	6.3289498424376e-10	1232	225	0.00384037769366492	0.00871472858849284
Proteobacteria	Vibrio	Large fraction	-1.27897927414875	4.05121599774547e-25	43154	10105	0.13451920372761	0.391388143940978
Proteobacteria	Collimonas	Small fraction	1.66475197020972	4.87970856204667e-08	179	258	0.000557976953868523	0.00999288878147179
Proteobacteria	Succinatimonas	Small fraction	4.93026774955858	1.84093415986301e-13	2	37	6.23437937283266e-06	0.00143308870121882
Proteobacteria	Bartonella	Small fraction	1.27152355409902	3.31453190782513e-19	1417	1714	0.00441705778565194	0.0663868657807855
Proteobacteria	Arcobacter	Large fraction	-1.2911339254661	3.50972702387964e-22	3313	771	0.0103272494310973	0.0298624699632355
Proteobacteria	Moranella	Small fraction	4.9072059334459	4.71019537551345e-10	7	32	2.18203278049143e-05	0.00123942806591898
Proteobacteria	Roseobacter	Small fraction	1.18362881464282	3.88733778488454e-28	37576	38852	0.11713151965678	1.50482060053388
Proteobacteria	Campylobacteraceae_X	Large fraction	-1.46533711573497	2.99685750067912e-05	716	169	0.00223190781547409	0.00654572947313462
Proteobacteria	Oceanibaculum	Small fraction	1.20859155491303	4.43375562190282e-31	3146	3477	0.00980667875346577	0.134671605787509
Proteobacteria	Fulvimarina	Small fraction	1.44124285591668	1.09847515374738e-14	342	430	0.00106607887275438	0.0166548146357863
Proteobacteria	Maricaulis	Large fraction	-1.26175089734547	1.79074930187385e-25	3880	838	0.0120946959832954	0.0324575224762533
Proteobacteria	Aggregatibacter	Large fraction	-1.42774362975592	1.04400922351571e-12	859	189	0.00267766594063163	0.00732037201433399
Proteobacteria	Allochromatium	Small fraction	1.24297638577189	5.66123410883332e-25	1219	1380	0.0037998542277415	0.0534503353427561
Proteobacteria	Halorhodospira	Small fraction	1.62876242986176	2.69971137899402e-09	127	186	0.000395883090174874	0.00720417563315408
Proteobacteria	SAR324 cluster_X	Small fraction	1.16401240435659	4.06309012659622e-19	7150	6972	0.0222879062578767	0.270040389862098
Proteobacteria	Pelagibacter	Small fraction	1.14072576980917	5.21426068228913e-26	155503	161252	0.484732347806798	6.24563295267399
Proteobacteria	Moraxella	Small fraction	4.78534281683039	5.14904243891226e-12	3	32	9.35156905924899e-06	0.00123942806591898
Proteobacteria	Alcaligenes	Large fraction	-1.53949263079265	1.58972815871894e-09	518	100	0.00161470425756366	0.00387321270599682
Proteobacteria	Ruegeria	Small fraction	1.13650280111739	5.33273984905377e-30	21611	23196	0.0673655863131433	0.898430419283022
Proteobacteria	Chelativorans	Small fraction	1.34539751533196	1.50386229135676e-11	415	548	0.00129363371986278	0.0212252056288626
Proteobacteria	Colwellia	Large fraction	-1.18415979304919	3.08804961617168e-12	4155	956	0.0129519231470598	0.0370279134693296
Proteobacteria	Comamonas	Small fraction	1.30759585694186	1.54244826254652e-12	438	582	0.00136532908265035	0.0225420979489015
Proteobacteria	Hyphomicrobium	Small fraction	1.17825202014457	2.48359198572615e-17	1185	1415	0.00369386977840335	0.054805959789855
Proteobacteria	Marichromatium	Small fraction	1.19605206230114	3.84977901848228e-09	651	640	0.00202929048585703	0.0247885613183796
Proteobacteria	Alcanivorax	Small fraction	1.14449536266163	4.96962196972222e-21	1616	1907	0.00503737853324879	0.0738621663033593
Proteobacteria	Loktanella	Small fraction	1.0889439225043	1.16337715583721e-06	9246	8325	0.0288215358406054	0.322444957774235
Proteobacteria	Dechloromonas	Small fraction	1.85578522813136	2.05005522232417e-07	61	126	0.000190148570871396	0.00488024800955599
Proteobacteria	Rhodobacterales_XX	Small fraction	1.0561516705929	3.28949563461874e-12	27081	25156	0.0844166138978406	0.97434538832056
Proteobacteria	SAR86_XX	Small fraction	1.05336966092672	3.75673265036152e-22	135285	129320	0.421709006726833	5.00883867139509
Proteobacteria	Marinobacterium	Small fraction	1.17137840148452	2.81997379069811e-13	658	767	0.00205111081366194	0.0297075414549956
Proteobacteria	Regiella	Small fraction	4.46097385088886	2.46998542749159e-09	2	26	6.23437937283266e-06	0.00100703530355917
Proteobacteria	Coxiella	Large fraction	-1.09797563867864	9.96140229734103e-18	3276	831	0.0102119134126999	0.0321863975868336
Proteobacteria	endosymbiont of Tevnia jerichonana	Large fraction	-1.88632602953884	1.00226984011639e-07	238	32	0.000741891145367086	0.00123942806591898
Proteobacteria	Morganella	Small fraction	4.42392892133611	2.54476638789385e-09	0	27	0	0.00104576743061914
Proteobacteria	Caminibacter	Small fraction	1.5948416189363	2.08870947038476e-09	74	119	0.000230672036794808	0.00460912312013621
Proteobacteria	Frateuria	Small fraction	1.58684747781219	1.40325353159872e-09	94	123	0.000293015830523135	0.00476405162837609
Proteobacteria	Wolinella	Small fraction	4.36830309006698	2.62829586359648e-09	2	24	6.23437937283266e-06	0.000929571049439236
Proteobacteria	Laribacter	Small fraction	1.70732894196877	9.69999530883162e-08	75	85	0.000233789226481225	0.0032922308000973
Proteobacteria	Achromobacter	Small fraction	1.06391186317178	3.91292421530321e-08	1101	1186	0.00343202584474438	0.0459363026931223
Proteobacteria	Syntrophobacter	Large fraction	-1.33302756923784	1.41969694983546e-07	432	101	0.00134662594453185	0.00391194483305679
Proteobacteria	Corallococcus	Large fraction	-1.1981248460718	7.57975713207631e-09	915	194	0.00285222856307094	0.00751403264963383
Proteobacteria	Tolumonas	Large fraction	-1.37679400361901	4.32213069382864e-06	313	72	0.000975680371848311	0.00278871314831771
Proteobacteria	Nitratireductor	Small fraction	0.98507968593072	3.83395523426228e-14	2255	2136	0.00702926274286882	0.082731823400092
Proteobacteria	Erythrobacter	Small fraction	0.99838895914402	2.49575374532677e-12	1300	1200	0.00405234659234123	0.0464785524719618
Proteobacteria	Simiduia	Small fraction	0.995429326308573	1.01525446563777e-09	1403	1417	0.00437341713004211	0.0548834240439749
Proteobacteria	Limnobacter	Small fraction	1.24185729811362	1.22535637051728e-09	218	255	0.00067954735163876	0.00987669240029189
Proteobacteria	Burkholderia	Large fraction	-0.947206698803452	9.35755416213097e-28	31858	9011	0.0993074290298514	0.349015196937373
Proteobacteria	Kingella	Large fraction	-1.16341964787591	1.95148770056263e-07	663	162	0.00206669676209403	0.00627460458371485
Proteobacteria	Klebsiella	Large fraction	-1.00585853534245	2.07789355208349e-09	1902	536	0.00592889478356386	0.0207604201041429
Proteobacteria	Gallibacterium	Small fraction	4.15104694164531	2.39052196005804e-07	0	22	0	0.0008521067953193
Proteobacteria	Acinetobacter	Small fraction	0.938047526547961	1.10862249734449e-21	3011	2873	0.00938585814579957	0.111277401043289
Proteobacteria	Sulfurospirillum	Large fraction	-1.22143952559434	2.0967511035354e-07	489	108	0.00152430575665758	0.00418306972247656
Proteobacteria	Burkholderiales_XX	Small fraction	4.13425869819423	1.20896949697195e-07	2	20	6.23437937283266e-06	0.000774642541199364
Proteobacteria	Hamiltonella	Small fraction	4.0881098544575	2.21247517912308e-07	3	18	9.35156905924899e-06	0.000697178287079427
Proteobacteria	Salmonella	Large fraction	-0.94611887115448	1.49340895041961e-18	3541	959	0.0110379686796002	0.0371441098505095
Proteobacteria	Magnetospirillum	Small fraction	0.907351372660437	1.31020776458558e-19	3620	3492	0.0112842266648271	0.135252587693409
Proteobacteria	Reinekea	Small fraction	1.02927267766224	9.12016106004024e-05	410	391	0.00127804777143069	0.0151442616804476
Proteobacteria	Idiomarina	Small fraction	0.96507337499687	6.3681771586367e-10	845	795	0.0026340252850218	0.0307920410126747
Proteobacteria	Thiorhodococcus	Small fraction	1.09682203888292	1.43448432222314e-08	273	291	0.000850992784391658	0.0112710489744507
Proteobacteria	Pusillimonas	Small fraction	1.35091362558623	6.51548729982639e-08	106	140	0.000330422106760131	0.00542249778839554
Proteobacteria	Spiribacter	Small fraction	1.00315704533531	0.000388360235109171	531	543	0.00165522772348707	0.0210315449935627
Proteobacteria	Dichelobacter	Small fraction	4.01576946928457	1.78952531186332e-07	0	20	0	0.000774642541199364
Proteobacteria	Nitrosomonas	Small fraction	0.910402205138363	4.32943677060404e-07	1461	1398	0.00455421413185426	0.0541475136298355
Proteobacteria	Azotobacter	Small fraction	1.46874377803346	4.74507109780592e-08	76	110	0.000236906416167641	0.0042605339765965
Proteobacteria	Gallaecimonas	Small fraction	1.25605468472146	1.79678935963526e-06	143	159	0.000445758125157535	0.00615840820253494
Proteobacteria	Baumannia	Small fraction	3.94743016212064	1.25309274849317e-06	2	17	6.23437937283266e-06	0.000658446160019459
Proteobacteria	Jannaschia	Large fraction	-0.87536145608606	1.59758560246886e-08	8137	2548	0.0253645724783697	0.0986894597487989
Proteobacteria	Caulobacter	Small fraction	0.857432180931983	5.08526235353959e-09	3265	2647	0.0101776243261493	0.102523940327736
Proteobacteria	Acetobacter	Small fraction	0.902529393272204	2.66624272807313e-15	1167	1122	0.00363776036404786	0.0434574465612843
Proteobacteria	Congregibacter	Small fraction	0.859904759486516	1.16188680425649e-08	2998	2786	0.00934533467987615	0.107907705989071
Proteobacteria	Hydrocarboniphaga	Small fraction	1.16019412604283	6.88344240014002e-06	178	218	0.000554859764182106	0.00844360369907306
Proteobacteria	Escherichia-Shigella	Large fraction	-0.849933460268065	7.33622381268499e-09	11942	3531	0.0372254792351838	0.136763140648748
Proteobacteria	Rhodobacteraceae bacterium	Small fraction	0.826805671192155	1.43997298402079e-14	10391	8681	0.0323907180315521	0.336233595007584
Proteobacteria	Providencia	Small fraction	1.0529676596436	0.000564624230752451	318	330	0.000991266320280392	0.0127816019297895
Proteobacteria	Methyloversatilis	Small fraction	0.955678869340665	0.000326535874140428	424	301	0.00132168842704052	0.0116583702450504
Proteobacteria	Alicycliphilus	Neither fraction	-1.0026904671358	0.249781055279904	375	158	0.00116894613240612	0.00611967607547497
Proteobacteria	Desulfotalea	Large fraction	-1.06713574351067	1.32255449849153e-05	502	119	0.001564829222581	0.00460912312013621
Proteobacteria	unclassified Enterobacteriaceae	Large fraction	-3.1625393631881	5.61952826915475e-06	50	2	0.000155859484320816	7.74642541199363e-05
Proteobacteria	Thioalkalimicrobium	Large fraction	-0.905437009797282	3.45451027435866e-09	1476	383	0.0046009719771505	0.0148344046639678
Proteobacteria	Gluconobacter	Small fraction	0.903066304393302	8.39948000163401e-05	444	390	0.00138403222076885	0.0151055295533876
Proteobacteria	Hafnia-Obesumbacterium	Large fraction	-1.64598612488399	0.00105010325644929	144	22	0.000448875314843951	0.0008521067953193
Proteobacteria	Neisseria	Large fraction	-0.805491381167399	4.31281116218265e-13	8574	2473	0.0267267843713336	0.0957845502193013
Proteobacteria	Desulfobacterium	Small fraction	1.13140127509211	0.000371807010268912	150	182	0.000467578452962449	0.00704924712491421
Proteobacteria	Dinoroseobacter	Small fraction	0.777648870062109	1.67589499228285e-06	4948	3863	0.015423854568388	0.149622206832657
Proteobacteria	Xanthobacter	Large fraction	-1.05796237940737	0.00280254202161641	494	119	0.00153989170508967	0.00460912312013621
Proteobacteria	Psychrobacter	Small fraction	0.834889822014595	4.54562651125506e-06	778	718	0.0024251735760319	0.0278096672290571
Proteobacteria	Acidiphilium	Large fraction	-0.808209253790408	5.49257325480864e-12	2643	834	0.00823873234119836	0.0323025939680135
Proteobacteria	Shimwellia	Small fraction	3.62883370481967	8.89955298552186e-06	2	13	6.23437937283266e-06	0.000503517651779586
Proteobacteria	Pasteurella	Small fraction	1.1547923688759	1.97599121299863e-06	123	131	0.000383414331429208	0.00507390864485583
Proteobacteria	Yersinia	Large fraction	-0.76728147952954	2.4028234998909e-07	6355	2055	0.0198097404571758	0.0795945211082346
Proteobacteria	Stenotrophomonas	Small fraction	0.821388968746933	3.50240085637655e-07	719	676	0.00224125938453334	0.0261829178925385
Proteobacteria	Polymorphum gilvum	Small fraction	0.850555125046839	6.91762617190828e-06	474	387	0.00147754791136134	0.0149893331722077
Proteobacteria	Moritella	Large fraction	-0.867367521866767	0.00117090432831196	926	245	0.00288651764962152	0.0094893711296922
Proteobacteria	Caenispirillum	Large fraction	-0.744561286664377	1.63000425466745e-17	5797	1868	0.0180703486121555	0.0723516133480206
Proteobacteria	Actinobacillus	Large fraction	-0.771657043208079	3.3092683277042e-07	2438	698	0.00759970845548301	0.0270350246878578
Proteobacteria	Sideroxydans	Small fraction	1.06515655754045	0.000462841394138188	135	137	0.000420820607666204	0.00530630140721564
Proteobacteria	Bordetella	Small fraction	0.75746800096543	4.5321055336696e-08	1370	1262	0.00427054987039037	0.0488799443496798
Proteobacteria	Thiocystis	Large fraction	-0.874668847242193	0.00176845138660781	791	207	0.00246569704195532	0.00801755030141341
Proteobacteria	Cellvibrio	Small fraction	0.921584702742149	6.48299843656163e-06	255	238	0.000794883370036164	0.00921824624027243
Proteobacteria	Erwinia	Large fraction	-0.78430763690313	4.68001136898406e-06	874	274	0.00272442378592787	0.0106126028144313
Proteobacteria	Saccharophagus	Small fraction	0.698419918923255	1.89938347058469e-11	1766	1405	0.00550495698621124	0.0544186385192553
Proteobacteria	Glomeribacter	Small fraction	3.34029243084909	9.56418489122927e-05	2	10	6.23437937283266e-06	0.000387321270599682
Proteobacteria	Aromatoleum	Small fraction	0.800531443704818	0.000393323461446983	322	272	0.00100373507902606	0.0105351385603113
Proteobacteria	Maritimibacter	Small fraction	0.685106300662443	2.85124523657103e-10	1872	1419	0.00583537909297137	0.0549608882980948
Proteobacteria	Bermanella	Large fraction	-0.702026777860379	2.29190078810194e-07	2301	741	0.00717265346844397	0.0287005061514364
Proteobacteria	Sagittula	Small fraction	0.721857512884733	2.26819617407576e-05	1122	876	0.00349748682815912	0.0339293433045321
Proteobacteria	Enterobacteriaceae bacterium	Large fraction	-1.04332991286399	0.00151295428514757	236	63	0.000735656765994254	0.00244012400477799
Proteobacteria	Halomonas	Large fraction	-0.658806418337577	2.4561830037231e-05	7013	2396	0.0218608512708377	0.0928021764356838
Proteobacteria	Thiomonas	Small fraction	0.795426168712942	0.0109438568541294	177	149	0.00055174257449569	0.00577108693193526
Proteobacteria	Raoultella	Small fraction	3.3387458813644	0.000205001090826755	0	12	0	0.000464785524719618
Proteobacteria	Legionella	Large fraction	-0.634141016683693	8.62017743201259e-09	10310	3439	0.0321382256669523	0.133199784959231
Proteobacteria	Bilophila	Large fraction	-0.78560609453096	0.000194063231618719	533	153	0.0016614621028599	0.00592601544017513
Proteobacteria	Thalassolituus	Large fraction	-0.692344256796356	0.00067628949705208	1092	381	0.00340397113756663	0.0147569404098479
Proteobacteria	Endolissoclinum	Small fraction	0.661947101008049	7.61917493334581e-05	1006	715	0.00313589282453483	0.0276934708478772
Proteobacteria	Hylemonella	Large fraction	-0.936510305340648	0.00353784952942271	331	76	0.0010317897862038	0.00294364165655758
Proteobacteria	Xylella	Large fraction	-0.761455484186281	6.72551502020984e-05	607	181	0.00189213413965471	0.00701051499785424
Proteobacteria	Desulfocapsa	Large fraction	-0.763895845377458	0.00101585971062019	492	159	0.00153365732571683	0.00615840820253494
Proteobacteria	Simonsiella	Small fraction	3.22120509178666	0.000436874328745625	0	11	0	0.00042605339765965
Proteobacteria	Thiorhodospira	Small fraction	0.963369039769107	0.00728814195430256	93	101	0.000289898640836719	0.00391194483305679
Proteobacteria	endosymbiont of Riftia pachyptila	Large fraction	-0.652134347697946	1.22544128181318e-06	1629	562	0.0050779019991722	0.0217674554077021
Proteobacteria	Desulfohalobium	Small fraction	0.840313672131021	0.0135336594613436	103	97	0.000321070537700882	0.00375701632481691
Proteobacteria	Blochmannia	Small fraction	1.10192337396652	0.00718056927400437	57	61	0.000177679812125731	0.00236265975065806
Proteobacteria	Agrobacterium	Small fraction	0.604206367440309	4.98498820344362e-10	2351	1812	0.00732851295276479	0.0701826142326623
Proteobacteria	Oceanicaulis	Large fraction	-0.618673547725334	1.21738563541544e-05	2124	750	0.00662091089394828	0.0290490952949761
Proteobacteria	Enterobacter	Large fraction	-0.601545288281014	3.66527524520372e-06	2953	1077	0.00920506114398742	0.0417145008435857
Proteobacteria	Thalassobius	Small fraction	0.601035706165222	1.11682947667633e-05	1436	1068	0.00447628438969385	0.041365911700046
Proteobacteria	Oxalobacter	Small fraction	0.726419269407799	0.0016673874743933	197	161	0.000614086368224017	0.00623587245665488
Proteobacteria	Ferrimonas	Large fraction	-0.670543853246743	0.00161559178156098	810	257	0.00252492364599723	0.00995415665441182
Proteobacteria	Oceanicola	Small fraction	0.555128644512069	3.76737468757004e-07	9701	6951	0.0302398571479248	0.269227015193839
Proteobacteria	Nitrobacter	Large fraction	-0.622325008317386	0.00121389145397745	1121	396	0.0034943696384727	0.0153379223157474
Proteobacteria	Azospira	Large fraction	-0.719982373304844	0.00310288581284453	482	130	0.00150248542885267	0.00503517651779586
Proteobacteria	Uncultured Gammaproteobacteria	Large fraction	-0.581439403352626	3.75668655161021e-05	2286	829	0.00712589562314773	0.0321089333327136
Proteobacteria	Cronobacter	Small fraction	0.653842403433269	0.0202761961052916	263	185	0.000819820887527494	0.00716544350609411
Proteobacteria	Buchnera	Large fraction	-0.592401292957759	0.0091810861359692	1298	443	0.00404611221296839	0.0171583322875659
Proteobacteria	Nitrosospira	Small fraction	0.715360065875426	0.0206059666829043	191	163	0.000595383230105519	0.00631333671077481
Proteobacteria	Pseudogulbenkiania	Large fraction	-0.594381397428946	0.00120705701629394	924	336	0.00288028327024869	0.0130139946921493
Proteobacteria	Desulfomicrobium	Large fraction	-0.669029518175379	0.000894851955527888	584	189	0.00182043877686714	0.00732037201433399
Proteobacteria	Ralstonia	Small fraction	0.548371420758451	0.000113248998314805	1819	1475	0.0056701680395913	0.0571298874134531
Proteobacteria	Dickeya	Large fraction	-0.593727946726786	0.0113765236955729	785	304	0.00244699390383682	0.0117745666262303
Proteobacteria	Methylobacterium	Small fraction	0.529376918551953	0.000120948887113848	3695	2988	0.0115180158913083	0.115731595655185
Proteobacteria	Beggiatoa	Large fraction	-0.581902046444222	0.00305497749360157	872	329	0.00271818940655504	0.0127428698027295
Proteobacteria	Photorhabdus	Small fraction	0.630684191235195	0.025126269699547	260	176	0.000810469318468245	0.0068168543625544
Proteobacteria	Pectobacterium	Large fraction	-0.55996611041876	0.00021815392596515	1375	472	0.00428613581882245	0.018281563972305
Proteobacteria	Acidovorax	Large fraction	-0.515940517580489	5.57859068224564e-06	5136	1923	0.0160098862294343	0.0744818803363188
Proteobacteria	NOR5_XX	Neither fraction	-0.503083881128905	0.265042611285165	40276	22073	0.125547931810104	0.854934240594678
Proteobacteria	Citromicrobium	Large fraction	-0.542105745413476	8.71581875269763e-05	2186	762	0.00681417665450609	0.0295138808196958
Proteobacteria	Methylococcus	Large fraction	-0.59127796676299	0.00258755481822602	847	281	0.00264025966439463	0.0108837277038511
Proteobacteria	Riesia	Small fraction	2.82413529164882	0.00418801595014522	1	7	3.11718968641633e-06	0.000271124889419777
Proteobacteria	Marinomonas	Small fraction	0.496438383339735	1.11662017325411e-05	4606	3218	0.0143577756956336	0.124639984878978
Proteobacteria	Pseudoalteromonas	Large fraction	-0.492554390838286	0.000299290498367561	11538	4302	0.0359661346018716	0.166625610611983
Proteobacteria	Pseudomonas	Small fraction	0.481402190235979	1.11405885104872e-07	28305	20581	0.0882320540740142	0.797145907021205
Proteobacteria	Wigglesworthia	Neither fraction	-1.08987322342055	0.117360286178397	86	21	0.000268078313031804	0.000813374668259332
Proteobacteria	Methylobacillus	Small fraction	0.570261775406411	0.0220684719702776	376	298	0.00117206332209254	0.0115421738638705
Proteobacteria	Bradyrhizobium	Small fraction	0.445543727907533	3.61843573469343e-08	32682	23235	0.101875993331458	0.899940972238361
Proteobacteria	Profftella	Small fraction	2.64695829272393	0.00864253181317872	0	7	0	0.000271124889419777
Proteobacteria	Pelagibacterium	Small fraction	0.469524506296942	0.000157952836358064	1749	1143	0.00545196476154216	0.0442708212295436
Proteobacteria	Sulfuricurvum	Small fraction	0.554993690313633	0.00914178367412785	389	285	0.00121258678801595	0.0110386562120909
Proteobacteria	Oceanimonas	Small fraction	0.575184581870561	0.0133361285714499	239	182	0.000745008335053503	0.00704924712491421
Proteobacteria	Labrenzia	Large fraction	-0.423173826175753	0.000942203627247697	14498	5770	0.0451930160736639	0.223484373136016
Proteobacteria	Sphingomonas	Large fraction	-0.427533080150247	0.0009293878896855	5217	1930	0.016262378594034	0.0747530052257386
Proteobacteria	Novosphingobium	Small fraction	0.420878478269786	1.54690803109261e-06	3559	2499	0.0110940780939557	0.0967915855228605
Proteobacteria	Endoriftia	Neither fraction	0.465219585662594	0.0654437539240418	551	353	0.0017175715172154	0.0136724408521688
Proteobacteria	Rhodovulum	Large fraction	-0.495931402406096	0.00645793332349268	606	231	0.00188901694996829	0.00894712135085265
Proteobacteria	Desulfobacula	Large fraction	-0.470251812567732	0.0374852306333101	592	237	0.00184537629435847	0.00917951411321246
Proteobacteria	Desulfurella	Small fraction	0.731594202076744	0.03676512996692	58	55	0.000180797001812147	0.00213026698829825
Proteobacteria	Variovorax	Large fraction	-0.454037045854194	0.011340023951994	732	303	0.00228178285045675	0.0117358344991704
Proteobacteria	Nitratifractor	Neither fraction	-0.719243873573971	0.246827228746151	190	57	0.000592266040419102	0.00220773124241819
Proteobacteria	Zymomonas	Neither fraction	0.46331362036023	0.180812856764607	742	646	0.00231295474732092	0.0250209540807394
Proteobacteria	Sodalis	Small fraction	2.25336027479909	0.0398968497865399	2	3	6.23437937283266e-06	0.000116196381179905
Proteobacteria	Marinobacter	Small fraction	0.351408838918951	0.000152151158933929	9424	6206	0.0293763956047875	0.240371580534163
Proteobacteria	Psychromonas	Neither fraction	-0.401080106480114	0.0691511165871897	741	301	0.0023098375576345	0.0116583702450504
Proteobacteria	Photobacterium	Large fraction	-0.363258836246731	0.00452136772637977	4449	1616	0.0138683769148662	0.0625911173289086
Proteobacteria	Desulfobacter	Neither fraction	-0.478142896672826	0.0919612365913496	480	162	0.00149625104947984	0.00627460458371485
Proteobacteria	Rheinheimera	Neither fraction	-0.37034323596126	0.0560322869184183	1341	472	0.0041801513694843	0.018281563972305
Proteobacteria	Phaeobacter	Small fraction	0.332620762864288	0.00086387943706904	7700	4770	0.0240023605854057	0.184752246076048
Proteobacteria	Thioalkalivibrio	Small fraction	0.337166366789277	0.00147701149578869	4506	2978	0.014046056726992	0.115344274384585
Proteobacteria	Sutterella	Neither fraction	-0.616566638885695	0.116629442609568	171	54	0.000533039436377192	0.00209153486123828
Proteobacteria	Methylophaga	Small fraction	0.328287406159397	0.000350119084278348	4368	2686	0.0136158845502665	0.104034493283075
Proteobacteria	Phenylobacterium	Large fraction	-0.339626519027691	0.00656283919321531	2317	944	0.00722252850342663	0.03656312794461
Proteobacteria	Edwardsiella	Neither fraction	-0.382267173794686	0.0719562395511247	375	155	0.00116894613240612	0.00600347969429507
Proteobacteria	Enhydrobacter	Neither fraction	0.386347536946675	0.105807446904199	94	60	0.000293015830523135	0.00232392762359809
Proteobacteria	Liberibacter	Large fraction	-0.38829790197387	0.0313043026633366	486	183	0.00151495418759834	0.00708797925197418
Proteobacteria	Grimontia	Small fraction	0.32871509713529	0.01012223932463	958	579	0.00298626771958684	0.0224259015677216
Proteobacteria	Nitrococcus	Neither fraction	0.39096788158378	0.119336974041035	284	186	0.000885281870942237	0.00720417563315408
Proteobacteria	Xanthomonas	Large fraction	-0.301410638633391	0.000819307960932812	6440	2697	0.0200747015805212	0.104460546680734
Proteobacteria	Taylorella	Neither fraction	-0.324459678889591	0.198210014893413	747	292	0.002328540695753	0.0113097811015107
Proteobacteria	Azospirillum	Large fraction	-0.276355195030461	0.00690399086364552	23077	10032	0.0719353863934296	0.388560698665601
Proteobacteria	Tistrella	Neither fraction	-0.286557733098239	0.092831068576462	1119	534	0.00348813525909987	0.020682955850023
Proteobacteria	Eikenella	Neither fraction	-0.372057935336893	0.149561948729812	298	114	0.000928922526552066	0.00441546248483637
Proteobacteria	Campylobacter	Large fraction	-0.290390958676274	0.0318334662034681	1702	714	0.00530545684628059	0.0276547387208173
Proteobacteria	Sulfitobacter	Large fraction	-0.268960689518178	0.0104715205314277	5146	2201	0.0160410581262984	0.08524941165899
Proteobacteria	SAR92_XX	Small fraction	0.254617818628069	0.0127214154503864	17842	10094	0.0556168983850401	0.390962090543319
Proteobacteria	Methylomonas	Neither fraction	0.352475247049398	0.264583248786403	352	225	0.00109725076961855	0.00871472858849284
Proteobacteria	Commensalibacter	Neither fraction	-0.271953754625503	0.169831973557761	346	163	0.00107854763150005	0.00631333671077481
Proteobacteria	Brevundimonas	Neither fraction	0.249992060997756	0.0740164660991333	1569	896	0.00489087061798722	0.0347039858457315
Proteobacteria	Aeromonas	Neither fraction	-0.247691629415604	0.0597972913769202	1841	774	0.00573874621269246	0.0299786663444154
Proteobacteria	Micavibrio	Neither fraction	-0.241676504313705	0.0600592558828767	1762	778	0.00549248822746557	0.0301335948526552
Proteobacteria	Methylovorus	Neither fraction	0.251490705241594	0.312048002204287	1053	527	0.00328240073979639	0.0204118309606032
Proteobacteria	Alteromonas	Large fraction	-0.225624440679045	0.00398500850673439	13925	5968	0.0434068663833474	0.23115333429389
Proteobacteria	Ensifer	Large fraction	-0.213299221840647	0.00898309227746681	16224	7222	0.0505732854724185	0.27972342162709
Proteobacteria	Rickettsiella	Neither fraction	-0.318245272767612	0.278001723505928	194	76	0.000604734799164768	0.00294364165655758
Proteobacteria	Rhizobium	Large fraction	-0.206907846776021	0.0238768896804427	21899	10070	0.0682633369428312	0.39003251949388
Proteobacteria	Azoarcus	Neither fraction	0.209958857588812	0.106006452285864	1528	921	0.00476306584084415	0.0356722890222307
Proteobacteria	Hoeflea	Neither fraction	0.193319500544639	0.147933574371118	2828	1550	0.00881541243318538	0.0600347969429507
Proteobacteria	Magnetococcus	Neither fraction	-0.22812518485523	0.235525746727806	943	395	0.0029395098742906	0.0152991901886874
Proteobacteria	Vibrionales_X	Neither fraction	-0.430129227099284	0.312087206877158	89	32	0.000277429882091053	0.00123942806591898
Proteobacteria	Asticcacaulis	Neither fraction	0.208829641854234	0.163209609315326	1029	603	0.0032075881873224	0.0233554726171608
Proteobacteria	Sulfurimonas	Neither fraction	-0.227699604008363	0.300049791941265	420	176	0.00130921966829486	0.0068168543625544
Proteobacteria	Desulfurivibrio	Neither fraction	-0.209117820863483	0.326801426062238	697	318	0.00217268121143218	0.0123168164050699
Proteobacteria	Rhodomicrobium	Neither fraction	0.275085696612948	0.432504251519904	292	210	0.000910219388433568	0.00813374668259332
Proteobacteria	Microbulbifer	Neither fraction	0.164796965837962	0.316406517968268	2598	1399	0.00809845880530962	0.0541862457568955
Proteobacteria	Pelobacter	Neither fraction	-0.197421074318044	0.22911756731334	759	332	0.00236594697198999	0.0128590661839094
Proteobacteria	Uncultured Betaproteobacteria	Neither fraction	0.165637483752611	0.251314258054902	4544	2328	0.0141645099350758	0.0901683917956059
Proteobacteria	Rhodopseudomonas	Neither fraction	0.167411237334316	0.149534373656515	3451	2104	0.0107574216078227	0.081492395334173
Proteobacteria	Rhodobacter	Neither fraction	0.150467213674506	0.262998199510732	27032	14321	0.0842638716032062	0.554682791625804
Proteobacteria	Citreicella	Neither fraction	0.140471164441764	0.22089907196438	4448	2355	0.0138652597251798	0.0912141592262251
Proteobacteria	Methylosinus	Neither fraction	-0.29432726599457	0.49376373562717	177	71	0.00055174257449569	0.00274998102125774
Proteobacteria	Mesorhizobium	Neither fraction	0.111513050396876	0.200071382382535	16741	9003	0.0521848725402958	0.348705339920893
Proteobacteria	Oxalobacteraceae_X	Neither fraction	-0.163318757587247	0.595848073197307	121	62	0.000377179952056376	0.00240139187771803
Proteobacteria	Methylocella	Neither fraction	-0.23267186398307	0.676245890290206	356	138	0.00110971952836421	0.00534503353427561
Proteobacteria	Alkalilimnicola	Neither fraction	0.120133372541074	0.462925890240044	1291	755	0.00402429188516348	0.029242755930276
Proteobacteria	Verminephrobacter	Neither fraction	0.124674895048696	0.451126627781945	691	374	0.00215397807331368	0.0144858155204281
Proteobacteria	Cupriavidus	Neither fraction	-0.100018036125452	0.443883448700905	3047	1571	0.00949807697451055	0.06084817161121
Proteobacteria	Neorickettsia	Neither fraction	-0.177696722621953	0.596548015490058	137	66	0.000427054987039037	0.0025563203859579
Proteobacteria	Azorhizobium	Neither fraction	-0.101927390560454	0.689028539288835	2188	1008	0.00682041103387893	0.0390419840764479
Proteobacteria	Gallionella	Neither fraction	0.170591702232165	0.773215605471998	278	189	0.000866578732823739	0.00732037201433399
Proteobacteria	Glaciecola	Neither fraction	-0.086686596173955	0.334985555536494	12223	5709	0.0381014095370668	0.221121713385358
Proteobacteria	Thiothrix	Neither fraction	0.341399741035759	0.703042961883781	191	205	0.000595383230105519	0.00794008604729348
Proteobacteria	Cycloclasticus	Neither fraction	-0.0734177589687779	0.721327868299405	1968	902	0.00613462930286733	0.0349363786080913
Proteobacteria	Gluconacetobacter	Neither fraction	0.0570006688145669	0.561714837250641	6498	3417	0.0202554985823333	0.132347678163911
Proteobacteria	Pantoea	Neither fraction	0.0512662147070363	0.740516320768007	793	396	0.00247193142132815	0.0153379223157474
Proteobacteria	Thiocapsa	Neither fraction	-0.0349614827595614	0.775728151412096	885	511	0.00275871287247845	0.0197921169276437
Proteobacteria	Brucella	Neither fraction	0.0351676273799304	0.790940051639213	5462	2995	0.017026090067206	0.116002720544605
Proteobacteria	Methylibium	Neither fraction	0.031520817520158	0.872649270588427	1712	766	0.00533662874314475	0.0296688093279356
Proteobacteria	Thalassospira	Neither fraction	-0.0189992384519355	0.882682567712726	6686	3460	0.0208415302433796	0.13401315962749
Proteobacteria	Proteus	Neither fraction	0.0373956839761798	0.916750891051695	316	171	0.00098503194090756	0.00662319372725456
Proteobacteria	Rhodospirillum	Neither fraction	0.000298138447853235	0.996939799833218	6389	3295	0.0199157249065139	0.127622358662595
Proteobacteria	Parvularcula	Neither fraction	0.00147224856024439	1	709	377	0.00221008748766918	0.014602011901608
Chlorophyta	Prototheca	Small fraction	3.75922065096648	3.48196333190698e-107	639	612	0.00199188420962003	0.0237040617607005
Chlorophyta	Oltmannsiellopsis	Small fraction	9.03064105506607	2.4397858987623e-57	34	140	0.000105984449338155	0.00542249778839554
Chlorophyta	Volvox	Large fraction	-3.49379216751949	4.13679224707596e-47	63033	464	0.19648581750388	0.0179717069558252
Chlorophyta	Monomastix	Small fraction	8.75445775630859	1.44914788272519e-51	27	110	8.41641215332409e-05	0.0042605339765965
Chlorophyta	Helicosporidium	Small fraction	8.4470487970974	2.58092491644231e-51	3	103	9.35156905924899e-06	0.00398940908717672
Chlorophyta	Chlorella	Small fraction	2.42596208764992	1.5596418395438e-24	7217	2811	0.0224967579668666	0.108876009165571
Chlorophyta	Floydiella	Small fraction	8.08600248259193	1.52305870924502e-41	7	78	2.18203278049143e-05	0.00302110591067752
Chlorophyta	Pseudendoclonium	Small fraction	8.05223049146449	4.12740462713756e-36	1	80	3.11718968641633e-06	0.00309857016479745
Chlorophyta	Dunaliella	Small fraction	2.41655359332415	1.90228006175745e-29	1280	528	0.0039900027986129	0.0204505630876632
Chlorophyta	Bathycoccus	Small fraction	2.06436523547665	2.14326602451758e-57	245343	82371	0.764780669234441	3.19040403805664
Chlorophyta	Tetraselmis	Large fraction	-2.17631347057279	9.21148359967725e-49	72557	1382	0.22617393207731	0.053527799596876
Chlorophyta	Ostreococcus	Small fraction	2.02325700763697	3.72202325226543e-34	791706	266857	2.46789777787393	10.3359392308419
Chlorophyta	Scenedesmus	Small fraction	7.53798595939394	2.18416274779594e-28	4	54	1.24687587456653e-05	0.00209153486123828
Chlorophyta	Stigeoclonium	Small fraction	7.38902143588351	5.7866388387553e-27	5	47	1.55859484320816e-05	0.0018204099718185
Chlorophyta	Picochlorum	Large fraction	-1.97107084167756	3.56599923750888e-18	27905	625	0.0869851781994476	0.0242075794124801
Chlorophyta	Micromonas	Small fraction	1.7615217297517	1.89403671811517e-46	209314	61673	0.652471442022547	2.38872647216942
Chlorophyta	Leptosira	Small fraction	7.07565228903001	4.77905447682067e-20	6	36	1.8703138118498e-05	0.00139435657415885
Chlorophyta	Oedogonium	Small fraction	7.04641235400236	6.09717937362965e-19	6	35	1.8703138118498e-05	0.00135562444709889
Chlorophyta	Pterosperma	Large fraction	-1.79501240444968	2.18012092049457e-23	10368	271	0.0323190226687645	0.0104964064332514
Chlorophyta	Bryopsis	Small fraction	6.73765775806779	2.20889291602589e-16	4	29	1.24687587456653e-05	0.00112323168473908
Chlorophyta	Coccomyxa	Small fraction	1.42038395921089	7.52810259301381e-09	3885	862	0.0121102819317274	0.0333870935256926
Chlorophyta	Polytomella	Large fraction	-1.71327281120048	5.84679715298321e-15	3895	106	0.0121414538285916	0.00410560546835663
Chlorophyta	Parachlorella	Small fraction	6.34724083702781	4.68640769650109e-13	1	24	3.11718968641633e-06	0.000929571049439236
Chlorophyta	Pycnococcus	Large fraction	-1.32104069895141	2.35663032827758e-08	20370	737	0.0634971539123006	0.0285455776431965
Chlorophyta	Asterochloris	Small fraction	1.21063669071969	1.62123569691591e-11	3015	566	0.00939832690454523	0.021922383915942
Chlorophyta	unclassified Prasinophyceae_XX	Large fraction	-1.09698445524902	4.09792512854855e-06	14251	601	0.0444230702211191	0.0232780083630409
Chlorophyta	Prasinophyceae_XXX	Large fraction	-0.997245782219137	3.98063727058227e-08	33203	1424	0.103500049158081	0.0551545489333947
Chlorophyta	Picocystis	Large fraction	-1.09075610707575	3.60322921593649e-07	4002	159	0.0124749931250381	0.00615840820253494
Chlorophyta	Pedinomonas	Small fraction	5.19716982328679	1.77989451469421e-06	1	10	3.11718968641633e-06	0.000387321270599682
Chlorophyta	Mamiellaceae sp	Small fraction	0.879140481458847	3.09848691192167e-08	4464	634	0.0139151347601625	0.0245561685560198
Chlorophyta	Prasinococcus	Large fraction	-0.91214740882797	8.57667496227897e-09	4997	226	0.0155765968630224	0.00875346071555281
Chlorophyta	Stichococcus	Large fraction	-1.12435726541063	1.16224560318259e-05	1377	57	0.00429237019819528	0.00220773124241819
Chlorophyta	Crustomastix	Large fraction	-0.564435743158312	0.00637751107652354	36566	2269	0.113983158073499	0.0878831962990678
Chlorophyta	Dolichomastix	Small fraction	0.382730379958211	0.0105975217618754	11201	1249	0.0349156416775493	0.0483764266979003
Chlorophyta	Pyramimonas	Large fraction	-0.337970286057074	0.0131776275433203	28941	1817	0.090214586714575	0.0703762748679622
Chlorophyta	Mantoniella	Neither fraction	0.314436943068687	0.0701057223059837	13088	1442	0.0407977786158169	0.0558517272204741
Chlorophyta	Prasinoderma	Neither fraction	-0.247863568954707	0.0561359321666332	9312	669	0.0290272703599089	0.0259117930031187
Chlorophyta	Nephroselmis	Neither fraction	0.236156286135884	0.0764480316139633	11188	1124	0.0348751182116259	0.0435349108154042
Chlorophyta	Chlamydomonas	Neither fraction	0.0898558633366623	0.660822854791139	36326	3208	0.11323503254876	0.124252663608378
Euryarchaeota	Methanococcus	Small fraction	2.23169700707093	4.38657743220063e-98	1461	1227	0.00455421413185426	0.047524319902581
Euryarchaeota	candidate division pMC2A384	Large fraction	-2.95562190803416	1.21409785624068e-25	4898	114	0.0152679950840672	0.00441546248483637
Euryarchaeota	Methanolinea	Small fraction	3.33620707561247	9.5027736640275e-86	154	290	0.000480047211708115	0.0112323168473908
Euryarchaeota	Archaeoglobus	Small fraction	1.48595634168472	1.39067436757951e-193	6541	3385	0.0203895377388492	0.131108250097992
Euryarchaeota	Halogeometricum	Large fraction	-2.13325776884911	1.20994642097207e-48	2509	112	0.00782102892321857	0.00433799823071644
Euryarchaeota	Ferroglobus	Small fraction	2.12410289730317	1.98335041667635e-33	354	280	0.00110348514899138	0.0108449955767911
Euryarchaeota	Salinarchaeum	Large fraction	-2.04290233605385	5.61434746169258e-37	2182	98	0.00680170789576043	0.00379574845187688
Euryarchaeota	Methanothermus	Large fraction	-1.69700275374716	2.25448409427377e-23	2447	157	0.00762776316266076	0.006080943948415
Euryarchaeota	Natronococcus	Large fraction	-1.3476805586653	2.49852084150521e-10	4834	315	0.0150684949441365	0.01220062002389
Euryarchaeota	Methanospirillum	Small fraction	3.13962953990946	1.70466745637828e-24	55	98	0.000171445432752898	0.00379574845187688
Euryarchaeota	Methanofollis	Small fraction	1.21205790589061	2.0136619072923e-20	1474	600	0.00459473759777767	0.0232392762359809
Euryarchaeota	Methanosphaera	Small fraction	1.43001128804498	2.06522378905003e-16	717	343	0.00223502500516051	0.0132851195815691
Euryarchaeota	Methanocaldococcus	Small fraction	0.933242642720722	6.8599585191537e-43	5387	1886	0.0167923008407248	0.0730487916351
Euryarchaeota	Methanothermobacter	Small fraction	1.04666064475552	6.55662987455491e-20	2008	787	0.00625931689032399	0.030482183996195
Euryarchaeota	Methanoplanus	Small fraction	0.988694134722945	1.11973946913471e-22	2776	1022	0.00865331856949173	0.0395842338552875
Euryarchaeota	DHVE3 group	Small fraction	6.2366572414602	1.28731675113859e-20	1	44	3.11718968641633e-06	0.0017042135906386
Euryarchaeota	Natronobacterium	Large fraction	-1.93603211539954	8.67392254458012e-08	817	40	0.00254674397380214	0.00154928508239873
Euryarchaeota	Methanocella	Large fraction	-0.756760359359844	7.70967213658072e-54	16823	1929	0.0524404820945819	0.0747142730986786
Euryarchaeota	Methanopyrus	Large fraction	-0.923585413222871	2.9984388149045e-16	3380	352	0.0105361011400872	0.0136337087251088
Euryarchaeota	Methanotorris	Small fraction	1.36038930189167	1.48775700453764e-11	311	151	0.000969445992475478	0.0058485511860552
Euryarchaeota	Haloferax	Large fraction	-0.732169322078878	1.34896767071907e-32	9498	1073	0.0296070676415823	0.0415595723353459
Euryarchaeota	Pyrococcus	Small fraction	0.679417139192909	2.43032199201104e-30	7824	2313	0.0243888921065214	0.0895874098897064
Euryarchaeota	Methanosphaerula	Small fraction	2.14156299069223	2.31938930748079e-10	65	49	0.000202617329617061	0.00189787422593844
Euryarchaeota	Methanobacterium	Large fraction	-0.688564009525355	6.28692061426631e-16	5554	660	0.0173128715183563	0.025563203859579
Euryarchaeota	Methanosaeta	Large fraction	-0.571113617234278	1.33235139767287e-10	16258	1908	0.0506792699217567	0.0739008984304193
Euryarchaeota	Haloarcula	Small fraction	0.577661255893119	3.44331601704576e-13	4551	1205	0.0141863302628807	0.0466722131072617
Euryarchaeota	Methanobrevibacter	Small fraction	0.568754591671682	1.23729403993899e-17	5054	1472	0.0157542766751481	0.0570136910322732
Euryarchaeota	Haloterrigena	Small fraction	1.49950053450094	2.21950965353477e-05	158	94	0.00049251597045378	0.00364081994363701
Euryarchaeota	Ferroplasma	Large fraction	-0.655983917424896	9.25496100796466e-09	2349	289	0.00732227857339196	0.0111935847203308
Euryarchaeota	Methanoregula	Small fraction	0.587983719555661	2.47466570771683e-06	2114	640	0.00658973899708412	0.0247885613183796
Euryarchaeota	Natrinema	Large fraction	-0.550210686191886	6.43778583284895e-07	3203	459	0.0099843585655915	0.0177780463205254
Euryarchaeota	Halopiger	Large fraction	-0.676760001853197	0.000633914822095363	1564	180	0.00487528466955514	0.00697178287079427
Euryarchaeota	Methanomethylophilus alvus	Large fraction	-0.50176459050766	1.70955974530403e-07	4538	621	0.0141458067969573	0.0240526509042402
Euryarchaeota	Aciduliprofundum	Large fraction	-0.407888339718513	1.61346295729346e-35	56408	8141	0.175834435831372	0.315318246395201
Euryarchaeota	Halogranum	Large fraction	-0.645732064943555	7.03822642324698e-05	1573	196	0.00490333937673288	0.00759149690375376
Euryarchaeota	Methanocorpusculum	Small fraction	0.642693044488934	3.28582065597194e-05	710	201	0.00221320467735559	0.0077851575390536
Euryarchaeota	Halorubrum	Large fraction	-0.812694772768727	0.000490199794339764	669	72	0.00208539990021252	0.00278871314831771
Euryarchaeota	Haloredivivus	Large fraction	-1.09898899937635	0.000186969709683434	345	32	0.00107543044181363	0.00123942806591898
Euryarchaeota	Methanomassiliicoccus	Large fraction	-0.361141412892549	4.19263574139042e-12	26250	3975	0.0818262292684286	0.153960205063373
Euryarchaeota	Thermoplasma	Small fraction	0.351269731961029	0.000110648279783918	4036	962	0.0125809775743763	0.0372603062316894
Euryarchaeota	Natrialba	Neither fraction	-0.553218110028819	0.0750220381248589	856	112	0.00266831437157238	0.00433799823071644
Euryarchaeota	Methanolobus	Large fraction	-0.431350424436952	0.000295971949834138	2270	319	0.00707602058816507	0.0123555485321298
Euryarchaeota	Methanohalobium	Small fraction	0.347954457905967	0.000612959671871335	2490	612	0.00776180231917666	0.0237040617607005
Euryarchaeota	Halobacterium	Small fraction	0.306522817761371	0.00108559297953483	3224	738	0.0100498195490062	0.0285843097702565
Euryarchaeota	Halomicrobium	Neither fraction	0.396495090662679	0.0609049867433935	476	117	0.00148378229073417	0.00453165886601628
Euryarchaeota	Halorhabdus	Large fraction	-0.230959586093953	0.0297337781473417	3030	504	0.00944508474984147	0.019520992038224
Euryarchaeota	Picrophilus	Neither fraction	-0.257168130969753	0.0589177156409775	1265	212	0.00394324495331666	0.00821121093671325
Euryarchaeota	Methanohalophilus	Neither fraction	-0.242169346082422	0.0518908411924474	1644	275	0.00512465984446844	0.0106513349414912
Euryarchaeota	Methanococcoides	Small fraction	0.171173201547191	0.0238503864104935	5792	1152	0.0180547626637234	0.0446194103730833
Euryarchaeota	Methanosarcina	Large fraction	-0.164185542016979	0.00092923571362809	17839	2977	0.0556075468159809	0.115305542257525
Euryarchaeota	Thermococcus	Large fraction	-0.156834376125322	0.00525371324398426	13134	2177	0.0409411693413921	0.0843198406095507
Euryarchaeota	Thermoplasmatales_XX	Neither fraction	0.101332236518906	0.152830156183766	6524	1367	0.0203365455141801	0.0529468176909765
Euryarchaeota	Halalkalicoccus	Neither fraction	0.128405172684099	0.314133410823515	1339	292	0.00417391699011146	0.0113097811015107
Euryarchaeota	Methanomethylovorans	Neither fraction	0.179831639794633	0.598248960824103	517	113	0.00161158706787724	0.0043767303577764
Euryarchaeota	Halovivax	Neither fraction	-0.159709327359277	0.619457573361009	268	48	0.000835406835959576	0.00185914209887847
Euryarchaeota	Haloquadratum	Neither fraction	0.0748821575059439	0.587279464716447	1372	274	0.0042767842497632	0.0106126028144313
Euryarchaeota	Methanothermococcus	Neither fraction	0.0468943872108262	0.615598449876916	310	60	0.000966328802789062	0.00232392762359809
Euryarchaeota	Haladaptatus	Neither fraction	-0.0677003423008816	0.649871203756669	2907	499	0.00906167041841227	0.0193273314029241
Euryarchaeota	Methanosalsum	Neither fraction	-0.130051296355968	0.776155797761957	748	121	0.00233165788543941	0.00468658737425615
Euryarchaeota	Palaeococcus	Neither fraction	0.0135494473289013	0.790014034535439	820	154	0.00255609554286139	0.0059647475672351
Euryarchaeota	Natronomonas	Neither fraction	-0.0344207426150307	0.877487367209932	967	178	0.00301432242676459	0.00689431861667433
Euryarchaeota	Methanoculleus	Neither fraction	0.0174764857365856	0.825189551358585	6098	1220	0.0190086227077668	0.0472531950131612
Other Eukaryotes	Pinus	Small fraction	8.97574689673	5.92284118427349e-148	1232	4216	0.00384037769366492	0.163294647684826
Other Eukaryotes	Reclinomonas	Small fraction	13.3439147267668	6.89058490994287e-289	134	1072	0.000417703417979788	0.0415208402082859
Other Eukaryotes	Angiopteris	Small fraction	13.1972633634318	4.90488356372129e-161	131	1001	0.000408351848920539	0.0387708591870281
Other Eukaryotes	Acorus	Small fraction	8.49201769250319	6.77218701300498e-125	355	1086	0.0011066023386778	0.0420630899871254
Other Eukaryotes	Adiantum	Small fraction	8.56058092996079	7.00196355586472e-123	203	594	0.000632789506342515	0.0230068834736211
Other Eukaryotes	Nicotiana	Small fraction	12.5555376084092	6.22783987195697e-85	107	656	0.000333539296446547	0.0254082753513391
Other Eukaryotes	Solanum	Small fraction	12.0453900494504	8.45905988077406e-66	120	378	0.000374062762369959	0.014640744028668
Other Eukaryotes	Erodium	Small fraction	11.7557849351717	3.9944605885583e-94	60	359	0.00018703138118498	0.0139048336145286
Other Eukaryotes	Gracilariopsis	Small fraction	5.92168260997587	6.89741926052109e-206	426	700	0.00132792280641336	0.0271124889419777
Other Eukaryotes	Malawimonas	Small fraction	10.6978110570229	3.53509852157352e-95	23	170	7.16953627875755e-05	0.00658446160019459
Other Eukaryotes	Chlorokybus	Small fraction	10.6207482701493	3.1794027052624e-52	48	133	0.000149625104947984	0.00515137289897577
Other Eukaryotes	Gossypium	Small fraction	10.5815669558837	6.9152071102272e-60	29	154	9.03985009060735e-05	0.0059647475672351
Other Eukaryotes	Anthoceros	Small fraction	10.4908289271675	2.27030726484797e-59	18	159	5.61094143554939e-05	0.00615840820253494
Other Eukaryotes	Amborella	Small fraction	10.4651193873698	1.12365415353543e-70	31	138	9.66328802789062e-05	0.00534503353427561
Other Eukaryotes	Rosalina	Large fraction	-5.08052504996222	3.07472171748377e-53	88186	90	0.27489248968631	0.00348589143539714
Other Eukaryotes	Chromera	Large fraction	-4.6901242268606	8.84711326415224e-60	99455	133	0.310020100262536	0.00515137289897577
Other Eukaryotes	Porphyra	Small fraction	3.95097290361903	2.8650357337535e-47	2088	1021	0.00650869206523729	0.0395455017282275
Other Eukaryotes	Ricinus	Small fraction	3.88076660628555	2.73813348892867e-89	2166	834	0.00675183286077777	0.0323025939680135
Other Eukaryotes	Brachypodium	Small fraction	3.7295688280382	3.03180803817508e-42	18628	5777	0.0580670094785634	0.223755498025436
Other Eukaryotes	Spinacia	Small fraction	9.95291194299436	6.14996448389323e-44	21	96	6.54609834147429e-05	0.00371828419775695
Other Eukaryotes	Manihot	Small fraction	9.93928079121628	1.78367695152233e-52	20	97	6.23437937283266e-05	0.00375701632481691
Other Eukaryotes	Oenothera	Small fraction	9.73763797990944	4.49804761227714e-46	21	84	6.54609834147429e-05	0.00325349867303733
Other Eukaryotes	Phalaenopsis aphrodite	Small fraction	9.37518062563544	9.20196431641775e-39	7	74	2.18203278049143e-05	0.00286617740243765
Other Eukaryotes	Gracilariophila	Small fraction	9.34146522510863	4.45969909267929e-41	8	69	2.49375174913306e-05	0.0026725167671378
Other Eukaryotes	Cicer	Small fraction	9.23053101365435	9.32567500147465e-35	9	63	2.8054707177747e-05	0.00244012400477799
Other Eukaryotes	Oryza	Small fraction	2.82316565376795	3.33351686203407e-43	55853	10551	0.174104395555411	0.408662672609724
Other Eukaryotes	Eucalyptus	Small fraction	9.04999086182253	4.01552465562191e-34	8	54	2.49375174913306e-05	0.00209153486123828
Other Eukaryotes	Cyanidium	Small fraction	8.9722990739152	1.45336864991949e-32	7	54	2.18203278049143e-05	0.00209153486123828
Other Eukaryotes	Ammonia	Large fraction	-2.80459961200975	4.08045753287303e-39	29641	133	0.0923966194950664	0.00515137289897577
Other Eukaryotes	Ephedra	Small fraction	8.73138482828032	1.51629594323806e-24	6	44	1.8703138118498e-05	0.0017042135906386
Other Eukaryotes	Cheilanthes	Small fraction	8.67594188206181	1.3622448814197e-23	0	52	0	0.00201407060711834
Other Eukaryotes	Mesostigma	Small fraction	8.64508405562244	2.03501732893446e-25	7	40	2.18203278049143e-05	0.00154928508239873
Other Eukaryotes	Ceratophyllum	Small fraction	8.53281842245684	1.3255520014424e-21	11	31	3.42890865505796e-05	0.00120069593885901
Other Eukaryotes	Chaetosphaeridium	Small fraction	8.53061027677587	3.45364045487879e-21	10	32	3.11718968641633e-05	0.00123942806591898
Other Eukaryotes	Cyanidioschyzon	Small fraction	2.51052568413409	4.8759663259351e-32	1271	209	0.00396194809143515	0.00809501455553335
Other Eukaryotes	Perkinsus	Large fraction	-2.38820827238447	1.01234403224787e-41	47049	295	0.146660657556202	0.0114259774826906
Other Eukaryotes	Fragaria	Small fraction	8.29858174906645	9.80268105698561e-20	3	34	9.35156905924899e-06	0.00131689232003892
Other Eukaryotes	Sorghum	Large fraction	-2.45590253909866	9.45463526795652e-22	17737	94	0.0552895934679664	0.00364081994363701
Other Eukaryotes	Zea	Small fraction	1.93890001149972	1.38245271424229e-21	100919	9459	0.314583665963449	0.366367189860239
Other Eukaryotes	Olea	Small fraction	8.09811839239183	7.66794912314788e-17	2	31	6.23437937283266e-06	0.00120069593885901
Other Eukaryotes	Gracilaria	Small fraction	2.37151575332335	2.85772804280813e-17	737	116	0.00229736879888883	0.00449292673895631
Other Eukaryotes	Chara	Small fraction	7.81630868744724	1.24639646995909e-15	3	23	9.35156905924899e-06	0.000890838922379268
Other Eukaryotes	Phoenix	Small fraction	7.82861322938967	2.0527958775846e-15	5	22	1.55859484320816e-05	0.0008521067953193
Other Eukaryotes	Huperzia	Small fraction	7.80673950205917	3.63966983164852e-15	1	25	3.11718968641633e-06	0.000968303176499204
Other Eukaryotes	Plocamiocolax	Small fraction	7.61622751282092	6.61139772508694e-13	2	21	6.23437937283266e-06	0.000813374668259332
Other Eukaryotes	Sorites	Large fraction	-1.85480524648561	2.17196054250342e-19	16414	139	0.0511655515128376	0.00538376566133558
Other Eukaryotes	unclassified_Cryptophyta_XXX	Large fraction	-1.76746414368695	7.53212206988831e-19	27685	253	0.0862993964684361	0.00979922814617195
Other Eukaryotes	Marchantia	Small fraction	7.49691355441731	7.57033203354978e-12	4	17	1.24687587456653e-05	0.000658446160019459
Other Eukaryotes	Trichomonas	Large fraction	-1.77153571803925	3.73065311950998e-13	8588	83	0.0267704250269434	0.00321476654597736
Other Eukaryotes	Gnetum	Small fraction	7.27360510251956	7.49970301953988e-10	0	18	0	0.000697178287079427
Other Eukaryotes	Cryptomeria	Small fraction	7.2448135842377	8.95809492676544e-10	3	15	9.35156905924899e-06	0.000580981905899523
Other Eukaryotes	Buxus	Small fraction	7.10154677473729	7.46087799595733e-10	3	13	9.35156905924899e-06	0.000503517651779586
Other Eukaryotes	Acanthamoeba	Small fraction	1.52433365903884	3.39660702047126e-10	2625	252	0.00818262292684286	0.00976049601911198
Other Eukaryotes	Cathaya	Small fraction	6.9885163702551	4.89981887480591e-10	1	14	3.11718968641633e-06	0.000542249778839555
Other Eukaryotes	Elphidium	Large fraction	-1.5601321990897	2.32009211561308e-10	12059	132	0.0375901904284945	0.0051126407719158
Other Eukaryotes	Cryptomonas	Large fraction	-1.38367642242302	3.33403822206722e-19	46211	524	0.144048452598985	0.0202956345794233
Other Eukaryotes	Cyanophora	Small fraction	6.91862542726075	1.42952830907241e-08	0	14	0	0.000542249778839555
Other Eukaryotes	Euglena	Small fraction	6.79666322177597	5.94282043565311e-09	1	12	3.11718968641633e-06	0.000464785524719618
Other Eukaryotes	Geminigera	Large fraction	-1.30259511061246	3.63429056851177e-09	184831	2557	0.576153286930016	0.0990380488923386
Other Eukaryotes	Coastal Red Alga	Large fraction	-1.64677682939634	9.71439390959662e-05	4474	51	0.0139463066570267	0.00197533848005838
Other Eukaryotes	Plasmodium	Large fraction	-1.3397907736803	7.28150559255727e-22	31800	390	0.0991266320280392	0.0151055295533876
Other Eukaryotes	Equisetum	Small fraction	6.78331572116006	4.45765699254713e-08	1	12	3.11718968641633e-06	0.000464785524719618
Other Eukaryotes	Pyropia	Small fraction	1.44152096820282	6.20538131714979e-06	1710	144	0.00533039436377192	0.00557742629663542
Other Eukaryotes	Sexangularia	Small fraction	1.72975511653824	7.06927885766869e-10	622	63	0.00193889198495096	0.00244012400477799
Other Eukaryotes	Theileria	Small fraction	1.59475886422258	4.85312241907259e-05	811	72	0.00252804083568364	0.00278871314831771
Other Eukaryotes	Calycanthus	Small fraction	6.61983431551996	1.9541292813569e-06	1	11	3.11718968641633e-06	0.00042605339765965
Other Eukaryotes	Ptilidium	Small fraction	6.43517858297608	4.98540552685823e-06	6	4	1.8703138118498e-05	0.000154928508239873
Other Eukaryotes	Cucumis	Small fraction	6.41878706790347	2.54252709543111e-06	2	8	6.23437937283266e-06	0.000309857016479745
Other Eukaryotes	Trichosphaerium	Small fraction	1.16969932849969	1.09186160998138e-10	3253	237	0.0101402180499123	0.00917951411321246
Other Eukaryotes	Rhodosorus	Small fraction	1.11911486881368	1.33925243452686e-09	3773	268	0.0117611566868488	0.0103802100520715
Other Eukaryotes	Chondrus	Large fraction	-1.21768588903907	0.000644903817571279	5417	78	0.0168858165313173	0.00302110591067752
Other Eukaryotes	Mayorella	Large fraction	-1.17809666458682	2.27123935088075e-05	7015	92	0.0218670856502105	0.00356335568951707
Other Eukaryotes	Chromerida_XXXXX	Large fraction	-1.05263616692572	8.58773538349188e-09	14870	227	0.0463526106370108	0.00879219284261278
Other Eukaryotes	Staurastrum	Small fraction	6.09412935829121	2.98011489922112e-05	0	8	0	0.000309857016479745
Other Eukaryotes	Gymnochlora	Small fraction	1.11563464589761	1.24938047020289e-07	1807	123	0.00563276176335431	0.00476405162837609
Other Eukaryotes	Vitrella brassicaformis	Large fraction	-1.21775836761076	6.97270408466174e-06	3424	45	0.0106732574862895	0.00174294571769857
Other Eukaryotes	Gloeochaete	Small fraction	0.961161987798466	1.40078664696878e-07	4721	295	0.0147162525095715	0.0114259774826906
Other Eukaryotes	Psilotum	Small fraction	5.93569347779266	0.000164956165257871	0	7	0	0.000271124889419777
Other Eukaryotes	Entamoeba	Large fraction	-1.08037985618355	1.03528310579395e-06	4227	64	0.0131763608044818	0.00247885613183796
Other Eukaryotes	Cyanoptyche	Large fraction	-1.00118032788428	0.000298274492736264	7622	124	0.0237592197898653	0.00480278375543605
Other Eukaryotes	Lankesteria	Large fraction	-1.34443829549966	0.0039280113706114	1697	19	0.00528987089784851	0.000735910414139395
Other Eukaryotes	Hemiselmis	Large fraction	-0.807156650160892	2.35978860663926e-10	124880	2221	0.389274648039671	0.0860240542001893
Other Eukaryotes	Rhodella	Large fraction	-0.994502320036506	0.000221839571559077	3876	63	0.0120822272245497	0.00244012400477799
Other Eukaryotes	Pico-prymnesiophyte	Large fraction	-0.8213141847549	0.0334527502648475	12179	275	0.0379642531908645	0.0106513349414912
Other Eukaryotes	Toxoplasma	Large fraction	-0.965495103280048	0.000137265597818811	4293	68	0.0133820953237853	0.00263378464007784
Other Eukaryotes	Nymphaea	Small fraction	5.45917037762067	0.0021182154253172	3	2	9.35156905924899e-06	7.74642541199363e-05
Other Eukaryotes	Cycas	Small fraction	5.43891327714752	0.00156218518733539	1	4	3.11718968641633e-06	0.000154928508239873
Other Eukaryotes	Vexillifera	Small fraction	0.877894903346596	0.00101805537532977	1757	104	0.00547690227903349	0.00402814121423669
Other Eukaryotes	Eutreptiella	Large fraction	-0.739089527225069	5.20270088442369e-07	23368	423	0.0728424885921768	0.0163836897463665
Other Eukaryotes	Eimeria	Small fraction	5.14526320752477	0.00350759303946526	0	4	0	0.000154928508239873
Other Eukaryotes	Coix	Small fraction	5.14095924175155	0.00341388304124274	2	2	6.23437937283266e-06	7.74642541199363e-05
Other Eukaryotes	Cedrus	Small fraction	5.12475872156049	0.00264539750099171	1	3	3.11718968641633e-06	0.000116196381179905
Other Eukaryotes	Proteomonas	Large fraction	-0.737079034317632	0.00310930337307897	7965	169	0.0248284158523061	0.00654572947313462
Other Eukaryotes	Festuca	Small fraction	5.12112612396454	0.00591415874747578	2	2	6.23437937283266e-06	7.74642541199363e-05
Other Eukaryotes	Geranium	Small fraction	4.74302666724747	0.0060883628487063	0	3	0	0.000116196381179905
Other Eukaryotes	Griffithsia	Large fraction	-2.39174342140782	0.00567677599707474	174	1	0.000542391005436441	3.87321270599682e-05
Other Eukaryotes	Stereomyxa ramosa	Small fraction	0.707488052243181	0.000457149502467013	2774	141	0.0086470841901189	0.00546122991545551
Other Eukaryotes	Goniomonas	Small fraction	0.609983969134301	0.00099027774794924	55467	2496	0.172901160336454	0.0966753891416806
Other Eukaryotes	Physcomitrella	Large fraction	-0.621393386659975	1.02425953125269e-06	49843	992	0.155370085540049	0.0384222700434884
Other Eukaryotes	Dictyostelium	Large fraction	-0.654967696530427	3.5996350637958e-05	13416	264	0.0418202168329615	0.0102252815438316
Other Eukaryotes	Citrus	Small fraction	4.73772876792369	0.0114148988898913	0	3	0	0.000116196381179905
Other Eukaryotes	Oncidium	Small fraction	4.73573156701639	0.0113601046132144	0	3	0	0.000116196381179905
Other Eukaryotes	Castanea	Small fraction	4.7354408254683	0.0113341669757175	0	3	0	0.000116196381179905
Other Eukaryotes	Vitis	Neither fraction	0.678745589982107	0.0520801741149165	1432	75	0.00446381563094818	0.00290490952949761
Other Eukaryotes	Rhodomonas	Large fraction	-0.484607028061193	3.30064627742818e-05	65345	1528	0.203692760058875	0.0591826901476314
Other Eukaryotes	Partenskyella	Large fraction	-0.594996078927281	0.0310607213156466	3231	74	0.0100716398768112	0.00286617740243765
Other Eukaryotes	Naegleria	Small fraction	0.553796043706935	0.0254348158581063	2325	114	0.00724746602091796	0.00441546248483637
Other Eukaryotes	Timspurckia	Neither fraction	0.893916430534802	0.0433261734598673	380	24	0.0011845320808382	0.000929571049439236
Other Eukaryotes	Selaginella	Small fraction	0.43936940508364	0.00874289092015419	122412	4477	0.381581423893596	0.173403732847478
Other Eukaryotes	Neoparamoeba	Small fraction	0.479945525026159	0.0291682743436351	3429	163	0.0106888434347216	0.00631333671077481
Other Eukaryotes	Porphyridium	Neither fraction	0.479557581942415	0.0541283152625667	3747	162	0.011680109755002	0.00627460458371485
Other Eukaryotes	Leishmania	Neither fraction	-0.531956477215302	0.0432553469780918	3312	73	0.0103241322414109	0.00282744527537768
Other Eukaryotes	Compsopogon	Neither fraction	0.537702849381335	0.066331210431408	1084	50	0.0033790336200753	0.00193660635299841
Other Eukaryotes	Populus	Small fraction	0.390793317357046	0.0127950383686124	13654	570	0.0425621079783286	0.0220773124241819
Other Eukaryotes	Calliarthron	Neither fraction	0.655640172289474	0.110186764806191	621	31	0.00193577479526454	0.00120069593885901
Other Eukaryotes	Filamoeba	Neither fraction	0.390915585857266	0.0799414175783242	5845	252	0.0182199737171034	0.00976049601911198
Other Eukaryotes	Hanusia	Neither fraction	0.43351729262607	0.0848699610635599	2411	109	0.00751554433394977	0.00422180184953653
Other Eukaryotes	Giardia	Neither fraction	-0.698983063154308	0.156442912589526	349	6	0.0010878992005593	0.000232392762359809
Other Eukaryotes	Chroomonas	Neither fraction	0.337167484624637	0.0848385414851898	4677	189	0.0145790961633692	0.00732037201433399
Other Eukaryotes	Carica	Neither fraction	1.72079396265456	0.108473195541105	54	4	0.000168328243066482	0.000154928508239873
Other Eukaryotes	Palpitomonas	Neither fraction	-0.336872732672328	0.120119187610765	9079	216	0.0283009651629738	0.00836613944495313
Other Eukaryotes	Pessonella	Neither fraction	-0.355282001818481	0.093523524632996	4438	107	0.0138340878283157	0.0041443375954166
Other Eukaryotes	Arabidopsis	Neither fraction	0.316585187759343	0.118244992050732	6850	274	0.0213527493519519	0.0106126028144313
Other Eukaryotes	Stygamoeba	Neither fraction	-0.3263329246967	0.175253893197064	6522	172	0.0203303111348073	0.00666192585431453
Other Eukaryotes	Guillardia	Neither fraction	-0.281745294735229	0.0476780154126304	80405	2152	0.250637636736305	0.0833515374330515
Other Eukaryotes	Acanthoeca	Small fraction	0.275679642803627	0.0324526396734844	52750	1989	0.164431755958461	0.0770382007222767
Other Eukaryotes	Norrisiella	Neither fraction	0.356361058400222	0.185869735048145	1707	59	0.00532104279471267	0.00228519549653812
Other Eukaryotes	Cryptosporidium	Neither fraction	0.338193673925224	0.214018019509783	1265	49	0.00394324495331666	0.00189787422593844
Other Eukaryotes	Vannella	Neither fraction	-0.224321849818082	0.0951851163937295	16605	453	0.0517609347429431	0.0175456535581656
Other Eukaryotes	Trypanosoma	Neither fraction	-0.259854550018886	0.260270975683975	3860	103	0.012032352189567	0.00398940908717672
Other Eukaryotes	Paramoeba	Neither fraction	-0.235807402147175	0.430554805963554	3513	95	0.0109506873683806	0.00367955207069698
Other Eukaryotes	Chlorarachnion	Neither fraction	0.1763968703211	0.269141246365529	7238	263	0.0225622189502814	0.0101865494167716
Other Eukaryotes	Percolomonas	Neither fraction	0.181564162383377	0.436106728519518	3782	115	0.0117892113940266	0.00445419461189634
Other Eukaryotes	Bigelowiella	Neither fraction	0.10718086316915	0.362832191859421	49771	1688	0.155145647882627	0.0653798304772263
Other Eukaryotes	Babesia	Neither fraction	0.155394154887746	0.632800951912815	1305	48	0.00406793254077331	0.00185914209887847
Other Eukaryotes	Erythrolobus	Neither fraction	0.10842788571507	0.654636752169846	5120	160	0.0159600111944516	0.00619714032959491
Other Eukaryotes	Madagascaria	Neither fraction	-0.113424213460296	0.608500103504118	6161	177	0.019205005658011	0.00685558648961437
Other Eukaryotes	Minchinia	Neither fraction	-0.0452856497417168	0.816483176579972	1445	43	0.00450433909687159	0.00166548146357863
Other Eukaryotes	Neobodo	Neither fraction	0.0769877710561636	0.938752841824207	1600	60	0.00498750349826613	0.00232392762359809
Other Eukaryotes	Picobiliphyte	Neither fraction	-0.015321480695782	0.91921969116226	46104	1423	0.143714913302538	0.0551158168063347
Other Eukaryotes	Lotharella	Neither fraction	-0.0104873841856877	0.946190359835685	27192	838	0.0847626219530328	0.0324575224762533
Other Eukaryotes	Eucheuma	Neither fraction	0.700690170332587	0.750756638098167	74	4	0.000230672036794808	0.000154928508239873
Pelagophyte	Aureoumbra	Small fraction	2.43559415205833	2.59186511700923e-15	1353	412	0.00421755764572129	0.0159576363487069
Pelagophyte	Sarcinochrysis	Large fraction	-1.76889551727005	6.09235447637001e-06	1499	26	0.00467266733993808	0.00100703530355917
Pelagophyte	Pelagococcus	Large fraction	-0.961415088357874	1.09739057650666e-06	20275	804	0.0632010208920911	0.0311406301562144
Pelagophyte	Pelagomonas	Small fraction	0.547635786761836	0.000202800352448139	944021	83180	2.94269252496043	3.22173832884815
Pelagophyte	Chrysocystis	Neither fraction	-0.40773657847622	0.219012738185165	5173	200	0.0161252222478317	0.00774642541199364
Pelagophyte	Chrysoreinhardia	Neither fraction	0.311931836206206	0.122162861457258	5342	343	0.016652027304836	0.0132851195815691
Pelagophyte	Aureococcus	Neither fraction	-0.00542817416886587	0.979568017999411	189137	12352	0.589575905719725	0.478419233444727
Pelagophyte	Pelagophyceae_XXX	Neither fraction	-0.00543172171065488	0.982642832067222	32145	1879	0.100202062469853	0.0727776667456802
Centric Diatom	Stephanopyxis	Large fraction	-2.23607527769768	5.41195602245892e-39	324642	1366	1.01197069417757	0.0529080855639165
Centric Diatom	Thalassiosira	Small fraction	1.89110375608795	2.71952107964788e-47	162774	11443	0.507397434016731	0.443211729947216
Centric Diatom	Chaetoceros	Large fraction	-1.666190757715	6.20167559585481e-30	2190354	13328	6.82774889840075	0.516221789455256
Centric Diatom	Leptocylindrus	Small fraction	1.53007083351112	5.08898103068066e-19	6411	379	0.0199843030796151	0.0146794761557279
Centric Diatom	Ditylum	Small fraction	1.25951158549278	3.87467909679361e-28	45579	2031	0.14207838871717	0.0786649500587954
Centric Diatom	Skeletonema	Small fraction	0.95720453734873	2.77066236551815e-11	103399	4240	0.322314296385762	0.164224218734265
Centric Diatom	Detonula	Large fraction	-1.40702966788562	2.24150264309284e-07	4886	38	0.0152305888078302	0.00147182082827879
Centric Diatom	Odontella	Small fraction	0.76746547760144	3.91258677969992e-05	48245	1692	0.150388816421156	0.0655347589854662
Centric Diatom	Attheya	Small fraction	1.192392150533	0.00023624404844159	1352	61	0.00421444045603488	0.00236265975065806
Centric Diatom	Triceratium	Large fraction	-0.868537263151646	0.000765457903673209	9962	111	0.0310534436560795	0.00429926610365647
Centric Diatom	Coscinodiscus	Small fraction	0.858949956031828	7.19247401501679e-05	3837	125	0.0119606568267795	0.00484151588249602
Centric Diatom	Extubocellulus	Large fraction	-0.696273930930067	1.10158831550624e-05	19022	220	0.0592951822150114	0.008521067953193
Centric Diatom	Eucampia	Small fraction	0.987678147940857	0.00889843493780219	1052	44	0.00327928355010998	0.0017042135906386
Centric Diatom	Corethron	Large fraction	-0.551864141113731	0.00011104992250402	34431	445	0.107327958093001	0.0172357965416858
Centric Diatom	Aulacoseira	Small fraction	0.79034431019424	0.00949058921792973	1384	51	0.0043141905260002	0.00197533848005838
Centric Diatom	Minutocellus	Large fraction	-0.466637148032233	0.00375244198715093	29574	413	0.0921877677860765	0.0159963684757669
Centric Diatom	Dactyliosolen	Neither fraction	-0.624941263280345	0.141695114563378	2930	35	0.00913336578119984	0.00135562444709889
Centric Diatom	Cyclotella	Small fraction	0.507149583614446	0.0258190059432483	3288	97	0.0102493196889369	0.00375701632481691
Centric Diatom	Rhizosolenia	Neither fraction	-0.49201169946401	0.0667015199133743	6830	93	0.0212904055582235	0.00360208781657704
Centric Diatom	Proboscia	Neither fraction	0.177100898288605	0.273402727301133	16033	315	0.049977902242313	0.01220062002389
Centric Diatom	Helicotheca	Neither fraction	-0.151795559872403	0.595049704106343	3779	66	0.0117798598249673	0.0025563203859579
Other Bacteria	Puniceicoccus	Small fraction	6.63168381431611	7.40405951048964e-109	184	1187	0.000573562902300604	0.0459750348201822
Other Bacteria	Chlamydia	Large fraction	-4.83892226408021	3.60653638408667e-57	14763	140	0.0460190713405643	0.00542249778839554
Other Bacteria	Akkermansia	Large fraction	-4.15237648736014	3.86104229209602e-56	131239	1497	0.409096857255592	0.0579819942087724
Other Bacteria	Fervidobacterium	Small fraction	8.32719655201557	3.07376542922998e-72	23	209	7.16953627875755e-05	0.00809501455553335
Other Bacteria	Jonesia	Large fraction	-5.23013239895319	1.01301250834313e-59	2850	16	0.00888399060628654	0.000619714032959491
Other Bacteria	Holophaga	Small fraction	8.02490817931982	2.34158283485441e-78	10	177	3.11718968641633e-05	0.00685558648961437
Other Bacteria	Eggerthella	Small fraction	7.93422634242023	1.60454582520188e-63	13	166	4.05234659234123e-05	0.00642953309195472
Other Bacteria	Verrucomicrobium	Large fraction	-3.36742618909871	7.31662155025815e-43	118458	2355	0.369256055873505	0.0912141592262251
Other Bacteria	Finegoldia	Small fraction	4.01785860070216	3.07016481741079e-72	71	209	0.000221320467735559	0.00809501455553335
Other Bacteria	Sporichthya	Small fraction	7.48074567704199	7.27889385257548e-49	11	117	3.42890865505796e-05	0.00453165886601628
Other Bacteria	Denitrovibrio	Small fraction	7.38900728428311	5.95007151491417e-48	4	118	1.24687587456653e-05	0.00457039099307625
Other Bacteria	Phycisphaera	Large fraction	-2.98487987174415	2.10434379918646e-53	10939	323	0.0340989379797082	0.0125104770403697
Other Bacteria	Gemmatimonas	Small fraction	3.05970398756266	5.34964500913371e-37	207	402	0.00064525826508818	0.0155703150781072
Other Bacteria	Actinospica	Large fraction	-3.10684536125738	5.40095276776784e-39	2957	85	0.00921752990273308	0.0032922308000973
Other Bacteria	Halobacillus	Small fraction	7.13353709006433	1.03380192065397e-34	9	90	2.8054707177747e-05	0.00348589143539714
Other Bacteria	Acidaminococcus	Small fraction	7.11452773535729	1.6447412282927e-37	6	93	1.8703138118498e-05	0.00360208781657704
Other Bacteria	Pseudonocardia	Small fraction	3.09819455973576	7.88103063296047e-41	168	268	0.000523687867317943	0.0103802100520715
Other Bacteria	Epulopiscium	Large fraction	-4.47447848465687	5.13639471552913e-32	898	9	0.00279923633840186	0.000348589143539714
Other Bacteria	Halanaerobium	Small fraction	3.29948759959509	5.92621483975875e-51	97	204	0.000302367399582384	0.00790135392023351
Other Bacteria	Dehalococcoides	Small fraction	2.80863807712153	3.58933652333037e-51	232	368	0.000723188007248588	0.0142534227580683
Other Bacteria	Chthoniobacter	Large fraction	-2.4733554571705	2.23852376817794e-28	49623	1864	0.154684303809037	0.0721966848397807
Other Bacteria	Anaerococcus	Small fraction	2.79540231054561	2.21930643753615e-26	195	270	0.000607851988851184	0.0104576743061914
Other Bacteria	Symbiobacterium	Small fraction	6.82260981801977	1.38974986182755e-34	6	75	1.8703138118498e-05	0.00290490952949761
Other Bacteria	Kyrpidia	Small fraction	6.78934052425909	4.12728416283833e-29	2	77	6.23437937283266e-06	0.00298237378361755
Other Bacteria	Calditerrivibrio	Large fraction	-2.54316190804795	7.31000897852393e-59	5653	229	0.0176214732973115	0.00886965709673271
Other Bacteria	Marvinbryantia	Small fraction	6.64362643578476	7.45977008582101e-26	12	59	3.74062762369959e-05	0.00228519549653812
Other Bacteria	Dehalogenimonas	Small fraction	6.60387350963612	5.61956352246231e-27	3	69	9.35156905924899e-06	0.0026725167671378
Other Bacteria	Flexistipes	Small fraction	6.57488371950475	6.32735639205052e-30	5	64	1.55859484320816e-05	0.00247885613183796
Other Bacteria	Kineococcus	Large fraction	-3.25138495899121	5.65334513121785e-22	804	21	0.00250622050787873	0.000813374668259332
Other Bacteria	Sulfobacillus	Small fraction	6.5274322403571	2.14819306957921e-25	5	63	1.55859484320816e-05	0.00244012400477799
Other Bacteria	Conexibacter	Small fraction	2.61110459313542	5.69012960529871e-17	155	184	0.000483164401394531	0.00712671137903414
Other Bacteria	Thermosediminibacter	Small fraction	6.47608261995535	2.06315644193004e-27	4	58	1.24687587456653e-05	0.00224646336947815
Other Bacteria	Marinitoga	Small fraction	6.46485788689306	4.92596727598675e-28	5	58	1.55859484320816e-05	0.00224646336947815
Other Bacteria	Thermodesulfovibrio	Small fraction	6.43751633271067	1.46136209957982e-26	3	59	9.35156905924899e-06	0.00228519549653812
Other Bacteria	Austwickia	Small fraction	6.38538099609189	1.03338064388075e-19	3	59	9.35156905924899e-06	0.00228519549653812
Other Bacteria	Oscillochloris	Small fraction	2.715955208601	5.30652980198113e-09	117	150	0.00036471119331071	0.00580981905899523
Other Bacteria	Thermomonospora	Small fraction	6.35830602611992	2.273537891536e-20	1	59	3.11718968641633e-06	0.00228519549653812
Other Bacteria	Intrasporangium	Small fraction	6.33285876509727	7.26410505159499e-22	3	55	9.35156905924899e-06	0.00213026698829825
Other Bacteria	Leifsonia	Small fraction	6.31488550512495	9.17267314360697e-26	4	53	1.24687587456653e-05	0.00205280273417831
Other Bacteria	Aminobacterium	Small fraction	6.31192049528606	8.76831674329679e-23	2	54	6.23437937283266e-06	0.00209153486123828
Other Bacteria	Butyrivibrio	Small fraction	2.83644787167525	3.82209209701766e-18	73	99	0.000227554847108392	0.00383448057893685
Other Bacteria	Johnsonella	Large fraction	-2.21991352239737	5.60031449271759e-22	2323	130	0.00724123164154513	0.00503517651779586
Other Bacteria	Clostridiales_XX	Large fraction	-2.70509824066288	4.85859578925773e-09	990	37	0.00308601778955216	0.00143308870121882
Other Bacteria	Thermobaculum	Small fraction	2.28868987588624	7.20698651671692e-33	222	245	0.000692016110384425	0.0094893711296922
Other Bacteria	Spiroplasma	Small fraction	6.23859860311446	1.16481851277844e-21	1	53	3.11718968641633e-06	0.00205280273417831
Other Bacteria	SAR406_XXXX	Small fraction	1.8490722657633	2.74239591777885e-51	101407	76778	0.316104854530421	2.97377525141024
Other Bacteria	Caldanaerobacter	Small fraction	6.19377527322756	1.71585255426256e-22	2	51	6.23437937283266e-06	0.00197533848005838
Other Bacteria	Chloroflexus	Large fraction	-1.9617430081038	0.000707226563561772	5256	669	0.0163839489918042	0.0259117930031187
Other Bacteria	Mycoplasma	Large fraction	-2.1172159616896	6.68039682557933e-37	2929	168	0.00913024859151343	0.00650699734607465
Other Bacteria	Patulibacter	Small fraction	2.39225635000304	1.37020944588102e-21	134	171	0.000417703417979788	0.00662319372725456
Other Bacteria	unclassified candidate division CD12	Small fraction	2.04531528960089	1.48411359478111e-24	427	347	0.00133103999609977	0.013440048089809
Other Bacteria	Syntrophobotulus	Small fraction	6.07834666453994	9.2340076558235e-20	1	47	3.11718968641633e-06	0.0018204099718185
Other Bacteria	Victivallis	Small fraction	2.0870723586067	2.7647568151969e-20	288	254	0.000897750629687903	0.00983796027323192
Other Bacteria	Mahella	Small fraction	6.06032222455743	1.11472804293511e-20	3	45	9.35156905924899e-06	0.00174294571769857
Other Bacteria	Aminomonas	Large fraction	-2.65805460307517	2.38313252843254e-19	844	32	0.00263090809533538	0.00123942806591898
Other Bacteria	Olsenella	Large fraction	-2.03434499361093	6.5537219640185e-21	2680	160	0.00835406835959576	0.00619714032959491
Other Bacteria	Kocuria	Large fraction	-3.40037843388667	1.03081660002354e-09	339	9	0.00105672730369514	0.000348589143539714
Other Bacteria	Atopobium	Small fraction	2.23768027309235	1.05290164499155e-21	160	162	0.000498750349826613	0.00627460458371485
Other Bacteria	Micromonospora	Large fraction	-1.9435986179168	7.72063972167551e-23	3800	226	0.011845320808382	0.00875346071555281
Other Bacteria	Saccharomonospora	Small fraction	2.32965803577899	7.0597055622814e-22	133	144	0.000414586228293372	0.00557742629663542
Other Bacteria	Haloplasma	Large fraction	-2.85993665471094	7.61368370505269e-19	588	19	0.0018329075356128	0.000735910414139395
Other Bacteria	Brachyspira	Large fraction	-1.91341267071087	2.47381444691568e-12	2912	217	0.00907725636684435	0.00840487157201309
Other Bacteria	Pseudoramibacter	Large fraction	-2.99494880898904	6.64627101769315e-17	462	14	0.00144014163512434	0.000542249778839555
Other Bacteria	Dictyoglomus	Small fraction	2.55936869496967	0.00338554946611761	116	197	0.000361594003624294	0.00763022903081373
Other Bacteria	Collinsella	Large fraction	-1.94788693226974	1.22365529888568e-16	2505	151	0.0078085601644729	0.0058485511860552
Other Bacteria	Kytococcus	Small fraction	5.86501612647269	2.14859289380546e-11	22	18	6.85781731011592e-05	0.000697178287079427
Other Bacteria	Moorella	Small fraction	5.8257902636733	7.06336425202437e-18	4	36	1.24687587456653e-05	0.00139435657415885
Other Bacteria	Pelotomaculum	Small fraction	5.7949858193819	5.03259444072285e-18	3	37	9.35156905924899e-06	0.00143308870121882
Other Bacteria	Cloacibacillus	Small fraction	5.76286121819762	1.41173343547616e-16	2	36	6.23437937283266e-06	0.00139435657415885
Other Bacteria	Thermodesulfobium	Small fraction	5.75990695643919	7.51516232013007e-15	1	37	3.11718968641633e-06	0.00143308870121882
Other Bacteria	Ilumatobacter	Small fraction	1.6094423957904	3.15045011607372e-41	3420	2386	0.0106607887275438	0.0924148551650841
Other Bacteria	Chrysiogenes	Small fraction	2.10030382585426	8.71515479797516e-16	143	138	0.000445758125157535	0.00534503353427561
Other Bacteria	Simkania	Large fraction	-1.90147320127442	1.19054425789599e-07	1612	130	0.00502490977450312	0.00503517651779586
Other Bacteria	Persephonella	Small fraction	2.06788660365687	5.82764070805291e-08	152	144	0.000473812832335282	0.00557742629663542
Other Bacteria	Dethiobacter	Small fraction	5.72709888616464	1.63554557050276e-14	1	38	3.11718968641633e-06	0.00147182082827879
Other Bacteria	unclassified candidate division GN02	Small fraction	5.7003138186341	3.36371436716595e-13	0	37	0	0.00143308870121882
Other Bacteria	Rothia	Large fraction	-1.91666898520365	2.94445699944739e-13	1574	99	0.0049064565664193	0.00383448057893685
Other Bacteria	Nocardiopsis	Large fraction	-1.76489905131572	1.35131144439238e-20	2348	176	0.00731916138370554	0.0068168543625544
Other Bacteria	Salimicrobium	Small fraction	5.60215563853652	9.77834479727294e-14	3	32	9.35156905924899e-06	0.00123942806591898
Other Bacteria	Microbacterium	Large fraction	-1.81499939200249	3.82505045685851e-08	2132	126	0.00664584841143961	0.00488024800955599
Other Bacteria	Caldilinea	Large fraction	-1.56111364498424	4.72023335329e-28	16966	1313	0.0528862402197394	0.0508552828297382
Other Bacteria	Anaerolinea	Large fraction	-1.64866756733122	4.22821422521439e-17	4036	303	0.0125809775743763	0.0117358344991704
Other Bacteria	Pirellula	Large fraction	-1.55117674537588	1.90948575829008e-19	16823	1345	0.0524404820945819	0.0520947108956572
Other Bacteria	Kineosphaera	Small fraction	5.5478728867523	6.91194060097212e-14	1	33	3.11718968641633e-06	0.00127816019297895
Other Bacteria	Granulicatella	Small fraction	5.5324563112549	9.59201497053953e-15	4	29	1.24687587456653e-05	0.00112323168473908
Other Bacteria	Thermovirga	Small fraction	5.51772720571282	1.5205602672612e-11	5	28	1.55859484320816e-05	0.00108449955767911
Other Bacteria	Thermodesulfobacterium	Small fraction	5.48869112384464	1.10980550368538e-14	2	30	6.23437937283266e-06	0.00116196381179905
Other Bacteria	Chlamydophila	Large fraction	-1.96254011301613	3.48258786978243e-13	1052	57	0.00327928355010998	0.00220773124241819
Other Bacteria	Truepera	Small fraction	1.58706561331882	1.30613440917069e-17	701	454	0.00218514997017785	0.0175843856852256
Other Bacteria	Waddlia	Small fraction	2.1235654434851	6.68370236930386e-12	88	75	0.000274312692404637	0.00290490952949761
Other Bacteria	Acidimicrobium	Small fraction	1.62121252218713	1.19000652602221e-21	455	319	0.00141832130731943	0.0123555485321298
Other Bacteria	Caloramator	Large fraction	-1.77376319657007	1.670674944572e-16	1248	85	0.00389025272864758	0.0032922308000973
Other Bacteria	Cryptobacterium	Small fraction	5.39832735197522	1.36242062001939e-13	1	29	3.11718968641633e-06	0.00112323168473908
Other Bacteria	Ruminococcus	Large fraction	-1.54782920902614	7.49708764643083e-20	3514	281	0.010953804558067	0.0108837277038511
Other Bacteria	Amycolatopsis	Large fraction	-1.5526853536262	7.72784899111066e-20	2828	237	0.00881541243318538	0.00917951411321246
Other Bacteria	Dethiosulfovibrio	Small fraction	5.36838298180056	3.84530032881162e-12	0	30	0	0.00116196381179905
Other Bacteria	Slackia	Small fraction	5.34529983012719	8.32319147849581e-12	2	26	6.23437937283266e-06	0.00100703530355917
Other Bacteria	Lysinibacillus	Small fraction	1.81239649951463	6.02542815350879e-07	140	101	0.000436406556098286	0.00391194483305679
Other Bacteria	Marinithermus	Large fraction	-1.50202294275433	4.21571984902731e-16	3478	275	0.010841585729356	0.0106513349414912
Other Bacteria	Eubacterium	Large fraction	-1.46671708960231	7.2282271274129e-19	4347	387	0.0135504235668518	0.0149893331722077
Other Bacteria	Leptospirillum	Small fraction	1.8012305674073	2.47225848675734e-06	154	118	0.000480047211708115	0.00457039099307625
Other Bacteria	Nitrospira genus	Large fraction	-1.41768649220272	3.3324710711295e-11	5947	534	0.0185379270651179	0.020682955850023
Other Bacteria	uncultured Termite group 1 bacterium	Small fraction	5.26935173509317	5.93600617867567e-11	0	27	0	0.00104576743061914
Other Bacteria	unclassified candidate division WS3	Small fraction	1.47624830488411	2.75756237576141e-15	556	368	0.00173315746564748	0.0142534227580683
Other Bacteria	Frankia	Small fraction	1.33984497214226	1.55347040056249e-15	1986	1081	0.00619073871722283	0.0418694293518256
Other Bacteria	Hydrogenobaculum	Small fraction	1.85686191589365	1.14308328555125e-14	135	108	0.000420820607666204	0.00418306972247656
Other Bacteria	Peptostreptococcus	Small fraction	5.22179132206127	3.76178853269752e-11	0	26	0	0.00100703530355917
Other Bacteria	unclassified candidate division OP1	Large fraction	-2.33002924645632	2.84924551463444e-09	327	17	0.00101932102745814	0.000658446160019459
Other Bacteria	Desulfurobacterium	Large fraction	-1.51017071785228	2.77162722915775e-05	1286	148	0.0040087059367314	0.00573235480487529
Other Bacteria	Granulicella	Large fraction	-1.59919141563784	2.72798582026986e-12	1362	100	0.00424561235289904	0.00387321270599682
Other Bacteria	Anaerotruncus	Small fraction	5.11179237025834	1.08275718544532e-10	1	23	3.11718968641633e-06	0.000890838922379268
Other Bacteria	Desulforudis	Small fraction	5.0945313980546	5.26643513884988e-11	2	22	6.23437937283266e-06	0.0008521067953193
Other Bacteria	Saccharothrix	Large fraction	-1.9059982583256	1.56299053453808e-09	578	36	0.00180173563874864	0.00139435657415885
Other Bacteria	unclassified Listeriaceae	Large fraction	-2.07860692371538	3.29624020683951e-09	355	21	0.0011066023386778	0.000813374668259332
Other Bacteria	Catonella	Small fraction	5.07969067505698	6.45634715124506e-10	3	21	9.35156905924899e-06	0.000813374668259332
Other Bacteria	Ruminococcaceae_X	Small fraction	5.06485844547127	1.72499204006235e-10	1	23	3.11718968641633e-06	0.000890838922379268
Other Bacteria	unclassified candidate division OP9	Small fraction	1.35552605213545	6.46178332177493e-16	775	441	0.00241582200697265	0.017080868033446
Other Bacteria	Streptococcus	Large fraction	-1.2899368894162	9.83493506416248e-28	10223	983	0.0318670301642341	0.0380736808999487
Other Bacteria	Centipeda	Small fraction	5.04402901230544	2.91091076906552e-08	4	20	1.24687587456653e-05	0.000774642541199364
Other Bacteria	Tropheryma	Small fraction	5.0242083857302	6.49450828944105e-10	1	22	3.11718968641633e-06	0.0008521067953193
Other Bacteria	unclassified Nocardioidaceae	Large fraction	-1.60637407097603	5.77680349153719e-14	938	67	0.00292392392585852	0.00259505251301787
Other Bacteria	Ilyobacter	Large fraction	-1.41297517901588	7.66840491564902e-09	1383	144	0.00431107333631378	0.00557742629663542
Other Bacteria	Saccharimonas	Small fraction	4.92092528148271	2.27268383454657e-09	1	20	3.11718968641633e-06	0.000774642541199364
Other Bacteria	Thermomicrobium	Small fraction	1.28516252465124	8.42350073937681e-13	1034	549	0.00322317413575448	0.0212639377559225
Other Bacteria	Singulisphaera	Large fraction	-1.30020904555551	1.45090338414619e-12	4047	363	0.0126152666609269	0.0140597621227684
Other Bacteria	Protochlamydia	Large fraction	-1.78346016421586	3.40233482416403e-10	626	40	0.00195136074369662	0.00154928508239873
Other Bacteria	Cellulomonas	Small fraction	1.71361937552681	1.07952801994844e-08	140	108	0.000436406556098286	0.00418306972247656
Other Bacteria	Propionibacterium	Small fraction	1.28213703801596	4.89943740755672e-12	864	437	0.00269325188906371	0.0169259395252061
Other Bacteria	Erysipelothrix	Small fraction	4.91126809015823	4.7152680137764e-10	1	20	3.11718968641633e-06	0.000774642541199364
Other Bacteria	Kitasatospora	Large fraction	-1.80357808255059	7.18806611872234e-08	611	37	0.00190460289840038	0.00143308870121882
Other Bacteria	Arcanobacterium	Large fraction	-2.61977259575068	2.1284664915612e-05	154	6	0.000480047211708115	0.000232392762359809
Other Bacteria	Acetobacterium	Small fraction	1.30261195666587	2.69282511238339e-08	585	285	0.00182355596655355	0.0110386562120909
Other Bacteria	Segniliparus	Large fraction	-1.65100850259182	3.41805105847691e-06	484	43	0.0015087198082255	0.00166548146357863
Other Bacteria	Aerococcus	Large fraction	-2.03502298570431	7.02638574417255e-07	341	19	0.00106296168306797	0.000735910414139395
Other Bacteria	Verrucomicrobia_XXXX	Large fraction	-1.16641478027769	9.05025681676811e-14	17531	1522	0.0546474523925647	0.0589502973852716
Other Bacteria	Blastopirellula	Large fraction	-1.15071247710793	2.14253330623441e-09	20986	2228	0.0654173427591331	0.0862951790896091
Other Bacteria	Thermosipho	Small fraction	1.18254668661106	4.52584595960095e-07	1361	526	0.00424249516321262	0.0203730988335433
Other Bacteria	Mobilicoccus	Small fraction	4.76477713678471	3.98499397247057e-08	3	16	9.35156905924899e-06	0.000619714032959491
Other Bacteria	Melissococcus	Small fraction	4.70869616213067	1.59167134165424e-08	4	14	1.24687587456653e-05	0.000542249778839555
Other Bacteria	Pedosphaera	Large fraction	-1.13272457379409	9.98750534681152e-10	74817	7950	0.23321878076861	0.307920410126747
Other Bacteria	Chthonomonas	Small fraction	1.46910981794863	3.7061981791327e-05	187	110	0.000582914471359853	0.0042605339765965
Other Bacteria	Jiangella	Large fraction	-1.46217223967248	5.44856328201516e-09	842	70	0.00262467371596255	0.00271124889419777
Other Bacteria	Holdemania	Large fraction	-2.37443343545358	0.000914509859484911	248	9	0.000773063042231249	0.000348589143539714
Other Bacteria	Hydrogenivirga	Small fraction	1.33331066930201	3.97221049378551e-07	302	146	0.000941391285297731	0.00565489055075535
Other Bacteria	unclassified Clostridiales (miscellaneous)	Small fraction	4.68122121828215	1.01225355959883e-07	0	18	0	0.000697178287079427
Other Bacteria	Parascardovia	Large fraction	-2.48909284740918	1.03640232665827e-06	161	7	0.000501867539513029	0.000271124889419777
Other Bacteria	Carboxydothermus	Large fraction	-1.37419444482065	7.19286619298758e-11	889	77	0.00277118163122412	0.00298237378361755
Other Bacteria	Oscillibacter	Large fraction	-1.78833313947958	9.6988225569111e-06	308	20	0.000960094423416229	0.000774642541199364
Other Bacteria	Acetohalobium	Small fraction	1.32083559140304	5.19201552367262e-09	268	133	0.000835406835959576	0.00515137289897577
Other Bacteria	Exiguobacterium	Small fraction	1.24004644615668	3.64020698805233e-06	406	168	0.00126557901268503	0.00650699734607465
Other Bacteria	Dehalobacter	Large fraction	-1.44384446602804	1.60484387279187e-06	626	58	0.00195136074369662	0.00224646336947815
Other Bacteria	Verrucosispora	Large fraction	-1.34586918572217	7.22625561235478e-07	692	71	0.0021570952630001	0.00274998102125774
Other Bacteria	Thermobispora	Small fraction	1.64264311337098	3.4733232935419e-05	99	75	0.000308601778955217	0.00290490952949761
Other Bacteria	Gemella	Large fraction	-1.28532448065119	9.01635432153262e-10	977	91	0.00304549432362875	0.0035246235624571
Other Bacteria	Anaerofustis	Small fraction	1.74149941692326	7.85035688275891e-06	63	44	0.000196382950244229	0.0017042135906386
Other Bacteria	Elusimicrobium	Small fraction	1.78790100567562	4.33108462855689e-06	67	45	0.000208851708989894	0.00174294571769857
Other Bacteria	Mitsuokella	Small fraction	4.59214054318443	1.18341872031102e-06	0	17	0	0.000658446160019459
Other Bacteria	Megamonas	Small fraction	4.53904957001152	1.06891829167794e-06	0	16	0	0.000619714032959491
Other Bacteria	Oribacterium	Small fraction	1.61280895635047	0.00367384815666806	141	118	0.000439523745784702	0.00457039099307625
Other Bacteria	Sphaerobacter	Small fraction	1.12423229161933	9.94655025527004e-11	655	306	0.0020417592446027	0.0118520308803503
Other Bacteria	Listeria	Small fraction	1.07810360837055	2.07972554511836e-10	930	398	0.00289898640836719	0.0154153865698673
Other Bacteria	Oenococcus	Large fraction	-1.92887497785637	5.85170695333152e-06	231	13	0.000720070817562172	0.000503517651779586
Other Bacteria	Thermacetogenium	Small fraction	1.87364663312444	2.87361332692922e-06	51	46	0.000158976674007233	0.00178167784475854
Other Bacteria	Thermanaeromonas	Small fraction	1.2147120110584	5.86043408162474e-06	277	122	0.000863461543137323	0.00472531950131612
Other Bacteria	Dialister	Small fraction	1.50235736160832	2.50740544365783e-07	112	75	0.000349125244878629	0.00290490952949761
Other Bacteria	unclassified candidate division OP8	Large fraction	-1.02943023858811	8.36080316472631e-17	5174	592	0.0161283394375181	0.0229294192195012
Other Bacteria	unclassified candidate division WS1	Large fraction	-2.24304256395595	0.00101131747968181	154	7	0.000480047211708115	0.000271124889419777
Other Bacteria	Sulfurihydrogenibium	Small fraction	1.08253719020803	2.27901351963003e-09	663	321	0.00206669676209403	0.0124330127862498
Other Bacteria	Ammonifex	Small fraction	1.76462772992779	1.02714819783255e-06	54	45	0.000168328243066482	0.00174294571769857
Other Bacteria	Ureaplasma	Small fraction	4.41729979840482	1.92998838346614e-06	0	15	0	0.000580981905899523
Other Bacteria	Pyramidobacter	Small fraction	4.36777708576801	7.2816985836588e-07	1	13	3.11718968641633e-06	0.000503517651779586
Other Bacteria	Phytoplasma	Large fraction	-1.5909666367317	1.07390699585918e-05	321	25	0.00100061788933964	0.000968303176499204
Other Bacteria	Syntrophomonas	Large fraction	-1.27824441242047	7.45424545797939e-09	564	60	0.00175809498313881	0.00232392762359809
Other Bacteria	Streptobacillus	Small fraction	4.33233845972463	2.94114593706064e-06	0	14	0	0.000542249778839555
Other Bacteria	Mesotoga prima	Large fraction	-1.34525661992052	5.80175199201897e-06	483	48	0.00150560261853909	0.00185914209887847
Other Bacteria	Microlunatus	Large fraction	-1.60398276949712	8.39915919120997e-07	270	22	0.000841641215332409	0.0008521067953193
Other Bacteria	Rhodoglobus	Large fraction	-1.2264234792607	5.05871248344455e-06	550	62	0.00171445432752898	0.00240139187771803
Other Bacteria	Armatimonadetes_XXXX	Large fraction	-1.21880779287335	0.000446935830532328	748	69	0.00233165788543941	0.0026725167671378
Other Bacteria	Macrococcus	Small fraction	4.3202987188691	5.86761923381984e-06	1	13	3.11718968641633e-06	0.000503517651779586
Other Bacteria	Turicibacter	Small fraction	1.60682955695866	5.58051266209165e-05	61	43	0.000190148570871396	0.00166548146357863
Other Bacteria	Gordonia	Large fraction	-0.940305354588388	0.000102330573717267	4431	568	0.0138122675005108	0.0219998481700619
Other Bacteria	Streptosporangium	Large fraction	-1.01984210748457	3.77753105197564e-09	1595	178	0.00497191754983404	0.00689431861667433
Other Bacteria	Alkaliphilus	Small fraction	1.04249635246785	2.33329028553815e-07	415	204	0.00129363371986278	0.00790135392023351
Other Bacteria	Carnobacterium	Large fraction	-1.13612297925384	1.46054871078744e-06	566	68	0.00176432936251164	0.00263378464007784
Other Bacteria	Faecalibacterium	Small fraction	1.09684252407944	0.000361056599633028	220	101	0.000685781731011592	0.00391194483305679
Other Bacteria	Nakamurella	Small fraction	1.22978229543772	5.482546854194e-06	159	93	0.000495633160140196	0.00360208781657704
Other Bacteria	Turneriella	Small fraction	1.04319836392596	1.49906928039058e-05	285	117	0.000888399060628654	0.00453165886601628
Other Bacteria	Pelosinus	Large fraction	-0.925866138065457	0.000894892225444766	2172	288	0.00677053599889627	0.0111548525932708
Other Bacteria	Mycobacterium	Small fraction	0.840479550088011	5.1461473128287e-10	5415	2223	0.0168795821519444	0.0861015184543093
Other Bacteria	Mobiluncus	Small fraction	1.08492224814155	7.11810653105593e-06	227	102	0.000707602058816507	0.00395067696011675
Other Bacteria	Aquifex	Small fraction	1.16627738838865	3.5841020100925e-05	168	90	0.000523687867317943	0.00348589143539714
Other Bacteria	Arthromitus	Small fraction	1.41836639615552	0.0330660945205198	104	71	0.000324187727387298	0.00274998102125774
Other Bacteria	Gardnerella	Large fraction	-1.29909588882684	0.00265979518556383	368	35	0.00114712580460121	0.00135562444709889
Other Bacteria	Acidothermus	Small fraction	1.4129921339587	5.43116035200183e-05	73	45	0.000227554847108392	0.00174294571769857
Other Bacteria	Ethanoligenens	Small fraction	4.02607681546599	5.43150758328602e-05	1	10	3.11718968641633e-06	0.000387321270599682
Other Bacteria	Parachlamydia	Large fraction	-0.879611906406532	9.44046820703639e-07	2270	299	0.00707602058816507	0.0115809059909305
Other Bacteria	Dermacoccus	Large fraction	-1.40819224079756	0.000410417148464835	307	25	0.000956977233729813	0.000968303176499204
Other Bacteria	Caldanaerobius	Large fraction	-1.21395679845152	2.58552514820071e-05	424	39	0.00132168842704052	0.00151055295533876
Other Bacteria	unclassified Opitutaceae	Large fraction	-0.866070542655067	0.000469186130441028	2616	280	0.00815456821966512	0.0108449955767911
Other Bacteria	Methylacidiphilum	Large fraction	-0.953052313172578	0.000109824685893122	1164	131	0.00362840879498861	0.00507390864485583
Other Bacteria	Caldalkalibacillus	Large fraction	-1.07583009748027	7.43169573022412e-05	549	56	0.00171133713784256	0.00216899911535822
Other Bacteria	Bulleidia	Small fraction	3.89025775059378	0.000117174561034321	1	9	3.11718968641633e-06	0.000348589143539714
Other Bacteria	Terriglobus	Small fraction	0.904452098332511	1.39810705303547e-05	445	187	0.00138714941045527	0.00724290776021405
Other Bacteria	unclassified candidate division KSB1	Small fraction	0.781826279078975	3.20662039488207e-08	2870	1108	0.00894633440001486	0.0429151967824447
Other Bacteria	Koribacter	Large fraction	-0.84147402106956	5.09343477600796e-07	1917	278	0.0059756526288601	0.0107675313226712
Other Bacteria	Lachnoanaerobaculum	Large fraction	-1.46379413819343	0.00829320119050399	210	15	0.000654609834147429	0.000580981905899523
Other Bacteria	Thermoanaerobacterium	Small fraction	0.841403099452218	4.84659946761937e-06	673	288	0.00209786865895819	0.0111548525932708
Other Bacteria	unclassified candidate division OP11	Large fraction	-0.886222845297953	1.15774577651403e-05	1110	142	0.00346008055192212	0.00549996204251548
Other Bacteria	unclassified candidate division OD1	Large fraction	-0.864838411217464	0.000166020590510612	1368	169	0.00426431549101754	0.00654572947313462
Other Bacteria	Opitutus	Small fraction	0.715176344446728	1.09628314909173e-06	23950	7611	0.0746566929896711	0.294790219053418
Other Bacteria	TM7_XXXX	Large fraction	-1.33055793469862	0.00140356623297657	234	21	0.000729422386621421	0.000813374668259332
Other Bacteria	Lactococcus	Small fraction	1.1147359244598	0.00244422253092786	139	73	0.00043328936641187	0.00282744527537768
Other Bacteria	Oceanithermus	Large fraction	-0.975295171631807	4.158934490641e-05	506	61	0.00157729798132666	0.00236265975065806
Other Bacteria	Caldisericales_XX	Small fraction	3.72857344651025	0.000624836416733694	0	9	0	0.000348589143539714
Other Bacteria	Staphylococcus	Large fraction	-0.720780650348371	1.5653640922209e-07	6484	962	0.0202118579267235	0.0372603062316894
Other Bacteria	Janibacter	Small fraction	1.27775990619864	0.00048658491079189	79	47	0.00024625798522689	0.0018204099718185
Other Bacteria	Diplosphaera	Small fraction	0.681616434367337	7.82811501474263e-05	8888	2753	0.0277055819328683	0.106629545796092
Other Bacteria	Nocardioides	Small fraction	0.847361983558357	0.000612507430419462	319	129	0.000994383509966809	0.0049964443907359
Other Bacteria	Thermoanaerobacter	Small fraction	0.70408220677049	3.34840831498827e-08	1972	741	0.006147098061613	0.0287005061514364
Other Bacteria	Bifidobacterium	Small fraction	0.726835620834021	2.88921313415193e-05	1111	413	0.00346319774160854	0.0159963684757669
Other Bacteria	Caldicellulosiruptor	Small fraction	0.697080639139689	2.84643382466115e-08	1851	706	0.00576991810955662	0.0273448817043375
Other Bacteria	Weissella	Large fraction	-1.19537246776927	0.00257790772509912	160	17	0.000498750349826613	0.000658446160019459
Other Bacteria	Coriobacterium	Small fraction	3.6030292716353	0.000428879055060609	0	8	0	0.000309857016479745
Other Bacteria	Mogibacterium	Small fraction	3.59968356419832	0.00100433180689629	0	8	0	0.000309857016479745
Other Bacteria	Lachnospiraceae_X	Small fraction	3.59793090862484	0.000585882507461297	1	7	3.11718968641633e-06	0.000271124889419777
Other Bacteria	Renibacterium	Small fraction	3.59557492682333	0.00100297166235984	0	8	0	0.000309857016479745
Other Bacteria	Flavonifractor	Small fraction	3.59420153460881	0.00101615503362617	2	6	6.23437937283266e-06	0.000232392762359809
Other Bacteria	uncultured Synergistetes	Small fraction	3.59188842080666	0.00079896682752274	0	8	0	0.000309857016479745
Other Bacteria	Actinobaculum	Small fraction	3.59124544945456	0.000815696191720055	1	7	3.11718968641633e-06	0.000271124889419777
Other Bacteria	Gordonibacter	Small fraction	3.42288055092493	0.00133308153466057	1	6	3.11718968641633e-06	0.000232392762359809
Other Bacteria	Fructobacillus	Small fraction	3.41261574507796	0.000745070926363161	0	7	0	0.000271124889419777
Other Bacteria	Isoptericola	Small fraction	0.986051073443161	0.00386187290388926	88	31	0.000274312692404637	0.00120069593885901
Other Bacteria	Coprococcus	Large fraction	-0.861431701092123	0.00166224242120355	465	66	0.00144949320418359	0.0025563203859579
Other Bacteria	Leptonema	Large fraction	-0.73992900372982	4.12910838010964e-05	1471	204	0.00458538602871842	0.00790135392023351
Other Bacteria	Abiotrophia	Large fraction	-1.22529281101271	0.00529670169691492	204	20	0.000635906696028931	0.000774642541199364
Other Bacteria	Anoxybacillus	Small fraction	1.13566963403638	0.00526316355702265	77	43	0.000240023605854057	0.00166548146357863
Other Bacteria	Eremococcus	Small fraction	3.57196215286974	0.0016313267979318	1	7	3.11718968641633e-06	0.000271124889419777
Other Bacteria	Stomatobaculum	Small fraction	3.41768816271037	0.00232046454046218	0	7	0	0.000271124889419777
Other Bacteria	Catenibacterium	Small fraction	3.40442079406337	0.00173141625770682	0	7	0	0.000271124889419777
Other Bacteria	Shuttleworthia	Small fraction	3.22237968493075	0.0020289852571727	0	6	0	0.000232392762359809
Other Bacteria	Fusobacterium	Large fraction	-0.64304164373258	1.36066885024899e-07	4944	749	0.0154113858096423	0.0290103631679162
Other Bacteria	Cryptosporangium	Large fraction	-0.761812580391866	0.000729685251876288	876	116	0.0027306581653007	0.00449292673895631
Other Bacteria	Thermodesulfatator	Small fraction	1.02943118505059	0.00243307414996966	94	47	0.000293015830523135	0.0018204099718185
Other Bacteria	Jettenia	Neither fraction	-0.655328588432256	0.0925296544144764	2838	371	0.00884658433004954	0.0143696191392482
Other Bacteria	Spirochaeta	Small fraction	0.635244873560467	2.04555918405364e-05	1389	451	0.00432977647443228	0.0174681893040456
Other Bacteria	Chloracidobacterium_XX	Large fraction	-0.657628331355641	9.24330103025563e-05	1837	271	0.0057262774539468	0.0104964064332514
Other Bacteria	Peptoniphilus	Small fraction	0.649025472943835	0.00912376276435503	777	265	0.00242205638634549	0.0102640136708916
Other Bacteria	Actinosynnema	Large fraction	-0.798934848170155	0.00293787577410646	580	70	0.00180797001812147	0.00271124889419777
Other Bacteria	Catellicoccus	Small fraction	3.22368921141064	0.00285824537449078	0	6	0	0.000232392762359809
Other Bacteria	Anaeroglobus	Small fraction	3.21010295765065	0.00411838616610468	0	6	0	0.000232392762359809
Other Bacteria	Eubacteriaceae bacterium	Small fraction	0.847659437609953	0.0103243826593527	142	58	0.000442640935471119	0.00224646336947815
Other Bacteria	Coraliomargarita	Small fraction	0.560329005940225	0.0118475932295017	28550	7876	0.0889957655471862	0.305054232724309
Other Bacteria	Acholeplasma	Neither fraction	-1.38770193377757	0.0507171302529242	132	10	0.000411469038606955	0.000387321270599682
Other Bacteria	Planctomyces	Large fraction	-0.566682255543269	1.70290707974832e-05	26304	3925	0.0819945575114951	0.152023598710375
Other Bacteria	Poribacteria	Large fraction	-0.573716975480841	7.94341662688426e-05	8709	1342	0.0271476049789998	0.0519785145144773
Other Bacteria	Jonquetella	Large fraction	-1.18187226220538	0.00430939492944121	100	11	0.000311718968641633	0.00042605339765965
Other Bacteria	unclassified candidate division NKB19	Large fraction	-0.664850253245591	0.0153698255842349	1159	150	0.00361282284655652	0.00580981905899523
Other Bacteria	Oceanobacillus	Large fraction	-0.805570867342205	0.00160117854127749	409	55	0.00127493058174428	0.00213026698829825
Other Bacteria	Cloacamonas	Small fraction	0.812410052675958	0.031034820904103	165	69	0.000514336298258694	0.0026725167671378
Other Bacteria	Roseiflexus	Small fraction	0.566155168185101	0.000124966156601302	1536	542	0.00478800335833548	0.0209928128665028
Other Bacteria	Acetonema	Small fraction	0.760385124218487	0.0053311450582755	185	74	0.000576680091987021	0.00286617740243765
Other Bacteria	Modestobacter	Small fraction	1.00235017712338	0.0186709733286362	61	29	0.000190148570871396	0.00112323168473908
Other Bacteria	Acetivibrio	Small fraction	0.856470441700979	0.0325723717839115	133	51	0.000414586228293372	0.00197533848005838
Other Bacteria	Amycolicicoccus	Small fraction	0.578393130281052	0.00380552027387767	778	239	0.0024251735760319	0.00925697836733239
Other Bacteria	Petrotoga	Large fraction	-0.872897631643618	0.0325337504292648	162	23	0.000504984729199445	0.000890838922379268
Other Bacteria	unclassified candidate division EM 19	Large fraction	-0.558264121872694	0.0100110725053641	1795	301	0.00559535548711731	0.0116583702450504
Other Bacteria	Sphaerochaeta	Small fraction	0.58539027123336	0.0303810861209921	387	125	0.00120635240864312	0.00484151588249602
Other Bacteria	Pediococcus	Small fraction	0.975020864052605	0.0134575373769825	71	33	0.000221320467735559	0.00127816019297895
Other Bacteria	Hydrogenobacter	Small fraction	0.75526502683676	0.0180668394296104	122	48	0.000380297141742792	0.00185914209887847
Other Bacteria	Borrelia	Large fraction	-0.554561189777683	0.0126556460433242	1323	180	0.0041240419551288	0.00697178287079427
Other Bacteria	Thermincola	Small fraction	0.706861930590342	0.0107070859825229	191	71	0.000595383230105519	0.00274998102125774
Other Bacteria	Sanguibacter	Large fraction	-0.822515457195958	0.0308955345722513	188	26	0.00058603166104627	0.00100703530355917
Other Bacteria	Beutenbergia	Large fraction	-0.58226018867802	0.0142669008378839	657	108	0.00204799362397553	0.00418306972247656
Other Bacteria	Gemmata	Large fraction	-0.48421882936368	0.0133886896732935	4197	661	0.0130828451138893	0.025601935986639
Other Bacteria	Subdoligranulum	Neither fraction	-0.7062174897602	0.0420062565232398	314	42	0.000978797561534727	0.00162674933651866
Other Bacteria	Ornithinibacillus	Small fraction	0.861494127947798	0.0195539568210783	98	46	0.0003054845892688	0.00178167784475854
Other Bacteria	Thermobifida	Neither fraction	0.610302147270528	0.0770115750110208	153	47	0.000476930022021698	0.0018204099718185
Other Bacteria	Eubacteriaceae_X	Small fraction	0.559463627238271	0.0191321438537002	302	89	0.000941391285297731	0.00344715930833717
Other Bacteria	Ktedonobacter	Large fraction	-0.468118498363343	0.00176857029747607	1737	304	0.00541455848530516	0.0117745666262303
Other Bacteria	Paenibacillus	Small fraction	0.430197893171961	0.000387181750754962	5231	1711	0.0163060192496438	0.0662706693996055
Other Bacteria	Coprobacillus	Large fraction	-0.854783553794773	0.035637925658123	186	21	0.000579797281673437	0.000813374668259332
Other Bacteria	Caldithrix	Small fraction	0.420391967864351	0.000409202641095553	4416	1361	0.0137655096552145	0.0527144249286167
Other Bacteria	Deferribacter	Large fraction	-0.477538220723736	0.00940335043259609	1228	208	0.00382790893491925	0.00805628242847338
Other Bacteria	Rubrobacter	Small fraction	0.439543964640965	0.0072038257051859	1441	437	0.00449187033812593	0.0169259395252061
Other Bacteria	Thermovibrio	Large fraction	-0.551225037947609	0.0111539999666379	661	98	0.00206046238272119	0.00379574845187688
Other Bacteria	unclassified candidate division EM 3	Small fraction	2.70539334919305	0.0215237517744602	0	4	0	0.000154928508239873
Other Bacteria	Solobacterium	Neither fraction	2.6963409303192	0.0415912907562868	0	4	0	0.000154928508239873
Other Bacteria	Thermanaerovibrio	Small fraction	0.596061132567052	0.0328780534094716	205	71	0.000639023885715347	0.00274998102125774
Other Bacteria	Pseudoflavonifractor	Neither fraction	0.880250176612391	0.0621468398309106	55	25	0.000171445432752898	0.000968303176499204
Other Bacteria	unclassified candidate division OP3	Small fraction	0.462143857853445	0.0359124090939066	538	170	0.00167704805129198	0.00658446160019459
Other Bacteria	Stackebrandtia	Large fraction	-0.546218018866178	0.0381040352545081	375	61	0.00116894613240612	0.00236265975065806
Other Bacteria	Coprothermobacter	Neither fraction	0.776537411788462	0.109384920382734	94	40	0.000293015830523135	0.00154928508239873
Other Bacteria	Desulfurispirillum	Neither fraction	0.463285698999087	0.0464804569484031	531	171	0.00165522772348707	0.00662319372725456
Other Bacteria	Treponema	Small fraction	0.405803442517556	0.0324558372887024	1237	386	0.003855963642097	0.0149506010451477
Other Bacteria	Sporosarcina	Neither fraction	-0.615005342374303	0.128958530246784	197	29	0.000614086368224017	0.00112323168473908
Other Bacteria	Corynebacterium	Small fraction	0.372569986547673	0.0156737915314265	3682	1104	0.0114774924253849	0.0427602682742049
Other Bacteria	Parvimonas	Neither fraction	-0.538034091437305	0.0633941131362766	463	69	0.00144325882481076	0.0026725167671378
Other Bacteria	Dorea	Neither fraction	-0.503572390788198	0.041482860161007	419	70	0.00130610247860844	0.00271124889419777
Other Bacteria	Desulfonispora	Neither fraction	-0.512694843032558	0.0620493590089917	373	65	0.00116271175303329	0.00251758825889793
Other Bacteria	Alicyclobacillus	Large fraction	-0.420074879750491	0.032870332232859	1275	211	0.00397441685018082	0.00817247880965329
Other Bacteria	Catenulispora	Neither fraction	0.47353895105099	0.072373842454374	284	94	0.000885281870942237	0.00364081994363701
Other Bacteria	Leptospira	Small fraction	0.360814227067566	0.00185150375281351	4709	1394	0.0146788462333345	0.0539925851215956
Other Bacteria	Selenomonas	Large fraction	-0.385544750245944	0.0151148074886186	2882	470	0.00898374067625186	0.018204099718185
Other Bacteria	Halobacteroides	Neither fraction	0.587630024709912	0.0772403902963716	142	44	0.000442640935471119	0.0017042135906386
Other Bacteria	Tsukamurella	Neither fraction	-0.844733132704738	0.238071305308769	124	13	0.000386531521115625	0.000503517651779586
Other Bacteria	Blastococcus	Neither fraction	0.45338219885472	0.0509029236085992	382	127	0.00119076646021104	0.00491898013661596
Other Bacteria	Bacillus	Large fraction	-0.343276529949895	0.000426324981328757	26942	4907	0.0839833245314287	0.190058547483264
Other Bacteria	Tetragenococcus	Neither fraction	2.35962575402291	0.0848296685016541	0	3	0	0.000116196381179905
Other Bacteria	Saccharopolyspora	Neither fraction	-0.409563548379094	0.0728920965222041	853	158	0.00265896280251313	0.00611967607547497
Other Bacteria	Synergistes	Neither fraction	-0.566604401770564	0.0940722390000789	284	43	0.000885281870942237	0.00166548146357863
Other Bacteria	Brevibacillus	Small fraction	0.425197253451617	0.0379192709258911	463	153	0.00144325882481076	0.00592601544017513
Other Bacteria	Herpetosiphon	Large fraction	-0.326676106318846	0.0245843933103421	5972	1010	0.0186158568072783	0.0391194483305679
Other Bacteria	Dietzia	Neither fraction	-0.471606084977625	0.102211074587391	158	32	0.00049251597045378	0.00123942806591898
Other Bacteria	Thermosinus	Neither fraction	-0.450940896068446	0.183959582083305	413	65	0.00128739934048994	0.00251758825889793
Other Bacteria	Bacteria_XXXXX	Neither fraction	0.413100624195407	0.11050190152568	324	106	0.00100996945839889	0.00410560546835663
Other Bacteria	Micrococcus	Neither fraction	0.406260617990192	0.0775988334902089	321	100	0.00100061788933964	0.00387321270599682
Other Bacteria	Isosphaera	Neither fraction	-0.332843904378578	0.178923736892934	1675	273	0.00522129272474735	0.0105738706873713
Other Bacteria	Deinococcus	Small fraction	0.296245506282052	0.0187276577530542	2401	699	0.00748437243708561	0.0270737568149178
Other Bacteria	Salinispora	Neither fraction	0.298205216223177	0.0494540570141221	1911	535	0.0059569494907416	0.020721687977083
Other Bacteria	Lachnospiraceae bacterium	Neither fraction	0.314149980899287	0.14216512383509	927	272	0.00288963483930794	0.0105351385603113
Other Bacteria	Thermobacillus	Neither fraction	-0.440665673138168	0.142485992010303	215	36	0.000670195782579511	0.00139435657415885
Other Bacteria	Lentisphaera	Neither fraction	-0.280714290860643	0.221208030170483	12069	1937	0.0376213623253587	0.0750241301151584
Other Bacteria	Brevibacterium	Neither fraction	-0.357128060109972	0.209708741809546	391	79	0.00121882116738878	0.00305983803773749
Other Bacteria	Blautia	Neither fraction	-0.403843376153929	0.143205921207922	365	57	0.00113777423554196	0.00220773124241819
Other Bacteria	Megasphaera	Neither fraction	-0.32148624549281	0.189669903025446	818	150	0.00254986116348856	0.00580981905899523
Other Bacteria	Acidobacterium	Neither fraction	-0.279446767717614	0.15021276383467	1740	380	0.00542391005436441	0.0147182082827879
Other Bacteria	Desmospora	Neither fraction	0.425566541077636	0.15010362709763	179	62	0.000557976953868523	0.00240139187771803
Other Bacteria	Kribbella	Neither fraction	0.300446665516201	0.234571221608437	282	77	0.000879047491569405	0.00298237378361755
Other Bacteria	Desulfosporosinus	Neither fraction	0.271948315147891	0.155005657593803	1161	312	0.00361905722592936	0.0120844236427101
Other Bacteria	Anaerostipes	Neither fraction	0.321182093580235	0.379332873085374	708	259	0.00220697029798276	0.0100316209085318
Other Bacteria	Verrucomicrobiales_XX	Neither fraction	-0.24708437590397	0.114077433307618	33213	5748	0.103531221054946	0.222632266340697
Other Bacteria	Clostridium	Small fraction	0.242654837950768	0.0180268014437676	20397	5498	0.0635813180338339	0.212949234575705
Other Bacteria	Natranaerobius	Neither fraction	0.41119129842165	0.157342991773968	138	40	0.000430172176725453	0.00154928508239873
Other Bacteria	Caldisericum	Neither fraction	0.352985160731453	0.323561320958143	167	46	0.000520570677631527	0.00178167784475854
Other Bacteria	Geodermatophilus	Neither fraction	0.262389736389975	0.319440879409944	770	164	0.00240023605854057	0.00635206883783478
Other Bacteria	Rhodopirellula	Neither fraction	0.213772481667055	0.168456018600681	4538	1190	0.0141458067969573	0.0460912312013621
Other Bacteria	Lactobacillus	Neither fraction	0.205486487564227	0.108196934811687	4108	1084	0.0128054152317983	0.0419856257330055
Other Bacteria	Xylanimonas	Neither fraction	0.554458273590224	0.388101091538013	68	26	0.00021196889867631	0.00100703530355917
Other Bacteria	Aeromicrobium	Neither fraction	-0.279591225569234	0.380990691210733	470	86	0.00146507915261567	0.00333096292715726
Other Bacteria	Thermus	Neither fraction	0.193591602864882	0.157605380092201	2495	646	0.00777738826760874	0.0250209540807394
Other Bacteria	Nitrolancetus	Neither fraction	0.218190606957074	0.340249580985508	540	154	0.00168328243066482	0.0059647475672351
Other Bacteria	Thermotoga	Neither fraction	0.175995335841792	0.364019710380467	5081	1095	0.0158384407966814	0.0424116791306652
Other Bacteria	Fibrobacter	Neither fraction	-0.237741810486979	0.384788481304739	395	79	0.00123128992613445	0.00305983803773749
Other Bacteria	Thermocrinis	Neither fraction	0.182848980938095	0.437650685906631	423	104	0.00131857123735411	0.00402814121423669
Other Bacteria	Amphibacillus	Neither fraction	0.246865277468704	0.415625065053544	142	38	0.000442640935471119	0.00147182082827879
Other Bacteria	Actinomyces	Neither fraction	0.164498809354781	0.46536802820828	2209	520	0.00688587201729367	0.0201407060711835
Other Bacteria	unclassified candidate division BRC1	Neither fraction	-0.182485390142049	0.426843007709385	751	155	0.00234100945449866	0.00600347969429507
Other Bacteria	Desulfotomaculum	Neither fraction	0.156715102986978	0.261004369319627	2899	772	0.00903673290092094	0.0299012020902954
Other Bacteria	Heliobacterium	Neither fraction	0.191205697582876	0.479028513351479	274	73	0.000854109974078074	0.00282744527537768
Other Bacteria	Leuconostoc	Neither fraction	-0.211406987214609	0.410496895790023	459	79	0.00143079006606509	0.00305983803773749
Other Bacteria	Nocardia	Neither fraction	0.152577442647931	0.52200782999429	874	227	0.00272442378592787	0.00879219284261278
Other Bacteria	Meiothermus	Neither fraction	-0.154716836105202	0.435206019320102	918	200	0.00286158013213019	0.00774642541199364
Other Bacteria	Veillonella	Neither fraction	0.130915528823417	0.429514133839977	1517	369	0.00472877675429357	0.0142921548851283
Other Bacteria	Geobacillus	Neither fraction	-0.109455661342041	0.436929657899219	3436	738	0.0107106637625265	0.0285843097702565
Other Bacteria	Arthrobacter	Neither fraction	0.105978548803715	0.60500815193024	795	199	0.00247816580070098	0.00770769328493367
Other Bacteria	Desulfitobacterium	Neither fraction	-0.102698722674076	0.455317102902805	2105	466	0.00656168428990637	0.0180491712099452
Other Bacteria	Sebaldella	Neither fraction	0.162102432777307	0.644792795005724	139	34	0.00043328936641187	0.00131689232003892
Other Bacteria	Phascolarctobacterium	Neither fraction	0.164519066373464	0.649055427882839	71	17	0.000221320467735559	0.000658446160019459
Other Bacteria	Leptotrichia	Neither fraction	-0.120151506602683	0.652633185795486	768	144	0.00239400167916774	0.00557742629663542
Other Bacteria	Enterococcus	Neither fraction	0.0996703552817734	0.758006477983516	1541	452	0.00480358930676756	0.0175069214311056
Other Bacteria	Streptomyces	Neither fraction	0.0722270900324929	0.48031955606029	12122	2872	0.0377865733787387	0.111238668916229
Other Bacteria	Tepidanaerobacter	Neither fraction	0.0665722809397611	0.720620968575838	485	106	0.00151183699791192	0.00410560546835663
Other Bacteria	Rhodococcus	Neither fraction	-0.0679303949682761	0.665673754028904	3258	755	0.0101558039983444	0.029242755930276
Other Bacteria	Halothermothrix	Neither fraction	-0.0665913406766507	0.791175024474292	300	68	0.000935156905924899	0.00263378464007784
Other Bacteria	Solibacter	Neither fraction	-0.0558100680873778	0.711176754216102	4566	954	0.014233088108177	0.0369504492152096
Other Bacteria	Anaerobaculum	Neither fraction	-0.0822278945810721	0.801398374882978	694	139	0.00216332964237293	0.00538376566133558
Other Bacteria	unclassified candidate division WWE1	Neither fraction	-0.0559335831329155	0.708657056894456	2183	485	0.00680482508544684	0.0187850816240846
Other Bacteria	Kuenenia	Neither fraction	-0.0704690742480039	0.806608279060351	569	124	0.00177368093157089	0.00480278375543605
Other Bacteria	Brachybacterium	Neither fraction	0.257377288489348	0.756569923313449	59	15	0.000183914191498563	0.000580981905899523
Other Bacteria	Actinoplanes	Neither fraction	0.0438296551014466	0.767128258185553	1604	363	0.00499997225701179	0.0140597621227684
Other Bacteria	Roseburia	Neither fraction	-0.0228800615782723	0.831639142123254	647	170	0.00201682172711136	0.00658446160019459
Other Bacteria	Kosmotoga	Neither fraction	0.0112720734057303	0.914981339395331	389	87	0.00121258678801595	0.00336969505421723
Other Bacteria	Filifactor	Neither fraction	-0.0721193433204024	0.933963292272937	149	34	0.000464461263276033	0.00131689232003892
Other Bacteria	Solibacillus	Neither fraction	-0.111464411751091	0.90149184892915	169	35	0.000526805057004359	0.00135562444709889
Other Bacteria	Syntrophothermus	Neither fraction	-0.0547653704516729	1	176	38	0.000548625384809274	0.00147182082827879
Other Bacteria	unclassified_Actinobacteria_XX	Neither fraction	-0.0262044658690556	0.943411746828721	271	65	0.000844758405018825	0.00251758825889793
Other Bacteria	Planococcus	Neither fraction	-0.00860984168203391	0.974117718502082	160	39	0.000498750349826613	0.00151055295533876
Other Bacteria	Erysipelotrichaceae bacterium	Neither fraction	-0.000646017065850615	0.9374914095756	208	38	0.000648375454774596	0.00147182082827879
Other Bacteria	Thermaerobacter	Neither fraction	0.00363909446498794	0.983525604435931	1154	267	0.00359723689812444	0.0103414779250115
Other Bacteria	Clavibacter	Neither fraction	-0.005124761643381	0.986446493076863	692	149	0.0021570952630001	0.00577108693193526
Metazoa	Amphimedon	Small fraction	3.76592935411247	1.58361055842321e-73	2649	219	0.00825743547931685	0.00848233582613303
Metazoa	Nasonia	Large fraction	-4.01362154188639	9.87530439979296e-39	112031	41	0.349221877758908	0.0015880172094587
Metazoa	Trichoplax	Small fraction	3.52895030754654	9.95687058491937e-52	3062	243	0.0095448348198068	0.00941190687557227
Metazoa	Apis	Large fraction	-3.06465969183082	3.49576299305844e-30	206942	134	0.645077468086368	0.00519010502603574
Metazoa	Daphnia	Large fraction	-2.89267607435586	2.7188760986487e-21	246112	188	0.767177788103295	0.00728163988727402
Metazoa	Tribolium	Large fraction	-2.93885207611162	2.52844399199359e-21	70835	53	0.220806131437301	0.00205280273417831
Metazoa	Acyrthosiphon	Large fraction	-2.250645593767	3.16030671029899e-19	119085	143	0.371210533806888	0.00553869416957545
Metazoa	Loa	Large fraction	-3.36556916872621	7.4593803588145e-13	9397	6	0.0292922314832542	0.000232392762359809
Metazoa	Drosophila	Small fraction	1.7520917886622	1.27284120905941e-05	586859	10893	1.8293508221806	0.421909060064233
Metazoa	Hydra	Small fraction	1.85332377622835	3.63833799942884e-08	10789	247	0.0336313595267458	0.00956683538381214
Metazoa	Mus	Small fraction	2.1231064973858	7.18537750474729e-14	2997	87	0.00934221749018974	0.00336969505421723
Metazoa	Albinaria	Small fraction	9.23231777214574	6.13539556290118e-10	0	14	0	0.000542249778839555
Metazoa	Ixodes	Large fraction	-1.90729838316613	1.41825828919175e-12	46476	73	0.144874507865885	0.00282744527537768
Metazoa	Alligator	Small fraction	8.86798186126538	9.44591106432678e-09	2	9	6.23437937283266e-06	0.000348589143539714
Metazoa	Sarcophilus	Small fraction	1.25354224471533	0.00112747176961561	224618	3943	0.700176912983463	0.152720776997455
Metazoa	Takifugu	Large fraction	-1.31654931312487	7.45024146529109e-10	69682	184	0.217212011728863	0.00712671137903414
Metazoa	Pediculus	Large fraction	-1.21028710769797	2.23448109656865e-05	36677	85	0.114329166128692	0.0032922308000973
Metazoa	Sus	Small fraction	1.79306634772824	7.52741117206986e-05	1542	27	0.00480670649645398	0.00104576743061914
Metazoa	Strongylocentrotus	Small fraction	0.962648256252362	7.3533848021437e-05	19305	259	0.0601773468962672	0.0100316209085318
Metazoa	Myotis	Small fraction	1.81758795304599	0.000394485931504422	920	22	0.00286781451150302	0.0008521067953193
Metazoa	Ciona	Small fraction	0.852271089696326	4.29690391751514e-09	52321	582	0.163094481582989	0.0225420979489015
Metazoa	Ailuropoda	Small fraction	1.7438495972131	0.00346473914400312	1538	18	0.00479423773770831	0.000697178287079427
Metazoa	Danio	Large fraction	-6.8201527293276	0.0057436747111566	384	0	0.00119700083958387	0
Metazoa	Undescribed	Small fraction	0.781088227305314	0.00246107740927053	104611	1255	0.326092330285699	0.0486088194602601
Metazoa	Helobdella	Large fraction	-0.908277350698383	0.000241495397871997	24481	74	0.0763119207131581	0.00286617740243765
Metazoa	Nematostella	Large fraction	-0.643370056101058	0.0119871058908026	102793	494	0.320425279435794	0.0191336707676243
Metazoa	Branchiostoma	Large fraction	-0.651202450486034	0.00059238899328811	86384	348	0.269275313871388	0.0134787802168689
Metazoa	Schistosoma	Small fraction	1.12372550311446	0.0159147714476577	1576	23	0.00491269094579213	0.000890838922379268
Metazoa	Rattus	Neither fraction	0.598262490934127	0.0681526254559898	105920	1107	0.330172731585218	0.0428764646553848
Metazoa	Homo	Large fraction	-0.615834730205424	0.00143814249989916	65787	278	0.205070557900271	0.0107675313226712
Metazoa	Tetraodon	Large fraction	-0.633247768537121	0.000947807009960842	39126	146	0.121963163670725	0.00565489055075535
Metazoa	Caenorhabditis	Large fraction	-0.592439688925593	0.00864479765419707	48934	248	0.152536560115097	0.00960556751087211
Metazoa	Cavia	Small fraction	0.637051001688438	0.00824730744203088	11827	102	0.0368670024212459	0.00395067696011675
Metazoa	Lottia	Large fraction	-0.512967387721978	0.00196326358924671	47597	199	0.148368877504358	0.00770769328493367
Metazoa	Brugia	Small fraction	0.585869753627525	0.0314692414772572	5948	52	0.0185410442548043	0.00201407060711834
Metazoa	Equus	Large fraction	-0.515892932467813	0.0327071615137436	24405	99	0.0760750142969905	0.00383448057893685
Metazoa	Oryctolagus	Neither fraction	0.691079892095869	0.126153180160208	3889	23	0.0121227506904731	0.000890838922379268
Metazoa	Xenopus	Large fraction	-0.432793886603428	0.00860231420540134	75323	301	0.234796078749937	0.0116583702450504
Metazoa	Meleagris	Small fraction	0.439283782254246	0.033545588326772	17320	141	0.0539897253687308	0.00546122991545551
Metazoa	Taeniopygia	Neither fraction	0.329727820822	0.265768983364605	6598	51	0.0205672175509749	0.00197533848005838
Metazoa	Bos	Neither fraction	-0.212931684452616	0.304737166628418	32124	153	0.100136601486438	0.00592601544017513
Metazoa	Canis	Neither fraction	0.0548985928809454	0.757517887280672	26820	153	0.0836030273896859	0.00592601544017513
Metazoa	Loxodonta	Neither fraction	0.0804497902556831	0.905647365820415	1849	9	0.00576368373018379	0.000348589143539714
Metazoa	Gasterosteus	Neither fraction	0.0783960089217652	0.961215957774726	2669	18	0.00831977927304518	0.000697178287079427
Metazoa	Pristionchus	Neither fraction	0.114585461333759	0.913185352548032	4209	31	0.0131202513901263	0.00120069593885901
Metazoa	Monodelphis	Neither fraction	-0.0361908645835746	0.88628527977748	22037	138	0.0686935091195566	0.00534503353427561
Metazoa	Gallus	Neither fraction	0.0173225364657474	0.895140375674223	61605	342	0.192034470631678	0.0132463874545091
Metazoa	Trichinella	Neither fraction	-0.0285280172437736	0.994269957759279	9071	45	0.0282760276454825	0.00174294571769857
Metazoa	Oryzias	Neither fraction	1.09848146013435	0.628525191959847	209	2	0.000651492644461013	7.74642541199363e-05
Other Stramenopiles	Chromulina	Small fraction	3.69758920790066	1.28203776972874e-24	328	281	0.00102243821714456	0.0108837277038511
Other Stramenopiles	Mallomonas	Small fraction	2.63437996531292	3.77209136954222e-24	639	279	0.00199188420962003	0.0108062634497311
Other Stramenopiles	Ochromonas	Small fraction	2.28064468473408	1.90960998931045e-54	13688	5158	0.0426680924276667	0.199780311375316
Other Stramenopiles	Thraustochytrium	Large fraction	-2.41747694988176	3.91088856721394e-08	4828	113	0.015049791806018	0.0043767303577764
Other Stramenopiles	Phytophthora	Large fraction	-2.07645268230436	3.0928788832349e-15	68376	1588	0.213140961998403	0.0615066177712295
Other Stramenopiles	Fucus	Small fraction	1.96406259171152	3.80342654914159e-18	5258	1977	0.0163901833711771	0.0765734151975571
Other Stramenopiles	Pythium	Large fraction	-2.1561323528187	1.02303511405333e-24	10787	209	0.0336251251473729	0.00809501455553335
Other Stramenopiles	Pinguiococcus	Large fraction	-2.2255395100524	4.76869933202455e-25	4283	80	0.0133509234269211	0.00309857016479745
Other Stramenopiles	Schizochytrium	Large fraction	-1.79964512369534	3.4566192681442e-29	12480	306	0.0389025272864758	0.0118520308803503
Other Stramenopiles	Quahog Parasite QPX	Large fraction	-1.54077281906831	6.68490949977288e-18	23303	730	0.0726398712625597	0.0282744527537768
Other Stramenopiles	Sargassum	Large fraction	-1.5570827076851	5.23018803282543e-10	2782	78	0.00867202170761023	0.00302110591067752
Other Stramenopiles	Vaucheria	Large fraction	-1.42086044958226	2.00066068919503e-11	4143	139	0.0129145168708228	0.00538376566133558
Other Stramenopiles	Paraphysomonas	Small fraction	1.20006378411158	1.96835626599398e-19	17639	3511	0.0549841088786976	0.135988498107548
Other Stramenopiles	Phaeomonas	Large fraction	-1.18780934082704	1.69202004794926e-07	6669	269	0.0207885380187105	0.0104189421791314
Other Stramenopiles	Spumella	Small fraction	1.11832591382403	3.24138542748383e-09	2344	434	0.00730669262495987	0.0168097431440262
Other Stramenopiles	Pseudopedinella	Small fraction	1.02290246946984	4.53202516214248e-05	7970	1559	0.0248440018007381	0.0603833860864904
Other Stramenopiles	Synchroma	Large fraction	-1.32775456747958	0.00801405644476616	1657	52	0.00516518331039186	0.00201407060711834
Other Stramenopiles	Saccharina	Small fraction	1.20097893272923	6.77471493403714e-05	434	82	0.00135286032390469	0.00317603441891739
Other Stramenopiles	Bolidomonas	Small fraction	0.813639203978752	6.62143475313181e-13	26394	3954	0.0822751045832726	0.153146830395114
Other Stramenopiles	Hyaloperonospora	Small fraction	0.881471748222846	0.000201104513145613	821	122	0.00255921273254781	0.00472531950131612
Other Stramenopiles	Dictyocha	Large fraction	-0.754415598800739	1.09722190002588e-06	14308	739	0.0446007500332448	0.0286230418973165
Other Stramenopiles	Saprolegnia	Small fraction	0.686298070858674	0.000136210060510873	6331	811	0.0197349279047018	0.0314117550456342
Other Stramenopiles	Ectocarpus	Large fraction	-0.621220037235795	0.0297197937257636	7934	448	0.0247317829720271	0.0173519929228657
Other Stramenopiles	Heterosigma	Large fraction	-0.494154386869341	3.09111719094508e-05	33306	2001	0.103821119695782	0.0775029862469963
Other Stramenopiles	unclassified Pedinellales	Large fraction	-0.393834979184165	0.00388311091028966	10545	657	0.0328707652432602	0.0254470074783991
Other Stramenopiles	Pteridomonas	Neither fraction	-0.368015288597952	0.0981795466729746	8413	572	0.0262249168318206	0.0221547766783018
Other Stramenopiles	Cafeteria	Small fraction	0.292119063911513	0.0199000395618672	12016	1212	0.0374561512719786	0.0469433379966814
Other Stramenopiles	Dinobryon	Neither fraction	0.282460832087537	0.0496112958244993	15311	1407	0.0477272912887204	0.0544961027733752
Other Stramenopiles	Aurantiochytrium	Neither fraction	-0.285561664429297	0.126961449801084	4855	342	0.0151339559275513	0.0132463874545091
Other Stramenopiles	Ochromonadaceae sp.	Neither fraction	0.167428667783656	0.407293027968364	4680	446	0.0145884477324284	0.0172745286687458
Other Stramenopiles	Fibrocapsa	Neither fraction	0.178016062314638	0.428378567293027	1009	98	0.00314524439359408	0.00379574845187688
Other Stramenopiles	Aplanochytrium	Neither fraction	0.150791326551377	0.296887998611257	7830	698	0.0244075952446399	0.0270350246878578
Other Stramenopiles	Chattonella	Neither fraction	0.158777742498302	0.594516013956729	2774	303	0.0086470841901189	0.0117358344991704
Other Stramenopiles	Florenciella	Neither fraction	-0.109963424533564	0.450058615263071	38296	3135	0.119375896231	0.121425218333
Other Stramenopiles	Bicosoecida	Neither fraction	0.0412449489596344	0.84501046830784	4104	377	0.0127929464730526	0.014602011901608
Other Stramenopiles	Rhizochromulina	Neither fraction	-0.0260520051757371	0.935710700839439	1908	159	0.00594759792168236	0.00615840820253494
Other Bacteroidetes/Chlorobi	Amoebophilus	Large fraction	-4.24248162300278	4.56389131474371e-170	11206	108	0.0349312276259814	0.00418306972247656
Other Bacteroidetes/Chlorobi	Rhodothermus	Small fraction	1.66258195189826	4.41671957830988e-49	3782	1940	0.0117892113940266	0.0751403264963383
Other Bacteroidetes/Chlorobi	Nitritalea	Small fraction	2.99227044302512	1.01218320955859e-30	109	140	0.00033977367581938	0.00542249778839554
Other Bacteroidetes/Chlorobi	Azobacteroides	Small fraction	7.21171880973556	3.76402990923216e-36	4	77	1.24687587456653e-05	0.00298237378361755
Other Bacteroidetes/Chlorobi	Cyclobacterium	Small fraction	1.38085359495217	1.01051109789408e-30	2787	1124	0.00868760765604231	0.0435349108154042
Other Bacteroidetes/Chlorobi	Melioribacter	Small fraction	1.32555136741408	7.86855405489105e-30	2271	941	0.00707913777785148	0.0364469315634301
Other Bacteroidetes/Chlorobi	Ignavibacterium	Small fraction	1.2707559079972	2.05877201880496e-29	3204	1325	0.00998747575527792	0.0513200683544578
Other Bacteroidetes/Chlorobi	Barnesiella	Large fraction	-1.49853260295884	9.07018477864827e-35	3447	217	0.0107449528490771	0.00840487157201309
Other Bacteroidetes/Chlorobi	Alloprevotella	Small fraction	6.56613285202137	1.54974301287328e-21	0	52	0	0.00201407060711834
Other Bacteroidetes/Chlorobi	Saprospira	Large fraction	-1.07810663404203	1.51213604572096e-36	24219	1905	0.0754952170153171	0.0737847020492394
Other Bacteroidetes/Chlorobi	Salinibacter	Small fraction	1.27461906266993	1.65391592429977e-11	1069	407	0.00333227577477906	0.015763975713407
Other Bacteroidetes/Chlorobi	Cytophaga	Large fraction	-1.01387783933649	4.48563785145365e-29	29475	2405	0.0918791660071213	0.0931507655792235
Other Bacteroidetes/Chlorobi	Porphyromonas	Small fraction	1.03927407367684	7.92559375211823e-17	1828	649	0.00569822274676905	0.0251371504619193
Other Bacteroidetes/Chlorobi	Belliella	Large fraction	-0.885730367803442	1.56877802960164e-11	6830	647	0.0212904055582235	0.0250596862077994
Other Bacteroidetes/Chlorobi	Chlorobium	Small fraction	0.78661802516978	1.28826984253438e-20	6877	1950	0.0214369134734851	0.0755276477669379
Other Bacteroidetes/Chlorobi	Indibacter	Small fraction	0.960984758660598	2.63067519717452e-07	843	275	0.00262779090564897	0.0106513349414912
Other Bacteroidetes/Chlorobi	Chlorobaculum	Large fraction	-1.06805662344329	0.000112028462757394	1382	112	0.00430795614662737	0.00433799823071644
Other Bacteroidetes/Chlorobi	Marivirga	Large fraction	-0.736187198434012	2.41989043532447e-10	7157	677	0.0223097265856817	0.0262216500195985
Other Bacteroidetes/Chlorobi	Flexibacter	Small fraction	0.751278867568075	2.69160724720834e-09	2409	660	0.00750930995457694	0.025563203859579
Other Bacteroidetes/Chlorobi	Paraprevotella	Small fraction	2.07180155628069	3.43364422984781e-08	57	35	0.000177679812125731	0.00135562444709889
Other Bacteroidetes/Chlorobi	Cecembia	Large fraction	-0.71127629076568	7.44887684869503e-09	5782	636	0.0180235907668592	0.0246336328101398
Other Bacteroidetes/Chlorobi	Spirosoma	Small fraction	0.763732489260417	1.85823693955078e-07	1671	433	0.00520882396600168	0.0167710110169662
Other Bacteroidetes/Chlorobi	Niabella	Small fraction	0.798133331762839	1.23343427853449e-06	1104	320	0.00344137741380363	0.0123942806591898
Other Bacteroidetes/Chlorobi	Alistipes	Large fraction	-0.640187321174999	5.43031411056614e-15	9746	1036	0.0303801306838135	0.040126483634127
Other Bacteroidetes/Chlorobi	Hymenobacter	Large fraction	-0.681136541469539	1.58004214805963e-11	5431	545	0.0169294571869271	0.0211090092476827
Other Bacteroidetes/Chlorobi	Mariniradius	Small fraction	0.772304213327446	1.26673768610859e-08	1044	294	0.00325434603261865	0.0113872453556306
Other Bacteroidetes/Chlorobi	Fulvivirga	Small fraction	0.591074233394504	2.9071046153617e-12	6548	1630	0.0204113580666541	0.0631333671077481
Other Bacteroidetes/Chlorobi	Pelodictyon	Large fraction	-0.92269391467853	4.00003878520951e-05	1067	98	0.00332604139540622	0.00379574845187688
Other Bacteroidetes/Chlorobi	Flectobacillus	Small fraction	0.666641758290327	8.84042177426805e-08	1999	539	0.00623126218314624	0.0208766164853228
Other Bacteroidetes/Chlorobi	Anaerophaga	Large fraction	-0.569265573669357	6.63774466099994e-16	18998	2151	0.0592203696625374	0.0833128053059916
Other Bacteroidetes/Chlorobi	Chitinophaga	Large fraction	-0.601216134329148	0.0303971877508352	5898	697	0.0183851847704835	0.0269962925607978
Other Bacteroidetes/Chlorobi	Tannerella	Large fraction	-0.750547217201193	0.00181130646261149	2559	221	0.00797688840753939	0.00855980008025297
Other Bacteroidetes/Chlorobi	Odoribacter	Large fraction	-0.617950152155655	7.66762792930448e-08	4680	499	0.0145884477324284	0.0193273314029241
Other Bacteroidetes/Chlorobi	Prosthecochloris	Small fraction	1.41109995529239	2.10164116478292e-05	128	55	0.00039900027986129	0.00213026698829825
Other Bacteroidetes/Chlorobi	Dyadobacter	Small fraction	0.533774959715928	6.51418436265904e-09	5027	1172	0.0156701125536149	0.0453940529142827
Other Bacteroidetes/Chlorobi	Parabacteroides	Small fraction	0.513532181002623	1.70248645162615e-05	2303	546	0.0071788878478168	0.0211477413747426
Other Bacteroidetes/Chlorobi	Bacteroidales_XX	Large fraction	-0.469256493119447	5.52815927862362e-06	9972	1136	0.0310846155529436	0.0439996963401239
Other Bacteroidetes/Chlorobi	Microscilla	Large fraction	-0.455854072719132	6.47328822996166e-08	10430	1266	0.0325122884293223	0.0490348728579197
Other Bacteroidetes/Chlorobi	Aquiflexum	Small fraction	0.391760629661599	5.65343570272738e-09	9863	2164	0.0307448418771243	0.0838163229577711
Other Bacteroidetes/Chlorobi	Dysgonomonas	Large fraction	-0.420197197241286	3.93817020582765e-05	4747	588	0.0147972994414183	0.0227744907112613
Other Bacteroidetes/Chlorobi	Emticicia	Neither fraction	0.380193944665736	0.0440056763728488	4783	1133	0.0149095182701293	0.0438834999589439
Other Bacteroidetes/Chlorobi	Rikenella	Large fraction	-0.582107198172893	0.00231396599872979	677	79	0.00211033741770385	0.00305983803773749
Other Bacteroidetes/Chlorobi	Pedobacter	Large fraction	-0.301890649544457	5.90929580134881e-07	20607	2850	0.0642359278679813	0.110386562120909
Other Bacteroidetes/Chlorobi	Pontibacter	Large fraction	-0.303465804534071	2.00099698142327e-08	14189	1963	0.0442298044605613	0.0760311654187175
Other Bacteroidetes/Chlorobi	Mucilaginibacter	Small fraction	0.28297294472976	0.019259115759604	4765	979	0.0148534088557738	0.0379187523917088
Other Bacteroidetes/Chlorobi	Bacteroides	Large fraction	-0.206513694887264	0.000102241356349441	50141	7392	0.156299008066601	0.286307883227285
Other Bacteroidetes/Chlorobi	Fibrella	Neither fraction	-0.156418546559335	0.13997094890902	3952	569	0.0123191336407173	0.0220385802971219
Other Bacteroidetes/Chlorobi	Sphingobacterium	Neither fraction	0.1155603959678	0.169658638543045	7723	1420	0.0240740559481933	0.0549996204251548
Other Bacteroidetes/Chlorobi	Echinicola	Neither fraction	-0.120285447425879	0.344733687309105	3726	553	0.0116146487715872	0.0214188662641624
Other Bacteroidetes/Chlorobi	Algoriphagus	Neither fraction	-0.079436209088914	0.192907968440617	17497	2785	0.0545414679432265	0.107868973862011
Other Bacteroidetes/Chlorobi	Paludibacter	Neither fraction	0.0897942718208565	0.456247815124674	2173	371	0.00677365318858268	0.0143696191392482
Other Bacteroidetes/Chlorobi	Solitalea	Neither fraction	-0.0736866290920156	0.526432092380964	3358	527	0.010467522966986	0.0204118309606032
Other Bacteroidetes/Chlorobi	Prevotella	Neither fraction	-0.0398598294322329	0.597404790396932	16000	2628	0.0498750349826612	0.101788029913596
Other Bacteroidetes/Chlorobi	Niastella	Neither fraction	0.0276983571703345	0.741242340513526	11149	1791	0.0347535478138556	0.069369239564403
Other Bacteroidetes/Chlorobi	Chloroherpeton	Neither fraction	0.0327065712534864	0.840452754513583	1712	295	0.00533662874314475	0.0114259774826906
Other Bacteroidetes/Chlorobi	Leadbetterella	Neither fraction	0.00119246182972699	0.975623400305616	1805	312	0.00562652738398147	0.0120844236427101
Other Bacteroidetes/Chlorobi	Bacteroidetes sp	Neither fraction	-0.0495353684864042	1	824	127	0.00256856430160705	0.00491898013661596
Other Bacteroidetes/Chlorobi	Cardinium	Neither fraction	0.0196153255784851	1	66	12	0.000205734519303478	0.000464785524719618
Cyanobacteria	Prochlorothrix	Large fraction	-4.47356819752967	4.81054432515621e-49	14338	116	0.0446942657238373	0.00449292673895631
Cyanobacteria	Gloeobacter	Large fraction	-3.18467477777567	1.41796624272968e-23	5339	114	0.0166426757357768	0.00441546248483637
Cyanobacteria	Microcoleus	Large fraction	-2.59914018685904	5.06350897970686e-26	29199	858	0.0910188216536704	0.0332321650174527
Cyanobacteria	Moorea producens	Small fraction	2.39452129116892	3.27783163571386e-19	350	222	0.00109101639024572	0.00859853220731293
Cyanobacteria	Geitlerinema	Small fraction	2.35486529552744	1.65113358561517e-25	269	226	0.000838524025645992	0.00875346071555281
Cyanobacteria	Xenococcus	Small fraction	2.64627174145895	1.38420542530345e-21	129	120	0.000402117469547706	0.00464785524719618
Cyanobacteria	Raphidiopsis brookii	Small fraction	6.49279901786631	3.76263189309078e-21	1	46	3.11718968641633e-06	0.00178167784475854
Cyanobacteria	Stanieria	Large fraction	-2.40965250584156	7.21560861213234e-23	1809	55	0.00563899614272714	0.00213026698829825
Cyanobacteria	Crinalium	Small fraction	2.4819781319557	5.94520391987495e-11	92	81	0.000286781451150302	0.00313730229185742
Cyanobacteria	Synechocystis	Large fraction	-2.17630659498526	9.6824266879195e-12	1281	50	0.00399311998829932	0.00193660635299841
Cyanobacteria	Lyngbya	Small fraction	1.95431012214538	7.92639160415744e-11	294	173	0.000916453767806401	0.0067006579813745
Cyanobacteria	Scytonema	Large fraction	-2.52439653780979	1.40440142805645e-07	720	19	0.00224437657421976	0.000735910414139395
Cyanobacteria	Rubidibacter	Small fraction	1.50801040905671	5.15619604935118e-19	748	339	0.00233165788543941	0.0131301910733292
Cyanobacteria	Rivularia	Large fraction	-1.61956852091756	1.86089427878457e-08	1575	84	0.00490957375610572	0.00325349867303733
Cyanobacteria	Acaryochloris	Large fraction	-1.2753362837095	7.44631054062457e-15	6442	474	0.020080935959894	0.0183590282264249
Cyanobacteria	Prochlorococcus	Small fraction	1.13818871044408	1.00664459672183e-08	25807	9051	0.0804453142373462	0.350564482019772
Cyanobacteria	Richelia intracellularis	Small fraction	5.03557754076985	9.98038190818281e-08	0	17	0	0.000658446160019459
Cyanobacteria	Chamaesiphon	Large fraction	-1.28841309864377	2.69803028625023e-11	1687	117	0.00525869900098435	0.00453165886601628
Cyanobacteria	Pseudanabaena	Small fraction	1.13430630777421	1.49708093847829e-11	1059	345	0.00330110387791489	0.013362583835689
Cyanobacteria	Spirulina	Small fraction	1.19604476069226	7.78323281756597e-09	576	222	0.00179550125937581	0.00859853220731293
Cyanobacteria	Crocosphaera	Large fraction	-1.16279312308564	0.000680271668528889	1209	74	0.00376868233087734	0.00286617740243765
Cyanobacteria	Anabaena	Large fraction	-0.899991951313316	2.91545017468835e-08	21144	1638	0.0659098587295869	0.0634432241242279
Cyanobacteria	Gloeocapsa_X	Small fraction	1.50209927617708	0.000301171929900291	72	30	0.000224437657421976	0.00116196381179905
Cyanobacteria	Nodularia	Small fraction	1.18182673583765	0.000682590419717776	128	41	0.00039900027986129	0.0015880172094587
Cyanobacteria	Oscillatoria	Large fraction	-0.71525072996475	3.43713171775034e-06	9065	919	0.028257324507364	0.0355948247681108
Cyanobacteria	Synechococcus	Large fraction	-0.683306565356929	0.000815415698230511	1294565	117379	4.03540466639555	4.546338342172
Cyanobacteria	Cylindrospermum	Small fraction	0.984665609437003	0.000420377613472335	208	61	0.000648375454774596	0.00236265975065806
Cyanobacteria	Cyanothece	Small fraction	0.632761956118795	5.89795982767974e-07	7285	1808	0.022708726865543	0.0700276857244225
Cyanobacteria	Nostoc	Small fraction	0.625920636853761	0.000217052753640015	3340	808	0.0104114135526305	0.0312955586644543
Cyanobacteria	Chroococcidiopsis	Large fraction	-0.613458234298707	0.000104452418301904	2644	273	0.00824184953088477	0.0105738706873713
Cyanobacteria	Mastigocladopsis	Small fraction	0.843987104290301	0.00342063170241735	195	55	0.000607851988851184	0.00213026698829825
Cyanobacteria	Cyanobacterium	Large fraction	-0.534039031216153	0.0253070852830427	4439	496	0.0138372050180021	0.0192111350217442
Cyanobacteria	Calothrix	Large fraction	-0.523496879546085	0.00186528147760497	5877	688	0.0183197237870688	0.0266477034172581
Cyanobacteria	unclassified Chroococcales_X	Neither fraction	-1.14635915088809	0.251120301727012	121	8	0.000377179952056376	0.000309857016479745
Cyanobacteria	Arthrospira	Large fraction	-0.416381170883481	0.0253244565963682	4300	540	0.0134039156515902	0.0209153486123828
Cyanobacteria	Cyanobium	Neither fraction	0.434019264114208	0.0788862341946259	978	201	0.00304861151331517	0.0077851575390536
Cyanobacteria	Leptolyngbya	Small fraction	0.376629731820564	0.0097039057767601	4411	854	0.0137499237067824	0.0330772365092128
Cyanobacteria	Dactylococcopsis	Large fraction	-0.38386022310591	0.0293053835607826	1892	226	0.00589772288669969	0.00875346071555281
Cyanobacteria	Fischerella	Neither fraction	0.344829299454293	0.051655785419555	1818	358	0.00566705084990489	0.0138661014874686
Cyanobacteria	Microcystis	Neither fraction	-0.338104144576342	0.168808676126383	666	94	0.00207604833115327	0.00364081994363701
Cyanobacteria	Trichodesmium	Neither fraction	0.3154771033345	0.200028335210516	764	144	0.00238153292042207	0.00557742629663542
Cyanobacteria	Microchaete	Neither fraction	0.462997381833921	0.265740444891033	91	21	0.000283664261463886	0.000813374668259332
Cyanobacteria	Thermosynechococcus	Neither fraction	0.273548189283752	0.355296187421744	299	55	0.000932039716238482	0.00213026698829825
Cyanobacteria	Pleurocapsa	Neither fraction	0.156389754635457	0.441570784086944	1069	194	0.00333227577477906	0.00751403264963383
Cyanobacteria	Cylindrospermopsis raciborskii	Neither fraction	-0.148873799214369	0.575713598530102	784	106	0.0024438767141504	0.00410560546835663
Cyanobacteria	Gleocapsa	Neither fraction	0.0791309303319296	0.695005535958339	442	69	0.00137779784139602	0.0026725167671378
Flavobacteria	Flavobacteria_XXXX	Small fraction	2.2712777706417	2.80251085314027e-132	18174	16493	0.0566518053609304	0.638808971600055
Flavobacteria	Elizabethkingia	Small fraction	2.1015799746609	7.46970063868508e-67	729	612	0.0022724312813975	0.0237040617607005
Flavobacteria	Tenacibaculum	Small fraction	1.72571309849606	9.06670706869191e-40	1763	1063	0.00549560541715199	0.0411722510647462
Flavobacteria	Fluviicola	Large fraction	-1.39415773942643	1.33656959413011e-103	31183	2517	0.0972033259915204	0.0974887638099399
Flavobacteria	Robiginitalea	Small fraction	1.68680829177211	2.40227624301694e-24	927	607	0.00288963483930794	0.0235104011254007
Flavobacteria	Krokinobacter	Large fraction	-1.30148310289813	5.5024089358686e-22	5279	430	0.0164556443545918	0.0166548146357863
Flavobacteria	Kordia	Large fraction	-1.01787258993875	1.88055377798787e-41	20543	2040	0.0640364277280506	0.0790135392023351
Flavobacteria	Sulcia	Large fraction	-1.87321085232599	3.69557484638488e-20	1114	70	0.00347254931066779	0.00271124889419777
Flavobacteria	Imtechella halotolerans	Small fraction	1.02232188337617	1.5199724027633e-28	4192	1659	0.0130672591654572	0.0642565987924872
Flavobacteria	Leeuwenhoekiella	Large fraction	-1.01735343129106	3.71702698023947e-27	13898	1364	0.0433227022618141	0.0528306213097966
Flavobacteria	Maribacter	Small fraction	1.00819559475441	1.59915707352036e-28	4696	1904	0.0146383227674111	0.0737459699221794
Flavobacteria	unclassified Flavobacteriales_X	Large fraction	-0.944644499427858	5.78538833385221e-18	15362	1589	0.0478862679627276	0.0615453498982894
Flavobacteria	Flavobacteriaceae_X	Small fraction	1.65578456178863	9.08803185392645e-15	290	197	0.000903985009060735	0.00763022903081373
Flavobacteria	Galbibacter	Small fraction	0.8661353377176	3.40132687899713e-28	5591	2133	0.0174282075367537	0.0826156270189121
Flavobacteria	Croceibacter	Small fraction	0.833266416497456	1.49114005414937e-44	8849	3149	0.0275840115350981	0.12196746811184
Flavobacteria	Zobellia	Small fraction	1.0070251249909	1.36943448127246e-12	1561	614	0.00486593310049589	0.0237815260148205
Flavobacteria	Chryseobacterium	Small fraction	0.96336046291477	5.68276450175124e-12	2036	850	0.00634659820154364	0.0329223080009729
Flavobacteria	Lacinutrix	Large fraction	-0.779178932184731	8.59951295305581e-16	13340	1508	0.0415833104167938	0.058408047606432
Flavobacteria	Owenweeksia	Large fraction	-0.674398728902932	3.09338074170866e-26	32011	4229	0.0997843590518731	0.163798165336605
Flavobacteria	Zunongwangia	Large fraction	-0.677877778917455	0.000348284109459581	4097	603	0.0127711261452477	0.0233554726171608
Flavobacteria	Joostella	Small fraction	0.568937314366685	1.00146904549257e-10	6861	1995	0.0213870384385024	0.0772705934846365
Flavobacteria	Flavobacteriaceae bacterium	Small fraction	0.52928195725429	7.14474581670493e-22	13914	4197	0.0433725772967968	0.162558737270686
Flavobacteria	Mesoflavibacter	Small fraction	0.527806305204419	8.86843050255864e-08	4792	1421	0.014937572977307	0.0550383525522148
Flavobacteria	Aequorivita	Large fraction	-0.437115147939173	4.86155193052279e-13	54050	8067	0.168484102550803	0.312452068992763
Flavobacteria	Dokdonia	Large fraction	-0.423904196372717	9.7631862920268e-11	26445	3995	0.0824340812572798	0.154734847604573
Flavobacteria	Weeksella	Small fraction	0.536251775065166	0.0014581466132996	789	220	0.00245946266258248	0.008521067953193
Flavobacteria	Myroides	Small fraction	4.00313346146121	8.12845427560836e-05	0	10	0	0.000387321270599682
Flavobacteria	Winogradskyella	Large fraction	-0.386233052683011	0.0126488756281213	10805	1528	0.0336812345617284	0.0591826901476314
Flavobacteria	Blattabacterium	Large fraction	-0.417075985189762	0.00120275649188886	3088	505	0.00962588175165362	0.0195597241652839
Flavobacteria	Bergeyella	Small fraction	3.3254211568033	0.00355428739174037	0	6	0	0.000232392762359809
Flavobacteria	Polaribacter	Small fraction	0.240051814807485	1.33596658069273e-05	28005	6541	0.0872968971680893	0.253346843099252
Flavobacteria	Uzinura diaspidicola	Small fraction	3.08986298129131	0.00792478225429252	0	5	0	0.000193660635299841
Flavobacteria	Gramella	Large fraction	-0.24476249690801	0.000996599211756957	9147	1599	0.0285129340616502	0.0619326711688891
Flavobacteria	Bizionia	Large fraction	-0.206072558605267	0.000135650107465449	44862	7755	0.139843363712009	0.300367645350053
Flavobacteria	Riemerella	Neither fraction	0.0885552460454931	0.190865012570128	8248	1827	0.0257105805335619	0.0707635961385619
Flavobacteria	Flavobacterium	Large fraction	-0.0738573537533197	0.0237793645962991	107983	21361	0.336603493908294	0.82735696612798
Flavobacteria	Cellulophaga	Neither fraction	0.0595790550943563	0.140790266800017	68137	14935	0.212395953663349	0.578464317640625
Flavobacteria	Nonlabens	Neither fraction	0.0482378824858006	0.583751889761168	3369	674	0.0105018120535366	0.0261054536384186
Flavobacteria	Capnocytophaga	Neither fraction	-0.0428263977755293	0.355503635891714	88576	18282	0.276108193664013	0.708100746910338
Flavobacteria	Ornithobacterium	Neither fraction	-0.0205567211285646	0.751703824402245	1109	240	0.00345696336223571	0.00929571049439236
Flavobacteria	Psychroflexus	Neither fraction	0.0361614164300685	0.735232792177909	2826	619	0.00880917805381255	0.0239751866501203
Virus	Pelagibacter_phage_HTVC011P_Genus	Small fraction	11.1832739835379	4.11039998598424e-93	32	610	9.97500699653225e-05	0.0236265975065806
Virus	Streptomyces_phage_mu1/6_Genus	Small fraction	9.84630914492963	2.52116177446051e-54	43	217	0.000134039156515902	0.00840487157201309
Virus	Sclerophthora_macrospora_virus_A_Genus	Large fraction	-7.28968542742032	1.09759214267973e-48	5806	3	0.0180984033193332	0.000116196381179905
Virus	Pseudomonas_phage_14-1_Genus	Small fraction	8.43611792759103	7.95499112800175e-39	12	88	3.74062762369959e-05	0.0034084271812772
Virus	Human_picobirnavirus_Genus	Large fraction	-6.02336640812121	5.13119248466719e-43	5351	8	0.0166800820120138	0.000309857016479745
Virus	environmental picornavirales_X	Large fraction	-6.40844624217762	5.21560980211131e-08	2696	5	0.00840394339457842	0.000193660635299841
Virus	Chaetoceros_sp._RNA_virus_2_Genus	Large fraction	-4.98764611761731	2.42284839228274e-14	11749	48	0.0366238616257054	0.00185914209887847
Virus	Pelagibacter_phage_HTVC019P_Genus	Small fraction	4.20095073733145	6.92801848058949e-73	957	1215	0.00298315052990043	0.0470595343778613
Virus	Barfin_flounder_nervous_necrosis_virus_Genus	Large fraction	-9.53902139670144	1.18585829981846e-33	2490	0	0.00776180231917666	0
Virus	Heterocapsa_circularisquama_RNA_virus_Genus	Large fraction	-6.16662774357435	1.29969746108771e-21	2889	3	0.00900556100405677	0.000116196381179905
Virus	Roseobacter_phage_SIO1_Genus	Small fraction	7.42835645007853	1.22163785938047e-23	3	46	9.35156905924899e-06	0.00178167784475854
Virus	T7likevirus	Small fraction	7.39668630636035	7.10930364037191e-19	4	43	1.24687587456653e-05	0.00166548146357863
Virus	Oat_chlorotic_stunt_virus_Genus	Large fraction	-4.29377868484207	8.63802549013767e-24	3475	12	0.0108322341602967	0.000464785524719618
Virus	Zygosaccharomyces_bailii_virus_Z_Genus	Large fraction	-8.02204831290483	6.83261233311245e-12	1054	0	0.00328551792948281	0
Virus	adenovirus_X	Large fraction	-7.95891067218447	1.02584402601391e-10	855	0	0.00266519718188596	0
Virus	Olive_mild_mosaic_virus_Genus	Large fraction	-3.75069368323548	5.47151870592619e-20	2702	12	0.00842264653269692	0.000464785524719618
Virus	Labyrnavirus	Large fraction	-5.19708803197546	3.71383832804702e-21	920	2	0.00286781451150302	7.74642541199363e-05
Virus	Barley_yellow_dwarf_virus-MAV_Genus	Large fraction	-3.80494491455778	2.74863675541228e-18	1989	12	0.00620009028628208	0.000464785524719618
Virus	Cassava_virus_C_Genus	Large fraction	-7.58850353751576	2.38881135129845e-14	513	0	0.00159911830913158	0
Virus	Cjw1-like phages	Small fraction	6.78539641470567	1.11342193637871e-14	4	28	1.24687587456653e-05	0.00108449955767911
Virus	Ostreococcus_virus_OsV5_Genus	Small fraction	2.93516498816663	7.14245375558881e-13	121	74	0.000377179952056376	0.00286617740243765
Virus	Pelagibacter_phage_HTVC010P_Genus	Small fraction	2.50148110206968	1.86380831540562e-21	1276	560	0.00397753403986724	0.0216899911535822
Virus	Shigella_phage_Ag3_Genus	Small fraction	6.48247673900308	7.69336090622837e-13	2	23	6.23437937283266e-06	0.000890838922379268
Virus	Pseudomonas_phage_LUZ24_Genus	Small fraction	6.41938577160952	3.97915052741406e-12	0	24	0	0.000929571049439236
Virus	Seal_picornavirus_type_1_Genus	Large fraction	-7.01450111011714	2.72814086529767e-14	385	0	0.00120011802927029	0
Virus	Boolarra_virus_Genus	Large fraction	-6.86443959049717	1.47606095232671e-13	397	0	0.00123752430550728	0
Virus	Acanthocystis_turfacea_Chlorella_virus_1_Genus	Large fraction	-2.74794959013644	1.42638655694414e-16	2641	33	0.00823249796182552	0.00127816019297895
Virus	Saccharomyces_20S_RNA_narnavirus_Genus	Large fraction	-6.5486388890186	3.97766200891779e-09	331	0	0.0010317897862038	0
Virus	Phaeocystis_globosa_virus_Genus	Large fraction	-2.13604756895521	3.99732641151799e-21	71699	1183	0.223499383326364	0.0458201063119424
Virus	Helicoverpa_armigera_nucleopolyhedrovirus_G4_Genus	Large fraction	-6.13768044947501	0.000219935687932377	136	0	0.000423937797352621	0
Virus	Spounalikevirus	Large fraction	-2.39188876815592	1.84762999877794e-12	1904	28	0.00593512916293669	0.00108449955767911
Virus	Botrytis_cinerea_debilitation-related_virus_Genus	Large fraction	-4.22494599231591	3.43366202470618e-07	262	1	0.000816703697841078	3.87321270599682e-05
Virus	Mycobacterium_phage_Che8_Genus	Small fraction	5.62548901947305	1.37678906976015e-07	0	14	0	0.000542249778839555
Virus	Porcine_adenovirus_C_Genus	Large fraction	-5.99293752800776	6.43921144552824e-08	188	0	0.00058603166104627	0
Virus	Burkholderia_ambifaria_phage_BcepF1_Genus	Small fraction	2.36071175033422	1.20308503499239e-08	97	38	0.000302367399582384	0.00147182082827879
Virus	Beet_mild_yellowing_virus_Genus	Large fraction	-5.6456522882019	0.0252314683969912	147	0	0.0004582268839032	0
Virus	Deerpox_virus_W-1170-84_Genus	Large fraction	-5.96552340853672	4.41634386293412e-06	230	0	0.000716953627875756	0
Virus	Aggregatibacter_phage_S1249_Genus	Large fraction	-4.15792414983293	1.65709405619144e-07	294	1	0.000916453767806401	3.87321270599682e-05
Virus	Bordetella_phage_BIP-1_Genus	Large fraction	-2.6880505704147	1.0691873220941e-07	666	8	0.00207604833115327	0.000309857016479745
Virus	Pseudomonas_phage_PaP3_Genus	Small fraction	5.51328965568134	1.74791779239698e-06	3	10	9.35156905924899e-06	0.000387321270599682
Virus	Blotched_snakehead_virus_Genus	Large fraction	-5.64233881404895	0.000225309757975233	225	0	0.000701367679443674	0
Virus	Emiliania_huxleyi_virus_86_Genus	Large fraction	-2.28685611590756	1.67735171999716e-09	703	12	0.00219138434955068	0.000464785524719618
Virus	Paramecium_bursaria_Chlorella_virus_1_Genus	Large fraction	-1.97517891219794	7.42879574886473e-09	1233	21	0.00384349488335133	0.000813374668259332
Virus	Japanese_iris_necrotic_ring_virus_Genus	Large fraction	-3.70747009081272	0.000937198913979991	196	1	0.0006109691785376	3.87321270599682e-05
Virus	Cripavirus	Large fraction	-5.33331789963531	0.000239194078540997	116	0	0.000361594003624294	0
Virus	Mycobacterium_phage_Phaedrus_Genus	Large fraction	-5.22732024967567	0.000886148651984925	82	0	0.000255609554286139	0
Virus	Paramecium_bursaria_Chlorella_virus_NY2A_Genus	Large fraction	-2.04898602145003	3.18515998485965e-05	654	15	0.00203864205491628	0.000580981905899523
Virus	Pseudomonas_phage_PA11_Genus	Small fraction	5.26600150103267	1.49071721084653e-05	4	7	1.24687587456653e-05	0.000271124889419777
Virus	Vibrio_phage_VP2_Genus	Small fraction	5.16370359139087	1.22446931418881e-05	1	9	3.11718968641633e-06	0.000348589143539714
Virus	Burkholderia_phage_BcepB1A_Genus	Large fraction	-3.53545120304585	0.000471466473242551	188	1	0.00058603166104627	3.87321270599682e-05
Virus	Azospirillum_phage_Cd_Genus	Small fraction	5.12596269882367	5.94529887037558e-05	0	10	0	0.000387321270599682
Virus	unclassified_virophages_XXXX	Small fraction	2.16504241323501	0.000286042600302492	58	20	0.000180797001812147	0.000774642541199364
Virus	Snakehead_retrovirus_Genus	Large fraction	-5.1973709059581	7.29349339324186e-05	130	0	0.000405234659234123	0
Virus	Carnation_mottle_virus_Genus	Large fraction	-2.67457196347493	3.70170159222415e-06	240	3	0.000748125524739919	0.000116196381179905
Virus	Pseudomonas_phage_YuA_Genus	Large fraction	-5.12260182313101	0.000103240842339373	117	0	0.00036471119331071	0
Virus	Streptomyces_phage_phiSASD1_Genus	Small fraction	1.45386742340386	2.57468354082156e-05	464	88	0.00144637601449718	0.0034084271812772
Virus	Acidianus_two-tailed_virus_Genus	Large fraction	-4.68127666496061	0.0161877307942709	69	0	0.000215086088362727	0
Virus	Ralstonia_phage_RSL1_Genus	Small fraction	4.83790060008264	0.000301344917167259	0	8	0	0.000309857016479745
Virus	Maize_white_line_mosaic_virus_Genus	Small fraction	4.66701202026017	0.000781744466260855	0	7	0	0.000271124889419777
Virus	Pelagibacter_phage_HTVC008M_Genus	Small fraction	1.17482078609799	5.79020798243691e-18	42020	7102	0.130984310623214	0.275075566379894
Virus	Escherichia_phage_rv5_Genus	Small fraction	4.62392023859252	0.00106439408935924	0	7	0	0.000271124889419777
Virus	Sp6likevirus	Small fraction	4.61699607702635	0.00101267948641297	1	6	3.11718968641633e-06	0.000232392762359809
Virus	Flavobacterium_phage_11b_Genus	Small fraction	4.43309034907912	0.00122639382623624	1	5	3.11718968641633e-06	0.000193660635299841
Virus	Clostridium_phage_phiC2_Genus	Small fraction	4.42885611619172	0.00165503494870646	1	5	3.11718968641633e-06	0.000193660635299841
Virus	Rhodothermus_phage_RM378_Genus	Large fraction	-1.0899585695682	3.24004478469329e-09	30212	993	0.0941765348060101	0.0384610021705484
Virus	Micromonas_pusilla_reovirus_Genus	Large fraction	-1.991939965083	0.0035571256848753	179	2	0.000557976953868523	7.74642541199363e-05
Virus	Pseudomonas_phage_F8_Genus	Large fraction	-1.94661527947962	0.00861831103290653	203	3	0.000632789506342515	0.000116196381179905
Virus	Melanoplus_sanguinipes_entomopoxvirus_Genus	Large fraction	-4.24986697394964	0.00352631264456095	71	0	0.000221320467735559	0
Virus	unassigned Spounavirinae	Small fraction	4.19357289281706	0.00538087325153611	0	5	0	0.000193660635299841
Virus	African_swine_fever_virus_Genus	Small fraction	4.19260663001563	0.00391527631934868	0	5	0	0.000193660635299841
Virus	Paramecium_bursaria_Chlorella_virus_AR158_Genus	Small fraction	4.19160363116375	0.0039579829999223	2	3	6.23437937283266e-06	0.000116196381179905
Virus	Mycobacterium_phage_TM4_Genus	Small fraction	4.17383227843929	0.00505548616935303	1	4	3.11718968641633e-06	0.000154928508239873
Virus	unclassified_phages_XXXX	Small fraction	3.90357477242109	0.00660559517003112	0	4	0	0.000154928508239873
Virus	Ambystoma_tigrinum_virus_Genus	Large fraction	-2.66620529532628	0.0224347975899913	112	1	0.000349125244878629	3.87321270599682e-05
Virus	Erwinia_phage_phiEa21-4_Genus	Small fraction	3.89857215153522	0.00839855773567637	0	4	0	0.000154928508239873
Virus	Phikmvlikevirus	Small fraction	3.88954945887805	0.00607844462478311	0	4	0	0.000154928508239873
Virus	Burkholderia_phage_BcepGomr_Genus	Small fraction	3.88194792915349	0.0114207482679641	0	4	0	0.000154928508239873
Virus	Enterobacteria_phage_T4_Genus	Small fraction	3.88133092499973	0.014370835291178	0	4	0	0.000154928508239873
Virus	Vibrio_phage_ICP2_Genus	Small fraction	3.86939326747926	0.0139041108520486	2	2	6.23437937283266e-06	7.74642541199363e-05
Virus	Enterobacteria_phage_phiEcoM-GJ1_Genus	Small fraction	3.85984633235204	0.0133577796608579	0	4	0	0.000154928508239873
Virus	Chlamydia_phage_3_Genus	Small fraction	3.51061199562981	0.0243622775382591	0	3	0	0.000116196381179905
Virus	Feldmannia_Genus_virus_Species	Small fraction	3.50511655551781	0.0235640526049289	0	3	0	0.000116196381179905
Virus	Deftia_phage_phiW-14_Genus	Small fraction	0.986505893744207	0.00729491097254605	207	33	0.00064525826508818	0.00127816019297895
Virus	Acanthamoeba_polyphaga_mimivirus_Genus	Large fraction	-0.820676909155976	0.00250761584903875	2053	92	0.00639959042621272	0.00356335568951707
Virus	unassigned Autographivirinae	Small fraction	0.739886540403977	0.00338899829996482	7043	778	0.0219543669614302	0.0301335948526552
Virus	Microcystis_aeruginosa_phage_Ma-LMM01_Genus	Neither fraction	-1.18460450265844	0.0526888182546377	305	6	0.00095074285435698	0.000232392762359809
Virus	Enterobacteria_phage_EPS7_Genus	Small fraction	0.735368377859144	0.00139696240939099	1456	161	0.00453862818342217	0.00623587245665488
Virus	Vibrio_phage_VP882_Genus	Neither fraction	-1.39163327568098	0.0425878956506359	141	3	0.000439523745784702	0.000116196381179905
Virus	Honeysuckle_ringspot_virus_Genus	Neither fraction	3.49742839074915	0.0458287467952205	0	3	0	0.000116196381179905
Virus	Ectocarpus_siliculosus_virus_1_Genus	Neither fraction	3.49703411458305	0.0460754228880223	0	3	0	0.000116196381179905
Virus	Chlamydia_phage_Chp1_Genus	Neither fraction	-1.39410009061534	0.0888001062919254	57	2	0.000177679812125731	7.74642541199363e-05
Virus	Micromonas_sp._RCC1109_virus_MpV1_Genus	Large fraction	-0.687062974932489	0.00115786935881645	20015	939	0.0623905515736228	0.0363694673093101
Virus	Phage_phiJL001_Genus	Neither fraction	1.13421543410474	0.0629870396670749	64	13	0.000199500139930645	0.000503517651779586
Virus	Ostreococcus_lucimarinus_virus_OlV1_Genus	Large fraction	-0.584718757454957	0.0304046778419339	5351	298	0.0166800820120138	0.0115421738638705
Virus	Pseudomonas_phage_LIT1_Genus	Neither fraction	-0.861428238880363	0.258553822406413	67	4	0.000208851708989894	0.000154928508239873
Virus	Schizot4likevirus	Small fraction	0.471684950765143	0.039108640439592	2326	276	0.00725058321060438	0.0106900670685512
Virus	Invertebrate_iridescent_virus_6_Genus	Neither fraction	-0.876173196423231	0.30342608235048	61	3	0.000190148570871396	0.000116196381179905
Virus	Chlamydia_phage_2_Genus	Neither fraction	0.609263310685635	0.267203424565558	176	25	0.000548625384809274	0.000968303176499204
Virus	Bathycoccus_sp._RCC1105_virus_BpV1_Genus	Neither fraction	-0.377252126542638	0.0409327298054127	25740	1445	0.0802364625283563	0.055967923601654
Virus	Gremmeniella_abietina_mitochondrial_RNA_virus_S2_Genus	Neither fraction	0.710321199085028	0.324627259083603	147	13	0.0004582268839032	0.000503517651779586
Virus	Paramecium_bursaria_Chlorella_virus_FR483_Genus	Neither fraction	-0.478643383881972	0.312212853639384	186	12	0.000579797281673437	0.000464785524719618
Virus	Ostreococcus_tauri_virus_1_Genus	Neither fraction	-0.305245005844636	0.154576787221305	17297	1089	0.0539180300059432	0.0421792863683053
Virus	Enterobacteria_phage_T5_Genus	Neither fraction	0.280973843056621	0.138852364942344	28767	2473	0.0896721957091385	0.0957845502193013
Virus	Cafeteria_roenbergensis_virus_BV-PW1_Genus	Neither fraction	-0.294245812364594	0.215083925696244	3461	221	0.0107885935046869	0.00855980008025297
Virus	Cyanophage_PSS2_Genus	Neither fraction	-0.286233907653119	0.266399944455872	1522	93	0.00474436270272565	0.00360208781657704
Virus	Pseudomonas_phage_M6_Genus	Neither fraction	0.299634393975408	0.419971582913444	313	31	0.000975680371848311	0.00120069593885901
Virus	Phormidium_phage_Pf-WMP3_Genus	Neither fraction	0.275936010799443	0.465685737380911	362	29	0.00112842266648271	0.00112323168473908
Virus	Bdellovibrio_phage_phiMH2K_Genus	Neither fraction	-0.271549493078176	0.63965614479508	172	13	0.000536156626063608	0.000503517651779586
Virus	T4likevirus	Neither fraction	-0.13888536292506	0.554254044130829	295819	18823	0.922123935845992	0.729054827649781
Virus	Escherichia_phage_N4_Genus	Neither fraction	0.051660155281077	0.870207514060666	71	7	0.000221320467735559	0.000271124889419777
Virus	Ostreococcus_tauri_virus_2_Genus	Neither fraction	0.0885533772662498	0.671455278697656	7461	598	0.0232573522503522	0.023161811981861
Virus	Xanthomonas_phage_Xp15_Genus	Neither fraction	0.425466819486104	0.809118353547532	55	7	0.000171445432752898	0.000271124889419777
Virus	Twortlikevirus	Neither fraction	-0.147634380652765	0.864016591155015	85	7	0.000264961123345388	0.000271124889419777
Pennate Diatom	Fistulifera	Small fraction	11.7405823920981	8.64727629786719e-182	32	347	9.97500699653225e-05	0.013440048089809
Pennate Diatom	Phaeodactylum	Small fraction	2.2718958420326	4.98517423374748e-09	815	125	0.00254050959442931	0.00484151588249602
Pennate Diatom	Asterionellopsis	Small fraction	1.4131059289552	2.68886011671861e-40	24008	1707	0.0748374899914832	0.0661157408913657
Pennate Diatom	Cylindrotheca	Small fraction	1.44846707691207	3.20442075472655e-15	3568	262	0.0111221328011335	0.0101478172897117
Pennate Diatom	Synedropsis	Small fraction	1.81379819599556	3.87419287063068e-07	582	64	0.0018142043974943	0.00247885613183796
Pennate Diatom	Thalassionema	Large fraction	-1.10624614880865	2.2277350352578e-13	28097	351	0.0875836786192396	0.0135949765980488
Pennate Diatom	Craspedostauros	Large fraction	-1.65775478308822	1.12945300207237e-10	3815	34	0.0118920786536783	0.00131689232003892
Pennate Diatom	Fragilariopsis	Large fraction	-1.05353914210719	9.90391706650148e-19	43491	565	0.135569696651933	0.021883651788882
Pennate Diatom	Licmophora	Large fraction	-1.30147913392268	6.09764821705686e-10	4069	49	0.012683844834028	0.00189787422593844
Pennate Diatom	Nitzschia	Small fraction	0.82822997178366	4.43386359705572e-13	65740	3256	0.204924049985009	0.126111805707256
Pennate Diatom	Cyclophora	Large fraction	-0.69014261869147	1.1616129186353e-05	16972	306	0.0529049433578579	0.0118520308803503
Pennate Diatom	Entomoneis	Small fraction	2.04381531620515	0.000516897886313723	125	13	0.000389648710802041	0.000503517651779586
Pennate Diatom	Pseudo-nitzschia	Large fraction	-0.565440809954578	3.00151022509292e-09	80401	1544	0.250625167977559	0.0598024041805909
Pennate Diatom	Staurosira	Small fraction	0.77385236988728	0.0274070172036764	1421	76	0.0044295265443976	0.00294364165655758
Pennate Diatom	Amphiprora	Large fraction	-0.542919565905853	0.0315980623489907	17228	296	0.0537029439175805	0.0114647096097506
Pennate Diatom	Amphora	Small fraction	0.486365578598839	0.0270038271842234	2996	125	0.00933910030050332	0.00484151588249602
Pennate Diatom	Thalassiothrix	Large fraction	-0.520627575004904	0.0134742286271217	4390	92	0.0136844627233677	0.00356335568951707
Pennate Diatom	Stauroneis	Neither fraction	0.767422910153605	0.104196526138163	611	29	0.00190460289840038	0.00112323168473908
Pennate Diatom	Striatella	Neither fraction	0.195021946370606	0.225724322830613	8548	260	0.0266457374394868	0.0100703530355917
Pennate Diatom	Grammatophora	Neither fraction	0.082542076017781	0.692483143720982	2678	83	0.00834783398022293	0.00321476654597736
Fungi	Melampsora	Large fraction	-8.82862915442098	3.19657993275304e-115	320445	19	0.99888784906368	0.000735910414139395
Fungi	Torulaspora	Large fraction	-4.50479462869268	8.32800973909808e-23	2695	3	0.008400826204892	0.000116196381179905
Fungi	Ustilago	Large fraction	-8.62191995580514	1.78884454368672e-14	1381	0	0.00430483895694095	0
Fungi	Allomyces	Small fraction	7.77236753689912	2.6685998024556e-13	2	23	6.23437937283266e-06	0.000890838922379268
Fungi	Vanderwaltozyma	Large fraction	-4.07659249147425	2.57779156947616e-16	2088	4	0.00650869206523729	0.000154928508239873
Fungi	Leptosphaeria	Large fraction	-2.98185472685914	2.46615492546188e-07	4228	21	0.0131794779941682	0.000813374668259332
Fungi	Enterocytozoon	Small fraction	7.35917739460845	1.53280186456427e-11	1	18	3.11718968641633e-06	0.000697178287079427
Fungi	Clavispora	Large fraction	-2.41156729118488	4.34620483144438e-19	22715	143	0.0708069637269469	0.00553869416957545
Fungi	Saccharomyces	Large fraction	-2.43603777962697	1.13462135374031e-23	11256	67	0.0350870871103022	0.00259505251301787
Fungi	Encephalitozoon	Small fraction	3.22485799553819	1.24583543032089e-08	78	20	0.000243140795540474	0.000774642541199364
Fungi	Uncinocarpus	Large fraction	-7.1243991925302	3.43872124709854e-08	510	0	0.00158976674007233	0
Fungi	Ashbya	Small fraction	2.34388683304643	4.40725468927172e-09	265	41	0.000826055266900327	0.0015880172094587
Fungi	Schizosaccharomyces	Small fraction	2.17518558651703	8.53721343290344e-09	319	44	0.000994383509966809	0.0017042135906386
Fungi	Ajellomyces	Large fraction	-1.85215862746305	3.19734065996629e-09	4696	42	0.0146383227674111	0.00162674933651866
Fungi	Magnaporthe	Large fraction	-1.98616230012892	3.49485609981166e-07	2736	21	0.00852863098203508	0.000813374668259332
Fungi	Yarrowia	Small fraction	2.89492566813857	1.36178101465924e-05	82	11	0.000255609554286139	0.00042605339765965
Fungi	Thielavia	Small fraction	3.03776113933373	8.7799588610582e-06	58	13	0.000180797001812147	0.000503517651779586
Fungi	Sporisorium	Large fraction	-1.59618309501874	1.56382302019509e-06	4264	46	0.0132916968228792	0.00178167784475854
Fungi	Podospora	Large fraction	-1.6104922776742	0.00132830792369858	2831	27	0.00882476400224463	0.00104576743061914
Fungi	Malassezia	Large fraction	-1.70551200510611	0.0144309486754118	1071	12	0.00333851015415189	0.000464785524719618
Fungi	Myceliophthora	Small fraction	1.9373503882081	0.00031939143116604	177	20	0.00055174257449569	0.000774642541199364
Fungi	Paracoccidioides	Large fraction	-2.98812725655867	9.37080168749141e-05	272	1	0.000847875594705241	3.87321270599682e-05
Fungi	Naumovozyma	Large fraction	-1.37542560400779	3.37173595082229e-06	4885	53	0.0152274716181438	0.00205280273417831
Fungi	Eremothecium	Large fraction	-1.622355626907	0.000692366878366779	891	8	0.00277741601059695	0.000309857016479745
Fungi	Nectria	Large fraction	-1.43654445161443	0.000733344531386916	1000	11	0.00311718968641633	0.00042605339765965
Fungi	Pichia	Small fraction	5.15486829726767	0.00301818605860463	0	4	0	0.000154928508239873
Fungi	Phaeosphaeria	Large fraction	-1.3072013187097	0.002452210237847	1462	18	0.00455733132154067	0.000697178287079427
Fungi	Penicillium	Large fraction	-1.43943056616797	0.00874984691734893	1036	11	0.00322940851512732	0.00042605339765965
Fungi	Verticillium	Neither fraction	-1.22736839369149	0.0577292628854187	1064	15	0.00331668982634697	0.000580981905899523
Fungi	Talaromyces	Small fraction	0.970844309083329	0.0237969389344145	664	45	0.00206981395178044	0.00174294571769857
Fungi	Scheffersomyces	Neither fraction	-1.26333120175339	0.0361961967688491	382	5	0.00119076646021104	0.000193660635299841
Fungi	Neosartorya	Small fraction	1.90032656962884	0.0244291052436628	60	6	0.00018703138118498	0.000232392762359809
Fungi	Sclerotinia	Neither fraction	0.956200616473153	0.160198360399846	769	34	0.00239711886885416	0.00131689232003892
Fungi	Meyerozyma	Neither fraction	-0.903242067362668	0.0393712625344922	991	17	0.00308913497923858	0.000658446160019459
Fungi	Puccinia	Neither fraction	-0.621942256607486	0.0293062480744448	4285	64	0.013357157806294	0.00247885613183796
Fungi	Coccidioides	Neither fraction	0.827770231437258	0.155087928121794	294	16	0.000916453767806401	0.000619714032959491
Fungi	Zymoseptoria	Neither fraction	-0.612711826453492	0.162358997027044	2295	36	0.00715395033032547	0.00139435657415885
Fungi	Nosema	Neither fraction	-0.794979791943562	0.16395414316964	279	4	0.000869695922510156	0.000154928508239873
Fungi	Tetrapisispora	Neither fraction	-0.550227943718877	0.143409787014954	1223	27	0.00381232298648717	0.00104576743061914
Fungi	Schizophyllum	Neither fraction	-0.60638932882261	0.181608406991147	664	13	0.00206981395178044	0.000503517651779586
Fungi	Lachancea	Neither fraction	-0.664640377205579	0.287582307615289	222	4	0.000692016110384425	0.000154928508239873
Fungi	Chaetomium	Neither fraction	-0.471839592266048	0.170686991433537	2433	60	0.00758412250705093	0.00232392762359809
Fungi	Debaryomyces	Neither fraction	0.449879953321035	0.258567753641689	1602	77	0.00499373787763896	0.00298237378361755
Fungi	Arthroderma	Neither fraction	0.412021092479979	0.15306936197725	2303	108	0.0071788878478168	0.00418306972247656
Fungi	Sordaria	Neither fraction	-0.605026050586358	0.231721574191124	813	14	0.00253427521505648	0.000542249778839555
Fungi	Kluyveromyces	Neither fraction	-0.470993463107496	0.313070809526381	428	8	0.00133415718578619	0.000309857016479745
Fungi	Cryptococcus	Neither fraction	-0.34143951460162	0.239044305641599	3505	92	0.0109257498508892	0.00356335568951707
Fungi	Albugo	Neither fraction	-0.246560089083758	0.643068233760933	2573	76	0.00802052906314921	0.00294364165655758
Fungi	Kazachstania	Neither fraction	-0.342240280418291	0.474879892406632	467	10	0.00145572758355643	0.000387321270599682
Fungi	Lodderomyces	Neither fraction	-0.31996959752937	0.484761092239471	561	14	0.00174874341407956	0.000542249778839555
Fungi	Candida	Neither fraction	0.0888000259905698	0.54217311438716	11616	389	0.0362092753974121	0.0150667974263276
Fungi	Fusarium	Neither fraction	0.0847033051879593	0.676297910223898	5648	173	0.0176058873488794	0.0067006579813745
Fungi	Aspergillus	Neither fraction	-0.0846437325956825	0.559363719604142	24619	763	0.0767420928898836	0.0295526129467557
Fungi	Colletotrichum	Neither fraction	0.0718215934684144	0.816108827497522	1857	63	0.00578862124767512	0.00244012400477799
Fungi	Pyrenophora	Neither fraction	0.0260763485892736	0.918198699440271	3146	106	0.00980667875346577	0.00410560546835663
Fungi	Neurospora	Neither fraction	0.0130209880474415	1	485	17	0.00151183699791192	0.000658446160019459
Fungi	Coprinopsis	Neither fraction	0.00713296284254309	0.987103552224433	1219	43	0.0037998542277415	0.00166548146357863
Fungi	Komagataella	Neither fraction	0.69785373444743	0.940729690928784	51	3	0.000158976674007233	0.000116196381179905
Fungi	Zygosaccharomyces	Neither fraction	0.430984059631917	1	73	2	0.000227554847108392	7.74642541199363e-05
Other Archaea	Ignicoccus	Small fraction	7.50907660433019	1.14068554988626e-45	8	116	2.49375174913306e-05	0.00449292673895631
Other Archaea	Fervidicoccus	Small fraction	6.44502742960439	1.90667663516145e-23	3	61	9.35156905924899e-06	0.00236265975065806
Other Archaea	Thermoproteus	Small fraction	6.40143274873744	2.47586041856259e-22	2	59	6.23437937283266e-06	0.00228519549653812
Other Archaea	Thermofilum	Small fraction	6.29804504304371	1.85679169635735e-21	1	51	3.11718968641633e-06	0.00197533848005838
Other Archaea	Pyrolobus	Small fraction	5.96749069399548	2.30837708188596e-18	1	43	3.11718968641633e-06	0.00166548146357863
Other Archaea	Metallosphaera	Small fraction	5.71846397070198	6.64277110625925e-14	0	38	0	0.00147182082827879
Other Archaea	Nitrosoarchaeum	Small fraction	2.06086691085911	2.45125011806787e-06	6135	5292	0.0191239587261642	0.204970416401352
Other Archaea	Nitrosopumilus	Small fraction	1.98163924592855	2.38412437234788e-05	40156	33990	0.125173869047734	1.31650499876832
Other Archaea	Caldivirga	Small fraction	5.49889448448821	5.69144239460729e-12	1	31	3.11718968641633e-06	0.00120069593885901
Other Archaea	Desulfurococcus	Small fraction	2.04981336866775	4.71765784840372e-13	160	164	0.000498750349826613	0.00635206883783478
Other Archaea	Vulcanisaeta	Small fraction	1.87459412504902	2.25238004418566e-11	215	170	0.000670195782579511	0.00658446160019459
Other Archaea	Staphylothermus	Small fraction	1.70640823840164	1.64308337070488e-10	272	196	0.000847875594705241	0.00759149690375376
Other Archaea	Korarchaeum_XXX	Small fraction	1.80945820647587	5.67279898439981e-08	91	72	0.000283664261463886	0.00278871314831771
Other Archaea	Cenarchaeum	Small fraction	1.30356404626365	0.00304720786694507	17769	8671	0.0553893435379317	0.335846273736984
Other Archaea	Hyperthermus	Large fraction	-1.3689446653898	6.78144864787988e-07	920	88	0.00286781451150302	0.0034084271812772
Other Archaea	Thermogladius	Large fraction	-1.2650996485321	0.000174399418886344	389	44	0.00121258678801595	0.0017042135906386
Other Archaea	Sulfolobus	Small fraction	0.998810165788697	3.0409275800676e-05	1202	580	0.00374686200307243	0.0224646336947815
Other Archaea	Ignisphaera	Small fraction	1.42193549582116	0.000562994742533996	58	36	0.000180797001812147	0.00139435657415885
Other Archaea	Archaea_XXXXX	Large fraction	-1.2212430191402	0.00216572721602893	304	26	0.000947625664670564	0.00100703530355917
Other Archaea	unclassified candidate division DUSEL4	Large fraction	-0.966134163027655	0.000151477975497328	1069	135	0.00333227577477906	0.0052288371530957
Other Archaea	Thermosphaera	Large fraction	-1.16407224119107	0.00501820188422261	370	33	0.00115336018397404	0.00127816019297895
Other Archaea	unclassified candidate division pSL4	Large fraction	-0.922379017065236	0.000126517798256491	1969	229	0.00613774649255375	0.00886965709673271
Other Archaea	Nanoarchaeum	Neither fraction	2.74590973762201	0.0381257166904077	0	4	0	0.000154928508239873
Other Archaea	unclassified candidate division DUSEL1	Neither fraction	-0.660360453510138	0.204759093198247	160	23	0.000498750349826613	0.000890838922379268
Other Archaea	DUSEL3	Neither fraction	-0.45941876018218	0.0475236169423478	993	163	0.00309536935861141	0.00631333671077481
Other Archaea	Nitrososphaera	Neither fraction	-0.475371665256797	0.147067937960498	477	86	0.00148689948042059	0.00333096292715726
Other Archaea	YNPFFA	Large fraction	-0.457040353098104	0.015105116335443	694	123	0.00216332964237293	0.00476405162837609
Other Archaea	Thaumarchaeota_XXXX	Neither fraction	-0.513199518721415	0.2007330220062	128	23	0.00039900027986129	0.000890838922379268
Other Archaea	unclassified candidate division DUSEL2	Neither fraction	0.414177110635653	0.144794473444676	186	55	0.000579797281673437	0.00213026698829825
Other Archaea	Pyrobaculum	Neither fraction	-0.31605567030147	0.227762324833713	772	158	0.00240647043791341	0.00611967607547497
Other Archaea	Acidianus	Neither fraction	-0.247285625009647	0.422204465078602	299	64	0.000932039716238482	0.00247885613183796
Other Archaea	Aeropyrum	Neither fraction	-0.170649255039736	0.54476920930858	618	130	0.00192642322620529	0.00503517651779586
Other Archaea	Caldisphaera	Neither fraction	-0.105589515007115	0.803507851189132	234	54	0.000729422386621421	0.00209153486123828
Other Archaea	Acidilobus	Neither fraction	-0.106549101607649	0.883713574720811	73	16	0.000227554847108392	0.000619714032959491
