# Supplementary material for: Diel transcriptional response of a California Current plankton microbiome to light, low iron, and enduring viral infection
Source: ISME J. 2019 Jul 18;13(11):2817–33. doi: 10.1038/s41396-019-0472-2 (PMC6794264; doi:10.1038/s41396-019-0472-2)
Supplement: Supplementary file 14 — Supplemental Dataset 11 [file 41396_2019_472_MOESM14_ESM.xlsx]

## Sheet: Sheet1
Column name	Description
09_16_06	Raw read count from September 16, 2010 6am local time
09_16_10	Raw read count from September 16, 2010 10am local time
09_16_14	Raw read count from September 16, 2010 2pm local time
09_16_18	Raw read count from September 16, 2010 6pm local time
09_16_22	Raw read count from September 16, 2010 10pm local time
09_17_02	Raw read count from September 17, 2010 2am local time
09_17_06	Raw read count from September 17, 2010 6am local time
09_17_10	Raw read count from September 17, 2010 10am local time
09_17_14	Raw read count from September 17, 2010 2pm local time
09_17_18	Raw read count from September 17, 2010 6pm local time
09_17_22	Raw read count from September 17, 2010 10pm local time
09_18_02	Raw read count from September 18, 2010 2am local time
09_18_06	Raw read count from September 18, 2010 6am local time
09_18_10	Raw read count from September 18, 2010 10am local time
09_18_14	Raw read count from September 18, 2010 2pm local time
09_18_18	Raw read count from September 18, 2010 6pm local time
ab_initio_ORF_id	Unique identifier given to each ab initio open reading frame (ORF) composed of the contig name, ORF start location, ORF stop location, and strand (+ or -)
best_hit	Best BLAST hit of ORF to PHYLODB database
best_hit_annotation	Annotation of best BLAST hit
best_hit_percent_identity	Percent identity of ORF to best BLAST hit
best_hit_species	Species identity of best BLAST hit
best_hit_taxon_id	Taxon ID of best BLAST hit
best_LPI	Lineage probability index (LPI) score of taxa with best LPI relative to given ORF. LPI scores range from 0 (improbable annotation) to 1 (highly probable annotation).
best_LPI_tax_string	Taxonomic identity of taxa with best LPI score
cluster	Cluster assignment as determined by hierarchical clustering of amino acid sequences
cluster_annotation_coverage_percent	Percent of ORFs in the cluster (among those that are annotated) that share the consensus annotation
cluster_annotation_description	Descriptive title of cluster consenus annotation
cluster_annotation_id	Identifier associated with consensus annotation of the cluster
cluster_annotation_type	Annotation method used by consensus annotation (e.g. KO, Pfam, etc)
cluster_p_value	P-value associated with the assignment of the cluster
cluster_size	Number of ORFs in the cluster (including those without an annotation)
contig_length	Nucleotide length of contig on which the ORF was called
EC	Enzyme Commission annotation
HRA_amplitude	Amplitude of sinusoid fit to ORF expression pattern using harmonic regression analysis (HRA)
HRA_peak_time_local	Local time of peak expression of sinusoid fir to ORF expression pattern using HRA
HRA_perm_FDR	Permutation false discovery rate corrected p-value of HRA fit
HRA_regression_FDR	Regression false discovery rate corrected p-value of HRA fit
kegg_desc	Description of Kyoto Encyclopedia of Genes and Genomes (KEGG) annotation
kegg_hit	Kyoto Encyclopedia of Genes and Genomes (KEGG) hit (https://www.genome.jp/kegg/)
kegg_pathway	Kyoto Encyclopedia of Genes and Genomes (KEGG) pathway
KO	KEGG Orthology hit (https://www.genome.jp/kegg/ko.html)
KO_desc	KEGG Orthology description
KO_pathway	KEGG Orthology pathway
KOG_class	EuKaryotic Orthologous Groups (KOG) annotation class
KOG_desc	EuKaryotic Orthologous Groups (KOG) annotation description
KOG_group	EuKaryotic Orthologous Groups (KOG) annotation group
KOG_id	EuKaryotic Orthologous Groups (KOG) annotation identifier
large_fraction_mean_percent_identity_to_reference	Mean percent identity of large fraction reads mapping to reference transcriptome ORF
lf_	Read counts pertaining to the large size class ("large fraction")
LPI_genus	Genus of taxonomic annotation given by lineage probability index (LPI)
LPI_species	Species of taxonomic annotation given by lineage probability index (LPI)
LPI_taxa_group	Taxonomic grouping based on lineage probability index (LPI) annotation
orf_contam_type	If ORF is described as non-mRNA, what type of "contamination" it is likely to be
orf_length	Nucleotide length of ORF
organelle	Genetic origin of ORF within the cell (chloroplast, mitochondria, non-organellar)
organelle_e.value	E-value pertaining to the BLAST of the ORF against organelle database
organelle_id	Taxon ID of best BLAST hit of organelle species
organelle_species	Species identity of best organellar BLAST hit
percent_lf_expression	Percent of total large fraction expression
percent_sf_expression	Percent of total small fraction expression
PFams	Protein families determined by hidden markov models of common domains (https://pfam.xfam.org/)
PFams_desc	Description of Pfam annotation
raw_lf_expression	Number of raw large fraction reads
raw_sf_expression	Number of raw small fraction reads
reference_orf_id	Unique identifier of reference transcriptome ORF to which reads were mapped
reference_species	Identity of reference species, when mapping to reference transcriptome ORFs
sf_	Read counts pertaining to the small size class ("small fraction")
significantly_diel	Logical value indicating whether ORF is significantly periodic with a 24-hour period (FDR_perm_pval <=0.1 and FDR_regression_FDR <=0.1)
size_class_DE_FDR.tgw	FDR adjusted tagwise p-value for differential expression analysis across size classes
size_class_DE_fraction_up	For differential expression analysis across size classes, fraction that is significantly overexpressed (tagwise FDR p-val < 0.05). NA indicates expression values were too low to be included in differential expression analysis.
size_class_DE_log2FC	For differential expression analysis across size classes, log2 fold change between large and small fraction expression
small_fraction_mean_percent_identity_to_reference	Mean percent identity of small fraction reads mapping to reference transcriptome ORF
transmembrane_domains	Number of domains predicted to span a cellular membrane
transporter_family	Family of transporter if ORF is classified as being a transporter
transporter_substrate	Substrate transported by ORF if ORF is classified as being a transporter
uniprot	Protein annotation (https://www.uniprot.org/)
