# Supplementary material for: Diel transcriptional response of a California Current plankton microbiome to light, low iron, and enduring viral infection
Source: ISME J. 2019 Jul 18;13(11):2817–33. doi: 10.1038/s41396-019-0472-2 (PMC6794264; doi:10.1038/s41396-019-0472-2)
Supplement: Supplementary file 15 — Supplemental Dataset 12 [file 41396_2019_472_MOESM15_ESM.xlsx]

## Sheet: A
A. ESP drift track coordinates and velocity
Time elapsed (hours)	Local date and time	Latitude	Longitude	drift speed (cm/s)	drift u (cm/s)	drift v (cm/s)	water speed (cm/s)	water u (cm/s)	water v (cm/s)
0	2010-09-16 14:30:00 PDT	36.092	-123.08	20.516	19.953	-4.7699	14.078	-6.999	12.215
1	2010-09-16 15:30:00 PDT	36.089	-123.07	35.502	35.475	-14.944	14.497	-8.2906	11.893
2	2010-09-16 16:30:00 PDT	36.082	-123.06	35.502	28.064	-27.419	16.981	-10.833	13.076
3	2010-09-16 17:30:00 PDT	36.073	-123.05	36.998	20.417	-29.043	18.4	-13.184	12.834
4	2010-09-16 18:30:00 PDT	36.064	-123.04	35.502	16.046	-26.896	18.667	-12.492	13.871
7	2010-09-16 21:30:00 PDT	36.044	-123.02	13.538	11.951	-6.3601	12.389	-9.151	8.3521
10	2010-09-17 00:30:00 PDT	36.02	-122.98	36.005	16.385	-18.127	17.293	-10.535	13.714
11	2010-09-17 01:30:00 PDT	36.011	-122.97	35.368	24.181	-33.011	15.898	-8.4906	13.441
12	2010-09-17 02:30:00 PDT	36.001	-122.96	34.879	18.908	-30.64	12.964	-5.9406	11.523
13	2010-09-17 03:30:00 PDT	35.991	-122.96	34.879	17.904	-29.76	12.3	-6.9406	10.155
14	2010-09-17 04:30:00 PDT	35.981	-122.95	34.731	10.897	-33.133	12.156	-8.0198	9.1354
15	2010-09-17 05:30:00 PDT	35.971	-122.95	31.745	8.5645	-30.568	13.009	-8.7208	9.6531
16	2010-09-17 06:30:00 PDT	35.961	-122.94	31.745	7.4585	-29.861	14.46	-10.105	10.343
17	2010-09-17 07:30:00 PDT	35.953	-122.94	30.779	7.2278	-19.297	13.921	-8.8083	10.78
18	2010-09-17 08:30:00 PDT	35.944	-122.93	25.692	22.008	-34.377	11.973	-10.219	6.2396
19	2010-09-17 09:30:00 PDT	35.936	-122.93	20.606	13.504	-13.523	9.248	-7.7792	5.001
22	2010-09-17 12:30:00 PDT	35.922	-122.9	21.564	7.2082	-3.8755	7.9819	-7.225	3.3927
23	2010-09-17 13:30:00 PDT	35.92	-122.9	29.161	20.859	-5.4687	7.1671	-5.3448	4.775
24	2010-09-17 14:30:00 PDT	35.918	-122.88	36.758	40.863	-7.2461	10.366	-5.1552	8.9938
25	2010-09-17 15:30:00 PDT	35.915	-122.87	36.758	34.275	-13.28	9.4476	-3.2646	8.8656
26	2010-09-17 16:30:00 PDT	35.908	-122.86	41.156	34.313	-31.643	9.3427	-6.5802	6.6323
27	2010-09-17 17:30:00 PDT	35.899	-122.85	38.957	20.458	-24.247	8.061	-3.8802	7.0656
28	2010-09-17 18:30:00 PDT	35.89	-122.84	41.156	26.843	-31.197	5.4061	-4.0396	3.5927
31	2010-09-17 21:30:00 PDT	35.861	-122.82	15.112	6.4468	-13.668	5.7053	-4.35	3.6917
34	2010-09-18 00:30:00 PDT	35.852	-122.8	16.341	15.583	-4.9188	4.7891	-4.5573	1.4719
35	2010-09-18 01:30:00 PDT	35.85	-122.79	21.112	10.749	-4.6362	3.5949	-3.5813	0.31354
36	2010-09-18 02:30:00 PDT	35.846	-122.78	25.884	44.066	-23.605	6.8941	-6.7188	-1.5448
37	2010-09-18 03:30:00 PDT	35.839	-122.77	29.222	16.794	-19.696	3.4781	-3.0021	1.7562
38	2010-09-18 04:30:00 PDT	35.83	-122.76	30.291	16.878	-33.032	10.531	-10.483	-0.99688
39	2010-09-18 05:30:00 PDT	35.82	-122.76	29.222	6.0135	-28.597	8.7335	-8.4146	2.3385
40	2010-09-18 06:30:00 PDT	35.811	-122.76	29.757	5.108	-29.857	8.0687	-7.926	1.5104
41	2010-09-18 07:30:00 PDT	35.804	-122.76	29.222	3.2884	-15.329	7.4969	-6.1844	4.2375
45	2010-09-18 11:30:00 PDT	35.786	-122.74	9.2798	5.5576	-0.79652	6.7078	-6.6802	0.60729
46	2010-09-18 12:30:00 PDT	35.786	-122.74	12.03	9.193	1.2663	4.9396	-4.7906	1.2042
47	2010-09-18 13:30:00 PDT	35.787	-122.74	14.78	14.617	2.1876	5.9547	-5.95	-0.2375
48	2010-09-18 14:30:00 PDT	35.787	-122.73	14.891	18.943	0.53114	5.6914	-5.5896	-1.0719

## Sheet: B
B. Metadata observations from shipboard niskin rosette deployments
Sample	Temperature (oC)	Salinity (PPT)	Extracted chlorophyll a (μg/l)	Percent transmission	PAR (μE m−2 s−1)	Average NO3 (μM)	NO2 (μM)	PO4 (μM)	SIO4 (μM)	Collection start date and time (local)	Collection stop date and time (local)	Collection midpoint date and time (local)
1	13.6592	33.2956	0.863721	0.926763	888.097	12.6486	0.867	2.186	12.908	2010-09-16 14:04:00 PDT	2010-09-16 14:45:00 PDT	2010-09-16 14:24:00 PDT
2	12.9184	33.282	0.891279	0.929037	14.2455	8.86098	0.461	1.93	8.664	2010-09-16 18:04:00 PDT	2010-09-16 18:44:00 PDT	2010-09-16 18:24:00 PDT
3	13.7097	33.2574	0.91828	0.923311	0.286672	7.06435	0.411	1.322	6.573	2010-09-16 21:27:00 PDT	2010-09-16 22:08:00 PDT	2010-09-16 21:47:00 PDT
4	13.0238	33.2397	0.891051	0.936937	0.285728	8.57418	0.698	1.702	9.088	2010-09-17 02:04:00 PDT	2010-09-17 02:43:00 PDT	2010-09-17 02:23:00 PDT
5	13.9503	33.3043	0.884067	0.925578	28.4415	5.22107	0.397	1.445	4.97	2010-09-17 06:04:00 PDT	2010-09-17 06:47:00 PDT	2010-09-17 06:25:00 PDT
6	12.9149	33.25	0.879989	0.936357	756.789	9.21192	0.636	1.634	8.855	2010-09-17 09:13:00 PDT	2010-09-17 09:49:00 PDT	2010-09-17 09:31:00 PDT
7	13.5247	33.327	0.952088	0.91605	796.686	10.8027	0.389	1.711	9.883	2010-09-17 14:08:00 PDT	2010-09-17 14:47:00 PDT	2010-09-17 14:27:00 PDT
8	12.4648	33.3094	0.941937	0.932914	22.7211	7.5062	0.453	1.306	6.315	2010-09-17 17:53:00 PDT	2010-09-17 18:30:00 PDT	2010-09-17 18:11:00 PDT
9	13.5793	33.4051	0.937714	0.916022	0.589873	8.59369	0.526	1.347	6.295	2010-09-17 22:04:00 PDT	2010-09-17 22:46:00 PDT	2010-09-17 22:25:00 PDT
10	13.9261	33.457	0.926884	0.914667	0.671664	10.2157	0.675	1.686	8.529	2010-09-18 02:04:00 PDT	2010-09-18 03:01:00 PDT	2010-09-18 02:32:00 PDT
11	13.1716	33.3794	0.872831	0.923462	14.6209	9.57965	0.475	1.325	6.36	2010-09-18 05:54:00 PDT	2010-09-18 06:35:00 PDT	2010-09-18 06:24:00 PDT
12	13.9365	33.4535	0.938322	0.916956	1350.69	6.42488	0.163	0.828	2.237	2010-09-18 10:04:00 PDT	2010-09-18 10:47:00 PDT	2010-09-18 10:25:00 PDT
13	13.7685	33.4403	0.967474	0.909011	1230.54	6.11163	0.228	1.074	0.825	2010-09-18 14:04:00 PDT	2010-09-18 14:47:00 PDT	2010-09-18 14:25:00 PDT

## Sheet: C
C. Metadata from shipboard CTD deployments
Local date and time	Pressure (decibar)	Temperature (oC)	Salinity (PPT)	Corrected chlorophyll a (μg/l)	Percent transmission
2010-09-14 12:26:00 PDT	23.788	11.5898	33.5881	1.08145	0.9087
2010-09-14 12:31:00 PDT	23.387	11.6378	33.5889	0.897428	0.9137
2010-09-14 12:36:00 PDT	23.631	11.7785	33.5778	0.870098	0.8961
2010-09-14 12:41:00 PDT	23.613	11.728	33.5873	0.859166	0.9167
2010-09-14 12:46:00 PDT	23.465	11.9749	33.5963	0.879208	0.9033
2010-09-14 12:51:00 PDT	23.513	11.978	33.5886	0.860988	0.8885
2010-09-14 12:56:00 PDT	23.601	11.883	33.5799	0.87192	0.8987
2010-09-14 13:01:00 PDT	23.005	11.8759	33.5866	0.877386	0.907
2010-09-14 13:06:00 PDT	23.92	11.8817	33.5839	0.857344	0.901
2010-09-14 13:11:00 PDT	23.206	11.7895	33.5836	0.822726	0.911
2010-09-14 13:16:00 PDT	23.085	11.8474	33.5831	0.830014	0.9098
2010-09-14 13:21:00 PDT	23.042	11.6437	33.5886	0.839124	0.9098
2010-09-14 13:26:00 PDT	23.626	11.7091	33.5859	0.822726	0.9096
2010-09-14 13:31:00 PDT	23.224	11.5814	33.5881	0.842768	0.9054
2010-09-14 13:36:00 PDT	23.769	11.7394	33.5887	0.837302	0.8953
2010-09-14 13:41:00 PDT	23.737	11.8861	33.5819	0.833658	0.8887
2010-09-14 13:46:00 PDT	23.317	11.9454	33.5841	0.846412	0.8843
2010-09-14 13:51:00 PDT	23.231	11.5622	33.6634	0.895606	0.8969
2010-09-14 13:56:00 PDT	22.761	11.4689	33.6002	0.897428	0.9064
2010-09-14 14:01:00 PDT	23.387	11.2337	33.6189	0.822726	0.9093
2010-09-14 14:06:00 PDT	23.641	11.335	33.6034	0.837302	0.899
2010-09-14 14:11:00 PDT	23.692	11.2275	33.6214	0.922936	0.9054
2010-09-14 14:16:00 PDT	23.471	11.2863	33.6133	0.89014	0.897
2010-09-14 14:21:00 PDT	23.498	10.9816	33.6253	0.877386	0.9243
2010-09-14 14:26:00 PDT	23.437	11.1223	33.6177	0.96302	0.9086
2010-09-14 18:32:00 PDT	23.474	11.405	33.594	1.04865	0.9005
2010-09-14 18:37:00 PDT	23.604	11.4604	33.5869	1.0031	0.9046
2010-09-14 18:42:00 PDT	24.071	11.5423	33.5742	1.02497	0.8963
2010-09-14 18:47:00 PDT	23.426	11.9093	33.5485	1.13247	0.8922
2010-09-14 18:52:00 PDT	23.362	11.6439	33.5755	1.12518	0.8969
2010-09-14 18:57:00 PDT	23.626	11.7742	33.5543	1.0687	0.8921
2010-09-14 19:02:00 PDT	23.027	11.9308	33.5604	1.10331	0.8856
2010-09-14 19:07:00 PDT	23.419	11.9836	33.5545	1.09967	0.8797
2010-09-14 19:12:00 PDT	23.542	11.7595	33.5677	1.02679	0.8944
2010-09-14 19:17:00 PDT	22.997	11.9133	33.5567	1.00493	0.8919
2010-09-14 19:22:00 PDT	23.225	11.859	33.5608	1.03408	0.8896
2010-09-14 19:27:00 PDT	23.174	11.7927	33.5642	1.04501	0.8956
2010-09-14 19:32:00 PDT	23.84	11.5737	33.5645	1.03226	0.9013
2010-09-14 19:37:00 PDT	23.39	11.8374	33.5588	0.95391	0.9105
2010-09-14 19:42:00 PDT	23.517	11.7754	33.5523	0.92658	0.9075
2010-09-14 19:47:00 PDT	23.082	11.4851	33.5804	0.932046	0.9118
2010-09-14 19:52:00 PDT	23.251	11.4265	33.5775	0.977596	0.91
2010-09-14 19:57:00 PDT	23.313	11.6182	33.5616	0.96302	0.9084
2010-09-14 20:02:00 PDT	23.467	11.6813	33.5485	0.957554	0.9078
2010-09-14 20:07:00 PDT	23.206	12.0064	33.5554	1.04137	0.9096
2010-09-14 20:12:00 PDT	23.315	11.9724	33.5704	0.993994	0.909
2010-09-14 20:17:00 PDT	23.399	12.2954	33.5319	0.984884	0.9017
2010-09-14 20:22:00 PDT	23.427	12.45	33.5332	1.08145	0.8967
2010-09-14 20:27:00 PDT	22.989	12.1778	33.5371	0.984884	0.9072
2010-09-14 20:32:00 PDT	23.135	12.302	33.53	1.00675	0.9043
2010-09-14 20:37:00 PDT	23.703	12.7281	33.5399	1.03408	0.8765
2010-09-14 20:42:00 PDT	23.603	12.7659	33.5378	1.11971	0.8795
2010-09-14 20:47:00 PDT	23.259	12.7183	33.5507	1.24725	0.8786
2010-09-14 20:52:00 PDT	23.663	12.5194	33.5278	1.02132	0.898
2010-09-14 20:57:00 PDT	23.455	12.1148	33.5567	0.948444	0.9076
2010-09-14 21:02:00 PDT	23.005	11.6941	33.5088	0.877386	0.9188
2010-09-14 21:07:00 PDT	23.487	12.4155	33.5236	1.13064	0.9021
2010-09-14 21:12:00 PDT	23.148	12.4069	33.5084	0.975774	0.8996
2010-09-14 21:17:00 PDT	22.939	12.5726	33.5247	1.0031	0.9057
2010-09-14 21:22:00 PDT	23.712	11.8636	33.5	0.882852	0.921
2010-09-14 21:27:00 PDT	23.871	11.0305	33.4781	0.828192	0.9315
2010-09-14 21:32:00 PDT	23.787	10.9131	33.4809	0.797218	0.9339
2010-09-14 21:37:00 PDT	22.971	10.9304	33.4774	0.811794	0.9338
2010-09-14 21:42:00 PDT	23.41	11.0228	33.4654	0.80815	0.9293
2010-09-14 21:47:00 PDT	23.606	11.9505	33.4666	0.88103	0.921
2010-09-14 21:52:00 PDT	23.309	11.1627	33.4887	0.857344	0.9299
2010-09-14 21:57:00 PDT	23.214	11.9318	33.4476	0.886496	0.9191
2010-09-14 22:02:00 PDT	23.814	11.4295	33.5047	0.897428	0.9301
2010-09-14 22:07:00 PDT	23.916	11.258	33.4967	0.839124	0.925
2010-09-14 22:12:00 PDT	23.16	11.3188	33.5119	0.848234	0.9308
2010-09-14 22:17:00 PDT	22.91	11.6662	33.4939	0.822726	0.9283
2010-09-14 22:22:00 PDT	23.304	11.756	33.4509	0.857344	0.9291
2010-09-14 22:27:00 PDT	22.949	11.6453	33.4912	0.839124	0.9301
2010-09-14 22:32:00 PDT	23.624	11.2699	33.5137	0.89014	0.9361
2010-09-14 22:37:00 PDT	24.471	10.7617	33.4964	0.842768	0.9355
2010-09-14 22:42:00 PDT	22.823	10.7836	33.534	0.778998	0.9418
2010-09-14 22:47:00 PDT	23.537	11.2638	33.54	0.800862	0.9351
2010-09-14 22:52:00 PDT	23.304	11.1704	33.5451	0.875564	0.9383
2010-09-14 22:57:00 PDT	23.036	11.1534	33.5498	0.815438	0.9392
2010-09-14 23:02:00 PDT	23.567	11.0705	33.535	0.793574	0.9396
2010-09-14 23:07:00 PDT	23.692	10.7339	33.5362	0.793574	0.9446
2010-09-14 23:12:00 PDT	22.499	10.7458	33.5448	0.768066	0.9448
2010-09-14 23:17:00 PDT	23.075	10.8912	33.555	0.813616	0.9437
2010-09-14 23:22:00 PDT	23.458	10.8646	33.5603	0.777176	0.9439
2010-09-14 23:27:00 PDT	22.761	10.6985	33.5841	0.757134	0.9478
2010-09-14 23:32:00 PDT	22.718	10.8563	33.5592	0.7626	0.9454
2010-09-14 23:37:00 PDT	23.62	11.3424	33.5277	0.815438	0.9349
2010-09-14 23:42:00 PDT	23.45	11.2704	33.534	0.811794	0.9364
2010-09-14 23:47:00 PDT	22.847	10.8289	33.5563	0.775354	0.9433
2010-09-14 23:52:00 PDT	24.205	11.2263	33.5155	0.81726	0.9339
2010-09-14 23:57:00 PDT	23.723	10.874	33.3483	0.83548	0.9308
2010-09-15 00:02:00 PDT	24.172	11.0844	33.4269	0.828192	0.936
2010-09-15 00:07:00 PDT	23.304	10.7574	33.354	0.815438	0.9386
2010-09-15 00:12:00 PDT	23.712	11.274	33.4507	0.875564	0.9241
2010-09-15 00:17:00 PDT	23.21	10.7452	33.3961	0.788108	0.9407
2010-09-15 00:22:00 PDT	23.102	10.6898	33.4208	0.758956	0.9428
2010-09-15 00:27:00 PDT	23.993	10.8056	33.4025	0.769888	0.9406
2010-09-15 00:32:00 PDT	23.885	11.1567	33.5029	0.777176	0.9331
2010-09-15 00:37:00 PDT	23.981	10.7137	33.5116	0.757134	0.9461
2010-09-15 00:42:00 PDT	23.115	11.0811	33.5117	0.784464	0.9387
2010-09-15 00:47:00 PDT	23.736	11.5014	33.5349	0.82637	0.9278
2010-09-15 00:52:00 PDT	23.345	11.0843	33.5186	0.75349	0.9381
2010-09-15 00:57:00 PDT	23.461	11.6942	33.5251	0.87192	0.9199
2010-09-15 01:02:00 PDT	23.914	11.6641	33.4944	0.979418	0.9202
2010-09-15 01:07:00 PDT	23.73	11.4842	33.5544	0.7626	0.928
2010-09-15 01:12:00 PDT	23.499	11.3723	33.539	0.806328	0.9381
2010-09-15 01:17:00 PDT	23.716	11.2404	33.4387	0.839124	0.9275
2010-09-15 01:22:00 PDT	22.729	11.0468	33.3685	0.820904	0.9313
2010-09-15 01:27:00 PDT	23.032	10.9253	33.3248	0.819082	0.9269
2010-09-15 01:32:00 PDT	23.28	10.7157	33.3561	0.809972	0.9274
2010-09-15 01:37:00 PDT	24.22	10.6949	33.3306	0.815438	0.9257
2010-09-15 01:42:00 PDT	23.559	10.8444	33.3374	0.795396	0.9306
2010-09-15 01:47:00 PDT	23.408	11.0685	33.3336	0.888318	0.9216
2010-09-15 01:52:00 PDT	23.97	11.3347	33.364	0.922936	0.9131
2010-09-15 01:57:00 PDT	23.949	11.5202	33.3774	0.957554	0.8914
2010-09-15 02:02:00 PDT	23.654	11.5297	33.3798	0.993994	0.8976
2010-09-15 02:07:00 PDT	22.646	12.5102	33.4722	1.54788	0.8298
2010-09-15 02:12:00 PDT	23.344	12.0477	33.4222	1.25454	0.8691
2010-09-15 02:17:00 PDT	23.251	12.1324	33.4655	1.36386	0.8438
2010-09-15 02:22:00 PDT	24.102	11.416	33.3496	0.891962	0.9016
2010-09-15 02:27:00 PDT	23.406	11.8689	33.4253	1.13064	0.8707
2010-09-15 02:32:00 PDT	24.222	12.4897	33.438	1.41123	0.8569
2010-09-15 02:37:00 PDT	23.423	12.2194	33.4205	1.44585	0.8336
2010-09-15 02:42:00 PDT	23.506	12.542	33.4675	1.36022	0.8404
2010-09-15 02:47:00 PDT	23.309	13.9705	33.5167	1.06687	0.8995
2010-09-15 02:52:00 PDT	22.737	13.0085	33.554	1.38937	0.8368
2010-09-15 02:57:00 PDT	23.62	12.2988	33.4556	1.13429	0.8851
2010-09-15 03:02:00 PDT	24.01	13.0851	33.4318	1.56064	0.8399
2010-09-15 03:07:00 PDT	23.089	13.3355	33.5069	1.34564	0.8735
2010-09-15 03:12:00 PDT	23.452	13.5641	33.4693	1.09967	0.8854
2010-09-15 03:17:00 PDT	22.14	14.0435	33.511	1.00493	0.895
2010-09-15 03:22:00 PDT	23.932	14.1278	33.5147	1.0359	0.8992
2010-09-15 03:27:00 PDT	23.962	14.136	33.514	1.0031	0.8907
2010-09-15 03:32:00 PDT	23.721	14.1028	33.5143	1.01768	0.8937
2010-09-15 03:37:00 PDT	23.049	14.1407	33.5121	1.03043	0.8957
2010-09-15 03:42:00 PDT	24.147	14.1704	33.5108	1.07781	0.8931
2010-09-15 03:47:00 PDT	23.364	14.1839	33.5114	1.18166	0.8919
2010-09-15 03:52:00 PDT	23.154	14.2119	33.5139	1.00675	0.8941
2010-09-15 03:57:00 PDT	24.08	14.1343	33.509	0.995816	0.8895
2010-09-15 04:02:00 PDT	24.049	14.0693	33.5082	1.0687	0.886
2010-09-15 04:07:00 PDT	24.304	14.1618	33.4887	1.04319	0.8865
2010-09-15 04:12:00 PDT	22.815	13.3665	33.5155	1.38026	0.8695
2010-09-15 04:17:00 PDT	23.763	14.1049	33.4903	1.02497	0.8926
2010-09-15 04:22:00 PDT	23.252	13.1131	33.4897	1.30009	0.8531
2010-09-15 04:27:00 PDT	23.772	12.7607	33.468	1.36933	0.85
2010-09-15 04:32:00 PDT	23.576	12.2914	33.4525	1.04865	0.8803
2010-09-15 04:37:00 PDT	23.667	11.9562	33.3964	0.966664	0.8994
2010-09-15 04:42:00 PDT	23.351	12.7172	33.4915	1.50962	0.8463
2010-09-15 04:47:00 PDT	23.437	12.6635	33.48	1.37115	0.8586
2010-09-15 04:52:00 PDT	23.563	12.6277	33.4764	1.3675	0.5836
2010-09-15 04:57:00 PDT	23.439	12.2021	33.4514	1.08692	0.293
2010-09-15 05:02:00 PDT	23.194	11.4286	33.374	0.840946	0.9279
2010-09-15 05:07:00 PDT	23.672	11.9469	33.4028	1.04137	0.8979
2010-09-15 05:12:00 PDT	23.208	11.4488	33.3764	0.813616	0.9351
2010-09-15 05:17:00 PDT	23.438	11.7837	33.4366	0.88103	0.9226
2010-09-15 05:22:00 PDT	23.484	12.5312	33.4627	1.25272	0.4731
2010-09-15 05:27:00 PDT	23.288	11.976	33.211	1.08327	0.9095
2010-09-15 05:32:00 PDT	23.774	11.8499	33.3789	0.901072	0.8977
2010-09-15 05:37:00 PDT	23.679	11.7426	33.373	0.97213	0.9173
2010-09-15 05:42:00 PDT	23.69	11.8994	33.3657	0.946622	0.9086
2010-09-15 05:47:00 PDT	22.739	11.6379	33.3747	0.86281	0.6161
2010-09-15 05:52:00 PDT	23.296	11.6526	33.3691	0.897428	0.9309
2010-09-15 05:57:00 PDT	24.181	11.7143	33.3718	0.873742	0.9249
2010-09-15 06:02:00 PDT	23.648	11.7652	33.3683	0.855522	0.9237
2010-09-15 06:07:00 PDT	24.209	11.916	33.3788	1.05594	0.9107
2010-09-15 06:12:00 PDT	23.197	12.0435	33.3902	1.05594	0.8939
2010-09-15 06:17:00 PDT	23.833	11.9194	33.3662	0.939334	0.9139
2010-09-15 06:22:00 PDT	23.444	11.7341	33.3495	0.873742	0.9121
2010-09-15 06:27:00 PDT	23.36	11.9588	33.3709	1.00128	0.9037
2010-09-15 06:32:00 PDT	23.889	11.7006	33.3364	0.886496	0.9301
2010-09-15 06:37:00 PDT	23.168	11.7383	33.338	0.901072	0.9266
2010-09-15 06:42:00 PDT	23.374	11.6749	33.3343	0.913826	0.9312
2010-09-15 06:47:00 PDT	24.418	11.218	33.3046	0.758956	0.9405
2010-09-15 06:52:00 PDT	23.448	11.2643	33.3106	0.760778	0.947
2010-09-15 06:57:00 PDT	23.497	10.9593	33.2917	0.806328	0.9481
2010-09-15 07:02:00 PDT	23.197	11.088	33.312	0.7626	0.9488
2010-09-15 07:07:00 PDT	23.626	11.3133	33.3126	0.778998	0.9476
2010-09-15 07:12:00 PDT	23.361	10.5897	33.3029	0.777176	0.9533
2010-09-15 07:17:00 PDT	23.743	11.3814	33.3092	0.764422	0.9453
2010-09-15 07:22:00 PDT	23.482	10.5088	33.2985	0.778998	0.9544
2010-09-15 07:27:00 PDT	24.043	11.3527	33.3172	0.806328	0.9479
2010-09-15 07:32:00 PDT	23.57	11.5186	33.3221	0.797218	0.9438
2010-09-15 07:37:00 PDT	23.191	11.1492	33.313	0.78082	0.9492
2010-09-15 07:42:00 PDT	22.954	11.0039	33.3021	0.755312	0.952
2010-09-15 07:47:00 PDT	22.883	10.9306	33.3598	0.7626	0.9507
2010-09-15 07:52:00 PDT	22.794	11.2439	33.3372	0.769888	0.9477
2010-09-15 07:57:00 PDT	23.508	11.5032	33.3076	0.777176	0.9436
2010-09-15 08:02:00 PDT	23.158	11.5471	33.2996	0.837302	0.9391
2010-09-15 08:07:00 PDT	22.813	11.2451	33.3104	0.764422	0.9433
2010-09-15 08:12:00 PDT	23.105	11.5322	33.3365	0.78993	0.9419
2010-09-15 08:17:00 PDT	23.536	11.1097	33.3457	0.795396	0.9508
2010-09-15 08:22:00 PDT	22.949	10.5787	33.3412	0.733448	0.9551
2010-09-15 08:27:00 PDT	23.46	11.1642	33.328	0.757134	0.9464
2010-09-15 08:32:00 PDT	23.566	11.1508	33.3263	0.77171	0.9487
2010-09-15 08:37:00 PDT	23.163	11.0641	33.3179	0.757134	0.949
2010-09-15 08:42:00 PDT	24.352	11.0925	33.3263	0.78082	0.9473
2010-09-15 08:47:00 PDT	23.609	11.4164	33.3189	0.778998	0.9451
2010-09-15 08:52:00 PDT	22.971	11.3976	33.3234	0.778998	0.9492
2010-09-15 08:57:00 PDT	22.956	11.7994	33.3437	0.921114	0.9201
2010-09-15 09:02:00 PDT	23.536	11.9902	33.3689	1.10696	0.899
2010-09-15 09:07:00 PDT	23.576	11.8317	33.3369	0.893784	0.9201
2010-09-15 09:12:00 PDT	23.396	11.6497	33.3188	0.95391	0.9381
2010-09-15 09:17:00 PDT	23.061	11.5286	33.3025	0.793574	0.9432
2010-09-15 09:22:00 PDT	23.598	11.4203	33.3174	0.773532	0.9455
2010-09-15 09:27:00 PDT	23.288	11.5413	33.3322	0.882852	0.9418
2010-09-15 09:32:00 PDT	23.145	11.7867	33.3258	0.99035	0.9272
2010-09-15 09:37:00 PDT	23.313	12.1141	33.3958	1.10331	0.8824
2010-09-15 09:42:00 PDT	22.84	12.5559	33.464	1.97605	0.8375
2010-09-15 09:47:00 PDT	23.367	11.7842	33.3367	0.88103	0.9268
2010-09-15 09:52:00 PDT	23.25	12.0543	33.4018	1.17984	0.8934
2010-09-15 09:57:00 PDT	24.176	12.7251	33.4355	1.8886	0.8207
2010-09-15 10:02:00 PDT	23.19	11.772	33.3419	0.984884	0.9247
2010-09-15 10:07:00 PDT	23.372	12.0124	33.3753	1.19259	0.8974
2010-09-15 10:12:00 PDT	23.403	12.2159	33.3975	1.92868	0.866
2010-09-15 10:17:00 PDT	23.727	11.7916	33.3397	1.01404	0.9124
2010-09-15 10:22:00 PDT	22.852	11.8363	33.3487	1.10514	0.9174
2010-09-15 10:27:00 PDT	24.017	11.8126	33.3451	1.02679	0.916
2010-09-15 10:32:00 PDT	23.462	12.3191	33.4028	1.53513	0.8709
2010-09-15 10:37:00 PDT	23.765	12.491	33.4485	1.69729	0.8597
2010-09-15 10:42:00 PDT	23.026	12.4698	33.4399	1.46407	0.8501
2010-09-15 10:47:00 PDT	22.763	11.9235	33.3872	1.07052	0.9026
2010-09-15 10:52:00 PDT	23.239	11.7425	33.3528	0.988528	0.9233
2010-09-15 10:57:00 PDT	23.765	11.9123	33.3551	1.08692	0.9066
2010-09-15 11:02:00 PDT	23.449	11.6971	33.3525	0.955732	0.9278
2010-09-15 11:07:00 PDT	23.518	11.6229	33.338	0.902894	0.9277
2010-09-15 11:12:00 PDT	23.046	12.1098	33.42	1.49504	0.8854
2010-09-15 11:17:00 PDT	22.697	11.9838	33.3944	1.06687	0.8885
2010-09-15 11:22:00 PDT	24.473	12.0553	33.413	1.40577	0.8773
2010-09-15 11:27:00 PDT	23.709	12.0186	33.42	1.25272	0.4479
2010-09-15 11:32:00 PDT	23.384	12.0187	33.424	1.1853	0.8901
2010-09-15 11:37:00 PDT	23.555	11.7957	33.4014	0.977596	0.8995
2010-09-15 11:42:00 PDT	23.151	11.7525	33.3828	1.15069	0.9103
2010-09-15 11:47:00 PDT	24.238	11.8792	33.3982	1.27458	0.8873
2010-09-15 11:52:00 PDT	23.167	11.8636	33.4116	1.09967	0.9013
2010-09-15 11:57:00 PDT	23.928	11.7379	33.3927	1.09238	0.905
2010-09-15 12:02:00 PDT	23.959	11.8224	33.4094	1.2509	0.895
2010-09-15 12:07:00 PDT	23.248	11.822	33.4198	1.30738	0.9004
2010-09-15 12:12:00 PDT	23.375	11.9258	33.4151	1.05959	0.8811
2010-09-15 12:17:00 PDT	24.305	11.9497	33.4097	1.30373	0.8877
2010-09-15 12:22:00 PDT	23.517	11.5979	33.3928	1.16526	0.9126
2010-09-15 12:27:00 PDT	23.841	11.2503	33.3625	0.851878	0.9224
2010-09-15 12:32:00 PDT	23.694	11.5533	33.3732	1.07416	0.9111
2010-09-15 12:37:00 PDT	24.003	11.4268	33.3605	0.904716	0.5063
2010-09-15 12:42:00 PDT	23.848	11.4854	33.3696	0.99035	0.9226
2010-09-15 12:47:00 PDT	23.966	11.697	33.3748	1.13975	0.9002
2010-09-15 12:52:00 PDT	23.157	11.2527	33.3498	0.879208	0.9254
2010-09-15 12:57:00 PDT	23.563	11.011	33.3321	0.813616	0.9399
2010-09-15 13:02:00 PDT	23.685	11.766	33.3861	1.24907	0.9096
2010-09-15 13:07:00 PDT	22.846	11.9908	33.3648	1.34928	0.8816
2010-09-15 13:12:00 PDT	24.043	11.072	33.3232	0.8537	0.9382
2010-09-15 13:17:00 PDT	23.233	11.2292	33.3335	0.946622	0.9315
2010-09-15 13:22:00 PDT	23.308	11.3066	33.3602	0.99035	0.9264
2010-09-15 13:27:00 PDT	22.921	11.5691	33.373	0.941156	0.9204
2010-09-15 13:32:00 PDT	23.532	12.2535	33.3427	1.36022	0.8617
2010-09-15 13:37:00 PDT	24.084	11.1728	33.3397	0.915648	0.9307
2010-09-15 13:42:00 PDT	23.851	11.6815	33.3702	0.961198	0.9034
2010-09-15 13:47:00 PDT	23.579	12.0781	33.3843	1.25636	0.89
2010-09-15 13:52:00 PDT	23.596	11.1785	33.3358	0.879208	0.92
2010-09-15 13:57:00 PDT	23.101	11.0333	33.326	1.0523	0.9307
2010-09-15 14:02:00 PDT	23.062	11.2051	33.3445	0.891962	0.9226
2010-09-15 14:07:00 PDT	23.927	11.2861	33.3498	1.01768	0.92
2010-09-15 14:12:00 PDT	23.694	11.3927	33.3649	1.03226	0.9136
2010-09-15 14:17:00 PDT	23.27	11.4622	33.3476	0.952088	0.9187
2010-09-15 14:22:00 PDT	23.686	12.0159	33.3594	1.24907	0.875
2010-09-15 14:27:00 PDT	23.987	11.3252	33.3362	1.08692	0.9186
2010-09-15 14:32:00 PDT	23.753	11.2902	33.3354	0.87192	0.9146
2010-09-15 14:37:00 PDT	23.484	11.4797	33.3248	0.91747	0.9173
2010-09-15 14:42:00 PDT	23.605	10.9243	33.3244	0.855522	0.9299
2010-09-15 14:47:00 PDT	23.265	11.3841	33.3325	0.913826	0.9202
2010-09-15 14:52:00 PDT	22.924	11.4764	33.3477	0.888318	0.9307
2010-09-15 14:57:00 PDT	23.264	11.1956	33.3975	0.868276	0.926
2010-09-15 15:02:00 PDT	23.288	11.1664	33.3528	0.973952	0.9269
2010-09-15 15:07:00 PDT	23.29	11.4277	33.3404	1.0687	0.9276
2010-09-15 15:12:00 PDT	22.884	11.5275	33.3389	0.859166	0.9342
2010-09-15 15:17:00 PDT	22.762	11.7673	33.3463	0.970308	0.9157
2010-09-15 15:22:00 PDT	23.073	12.084	33.3357	0.919292	0.9127
2010-09-15 15:27:00 PDT	24.046	11.9377	33.3293	1.01221	0.9173
2010-09-15 15:32:00 PDT	23.405	11.9634	33.326	1.10149	0.9167
2010-09-15 15:37:00 PDT	23.453	11.7328	33.3223	0.88103	0.929
2010-09-15 15:42:00 PDT	23.001	11.7196	33.3373	0.984884	0.9306
2010-09-15 15:47:00 PDT	22.941	11.8492	33.3351	0.92658	0.9289
2010-09-15 15:52:00 PDT	23.441	11.6543	33.3186	0.81726	0.9388
2010-09-15 15:57:00 PDT	23.13	12.2006	33.3331	0.921114	0.9149
2010-09-15 16:02:00 PDT	23.858	13.7405	33.3394	1.17802	0.8937
2010-09-15 16:07:00 PDT	23.756	11.8358	33.3332	0.93569	0.9266
2010-09-15 16:12:00 PDT	23.474	12.3298	33.2768	1.03772	0.9144
2010-09-15 16:17:00 PDT	23.361	11.9585	33.3207	0.88103	0.9312
2010-09-15 16:22:00 PDT	23.57	12.0689	33.3092	0.922936	0.9254
2010-09-15 16:27:00 PDT	22.815	12.3556	33.3109	0.968486	0.9202
2010-09-15 16:32:00 PDT	23.392	12.8569	33.3393	1.05594	0.9068
2010-09-15 16:37:00 PDT	22.783	12.5	33.369	0.91747	0.9157
2010-09-15 16:42:00 PDT	22.892	12.8441	33.4002	0.97213	0.904
2010-09-15 16:47:00 PDT	23.446	13.9462	33.4618	1.04137	0.8944
2010-09-15 16:52:00 PDT	23.126	14.1077	33.5306	0.984884	0.8904
2010-09-15 16:57:00 PDT	23.308	14.0668	33.4348	1.05594	0.8912
2010-09-15 17:02:00 PDT	24.299	14.0909	33.4375	1.04865	0.8903
2010-09-15 17:07:00 PDT	23.529	14.03	33.5195	0.983062	0.8918
2010-09-15 17:12:00 PDT	23.975	13.1151	33.2919	0.961198	0.9032
2010-09-15 17:17:00 PDT	23.683	11.9617	33.3109	0.873742	0.926
2010-09-15 17:22:00 PDT	23.55	11.9765	33.3045	0.983062	0.9263
2010-09-15 17:27:00 PDT	23.519	12.0195	33.2904	0.89014	0.9278
2010-09-15 17:32:00 PDT	23.552	12.6839	33.3262	0.93569	0.9058
2010-09-15 17:37:00 PDT	23.421	14.2339	33.4975	0.997638	0.8885
2010-09-15 17:42:00 PDT	23.09	14.3216	33.4925	0.986706	0.8864
2010-09-15 17:47:00 PDT	23.494	14.3748	33.4922	0.99035	0.8855
2010-09-15 17:52:00 PDT	23.443	12.051	33.2981	1.00857	0.9245
2010-09-15 17:57:00 PDT	23.707	12.0262	33.2911	0.88103	0.9243
2010-09-15 18:02:00 PDT	23.115	11.8769	33.3151	0.897428	0.9339
2010-09-15 18:07:00 PDT	22.936	11.9604	33.3075	0.910182	0.9265
2010-09-15 18:12:00 PDT	23.576	14.313	33.4758	1.02315	0.8864
2010-09-15 18:17:00 PDT	23.63	14.3862	33.4951	1.08145	0.8852
2010-09-15 18:22:00 PDT	23.452	14.4634	33.5083	1.0195	0.8822
2010-09-15 18:27:00 PDT	23.59	14.4695	33.5085	1.01039	0.8816
2010-09-15 18:32:00 PDT	24.133	14.472	33.5079	1.04319	0.8814
2010-09-15 18:37:00 PDT	24.013	14.4724	33.5067	1.02132	0.8802
2010-09-15 18:42:00 PDT	23.623	14.4812	33.5084	1.01586	0.8817
2010-09-15 18:47:00 PDT	23.335	14.3795	33.4891	1.01039	0.8833
2010-09-15 18:52:00 PDT	23.576	14.4568	33.502	1.02679	0.8743
2010-09-15 18:57:00 PDT	23.403	14.2938	33.463	1.02132	0.8854
2010-09-15 19:02:00 PDT	23.466	14.3784	33.4836	0.997638	0.8858
2010-09-15 19:07:00 PDT	23.573	14.108	33.3786	1.01768	0.8858
2010-09-15 19:12:00 PDT	23.633	14.328	33.4729	1.09056	0.8861
2010-09-15 19:17:00 PDT	23.331	14.4639	33.5006	0.99946	0.8821
2010-09-15 19:22:00 PDT	22.814	14.3293	33.4776	1.02861	0.8884
2010-09-15 19:27:00 PDT	23.743	12.4594	33.1112	0.977596	0.8991
2010-09-15 19:32:00 PDT	23.641	13.5116	33.3766	0.970308	0.8963
2010-09-15 19:37:00 PDT	23.232	14.3112	33.4711	0.993994	0.8859
2010-09-15 19:42:00 PDT	23.598	14.3618	33.4777	1.02315	0.8879
2010-09-15 19:47:00 PDT	23.33	13.7667	33.4798	0.99035	0.8962
2010-09-15 19:52:00 PDT	23.654	11.9361	33.2251	1.04501	0.91
2010-09-15 19:57:00 PDT	23.266	12.1158	33.2492	0.950266	0.9119
2010-09-15 20:02:00 PDT	23.406	11.6223	33.273	0.860988	0.9322
2010-09-15 20:07:00 PDT	23.476	11.7251	33.1761	0.970308	0.914
2010-09-15 20:12:00 PDT	23.28	11.3657	33.3334	0.837302	0.9437
2010-09-15 20:17:00 PDT	23.653	11.3595	33.326	0.820904	0.9421
2010-09-15 20:22:00 PDT	23.498	11.3698	33.3394	0.848234	0.9432
2010-09-15 20:27:00 PDT	22.967	11.3947	33.2955	0.830014	0.9412
2010-09-15 20:32:00 PDT	23.318	11.5011	33.2213	0.884674	0.9271
2010-09-15 20:37:00 PDT	23.893	11.3678	33.2869	0.83548	0.9381
2010-09-15 20:42:00 PDT	23.786	11.3518	33.2906	0.828192	0.9395
2010-09-15 20:47:00 PDT	23.247	11.3627	33.3184	0.813616	0.9346
2010-09-15 20:52:00 PDT	23.768	10.8905	33.2606	0.793574	0.9492
2010-09-15 20:57:00 PDT	23.437	11.339	33.2767	0.837302	0.9403
2010-09-15 21:02:00 PDT	23.055	11.3366	33.2869	0.875564	0.9417
2010-09-15 21:07:00 PDT	23.325	11.328	33.2896	0.830014	0.9405
2010-09-15 21:12:00 PDT	23.19	11.2305	33.2396	0.851878	0.9363
2010-09-15 21:17:00 PDT	23.468	11.2909	33.2836	0.815438	0.9409
2010-09-15 21:22:00 PDT	23.507	11.2551	33.2419	0.860988	0.9367
2010-09-15 21:27:00 PDT	23.377	11.2484	33.2006	0.888318	0.9282
2010-09-15 21:32:00 PDT	23.358	11.2413	33.1843	0.919292	0.9237
2010-09-15 21:37:00 PDT	23.998	11.1884	33.214	0.893784	0.9336
2010-09-15 21:42:00 PDT	22.971	11.2177	33.1999	0.897428	0.9304
2010-09-15 21:47:00 PDT	22.81	11.2412	33.1699	0.919292	0.9242
2010-09-15 21:52:00 PDT	23.419	11.3507	33.1441	0.955732	0.9195
2010-09-15 21:57:00 PDT	23.594	11.3435	33.1485	0.97213	0.9139
2010-09-15 22:02:00 PDT	23.749	11.3355	33.1428	0.961198	0.9177
2010-09-15 22:07:00 PDT	23.536	11.2624	33.1544	0.950266	0.9195
2010-09-15 22:12:00 PDT	23.263	11.4828	33.1563	1.00675	0.9147
2010-09-15 22:17:00 PDT	23.643	11.2012	33.1532	0.993994	0.9236
2010-09-15 22:22:00 PDT	23.23	11.3764	33.1457	0.975774	0.9153
2010-09-15 22:27:00 PDT	23.799	11.4449	33.1508	1.03954	0.9186
2010-09-15 22:32:00 PDT	22.692	11.8393	33.1787	1.04137	0.9118
2010-09-15 22:37:00 PDT	23.699	11.2931	33.1514	0.939334	0.9218
2010-09-15 22:42:00 PDT	23.655	11.4393	33.1529	0.966664	0.9153
2010-09-15 22:47:00 PDT	23.337	11.7884	33.1605	0.992172	0.9123
2010-09-15 22:52:00 PDT	22.938	11.4052	33.1661	0.973952	0.9181
2010-09-15 22:57:00 PDT	23.27	11.3986	33.1542	0.97213	0.9171
2010-09-15 23:02:00 PDT	23.343	11.4417	33.1548	0.968486	0.9169
2010-09-15 23:07:00 PDT	23.795	11.4948	33.1541	0.96302	0.9147
2010-09-15 23:12:00 PDT	23.333	11.3159	33.1488	0.983062	0.9238
2010-09-15 23:17:00 PDT	23.539	11.3821	33.1552	0.99946	0.9247
2010-09-15 23:22:00 PDT	23.168	11.4247	33.1643	0.9448	0.9243
2010-09-15 23:27:00 PDT	23.533	11.4166	33.1596	0.93569	0.9248
2010-09-15 23:32:00 PDT	23.415	11.4519	33.1584	0.979418	0.9226
2010-09-15 23:37:00 PDT	23.419	11.482	33.1648	0.968486	0.9199
2010-09-15 23:42:00 PDT	23.764	11.5386	33.1668	0.961198	0.9239
2010-09-15 23:47:00 PDT	22.678	11.5726	33.175	0.957554	0.9207
2010-09-15 23:52:00 PDT	23.555	11.6722	33.1765	0.950266	0.921
2010-09-15 23:57:00 PDT	23.68	11.6494	33.1694	0.95391	0.9237
2010-09-16 00:02:00 PDT	23.565	11.8131	33.1919	0.948444	0.9201
2010-09-16 00:07:00 PDT	23.716	11.4804	33.1749	0.92658	0.9292
2010-09-16 00:12:00 PDT	23.776	11.6616	33.1907	0.942978	0.9217
2010-09-16 00:17:00 PDT	23.478	11.7451	33.1826	0.922936	0.9258
2010-09-16 00:22:00 PDT	23.354	11.9869	33.2216	0.97213	0.9229
2010-09-16 00:27:00 PDT	23.967	12.0793	33.2204	0.932046	0.9202
2010-09-16 00:32:00 PDT	23.815	11.718	33.191	0.970308	0.9259
2010-09-16 00:37:00 PDT	23.482	12.1046	33.2184	0.915648	0.9207
2010-09-16 00:42:00 PDT	23.611	12.337	33.2454	0.939334	0.9154
2010-09-16 00:47:00 PDT	23.412	12.4431	33.2609	0.957554	0.9169
2010-09-16 00:52:00 PDT	23.107	12.4413	33.2761	0.9448	0.9189
2010-09-16 00:57:00 PDT	23.79	12.5673	33.2764	0.979418	0.9169
2010-09-16 01:02:00 PDT	23.678	12.0721	33.2434	0.946622	0.9218
2010-09-16 01:07:00 PDT	23.127	11.4366	33.1939	0.93569	0.9296
2010-09-16 01:12:00 PDT	23.217	11.5642	33.1823	0.924758	0.9267
2010-09-16 01:17:00 PDT	23.505	11.6707	33.1573	0.910182	0.9293
2010-09-16 01:22:00 PDT	23.067	11.5535	33.2106	0.919292	0.9309
2010-09-16 01:27:00 PDT	22.499	11.6428	33.1827	0.897428	0.9291
2010-09-16 01:32:00 PDT	23.801	11.8266	33.2148	0.912004	0.9286
2010-09-16 01:37:00 PDT	23.673	11.4505	33.1772	0.895606	0.9313
2010-09-16 01:42:00 PDT	23.733	11.2136	33.1588	0.902894	0.9284
2010-09-16 01:47:00 PDT	23.292	11.2573	33.1591	0.98124	0.9329
2010-09-16 01:52:00 PDT	23.393	11.3721	33.1888	0.884674	0.9326
2010-09-16 01:57:00 PDT	23.574	11.2151	33.1694	0.977596	0.933
2010-09-16 02:02:00 PDT	23.062	11.1292	33.1303	0.901072	0.9321
2010-09-16 02:07:00 PDT	22.83	11.3083	33.1805	0.964842	0.9323
2010-09-16 02:12:00 PDT	23.786	12.0194	33.2526	0.921114	0.9216
2010-09-16 02:17:00 PDT	24.202	13.2375	33.3477	0.893784	0.9173
2010-09-16 02:22:00 PDT	23.319	13.2805	33.3452	0.884674	0.9123
2010-09-16 02:27:00 PDT	23.292	13.3371	33.3145	0.877386	0.9228
2010-09-16 02:32:00 PDT	23.626	13.4717	33.3243	0.87192	0.9232
2010-09-16 02:37:00 PDT	23.024	13.447	33.3133	0.897428	0.9237
2010-09-16 02:42:00 PDT	22.987	13.4052	33.3208	0.875564	0.9242
2010-09-16 02:47:00 PDT	22.691	13.1468	33.3317	0.882852	0.922
2010-09-16 02:52:00 PDT	23.504	13.01	33.3125	0.888318	0.9176
2010-09-16 02:57:00 PDT	23.856	12.9142	33.2611	0.891962	0.9198
2010-09-16 03:02:00 PDT	23.941	11.878	33.1893	0.913826	0.9268
2010-09-16 03:07:00 PDT	23.674	11.6846	33.1848	1.0195	0.9293
2010-09-16 03:12:00 PDT	23.744	11.4752	33.1874	0.902894	0.9345
2010-09-16 03:17:00 PDT	23.164	11.5653	33.1882	0.904716	0.9335
2010-09-16 03:22:00 PDT	23.557	11.4896	33.1864	0.877386	0.9331
2010-09-16 03:27:00 PDT	23.041	11.6365	33.191	0.893784	0.9298
2010-09-16 03:32:00 PDT	23.555	11.8664	33.1609	0.922936	0.9276
2010-09-16 03:37:00 PDT	23.895	11.5279	33.1803	0.875564	0.9344
2010-09-16 03:42:00 PDT	23.111	11.5077	33.1801	0.93569	0.9347
2010-09-16 03:47:00 PDT	23.524	11.3947	33.2009	0.87192	0.9372
2010-09-16 03:52:00 PDT	22.981	11.5987	33.2044	0.901072	0.933
2010-09-16 03:57:00 PDT	23.077	11.5281	33.1775	0.941156	0.9324
2010-09-16 04:02:00 PDT	23.858	11.4631	33.1776	1.02679	0.935
2010-09-16 04:07:00 PDT	23.361	11.4493	33.1853	0.875564	0.9349
2010-09-16 04:12:00 PDT	23.863	11.5219	33.1837	0.884674	0.9348
2010-09-16 04:17:00 PDT	23.33	11.4882	33.1799	0.910182	0.9382
2010-09-16 04:22:00 PDT	23.419	11.4234	33.1899	0.842768	0.9428
2010-09-16 04:27:00 PDT	23.415	11.8187	33.1977	0.92658	0.9286
2010-09-16 04:32:00 PDT	23.553	11.7483	33.1943	0.912004	0.9311
2010-09-16 04:37:00 PDT	23.476	11.6627	33.1967	0.87192	0.9398
2010-09-16 04:42:00 PDT	23.375	11.6962	33.201	0.875564	0.9363
2010-09-16 04:47:00 PDT	23.566	11.8753	33.2133	0.88103	0.9345
2010-09-16 04:52:00 PDT	23.199	11.9616	33.2219	0.897428	0.9324
2010-09-16 04:57:00 PDT	23.17	11.6235	33.2114	0.839124	0.944
2010-09-16 05:02:00 PDT	23.639	11.6259	33.1983	0.8537	0.944
2010-09-16 05:07:00 PDT	23.203	11.7928	33.2112	0.868276	0.9422
2010-09-16 05:12:00 PDT	23.479	11.5436	33.1742	0.831836	0.9461
2010-09-16 05:17:00 PDT	23.874	11.8373	33.2179	0.8537	0.9393
2010-09-16 05:22:00 PDT	23.348	11.7215	33.2183	0.850056	0.9433
2010-09-16 05:27:00 PDT	23.538	11.7806	33.2229	0.859166	0.9396
2010-09-16 05:32:00 PDT	23.507	11.7505	33.205	0.83548	0.9397
2010-09-16 05:37:00 PDT	23.652	11.8943	33.2206	0.850056	0.9381
2010-09-16 05:42:00 PDT	23.275	11.8737	33.2255	0.857344	0.94
2010-09-16 05:47:00 PDT	23.639	11.8429	33.2227	0.851878	0.9416
2010-09-16 05:52:00 PDT	23.511	12.1942	33.247	0.851878	0.9381
2010-09-16 05:57:00 PDT	22.937	11.8826	33.1225	0.906538	0.9407
2010-09-16 06:02:00 PDT	23.6	11.7239	33.2044	0.83548	0.9441
2010-09-16 06:07:00 PDT	23.331	11.8968	33.2253	0.846412	0.9401
2010-09-16 06:12:00 PDT	23.376	12.063	33.2274	0.846412	0.9405
2010-09-16 06:17:00 PDT	23.492	11.8624	33.2238	0.839124	0.9416
2010-09-16 06:22:00 PDT	23.244	12.1724	33.2385	0.901072	0.9396
2010-09-16 06:27:00 PDT	22.89	12.1773	33.2555	0.859166	0.9403
2010-09-16 06:32:00 PDT	23.537	12.3358	33.2503	0.860988	0.9363
2010-09-16 06:37:00 PDT	23.557	12.4575	33.2452	0.860988	0.9356
2010-09-16 06:42:00 PDT	22.86	12.8127	33.3224	0.8537	0.9317
2010-09-16 06:47:00 PDT	23.548	12.8284	33.2902	0.910182	0.932
2010-09-16 06:52:00 PDT	23.606	12.5132	33.2621	0.891962	0.936
2010-09-16 06:57:00 PDT	24.088	12.7584	33.2793	0.868276	0.9349
2010-09-16 07:02:00 PDT	23.448	12.3739	33.2608	0.868276	0.9366
2010-09-16 07:07:00 PDT	23.347	12.1569	33.2483	0.851878	0.9389
2010-09-16 07:12:00 PDT	23.245	13.0618	33.3003	0.846412	0.9328
2010-09-16 07:17:00 PDT	23.221	13.3791	33.3219	0.837302	0.9302
2010-09-16 07:22:00 PDT	23.111	12.9921	33.2972	0.875564	0.9319
2010-09-16 07:27:00 PDT	23.761	12.8132	33.2892	0.859166	0.9331
2010-09-16 07:32:00 PDT	23.606	13.1594	33.308	0.839124	0.9345
2010-09-16 07:37:00 PDT	23.632	13.4637	33.3257	0.846412	0.9327
2010-09-16 07:42:00 PDT	23.253	13.5135	33.3273	0.850056	0.9312
2010-09-16 07:47:00 PDT	23.828	13.3986	33.3159	0.842768	0.9314
2010-09-16 07:52:00 PDT	23.42	13.2924	33.3046	0.82637	0.9304
2010-09-16 07:57:00 PDT	23.686	13.4026	33.3096	0.839124	0.9309
2010-09-16 08:02:00 PDT	23.314	13.435	33.3143	0.839124	0.9304
2010-09-16 08:07:00 PDT	23.546	13.3692	33.2995	0.839124	0.9297
2010-09-16 08:12:00 PDT	23.537	13.3164	33.2883	0.846412	0.9326
2010-09-16 08:17:00 PDT	23.126	13.4565	33.3163	0.848234	0.9299
2010-09-16 08:22:00 PDT	23.986	13.4329	33.2999	0.842768	0.931
2010-09-16 08:27:00 PDT	23.079	13.5253	33.3152	0.83548	0.9284
2010-09-16 08:32:00 PDT	23.46	13.4316	33.2957	0.830014	0.9297
2010-09-16 08:37:00 PDT	23.74	13.5949	33.3085	0.83548	0.9236
2010-09-16 08:42:00 PDT	23.594	13.6393	33.312	0.848234	0.9262
2010-09-16 08:47:00 PDT	23.151	13.6194	33.3117	0.8537	0.9248
2010-09-16 08:52:00 PDT	23.665	13.5958	33.3125	0.833658	0.9278
2010-09-16 08:57:00 PDT	24.153	13.6081	33.3109	0.842768	0.9277
2010-09-16 09:02:00 PDT	23.74	13.6145	33.3129	0.839124	0.928
2010-09-16 09:07:00 PDT	23.425	13.687	33.3209	0.860988	0.9263
2010-09-16 09:12:00 PDT	23.708	13.6556	33.3108	0.848234	0.9273
2010-09-16 09:17:00 PDT	23.621	13.7332	33.3226	0.859166	0.9226
2010-09-16 09:22:00 PDT	23.748	13.7055	33.3196	0.857344	0.9213
2010-09-16 09:27:00 PDT	23.502	13.8206	33.2718	0.864632	0.9263
2010-09-16 09:32:00 PDT	23.429	13.604	33.2811	0.842768	0.9328
2010-09-16 09:37:00 PDT	22.956	13.6454	33.3013	0.875564	0.9281
2010-09-16 09:42:00 PDT	23.826	13.638	33.3055	0.851878	0.9267
2010-09-16 09:47:00 PDT	23.943	13.6452	33.2787	0.848234	0.9314
2010-09-16 09:52:00 PDT	23.443	13.6504	33.2762	0.851878	0.9287
2010-09-16 09:57:00 PDT	23.514	13.6768	33.2849	0.857344	0.9315
2010-09-16 10:02:00 PDT	23.371	13.6331	33.2932	0.89925	0.9286
2010-09-16 10:07:00 PDT	23.404	13.6384	33.2867	0.842768	0.9287
2010-09-16 10:12:00 PDT	23.895	13.6661	33.2876	0.850056	0.9283
2010-09-16 10:17:00 PDT	23.267	13.7344	33.3235	0.868276	0.9236
2010-09-16 10:22:00 PDT	23.753	13.7195	33.3242	0.860988	0.9195
2010-09-16 10:27:00 PDT	23.7	13.7386	33.3262	0.89014	0.9222
2010-09-16 10:32:00 PDT	22.919	13.7235	33.3229	0.977596	0.9206
2010-09-16 10:37:00 PDT	23.286	13.4023	33.2781	0.833658	0.9338
2010-09-16 10:42:00 PDT	22.955	13.5212	33.3264	0.866454	0.9281
2010-09-16 10:47:00 PDT	23.594	13.3324	33.2771	0.82637	0.9363
2010-09-16 10:52:00 PDT	23.056	12.5283	33.2901	0.864632	0.9363
2010-09-16 10:57:00 PDT	23.695	12.2584	33.2641	0.842768	0.9396
2010-09-16 11:02:00 PDT	23.745	12.3005	33.2594	0.864632	0.9348
2010-09-16 11:07:00 PDT	23.157	12.502	33.2923	0.8537	0.9337
2010-09-16 11:12:00 PDT	23.473	12.6273	33.2455	0.850056	0.9311
2010-09-16 11:17:00 PDT	23.66	12.9597	33.298	0.840946	0.9334
2010-09-16 11:22:00 PDT	23.045	13.2816	33.2869	0.842768	0.9353
2010-09-16 11:27:00 PDT	23.357	13.3858	33.2775	1.20899	0.9363
2010-09-16 11:32:00 PDT	22.969	13.5747	33.3115	0.848234	0.9284
2010-09-16 11:37:00 PDT	23.713	13.382	33.2797	0.839124	0.9336
2010-09-16 11:42:00 PDT	23.069	13.2526	33.2954	0.828192	0.9365
2010-09-16 11:47:00 PDT	23.593	13.218	33.2915	0.83548	0.9347
2010-09-16 11:52:00 PDT	23.403	13.2056	33.2949	0.82637	0.9336
2010-09-16 11:57:00 PDT	23.274	13.1386	33.2896	0.839124	0.9391
2010-09-16 12:02:00 PDT	23.228	13.0239	33.2834	0.83548	0.9382
2010-09-16 12:07:00 PDT	22.925	12.5748	33.3189	0.859166	0.9354
2010-09-16 12:12:00 PDT	23.624	12.8795	33.2926	0.848234	0.9382
2010-09-16 12:17:00 PDT	23.684	13.1602	33.2742	0.873742	0.9381
2010-09-16 12:22:00 PDT	23.79	12.3914	33.2432	0.879208	0.9324
2010-09-16 12:27:00 PDT	23.188	12.6464	33.2765	0.860988	0.9365
2010-09-16 12:32:00 PDT	23.452	12.7479	33.2907	0.875564	0.9359
2010-09-16 12:37:00 PDT	23.65	12.7729	33.2896	0.866454	0.9353
2010-09-16 12:42:00 PDT	23.289	12.5821	33.2606	0.946622	0.9349
2010-09-16 12:47:00 PDT	23.772	12.5239	33.2669	0.875564	0.9347
2010-09-16 12:52:00 PDT	23.464	12.7708	33.2886	0.859166	0.9358
2010-09-16 12:57:00 PDT	23.048	12.6996	33.2859	0.906538	0.9341
2010-09-16 13:02:00 PDT	23.489	13.2915	33.2781	0.859166	0.9373
2010-09-16 13:07:00 PDT	23.371	13.2958	33.2781	0.87192	0.9369
2010-09-16 13:12:00 PDT	23.379	13.2281	33.279	0.855522	0.9349
2010-09-16 13:17:00 PDT	23.105	13.2819	33.2782	0.860988	0.9378
2010-09-16 13:22:00 PDT	23.469	13.3623	33.2745	0.84459	0.9362
2010-09-16 13:27:00 PDT	23.338	13.2323	33.2782	0.868276	0.9366
2010-09-16 13:32:00 PDT	23.646	12.9107	33.2775	0.8537	0.9371
2010-09-16 13:37:00 PDT	23.456	13.2157	33.2644	0.846412	0.9375
2010-09-16 13:42:00 PDT	24.011	13.3781	33.2765	0.851878	0.9348
2010-09-16 13:47:00 PDT	23.408	13.4502	33.2794	0.850056	0.9319
2010-09-16 13:52:00 PDT	23.223	13.7556	33.2557	0.950266	0.9252
2010-09-16 13:57:00 PDT	23.628	13.3914	33.2781	0.859166	0.9328
2010-09-16 14:02:00 PDT	23.322	13.4796	33.2819	0.855522	0.9321
2010-09-16 14:07:00 PDT	23.364	14.1833	33.3292	0.870098	0.9142
2010-09-16 14:12:00 PDT	23.255	14.1169	33.3276	0.864632	0.9176
2010-09-16 14:17:00 PDT	23.395	14.0211	33.3115	0.868276	0.9244
2010-09-16 14:22:00 PDT	24.145	13.3318	33.2623	0.868276	0.9349
2010-09-16 14:27:00 PDT	23.902	13.3948	33.2816	0.868276	0.9336
2010-09-16 14:32:00 PDT	23.78	13.3148	33.2783	0.8537	0.9337
2010-09-16 14:37:00 PDT	22.954	13.5001	33.2951	0.859166	0.9249
2010-09-16 14:42:00 PDT	23.557	13.4104	33.2794	0.857344	0.9308
2010-09-16 14:47:00 PDT	23.342	13.4063	33.2868	0.857344	0.9322
2010-09-16 14:52:00 PDT	23.924	13.2331	33.2763	0.88103	0.9331
2010-09-16 14:57:00 PDT	23.047	13.4153	33.2838	0.850056	0.9323
2010-09-16 15:02:00 PDT	23.268	13.4971	33.2817	0.860988	0.9285
2010-09-16 15:07:00 PDT	23.508	13.424	33.2854	0.882852	0.9301
2010-09-16 15:12:00 PDT	23.398	13.4426	33.2861	0.864632	0.9264
2010-09-16 15:17:00 PDT	23.096	13.4446	33.2882	0.866454	0.9294
2010-09-16 15:22:00 PDT	23.958	13.6289	33.2742	0.897428	0.93
2010-09-16 15:27:00 PDT	23.663	13.5111	33.2796	0.864632	0.9283
2010-09-16 15:32:00 PDT	23.547	13.8198	33.2985	0.88103	0.9243
2010-09-16 15:37:00 PDT	23.671	13.8606	33.2817	0.902894	0.9261
2010-09-16 15:42:00 PDT	24.226	13.733	33.2573	0.886496	0.9228
2010-09-16 15:47:00 PDT	23.19	13.6725	33.2795	0.904716	0.9225
2010-09-16 15:52:00 PDT	23.554	13.7113	33.2876	0.879208	0.9258
2010-09-16 15:57:00 PDT	22.996	13.5193	33.2962	0.873742	0.9225
2010-09-16 16:02:00 PDT	23.356	13.6535	33.2876	0.915648	0.9232
2010-09-16 16:07:00 PDT	23.415	13.6668	33.2909	0.873742	0.9251
2010-09-16 16:12:00 PDT	23.368	13.5047	33.3041	0.877386	0.9222
2010-09-16 16:17:00 PDT	23.593	13.5437	33.3065	0.932046	0.921
2010-09-16 16:22:00 PDT	23.632	13.5878	33.3007	0.875564	0.9206
2010-09-16 16:27:00 PDT	23.005	13.579	33.3133	0.873742	0.9205
2010-09-16 16:32:00 PDT	23.275	13.4624	33.3129	0.868276	0.9245
2010-09-16 16:37:00 PDT	23.374	13.3844	33.2994	0.877386	0.9281
2010-09-16 16:42:00 PDT	23.372	13.2743	33.3101	0.879208	0.9271
2010-09-16 16:47:00 PDT	23.503	13.479	33.2993	0.857344	0.9239
2010-09-16 16:52:00 PDT	23.638	13.299	33.3166	0.875564	0.9253
2010-09-16 16:57:00 PDT	23.203	13.2545	33.32	0.886496	0.9249
2010-09-16 17:02:00 PDT	23.337	13.6111	33.3105	0.88103	0.9234
2010-09-16 17:07:00 PDT	23.047	13.5322	33.3111	0.873742	0.9233
2010-09-16 17:12:00 PDT	22.933	13.4366	33.314	0.87192	0.926
2010-09-16 17:17:00 PDT	23.653	13.1156	33.2586	0.89014	0.9254
2010-09-16 17:22:00 PDT	23.71	13.3284	33.3125	0.882852	0.9258
2010-09-16 17:27:00 PDT	23.763	13.4331	33.3139	0.89925	0.9256
2010-09-16 17:32:00 PDT	23.425	13.1329	33.3124	0.930224	0.9238
2010-09-16 17:37:00 PDT	23.66	12.9693	33.281	0.886496	0.9271
2010-09-16 17:42:00 PDT	23.428	12.457	33.2505	0.87192	0.9383
2010-09-16 17:47:00 PDT	23.078	13.3736	33.3202	0.877386	0.9253
2010-09-16 17:52:00 PDT	23.387	13.274	33.3179	0.888318	0.9253
2010-09-16 17:57:00 PDT	23.438	13.2395	33.3161	0.893784	0.9261
2010-09-16 18:02:00 PDT	23.411	12.82	33.3195	0.891962	0.9305
2010-09-16 18:07:00 PDT	23.92	12.6043	33.2417	0.89014	0.9349
2010-09-16 18:12:00 PDT	23.547	12.7868	33.2831	0.897428	0.9321
2010-09-16 18:17:00 PDT	23.511	13.2896	33.323	0.884674	0.9226
2010-09-16 18:22:00 PDT	23.225	13.029	33.2647	0.886496	0.9274
2010-09-16 18:27:00 PDT	23.902	13.279	33.3105	0.89014	0.9246
2010-09-16 18:32:00 PDT	23.764	12.7908	33.2756	0.901072	0.9311
2010-09-16 18:37:00 PDT	23.79	13.004	33.2921	0.89925	0.9255
2010-09-16 18:42:00 PDT	23.542	12.5638	33.2652	0.88103	0.9341
2010-09-16 18:47:00 PDT	23.14	13.0408	33.3263	0.879208	0.9258
2010-09-16 18:52:00 PDT	23.365	13.3728	33.3161	0.88103	0.9231
2010-09-16 18:57:00 PDT	23.769	13.302	33.3046	0.886496	0.9252
2010-09-16 19:02:00 PDT	23.397	13.3834	33.3162	0.884674	0.9213
2010-09-16 19:07:00 PDT	23.352	13.4939	33.2948	0.89925	0.918
2010-09-16 19:12:00 PDT	23.343	13.515	33.2895	0.879208	0.9204
2010-09-16 19:17:00 PDT	23.661	13.3954	33.3159	0.897428	0.9244
2010-09-16 19:22:00 PDT	23.548	13.4047	33.3154	0.891962	0.9241
2010-09-16 19:27:00 PDT	23.452	13.4231	33.3162	0.901072	0.9239
2010-09-16 19:32:00 PDT	23.394	13.1885	33.3146	0.893784	0.9241
2010-09-16 19:37:00 PDT	23.306	13.3471	33.317	0.897428	0.9249
2010-09-16 19:42:00 PDT	23.556	13.481	33.3097	0.906538	0.917
2010-09-16 19:47:00 PDT	23.432	13.4789	33.3116	0.902894	0.9241
2010-09-16 19:52:00 PDT	23.559	13.398	33.3156	0.897428	0.9233
2010-09-16 19:57:00 PDT	23.245	13.4664	33.3113	0.893784	0.9246
2010-09-16 20:02:00 PDT	23.446	13.4661	33.3124	0.895606	0.9249
2010-09-16 20:07:00 PDT	23.666	13.5288	33.2923	0.932046	0.9174
2010-09-16 20:12:00 PDT	23.344	13.5286	33.2963	0.922936	0.9233
2010-09-16 20:17:00 PDT	22.9	13.533	33.2983	0.893784	0.9211
2010-09-16 20:22:00 PDT	23.693	13.5412	33.2908	0.913826	0.9187
2010-09-16 20:27:00 PDT	24.016	13.5447	33.2876	0.910182	0.9191
2010-09-16 20:32:00 PDT	23.437	13.5467	33.2852	0.90836	0.9201
2010-09-16 20:37:00 PDT	23.817	13.5536	33.2828	0.906538	0.9171
2010-09-16 20:42:00 PDT	23.073	13.5488	33.2816	0.904716	0.9193
2010-09-16 20:47:00 PDT	23.172	13.545	33.2812	0.89925	0.9172
2010-09-16 20:52:00 PDT	23.566	13.5532	33.2785	0.902894	0.9181
2010-09-16 20:57:00 PDT	23.205	13.8304	33.2699	0.902894	0.9196
2010-09-16 21:02:00 PDT	23.225	13.8843	33.2799	0.90836	0.9222
2010-09-16 21:07:00 PDT	23.123	13.6066	33.2827	0.89925	0.902
2010-09-16 21:12:00 PDT	23.868	13.7665	33.2758	0.906538	0.9214
2010-09-16 21:17:00 PDT	23.248	13.9263	33.275	0.89014	0.9228
2010-09-16 21:22:00 PDT	23.593	14.0952	33.2797	0.912004	0.9226
2010-09-16 21:27:00 PDT	23.128	14.2523	33.313	0.99946	0.9159
2010-09-16 21:32:00 PDT	23.687	14.2204	33.3201	0.895606	0.9176
2010-09-16 21:37:00 PDT	24.007	13.5742	33.2461	0.89014	0.9249
2010-09-16 21:42:00 PDT	23.395	13.7687	33.249	0.886496	0.9243
2010-09-16 21:47:00 PDT	23.114	13.5018	33.2458	0.910182	0.927
2010-09-16 21:52:00 PDT	23.53	13.7876	33.2567	0.89014	0.9268
2010-09-16 21:57:00 PDT	23.006	13.5244	33.2468	0.922936	0.9254
2010-09-16 22:02:00 PDT	24.407	13.326	33.2081	0.941156	0.9263
2010-09-16 22:07:00 PDT	23.598	13.4317	33.2308	0.928402	0.9216
2010-09-16 22:12:00 PDT	23.682	13.593	33.2467	0.910182	0.927
2010-09-16 22:17:00 PDT	23.503	13.6196	33.2526	0.902894	0.9251
2010-09-16 22:22:00 PDT	23.313	13.4368	33.2593	0.922936	0.9268
2010-09-16 22:27:00 PDT	23.089	13.4971	33.2584	0.897428	0.927
2010-09-16 22:32:00 PDT	23.25	13.3073	33.255	0.930224	0.9294
2010-09-16 22:37:00 PDT	23.347	13.0415	33.2565	0.922936	0.9305
2010-09-16 22:42:00 PDT	23.377	12.9802	33.2564	0.91747	0.9319
2010-09-16 22:47:00 PDT	23.346	12.8789	33.2581	0.922936	0.9312
2010-09-16 22:52:00 PDT	24.093	13.0619	33.2535	0.932046	0.9287
2010-09-16 22:57:00 PDT	23.23	13.1121	33.2618	0.930224	0.9293
2010-09-16 23:02:00 PDT	23.789	12.3748	33.2579	0.912004	0.9367
2010-09-16 23:07:00 PDT	23.073	12.2597	33.2468	0.89014	0.9383
2010-09-16 23:12:00 PDT	23.408	12.3817	33.2568	0.897428	0.9391
2010-09-16 23:17:00 PDT	23.703	12.6487	33.2752	0.913826	0.9363
2010-09-16 23:22:00 PDT	23.972	13.3246	33.2602	0.921114	0.9287
2010-09-16 23:27:00 PDT	23.19	12.4667	33.2612	0.904716	0.9359
2010-09-16 23:32:00 PDT	23.802	13.3766	33.2506	0.91747	0.9266
2010-09-16 23:37:00 PDT	23.124	12.7715	33.2567	0.90836	0.935
2010-09-16 23:42:00 PDT	23.202	11.7762	33.2319	0.855522	0.9441
2010-09-16 23:47:00 PDT	22.855	12.5334	33.2589	0.897428	0.9404
2010-09-16 23:52:00 PDT	23.161	13.7009	33.2474	0.904716	0.9247
2010-09-16 23:57:00 PDT	23.185	13.5212	33.2504	0.92658	0.9277
2010-09-17 00:02:00 PDT	22.961	13.494	33.2517	0.921114	0.9273
2010-09-17 00:07:00 PDT	23.552	13.5774	33.2444	0.922936	0.9259
2010-09-17 00:12:00 PDT	23.482	13.3751	33.2361	0.92658	0.9285
2010-09-17 00:17:00 PDT	23.942	12.8398	33.26	0.913826	0.9339
2010-09-17 00:22:00 PDT	23.087	13.3892	33.2399	0.932046	0.9301
2010-09-17 00:27:00 PDT	23.378	13.4735	33.2366	0.959376	0.9285
2010-09-17 00:32:00 PDT	23.546	12.8784	33.2452	0.9448	0.9356
2010-09-17 00:37:00 PDT	23.623	12.7598	33.2516	0.888318	0.9371
2010-09-17 00:42:00 PDT	23.638	12.8266	33.2518	0.906538	0.9365
2010-09-17 00:47:00 PDT	23.58	12.8296	33.2501	0.90836	0.9361
2010-09-17 00:52:00 PDT	23.597	12.9349	33.2487	0.921114	0.9347
2010-09-17 00:57:00 PDT	23.38	12.9409	33.2454	0.922936	0.9336
2010-09-17 01:02:00 PDT	23.308	12.8354	33.2527	0.910182	0.9363
2010-09-17 01:07:00 PDT	22.815	12.9286	33.2469	0.897428	0.9359
2010-09-17 01:12:00 PDT	23.262	13.0061	33.2545	0.90836	0.9346
2010-09-17 01:17:00 PDT	23.1	13.0851	33.2581	0.921114	0.9304
2010-09-17 01:22:00 PDT	23.09	13.1685	33.221	0.937512	0.9335
2010-09-17 01:27:00 PDT	22.297	12.9161	33.2515	0.895606	0.9359
2010-09-17 01:32:00 PDT	23.542	12.997	33.2434	0.902894	0.9353
2010-09-17 01:37:00 PDT	23.494	12.4075	33.255	0.859166	0.9424
2010-09-17 01:42:00 PDT	23.082	12.4087	33.256	0.868276	0.9422
2010-09-17 01:47:00 PDT	23.372	12.4354	33.2524	0.86281	0.9427
2010-09-17 01:52:00 PDT	23.185	12.7238	33.2578	0.87192	0.9409
2010-09-17 01:57:00 PDT	22.757	12.907	33.2621	0.877386	0.9385
2010-09-17 02:02:00 PDT	23.571	13.0916	33.2418	0.884674	0.9368
2010-09-17 02:07:00 PDT	23.704	12.9736	33.2459	0.891962	0.9367
2010-09-17 02:12:00 PDT	23.526	13.0909	33.2406	0.901072	0.9377
2010-09-17 02:17:00 PDT	23.239	12.6942	33.2457	0.879208	0.9394
2010-09-17 02:22:00 PDT	23.958	12.654	33.237	0.877386	0.9402
2010-09-17 02:27:00 PDT	23.833	13.1445	33.2388	0.891962	0.9361
2010-09-17 02:32:00 PDT	23.791	13.2025	33.2353	0.895606	0.9341
2010-09-17 02:37:00 PDT	23.269	13.2162	33.2348	0.902894	0.9346
2010-09-17 02:42:00 PDT	23.87	13.2148	33.2395	0.888318	0.9367
2010-09-17 02:47:00 PDT	23.281	13.1882	33.2414	0.910182	0.936
2010-09-17 02:52:00 PDT	23.159	12.8673	33.2466	0.884674	0.9372
2010-09-17 02:57:00 PDT	23.187	13.2715	33.2402	0.897428	0.9353
2010-09-17 03:02:00 PDT	23.2	13.3019	33.2334	0.904716	0.933
2010-09-17 03:07:00 PDT	23.285	13.2756	33.2356	0.906538	0.9356
2010-09-17 03:12:00 PDT	23.201	13.2397	33.2378	0.895606	0.9344
2010-09-17 03:17:00 PDT	23.508	13.2686	33.2379	0.886496	0.9323
2010-09-17 03:22:00 PDT	23.455	13.2484	33.2405	0.893784	0.9336
2010-09-17 03:27:00 PDT	23.53	13.3622	33.2267	0.91747	0.9322
2010-09-17 03:32:00 PDT	23.428	13.3878	33.2278	0.91747	0.9317
2010-09-17 03:37:00 PDT	23.723	13.3468	33.2334	0.904716	0.9341
2010-09-17 03:42:00 PDT	22.967	13.3819	33.2322	0.913826	0.9321
2010-09-17 03:47:00 PDT	23.937	13.3784	33.2302	0.901072	0.931
2010-09-17 03:52:00 PDT	22.974	13.3929	33.2311	0.904716	0.9334
2010-09-17 03:57:00 PDT	23.882	13.3846	33.2323	0.924758	0.9317
2010-09-17 04:02:00 PDT	23.511	13.3885	33.231	0.901072	0.9329
2010-09-17 04:07:00 PDT	23.397	13.3999	33.2323	0.906538	0.9327
2010-09-17 04:12:00 PDT	23.506	13.4618	33.2374	0.913826	0.9263
2010-09-17 04:17:00 PDT	23.599	13.4165	33.2318	0.912004	0.931
2010-09-17 04:22:00 PDT	23.745	13.4805	33.2388	0.910182	0.9284
2010-09-17 04:27:00 PDT	22.927	13.4302	33.2324	0.897428	0.9304
2010-09-17 04:32:00 PDT	23.137	13.4032	33.2371	0.897428	0.9322
2010-09-17 04:37:00 PDT	23.658	13.4571	33.2358	0.904716	0.9317
2010-09-17 04:42:00 PDT	23.287	13.4192	33.2334	0.893784	0.932
2010-09-17 04:47:00 PDT	23.404	13.4853	33.2367	0.89925	0.9311
2010-09-17 04:52:00 PDT	23.341	13.4625	33.2359	0.93569	0.9302
2010-09-17 04:57:00 PDT	23.482	13.2411	33.2233	0.860988	0.9254
2010-09-17 05:02:00 PDT	23.559	13.1273	33.2172	0.882852	0.9394
2010-09-17 05:07:00 PDT	23.566	12.5196	33.2449	0.820904	0.95
2010-09-17 05:12:00 PDT	23.807	13.1111	33.201	0.842768	0.9305
2010-09-17 05:17:00 PDT	23.289	13.3901	33.2437	0.884674	0.9318
2010-09-17 05:22:00 PDT	23.266	13.3617	33.2357	0.877386	0.8546
2010-09-17 05:27:00 PDT	23.29	13.4814	33.2382	0.921114	0.9305
2010-09-17 05:32:00 PDT	22.992	13.5024	33.2407	0.891962	0.931
2010-09-17 05:37:00 PDT	23.752	13.4152	33.2414	0.89014	0.9311
2010-09-17 05:42:00 PDT	23.131	13.3897	33.2423	0.884674	0.9335
2010-09-17 05:47:00 PDT	23.611	13.794	33.2753	0.902894	0.9255
2010-09-17 05:52:00 PDT	23.598	13.633	33.253	0.875564	0.9247
2010-09-17 05:57:00 PDT	23.16	14.1039	33.3361	0.901072	0.9234
2010-09-17 06:02:00 PDT	23.619	14.1023	33.316	0.86281	0.923
2010-09-17 06:07:00 PDT	22.814	13.9623	33.2765	0.891962	0.9278
2010-09-17 06:12:00 PDT	23.793	13.9343	33.2966	0.868276	0.9249
2010-09-17 06:17:00 PDT	23.106	14.1905	33.3425	0.888318	0.9214
2010-09-17 06:22:00 PDT	23.14	13.8865	33.3207	0.864632	0.927
2010-09-17 06:27:00 PDT	23.546	13.8717	33.2888	0.884674	0.925
2010-09-17 06:32:00 PDT	23.316	14.0847	33.3268	0.888318	0.9231
2010-09-17 06:37:00 PDT	23.689	14.1325	33.3287	0.901072	0.9228
2010-09-17 06:42:00 PDT	22.98	13.8846	33.3001	0.879208	0.928
2010-09-17 06:47:00 PDT	23.281	13.6055	33.2584	0.89014	0.9302
2010-09-17 06:52:00 PDT	23.553	13.5602	33.2491	0.879208	0.9307
2010-09-17 06:57:00 PDT	23.401	13.3358	33.2479	0.893784	0.9309
2010-09-17 07:02:00 PDT	23.468	13.2527	33.2508	0.886496	0.9344
2010-09-17 07:07:00 PDT	23.807	13.4762	33.2416	0.970308	0.9318
2010-09-17 07:12:00 PDT	23.228	13.3296	33.2468	0.877386	0.9313
2010-09-17 07:17:00 PDT	23.384	13.5899	33.2523	0.893784	0.9307
2010-09-17 07:22:00 PDT	22.932	13.6273	33.2592	0.966664	0.929
2010-09-17 07:27:00 PDT	23.469	13.514	33.2613	0.895606	0.9322
2010-09-17 07:32:00 PDT	23.482	13.6513	33.2595	0.882852	0.9286
2010-09-17 07:37:00 PDT	23.339	13.3591	33.2407	0.89925	0.9305
2010-09-17 07:42:00 PDT	23.027	13.6028	33.2674	0.888318	0.9304
2010-09-17 07:47:00 PDT	23.159	13.6038	33.2636	0.91747	0.9288
2010-09-17 07:52:00 PDT	23.397	13.6191	33.268	0.913826	0.928
2010-09-17 07:57:00 PDT	23.397	13.4258	33.2567	0.913826	0.9302
2010-09-17 08:02:00 PDT	23.781	13.3054	33.2479	0.882852	0.9312
2010-09-17 08:07:00 PDT	23.524	13.474	33.2586	0.906538	0.9296
2010-09-17 08:12:00 PDT	23.65	13.3119	33.2564	0.997638	0.9321
2010-09-17 08:17:00 PDT	23.796	13.5888	33.2652	0.922936	0.931
2010-09-17 08:22:00 PDT	23.098	13.5872	33.2678	0.88103	0.9293
2010-09-17 08:27:00 PDT	23.217	13.6069	33.2675	0.902894	0.9276
2010-09-17 08:32:00 PDT	23.737	13.5966	33.2697	0.879208	0.9283
2010-09-17 08:37:00 PDT	23.693	13.5783	33.2697	0.888318	0.9297
2010-09-17 08:42:00 PDT	23.256	13.5601	33.2736	0.888318	0.9302
2010-09-17 08:47:00 PDT	23.603	13.0931	33.2537	0.88103	0.9334
2010-09-17 08:52:00 PDT	23.813	13.2925	33.2714	0.88103	0.9329
2010-09-17 08:57:00 PDT	23.754	13.2581	33.2658	0.870098	0.9331
2010-09-17 09:02:00 PDT	23.359	13.2779	33.2665	0.877386	0.9335
2010-09-17 09:07:00 PDT	23.474	13.4735	33.2835	0.877386	0.931
2010-09-17 09:12:00 PDT	23.627	13.2468	33.2625	0.868276	0.9342
2010-09-17 09:17:00 PDT	23.613	13.1292	33.2514	0.87192	0.9337
2010-09-17 09:22:00 PDT	23.361	12.8062	33.2594	0.88103	0.9266
2010-09-17 09:27:00 PDT	23.653	13.0906	33.2464	0.946622	0.9382
2010-09-17 09:32:00 PDT	23.634	12.6301	33.2391	0.848234	0.9414
2010-09-17 09:37:00 PDT	23.409	12.6761	33.2225	0.891962	0.9386
2010-09-17 09:42:00 PDT	23.351	12.9159	33.2759	0.86281	0.9388
2010-09-17 09:47:00 PDT	23.602	13.1563	33.255	0.857344	0.9372
2010-09-17 09:52:00 PDT	23.72	12.1078	33.2426	0.839124	0.9435
2010-09-17 09:57:00 PDT	23.616	12.1127	33.2383	0.850056	0.9429
2010-09-17 10:02:00 PDT	23.627	13.0074	33.2523	0.873742	0.9377
2010-09-17 10:07:00 PDT	23.313	12.8731	33.2727	0.87192	0.9363
2010-09-17 10:12:00 PDT	23.52	12.0718	33.2379	0.842768	0.9434
2010-09-17 10:17:00 PDT	23.277	12.7517	33.2598	0.884674	0.9363
2010-09-17 10:22:00 PDT	23.27	12.7612	33.2591	0.950266	0.9329
2010-09-17 10:27:00 PDT	23.251	13.1037	33.2578	0.877386	0.9357
2010-09-17 10:32:00 PDT	23.736	13.2455	33.2561	0.882852	0.9348
2010-09-17 10:37:00 PDT	23.916	13.2419	33.2582	0.877386	0.9341
2010-09-17 10:42:00 PDT	23.438	13.299	33.2584	0.92658	0.9317
2010-09-17 10:47:00 PDT	23.191	13.3043	33.2651	0.88103	0.9319
2010-09-17 10:52:00 PDT	23.813	13.2946	33.264	0.89014	0.9312
2010-09-17 10:57:00 PDT	23.416	13.2874	33.2704	0.875564	0.9315
2010-09-17 11:02:00 PDT	23.472	13.3694	33.2721	0.964842	0.9288
2010-09-17 11:07:00 PDT	23.213	13.3216	33.2707	0.882852	0.9135
2010-09-17 11:12:00 PDT	23.285	13.3324	33.2688	0.937512	0.9265
2010-09-17 11:17:00 PDT	23.649	13.4172	33.2772	0.922936	0.926
2010-09-17 11:22:00 PDT	23.623	13.3512	33.2682	0.884674	0.9286
2010-09-17 11:27:00 PDT	23.555	13.3687	33.2764	0.906538	0.9278
2010-09-17 11:32:00 PDT	23.271	13.3252	33.2657	0.92658	0.9239
2010-09-17 11:37:00 PDT	23.493	13.3259	33.264	0.913826	0.9238
2010-09-17 11:42:00 PDT	22.862	13.298	33.2642	0.946622	0.9241
2010-09-17 11:47:00 PDT	23.448	13.3307	33.2636	1.0031	0.9252
2010-09-17 11:52:00 PDT	23.445	13.3075	33.2604	0.933868	0.9196
2010-09-17 11:57:00 PDT	22.82	13.3128	33.2654	0.919292	0.9221
2010-09-17 12:02:00 PDT	23.696	13.5229	33.2843	0.921114	0.9232
2010-09-17 12:07:00 PDT	23.783	13.472	33.28	0.915648	0.9204
2010-09-17 12:07:00 PDT	23.783	13.472	33.28	0.915648	0.9204
2010-09-17 12:12:00 PDT	23.334	13.4895	33.2799	0.924758	0.9193
2010-09-17 12:17:00 PDT	23.17	13.577	33.2954	0.89014	0.8938
2010-09-17 12:22:00 PDT	23.47	13.4494	33.2773	0.9448	0.919
2010-09-17 12:27:00 PDT	23.336	13.3698	33.2793	0.964842	0.9179
2010-09-17 12:32:00 PDT	23.345	13.5145	33.2834	0.928402	0.9233
2010-09-17 12:37:00 PDT	23.075	13.379	33.2807	0.941156	0.9186
2010-09-17 12:42:00 PDT	23.417	13.3839	33.2857	0.966664	0.919
2010-09-17 12:47:00 PDT	23.755	13.286	33.2753	0.941156	0.9218
2010-09-17 12:52:00 PDT	23.538	13.3664	33.2812	0.939334	0.9121
2010-09-17 12:57:00 PDT	23.308	13.2802	33.2796	0.95391	0.9215
2010-09-17 13:02:00 PDT	23.322	13.3438	33.2795	0.959376	0.918
2010-09-17 13:07:00 PDT	23.423	13.4572	33.2902	0.928402	0.9177
2010-09-17 13:12:00 PDT	23.11	13.3299	33.287	1.03954	0.9162
2010-09-17 13:17:00 PDT	23.479	13.8128	33.3093	0.877386	0.9225
2010-09-17 13:22:00 PDT	23.727	13.9879	33.3364	0.87192	0.9196
2010-09-17 13:27:00 PDT	23.469	13.5806	33.2959	0.91747	0.9118
2010-09-17 13:32:00 PDT	23.328	13.9271	33.3531	0.939334	0.9235
2010-09-17 13:37:00 PDT	23.321	14.017	33.3336	0.919292	0.9117
2010-09-17 13:42:00 PDT	23.653	14.0166	33.331	0.941156	0.9148
2010-09-17 13:47:00 PDT	23.406	13.5779	33.3104	0.942978	0.9142
2010-09-17 13:52:00 PDT	23.685	13.7957	33.3045	0.893784	0.9225
2010-09-17 14:01:00 PDT	23.885	13.5894	33.3207	1.01404	0.9068
2010-09-17 14:06:00 PDT	23.722	13.5591	33.3519	0.961198	0.9125
2010-09-17 14:11:00 PDT	23.695	13.4203	33.3251	0.98124	0.9198
2010-09-17 14:16:00 PDT	23.603	13.4649	33.3256	0.950266	0.9143
2010-09-17 14:21:00 PDT	23.606	13.3832	33.3238	0.970308	0.9195
2010-09-17 14:26:00 PDT	23.619	13.7843	33.3126	0.906538	0.9191
2010-09-17 14:31:00 PDT	23.611	13.1494	33.312	0.904716	0.9242
2010-09-17 14:36:00 PDT	23.173	13.5419	33.3475	0.948444	0.9068
2010-09-17 14:41:00 PDT	23.571	13.8241	33.3217	0.932046	0.9142
2010-09-17 14:46:00 PDT	23.467	13.6298	33.3474	1.02315	0.9105
2010-09-17 14:51:00 PDT	23.254	13.7471	33.3358	0.955732	0.908
2010-09-17 14:56:00 PDT	23.512	14.2833	33.4251	0.915648	0.9113
2010-09-17 15:01:00 PDT	23.728	14.0481	33.3953	0.91747	0.9128
2010-09-17 15:06:00 PDT	23.322	13.2319	33.3219	1.02679	0.9207
2010-09-17 15:11:00 PDT	23.571	13.63	33.3733	0.973952	0.9118
2010-09-17 15:16:00 PDT	23.796	13.4593	33.3473	0.988528	0.9179
2010-09-17 15:21:00 PDT	23.407	13.5806	33.3632	0.99035	0.9141
2010-09-17 15:26:00 PDT	23.19	13.5556	33.3608	0.968486	0.9158
2010-09-17 15:31:00 PDT	23.068	13.5764	33.3651	0.979418	0.9154
2010-09-17 15:36:00 PDT	23.012	14.4341	33.4751	0.97213	0.9033
2010-09-17 15:41:00 PDT	23.45	14.453	33.4787	0.913826	0.903
2010-09-17 15:46:00 PDT	23.396	14.4373	33.4749	0.957554	0.9024
2010-09-17 15:51:00 PDT	23.517	14.2687	33.4497	0.932046	0.9078
2010-09-17 15:56:00 PDT	23.231	14.06	33.4296	1.00493	0.9103
2010-09-17 16:01:00 PDT	23.624	13.9881	33.4299	0.952088	0.9113
2010-09-17 16:06:00 PDT	23.594	14.0647	33.4374	0.97213	0.909
2010-09-17 16:11:00 PDT	23.628	12.9972	33.2821	0.924758	0.922
2010-09-17 16:16:00 PDT	23.737	12.6999	33.2672	0.9448	0.9172
2010-09-17 16:21:00 PDT	23.637	13.2008	33.3207	1.26912	0.9228
2010-09-17 16:26:00 PDT	22.827	12.9284	33.3173	0.942978	0.9231
2010-09-17 16:31:00 PDT	23.613	13.3738	33.333	1.01404	0.9212
2010-09-17 16:36:00 PDT	23.47	13.2395	33.3236	0.961198	0.9217
2010-09-17 16:41:00 PDT	23.519	14.4059	33.4791	0.961198	0.9028
2010-09-17 16:46:00 PDT	23.436	13.379	33.351	0.92658	0.923
2010-09-17 16:51:00 PDT	23.509	14.4126	33.4843	0.977596	0.9028
2010-09-17 16:56:00 PDT	23.104	14.3099	33.4778	0.964842	0.906
2010-09-17 17:01:00 PDT	23.671	14.4015	33.4846	1.00493	0.9002
2010-09-17 17:06:00 PDT	23.462	14.397	33.484	0.993994	0.9
2010-09-17 17:11:00 PDT	23.603	14.4567	33.4874	0.973952	0.9042
2010-09-17 17:16:00 PDT	23.275	14.3914	33.4825	0.997638	0.8993
2010-09-17 17:21:00 PDT	23.234	14.3904	33.4843	0.968486	0.8995
2010-09-17 17:26:00 PDT	23.244	14.2942	33.4655	1.1106	0.9063
2010-09-17 17:31:00 PDT	23.273	13.6069	33.3702	0.930224	0.9161
2010-09-17 17:36:00 PDT	23.24	14.4225	33.4896	0.952088	0.9038
2010-09-17 17:41:00 PDT	23.438	14.4038	33.4864	0.96302	0.9002
2010-09-17 17:46:00 PDT	23.179	13.4155	33.3446	0.9448	0.9195
2010-09-17 17:51:00 PDT	23.31	13.1041	33.3056	0.939334	0.9214
2010-09-17 17:56:00 PDT	23.341	13.3712	33.3391	0.95391	0.9232
2010-09-17 18:01:00 PDT	23.192	11.9794	33.3195	0.89014	0.9324
2010-09-17 18:06:00 PDT	23.849	11.3446	33.2645	0.797218	0.9523
2010-09-17 18:11:00 PDT	23.605	11.4502	33.2747	0.870098	0.9473
2010-09-17 18:16:00 PDT	23.688	12.3434	33.2608	1.00675	0.932
2010-09-17 18:21:00 PDT	23.684	13.3039	33.3453	0.97213	0.9207
2010-09-17 18:26:00 PDT	23.652	13.4612	33.3616	1.10331	0.9225
2010-09-17 18:31:00 PDT	23.487	13.7237	33.3971	0.948444	0.9172
2010-09-17 18:36:00 PDT	23.259	11.8767	33.2442	0.879208	0.9388
2010-09-17 18:41:00 PDT	23.312	11.9989	33.2458	0.859166	0.9361
2010-09-17 18:46:00 PDT	23.401	12.9429	33.3062	0.939334	0.9214
2010-09-17 18:51:00 PDT	23.657	11.9101	33.2415	0.870098	0.9354
2010-09-17 18:56:00 PDT	23.366	11.3146	33.279	0.791752	0.9464
2010-09-17 19:01:00 PDT	23.651	13.4418	33.3523	0.930224	0.9193
2010-09-17 19:06:00 PDT	23.589	13.3663	33.3433	0.95391	0.9202
2010-09-17 19:11:00 PDT	23.733	11.6338	33.2753	0.837302	0.9423
2010-09-17 19:16:00 PDT	23.519	13.5685	33.3728	0.986706	0.9186
2010-09-17 19:21:00 PDT	23.11	13.4259	33.3449	0.952088	0.9178
2010-09-17 19:26:00 PDT	23.611	13.5658	33.3471	0.91747	0.919
2010-09-17 19:31:00 PDT	23.545	14.3678	33.4826	0.950266	0.9062
2010-09-17 19:36:00 PDT	23.552	14.4304	33.4918	0.924758	0.9078
2010-09-17 19:41:00 PDT	23.253	14.4198	33.4901	0.961198	0.9064
2010-09-17 19:46:00 PDT	23.164	14.4	33.4898	0.952088	0.9071
2010-09-17 19:51:00 PDT	23.522	13.5416	33.3598	0.922936	0.9222
2010-09-17 19:56:00 PDT	23.424	14.3829	33.4825	0.93569	0.9068
2010-09-17 20:01:00 PDT	23.473	13.948	33.4036	0.955732	0.9086
2010-09-17 20:06:00 PDT	23.799	13.6403	33.3717	0.933868	0.9158
2010-09-17 20:11:00 PDT	23.194	14.5775	33.5124	0.915648	0.9097
2010-09-17 20:16:00 PDT	23.321	14.6729	33.5186	0.882852	0.9129
2010-09-17 20:21:00 PDT	23.337	14.4861	33.4969	0.959376	0.91
2010-09-17 20:26:00 PDT	23.454	14.3946	33.4907	0.955732	0.9035
2010-09-17 20:31:00 PDT	23.438	14.5005	33.4982	0.948444	0.9104
2010-09-17 20:36:00 PDT	23.479	14.5161	33.503	0.955732	0.9078
2010-09-17 20:41:00 PDT	23.514	14.4303	33.4965	0.952088	0.9083
2010-09-17 20:46:00 PDT	23.552	14.4888	33.5028	0.924758	0.9083
2010-09-17 20:51:00 PDT	23.176	14.3264	33.4855	0.98124	0.9072
2010-09-17 20:56:00 PDT	23.517	14.4347	33.4964	0.930224	0.9073
2010-09-17 21:01:00 PDT	23.562	14.4447	33.4895	0.932046	0.9106
2010-09-17 21:06:00 PDT	23.679	14.4623	33.4981	0.939334	0.9095
2010-09-17 21:11:00 PDT	23.221	14.5364	33.5085	0.93569	0.9099
2010-09-17 21:16:00 PDT	23.194	14.4169	33.4917	0.975774	0.9108
2010-09-17 21:21:00 PDT	23.292	14.4531	33.4962	0.932046	0.9079
2010-09-17 21:26:00 PDT	23.091	14.3784	33.4865	0.932046	0.9066
2010-09-17 21:31:00 PDT	23.829	14.2775	33.4577	0.986706	0.9104
2010-09-17 21:36:00 PDT	23.247	14.2098	33.4557	0.952088	0.9085
2010-09-17 21:41:00 PDT	23.339	14.1529	33.446	0.966664	0.899
2010-09-17 21:46:00 PDT	23.006	14.1454	33.4462	0.95391	0.9098
2010-09-17 21:51:00 PDT	23.516	14.1495	33.4489	0.946622	0.9085
2010-09-17 21:56:00 PDT	23.677	14.1262	33.4459	0.955732	0.9097
2010-09-17 22:01:00 PDT	23.256	13.8956	33.414	0.9448	0.9078
2010-09-17 22:06:00 PDT	23.397	14.0953	33.4359	0.973952	0.9101
2010-09-17 22:11:00 PDT	23.132	14.0757	33.4317	0.961198	0.9079
2010-09-17 22:16:00 PDT	23.399	14.0717	33.4388	0.961198	0.9096
2010-09-17 22:21:00 PDT	23.432	13.9869	33.4245	0.992172	0.9078
2010-09-17 22:26:00 PDT	23.357	14.018	33.454	0.975774	0.9098
2010-09-17 22:31:00 PDT	23.272	13.8426	33.4369	0.937512	0.9136
2010-09-17 22:36:00 PDT	23.378	12.9077	33.3515	0.88103	0.9241
2010-09-17 22:41:00 PDT	23.536	13.4687	33.4264	0.937512	0.9174
2010-09-17 22:46:00 PDT	23.384	11.7474	33.2459	0.819082	0.9439
2010-09-17 22:51:00 PDT	23.331	12.6213	33.3292	0.877386	0.9256
2010-09-17 22:56:00 PDT	23.406	13.8289	33.4441	0.932046	0.9144
2010-09-17 23:01:00 PDT	23.543	13.842	33.4354	0.961198	0.9145
2010-09-17 23:06:00 PDT	23.149	12.0475	33.2752	0.84459	0.9367
2010-09-17 23:11:00 PDT	23.238	13.9789	33.4723	0.948444	0.9117
2010-09-17 23:16:00 PDT	23.113	14.0183	33.4159	1.00675	0.907
2010-09-17 23:21:00 PDT	23.476	14.0438	33.4482	0.970308	0.799
2010-09-17 23:26:00 PDT	23.574	11.8025	33.2472	0.84459	0.9419
2010-09-17 23:31:00 PDT	23.271	11.6628	33.227	0.833658	0.9473
2010-09-17 23:36:00 PDT	23.319	11.6046	33.2263	0.831836	0.9467
2010-09-17 23:41:00 PDT	23.532	12.9711	33.3515	0.937512	0.9262
2010-09-17 23:46:00 PDT	23.454	11.6721	33.2323	0.81726	0.9459
2010-09-17 23:51:00 PDT	23.242	14.0448	33.4317	0.968486	0.9062
2010-09-17 23:56:00 PDT	23.238	11.9587	33.2478	0.8537	0.9397
2010-09-18 00:01:00 PDT	23.572	13.9116	33.4501	0.941156	0.912
2010-09-18 00:06:00 PDT	23.495	13.8501	33.4647	0.919292	0.9134
2010-09-18 00:11:00 PDT	23.772	14.1032	33.44	0.961198	0.9075
2010-09-18 00:16:00 PDT	23.317	13.4684	33.3911	0.90836	0.9184
2010-09-18 00:21:00 PDT	23.433	14.113	33.4473	0.98124	0.9077
2010-09-18 00:26:00 PDT	23.418	13.8934	33.4604	0.939334	0.9134
2010-09-18 00:31:00 PDT	23.697	11.6001	33.242	0.815438	0.9492
2010-09-18 00:36:00 PDT	23.697	11.6671	33.2288	0.820904	0.9474
2010-09-18 00:41:00 PDT	23.069	13.3815	33.4007	0.893784	0.9229
2010-09-18 00:46:00 PDT	23.277	11.6674	33.2424	0.806328	0.9491
2010-09-18 00:51:00 PDT	23.723	13.5406	33.3681	0.912004	0.9177
2010-09-18 00:56:00 PDT	23.351	14.2105	33.4551	0.948444	0.9102
2010-09-18 01:01:00 PDT	23.762	14.1689	33.4486	1.00857	0.9113
2010-09-18 01:06:00 PDT	23.309	14.2559	33.4609	0.932046	0.9094
2010-09-18 01:11:00 PDT	23.331	14.095	33.4806	0.924758	0.9085
2010-09-18 01:16:00 PDT	23.618	14.276	33.4581	0.932046	0.912
2010-09-18 01:21:00 PDT	23.415	14.2805	33.4985	1.00128	0.9066
2010-09-18 01:26:00 PDT	23.391	14.2503	33.4621	0.96302	0.9125
2010-09-18 01:31:00 PDT	23.201	14.5209	33.4981	0.89925	0.9147
2010-09-18 01:36:00 PDT	23.411	14.2693	33.464	0.930224	0.911
2010-09-18 01:41:00 PDT	23.661	14.3099	33.4692	0.95391	0.9097
2010-09-18 01:46:00 PDT	23.474	14.2923	33.4698	0.933868	0.9069
2010-09-18 01:51:00 PDT	23.199	14.3044	33.4742	0.9448	0.9102
2010-09-18 01:56:00 PDT	23.629	13.6882	33.4205	0.89014	0.9208
2010-09-18 02:01:00 PDT	23.46	14.2998	33.4762	0.946622	0.912
2010-09-18 02:06:00 PDT	23.595	13.5235	33.4243	0.919292	0.9177
2010-09-18 02:11:00 PDT	23.491	14.3193	33.4833	0.93569	0.9105
2010-09-18 02:16:00 PDT	24.303	14.2533	33.5006	0.96302	0.9112
2010-09-18 02:21:00 PDT	23.286	14.0273	33.4747	0.959376	0.9145
2010-09-18 02:26:00 PDT	23.11	14.2924	33.5049	0.93569	0.9097
2010-09-18 02:31:00 PDT	23.181	14.3251	33.4811	0.92658	0.9084
2010-09-18 02:36:00 PDT	23.885	14.0768	33.4582	0.932046	0.9127
2010-09-18 02:41:00 PDT	23.382	14.2248	33.5054	0.952088	0.9115
2010-09-18 02:46:00 PDT	23.468	13.9636	33.4642	0.902894	0.9159
2010-09-18 02:51:00 PDT	23.527	14.2742	33.4975	0.98124	0.9082
2010-09-18 02:56:00 PDT	23.396	13.7659	33.4423	0.901072	0.918
2010-09-18 03:01:00 PDT	23.716	12.0667	33.2472	0.813616	0.9377
2010-09-18 03:06:00 PDT	23.464	12.4166	33.3113	0.855522	0.9364
2010-09-18 03:11:00 PDT	23.192	12.8022	33.2278	0.864632	0.9335
2010-09-18 03:16:00 PDT	23.558	11.9647	33.2355	0.819082	0.9494
2010-09-18 03:21:00 PDT	23.039	11.9696	33.2478	0.806328	0.9496
2010-09-18 03:26:00 PDT	23.666	12.5789	33.2767	0.86281	0.9375
2010-09-18 03:31:00 PDT	23.584	11.9988	33.2497	0.855522	0.9489
2010-09-18 03:36:00 PDT	23.417	11.8781	33.2663	0.83548	0.9523
2010-09-18 03:41:00 PDT	23.657	13.7926	33.4263	0.877386	0.9182
2010-09-18 03:46:00 PDT	23.472	13.1182	33.2507	0.99035	0.9262
2010-09-18 03:51:00 PDT	23.653	12.5338	33.331	0.866454	0.9368
2010-09-18 03:56:00 PDT	23.461	13.8543	33.4406	0.912004	0.9188
2010-09-18 04:01:00 PDT	23.103	12.4579	33.2729	0.91747	0.9399
2010-09-18 04:06:00 PDT	23.818	13.115	33.327	0.886496	0.9271
2010-09-18 04:11:00 PDT	23.333	14.0876	33.4694	0.90836	0.9142
2010-09-18 04:16:00 PDT	23.706	14.1799	33.4603	0.90836	0.9139
2010-09-18 04:21:00 PDT	23.514	13.3941	33.3707	0.882852	0.9278
2010-09-18 04:26:00 PDT	23.22	13.9239	33.4516	0.912004	0.9142
2010-09-18 04:31:00 PDT	23.064	14.1801	33.4659	0.942978	0.9148
2010-09-18 04:36:00 PDT	23.485	12.4834	33.2952	0.870098	0.9403
2010-09-18 04:41:00 PDT	23.47	14.074	33.4608	0.959376	0.9154
2010-09-18 04:46:00 PDT	23.07	13.7592	33.4324	0.895606	0.9228
2010-09-18 04:51:00 PDT	23.12	14.1497	33.4488	0.913826	0.9118
2010-09-18 04:56:00 PDT	23.62	14.1757	33.4492	0.952088	0.9144
2010-09-18 05:01:00 PDT	23.151	14.1335	33.4675	0.99035	0.9157
2010-09-18 05:06:00 PDT	23.049	14.0775	33.4728	0.90836	0.9176
2010-09-18 05:11:00 PDT	23.425	14.1275	33.4458	0.930224	0.916
2010-09-18 05:16:00 PDT	23.475	14.1603	33.446	0.897428	0.9105
2010-09-18 05:21:00 PDT	23.458	13.7904	33.4283	0.888318	0.9205
2010-09-18 05:26:00 PDT	23.366	13.7386	33.3934	0.901072	0.9221
2010-09-18 05:31:00 PDT	23.223	13.5449	33.4375	0.89014	0.9218
2010-09-18 05:36:00 PDT	23.531	12.0712	33.2723	0.815438	0.9481
2010-09-18 05:41:00 PDT	23.441	12.0045	33.2776	0.797218	0.9508
2010-09-18 05:46:00 PDT	23.388	12.0613	33.2774	0.822726	0.9469
2010-09-18 05:51:00 PDT	23.384	12.0238	33.2818	0.811794	0.9487
2010-09-18 05:56:00 PDT	23.268	13.0273	33.3514	0.848234	0.9323
2010-09-18 06:01:00 PDT	23.308	12.386	33.3001	0.831836	0.8865
2010-09-18 06:06:00 PDT	23.796	12.9969	33.3675	0.906538	0.931
2010-09-18 06:11:00 PDT	23.131	14.0467	33.4606	0.919292	0.9101
2010-09-18 06:16:00 PDT	23.104	13.4967	33.4283	0.90836	0.9261
2010-09-18 06:21:00 PDT	23.723	13.1927	33.3797	0.842768	0.9357
2010-09-18 06:26:00 PDT	23.492	14.08	33.4565	0.902894	0.9176
2010-09-18 06:31:00 PDT	23.622	12.1465	33.2913	0.822726	0.9484
2010-09-18 06:36:00 PDT	23.613	14.0164	33.4562	0.884674	0.9188
2010-09-18 06:41:00 PDT	23.866	13.0595	33.3588	0.884674	0.9358
2010-09-18 06:46:00 PDT	23.662	13.7278	33.4316	0.873742	0.9255
2010-09-18 06:51:00 PDT	23.621	12.921	33.3681	0.873742	0.9267
2010-09-18 06:56:00 PDT	23.583	12.2258	33.2883	0.933868	0.9433
2010-09-18 07:01:00 PDT	23.524	13.8822	33.4376	0.930224	0.9169
2010-09-18 07:06:00 PDT	23.364	11.9474	33.4122	0.800862	0.9506
2010-09-18 07:11:00 PDT	23.214	13.7282	33.4324	0.884674	0.9227
2010-09-18 07:16:00 PDT	23.604	12.9584	33.2925	0.87192	0.9319
2010-09-18 07:21:00 PDT	23.199	12.0944	33.3012	0.819082	0.9497
2010-09-18 07:26:00 PDT	23.531	12.2874	33.3077	0.839124	0.9422
2010-09-18 07:31:00 PDT	23.739	12.9211	33.3528	0.884674	0.9325
2010-09-18 07:36:00 PDT	23.743	13.769	33.4264	0.895606	0.916
2010-09-18 07:41:00 PDT	23.8	12.9868	33.2949	0.891962	0.9269
2010-09-18 07:46:00 PDT	23.232	12.7413	33.3252	0.846412	0.9343
2010-09-18 07:51:00 PDT	23.412	13.6719	33.3966	0.91747	0.9231
2010-09-18 07:56:00 PDT	23.675	12.065	33.2759	0.82637	0.9506
2010-09-18 08:01:00 PDT	23.567	13.9334	33.4497	0.877386	0.9179
2010-09-18 08:06:00 PDT	23.36	14.1751	33.4821	0.895606	0.9175
2010-09-18 08:11:00 PDT	23.548	13.6347	33.4075	0.948444	0.9218
2010-09-18 08:16:00 PDT	23.703	13.7885	33.4262	0.877386	0.9236
2010-09-18 08:21:00 PDT	23.413	13.8196	33.428	0.90836	0.921
2010-09-18 08:26:00 PDT	23.319	14.045	33.4574	0.895606	0.9233
2010-09-18 08:31:00 PDT	23.299	14.0196	33.4545	0.87192	0.918
2010-09-18 08:36:00 PDT	23.522	14.3919	33.504	0.97213	0.9186
2010-09-18 08:41:00 PDT	23.423	14.0796	33.4643	0.933868	0.9208
2010-09-18 08:46:00 PDT	23.293	14.042	33.4684	0.966664	0.9223
2010-09-18 08:51:00 PDT	23.741	14.4542	33.5042	0.906538	0.9188
2010-09-18 08:56:00 PDT	23.361	13.5952	33.4047	0.968486	0.9276
2010-09-18 09:01:00 PDT	23.178	14.4066	33.5052	0.928402	0.918
2010-09-18 09:06:00 PDT	23.572	14.5529	33.5142	0.901072	0.9183
2010-09-18 09:11:00 PDT	23.443	14.1375	33.4759	0.882852	0.9166
2010-09-18 09:16:00 PDT	23.468	14.2001	33.4862	0.897428	0.9217
2010-09-18 09:21:00 PDT	23.827	14.0802	33.4599	0.897428	0.9173
2010-09-18 09:26:00 PDT	23.601	14.0229	33.4552	0.87192	0.9169
2010-09-18 09:31:00 PDT	23.286	13.9258	33.4508	0.922936	0.9209
2010-09-18 09:36:00 PDT	23.582	13.9922	33.4504	0.888318	0.9195
2010-09-18 09:41:00 PDT	23.278	13.8932	33.4402	0.873742	0.9167
2010-09-18 09:46:00 PDT	23.661	13.8889	33.441	0.988528	0.9205
2010-09-18 09:51:00 PDT	23.197	14.3209	33.3946	0.873742	0.9181
2010-09-18 09:56:00 PDT	23.517	14.2721	33.4956	0.910182	0.9157
2010-09-18 10:01:00 PDT	23.437	13.9664	33.4544	0.901072	0.9184
2010-09-18 10:06:00 PDT	23.593	13.9717	33.4562	0.973952	0.9176
2010-09-18 10:11:00 PDT	23.757	14.0259	33.4627	0.984884	0.923
2010-09-18 10:16:00 PDT	23.575	13.972	33.4606	0.89014	0.9172
2010-09-18 10:21:00 PDT	23.814	13.8974	33.4465	0.87192	0.9127
2010-09-18 10:26:00 PDT	23.856	13.9212	33.4537	0.973952	0.9148
2010-09-18 10:31:00 PDT	23.62	13.9247	33.4544	0.922936	0.9191
2010-09-18 10:36:00 PDT	23.133	13.9371	33.4559	1.02861	0.9122
2010-09-18 10:41:00 PDT	23.411	13.9908	33.46	0.897428	0.9162
2010-09-18 10:46:00 PDT	23.372	13.788	33.4314	0.901072	0.9198
2010-09-18 10:51:00 PDT	23.599	14.1635	33.4829	0.888318	0.9179
2010-09-18 10:56:00 PDT	23.532	13.7195	33.4277	0.933868	0.9126
2010-09-18 11:01:00 PDT	23.207	13.2481	33.3709	0.882852	0.9233
2010-09-18 11:06:00 PDT	23.421	13.8199	33.4334	1.13064	0.9184
2010-09-18 11:11:00 PDT	23.703	12.4214	33.2858	0.855522	0.9407
2010-09-18 11:16:00 PDT	23.424	13.802	33.4387	0.959376	0.9172
2010-09-18 11:21:00 PDT	23.522	14.1828	33.4855	0.875564	0.9169
2010-09-18 11:26:00 PDT	23.321	14.0053	33.4632	0.932046	0.916
2010-09-18 11:31:00 PDT	23.443	13.3329	33.4272	0.970308	0.9206
2010-09-18 11:36:00 PDT	23.625	14.0761	33.4765	0.922936	0.9125
2010-09-18 11:41:00 PDT	23.978	13.9466	33.4528	0.913826	0.9149
2010-09-18 11:46:00 PDT	23.351	14.0557	33.4703	0.893784	0.9138
2010-09-18 11:51:00 PDT	23.195	13.9963	33.4646	0.910182	0.9143
2010-09-18 11:56:00 PDT	23.182	14.0242	33.4663	0.988528	0.9123
2010-09-18 12:01:00 PDT	23.484	14.062	33.4731	0.984884	0.9083
2010-09-18 12:06:00 PDT	23.532	13.4254	33.4043	0.895606	0.9202
2010-09-18 12:11:00 PDT	23.329	13.7931	33.4484	0.946622	0.9179
2010-09-18 12:16:00 PDT	23.696	14.0215	33.4684	0.957554	0.9125
2010-09-18 12:21:00 PDT	23.616	14.0044	33.4592	0.888318	0.9104
2010-09-18 12:26:00 PDT	23.368	13.8276	33.4425	0.941156	0.9086
2010-09-18 12:31:00 PDT	23.58	14.086	33.4763	0.89925	0.9109
2010-09-18 12:36:00 PDT	24.02	14.1784	33.4688	0.902894	0.9101
2010-09-18 12:41:00 PDT	23.307	14.1734	33.4947	0.930224	0.913
2010-09-18 12:46:00 PDT	23.413	13.9562	33.4531	0.90836	0.9155
2010-09-18 12:51:00 PDT	23.862	14.1441	33.4765	0.92658	0.9131
2010-09-18 12:56:00 PDT	23.644	13.736	33.4319	1.0195	0.9148
2010-09-18 13:01:00 PDT	23.742	13.8101	33.439	0.910182	0.9141
2010-09-18 13:06:00 PDT	22.955	13.7953	33.4429	0.930224	0.911
2010-09-18 13:11:00 PDT	23.245	13.5397	33.4215	0.891962	0.9141
2010-09-18 13:16:00 PDT	22.863	13.7849	33.4436	0.95391	0.9134
2010-09-18 13:21:00 PDT	23.537	13.5196	33.4174	0.913826	0.9141
2010-09-18 13:26:00 PDT	23.372	12.4104	33.2995	0.99035	0.925
2010-09-18 13:31:00 PDT	23.196	12.6198	33.3124	0.939334	0.9203
2010-09-18 13:36:00 PDT	23.178	12.9885	33.3695	1.11607	0.9252
2010-09-18 13:41:00 PDT	23.543	13.2139	33.3951	1.00675	0.9185
2010-09-18 13:46:00 PDT	23.669	13.6443	33.4187	1.07052	0.9141
2010-09-18 13:51:00 PDT	23.299	11.7672	33.2379	0.846412	0.9346
2010-09-18 13:56:00 PDT	23.158	13.2627	33.3854	0.930224	0.9203
2010-09-18 14:01:00 PDT	23.333	12.3055	33.2898	0.864632	0.9301
2010-09-18 14:06:00 PDT	23.235	13.6729	33.434	0.975774	0.9078
2010-09-18 14:11:00 PDT	23.467	13.5415	33.4133	1.00493	0.9136
2010-09-18 14:16:00 PDT	23.715	13.6982	33.4276	0.950266	0.9126
2010-09-18 14:21:00 PDT	23.087	13.8463	33.4477	0.975774	0.9087
2010-09-18 14:26:00 PDT	23.69	13.834	33.4461	0.928402	0.9043
2010-09-18 14:31:00 PDT	23.293	13.67	33.43	1.01404	0.9118
2010-09-18 14:36:00 PDT	23.598	13.8674	33.4533	0.959376	0.9108
2010-09-18 14:41:00 PDT	23.156	13.9012	33.4556	0.933868	0.9064
2010-09-18 14:46:00 PDT	23.488	13.8848	33.4549	0.964842	0.9051
2010-09-18 14:51:00 PDT	23.163	13.9383	33.4623	0.98124	0.9077
2010-09-18 14:56:00 PDT	24.072	14.1225	33.4712	1.15433	0.9085
2010-09-18 15:01:00 PDT	23.475	14.1097	33.4797	0.910182	0.9045
2010-09-18 15:06:00 PDT	23.424	13.9854	33.4647	0.919292	0.9072
2010-09-18 15:11:00 PDT	23.351	13.9908	33.4656	1.03408	0.9059
2010-09-18 15:16:00 PDT	23.376	14.0339	33.4707	0.959376	0.7431
2010-09-18 15:21:00 PDT	23.652	14.0339	33.4697	0.942978	0.9059
2010-09-18 15:26:00 PDT	23.131	14.2646	33.4866	0.92658	0.9072
2010-09-18 15:31:00 PDT	23.632	14.1517	33.4866	0.964842	0.9058
2010-09-18 15:36:00 PDT	23.351	14.0699	33.4792	1.01039	0.9053
2010-09-18 15:41:00 PDT	23.151	14.312	33.5081	0.910182	0.9079
2010-09-18 15:46:00 PDT	23.778	14.3075	33.5081	0.997638	0.9032
2010-09-18 15:51:00 PDT	23.647	14.2809	33.499	1.07052	0.9066
2010-09-18 15:56:00 PDT	23.801	14.4597	33.4976	0.948444	0.8932
2010-09-18 16:01:00 PDT	23.579	14.4536	33.4993	0.93569	0.8919
2010-09-18 16:06:00 PDT	23.41	14.4647	33.498	1.0031	0.8937
2010-09-18 16:11:00 PDT	23.599	14.4183	33.4977	0.961198	0.8973
2010-09-18 16:16:00 PDT	23.356	14.4401	33.4991	0.964842	0.8935
2010-09-18 16:21:00 PDT	23.17	14.4167	33.4965	0.939334	0.8964
2010-09-18 16:26:00 PDT	23.279	14.3393	33.5001	0.964842	0.8965
2010-09-18 16:31:00 PDT	23.694	14.4294	33.4936	0.988528	0.8903
2010-09-18 16:36:00 PDT	23.42	14.4253	33.4945	0.955732	0.894
2010-09-18 16:41:00 PDT	23.291	14.459	33.4947	0.955732	0.8904
2010-09-18 16:46:00 PDT	23.777	14.4554	33.4949	0.932046	0.8958
2010-09-18 16:51:00 PDT	23.473	14.4451	33.4938	0.964842	0.8886
2010-09-18 16:56:00 PDT	23.256	14.4191	33.4916	0.98124	0.8962
2010-09-18 17:01:00 PDT	23.662	14.3756	33.4878	1.03043	0.8924
2010-09-18 17:06:00 PDT	23.625	14.3593	33.4881	0.959376	0.8931
2010-09-18 17:11:00 PDT	23.35	14.1956	33.4828	1.00128	0.9009
2010-09-18 17:16:00 PDT	23.559	14.4374	33.4922	1.04865	0.8923
2010-09-18 17:21:00 PDT	24.147	13.7923	33.365	1.0195	0.9044
2010-09-18 17:26:00 PDT	23.546	14.2862	33.4723	0.99946	0.9008
2010-09-18 17:31:00 PDT	23.83	13.7329	33.4085	0.939334	0.9079
2010-09-18 17:36:00 PDT	23.434	14.3574	33.4825	0.959376	0.8985
2010-09-18 17:41:00 PDT	23.291	14.2428	33.4741	0.997638	0.9043
2010-09-18 17:46:00 PDT	23.261	14.2662	33.4769	1.03954	0.8985
2010-09-18 17:51:00 PDT	23.789	14.231	33.4832	1.06141	0.8899
2010-09-18 17:56:00 PDT	23.179	14.2321	33.4724	1.0031	0.8991
2010-09-18 18:01:00 PDT	23.398	14.2343	33.4695	1.09056	0.8937
2010-09-18 18:06:00 PDT	23.616	14.2217	33.4683	1.14704	0.9016
2010-09-18 18:11:00 PDT	23.149	14.0848	33.4543	1.07052	0.9048
2010-09-18 18:16:00 PDT	23.552	14.2459	33.4676	0.977596	0.8979
2010-09-18 18:21:00 PDT	23.852	14.2777	33.4731	0.959376	0.898
2010-09-18 18:26:00 PDT	23.285	14.3204	33.4787	1.06687	0.8981
2010-09-18 18:31:00 PDT	23.65	14.2892	33.4725	0.975774	0.8982
2010-09-18 18:36:00 PDT	23.283	14.3005	33.4757	0.957554	0.8964
2010-09-18 18:41:00 PDT	23.343	13.958	33.4497	0.966664	0.9078
2010-09-18 18:46:00 PDT	23.73	14.2563	33.4705	1.02861	0.8981
2010-09-18 18:51:00 PDT	23.519	14.1812	33.4555	0.98124	0.9013
2010-09-18 18:56:00 PDT	23.944	13.7732	33.3575	0.968486	0.9069
2010-09-18 19:01:00 PDT	23.394	13.2659	33.3608	1.0195	0.9141
2010-09-18 19:06:00 PDT	23.339	14.2891	33.4754	1.00128	0.901
2010-09-18 19:11:00 PDT	23.525	14.2369	33.4681	0.959376	0.9027
2010-09-18 19:16:00 PDT	23.558	13.5571	33.3799	0.957554	0.908
2010-09-18 19:21:00 PDT	23.923	14.2059	33.4635	0.932046	0.9004
2010-09-18 19:26:00 PDT	23.232	13.8295	33.4148	0.99946	0.9063
2010-09-18 19:31:00 PDT	23.582	14.1598	33.4584	0.99946	0.9025
2010-09-18 19:36:00 PDT	23.31	14.0701	33.4458	0.930224	0.8987
2010-09-18 19:41:00 PDT	23.722	14.1516	33.4479	0.98124	0.905
2010-09-18 19:46:00 PDT	23.571	13.3319	33.3546	0.975774	0.9093
2010-09-18 19:51:00 PDT	23.719	13.8962	33.4346	1.00493	0.9059
2010-09-18 19:56:00 PDT	23.072	13.8064	33.4053	0.942978	0.91
2010-09-18 20:01:00 PDT	23.662	13.1131	33.3354	0.961198	0.9129
2010-09-18 20:06:00 PDT	23.609	13.0823	33.3114	0.977596	0.9142
2010-09-18 20:11:00 PDT	23.679	13.1172	33.3195	0.955732	0.9136
2010-09-18 20:16:00 PDT	23.298	13.1204	33.3168	0.973952	0.9137
2010-09-18 20:21:00 PDT	23.381	13.4115	33.3677	0.957554	0.9126
2010-09-18 20:26:00 PDT	23.349	13.7132	33.3997	1.00493	0.9068
2010-09-18 20:31:00 PDT	23.503	13.1678	33.328	0.97213	0.9113
2010-09-18 20:36:00 PDT	22.957	13.3698	33.3198	0.99035	0.9122
2010-09-18 20:41:00 PDT	23.625	13.6346	33.3926	0.964842	0.9092
2010-09-18 20:46:00 PDT	23.491	13.3917	33.3493	1.0031	0.9095
2010-09-18 20:51:00 PDT	23.577	13.6703	33.3904	1.06505	0.9059
2010-09-18 20:56:00 PDT	23.658	13.5679	33.3658	0.970308	0.908
2010-09-18 21:01:00 PDT	23.476	13.8329	33.409	0.993994	0.9064
2010-09-18 21:06:00 PDT	23.384	13.6098	33.3817	0.98124	0.9091
2010-09-18 21:11:00 PDT	23.26	13.5522	33.3675	0.968486	0.9086
2010-09-18 21:16:00 PDT	23.729	12.8176	33.2853	0.966664	0.9177
2010-09-18 21:21:00 PDT	22.869	13.1851	33.3273	0.975774	0.9137
2010-09-18 21:26:00 PDT	23.32	12.3187	33.307	0.906538	0.9358
2010-09-18 21:31:00 PDT	23.183	13.2454	33.3355	0.977596	0.9178
2010-09-18 21:36:00 PDT	22.981	13.0888	33.3353	0.952088	0.9147
2010-09-18 21:41:00 PDT	23.497	14.1821	33.4474	0.9448	0.904
2010-09-18 21:46:00 PDT	23.689	14.0037	33.4265	1.00128	0.9048
2010-09-18 21:51:00 PDT	23.325	13.4591	33.373	1.02132	0.9124
2010-09-18 21:56:00 PDT	23.522	13.396	33.3483	0.992172	0.9106
2010-09-18 22:01:00 PDT	23.107	13.4695	33.379	0.979418	0.9097
2010-09-18 22:06:00 PDT	23.428	13.4411	33.339	0.993994	0.9095
2010-09-18 22:11:00 PDT	23.78	12.84	33.3074	0.939334	0.9214
2010-09-18 22:16:00 PDT	23.245	12.9674	33.3208	0.948444	0.9165
2010-09-18 22:21:00 PDT	23.475	13.3259	33.3195	0.99035	0.9109
2010-09-18 22:26:00 PDT	23.474	13.5844	33.3692	0.979418	0.9107
2010-09-18 22:31:00 PDT	23.037	13.7486	33.4044	0.986706	0.9031
2010-09-18 22:36:00 PDT	23.443	13.141	33.3044	1.01586	0.9158
2010-09-18 22:41:00 PDT	22.89	12.344	33.3722	0.888318	0.9244
2010-09-18 22:46:00 PDT	23.505	12.1275	33.3779	0.855522	0.945
2010-09-18 22:51:00 PDT	23.895	12.1615	33.3657	0.92658	0.9385
2010-09-18 22:56:00 PDT	23.832	12.2809	33.376	0.921114	0.9354
2010-09-18 23:01:00 PDT	23.449	13.8095	33.4136	1.00493	0.9049
2010-09-18 23:06:00 PDT	23.294	12.8507	33.3296	0.964842	0.922
2010-09-18 23:11:00 PDT	23.651	12.0939	33.3866	0.842768	0.9462
2010-09-18 23:16:00 PDT	23.158	11.822	33.45	0.822726	0.9513
2010-09-18 23:21:00 PDT	23.102	12.45	33.3548	0.910182	0.931
2010-09-18 23:26:00 PDT	23.626	12.7405	33.3315	0.941156	0.9249
2010-09-18 23:31:00 PDT	23.846	12.6291	33.3498	0.90836	0.9281
2010-09-18 23:36:00 PDT	23.685	12.5376	33.3937	0.897428	0.9333
2010-09-18 23:41:00 PDT	23.304	12.1787	33.37	0.868276	0.9437
2010-09-18 23:46:00 PDT	23.626	12.5908	33.3982	0.902894	0.9322
2010-09-18 23:51:00 PDT	23.383	12.683	33.3395	0.984884	0.9226
2010-09-18 23:56:00 PDT	23.348	12.26	33.3505	0.915648	0.9384
2010-09-19 00:01:00 PDT	23.082	12.2167	33.3699	0.88103	0.9106
2010-09-19 00:06:00 PDT	23.186	12.8853	33.3305	1.0195	0.9227
2010-09-19 00:11:00 PDT	23.133	13.3302	33.3676	0.9448	0.9133
2010-09-19 00:16:00 PDT	23.503	12.1672	33.3647	0.855522	0.9411
2010-09-19 00:21:00 PDT	23.425	13.4338	33.3669	0.961198	0.9137
2010-09-19 00:26:00 PDT	23.182	13.4763	33.3739	1.02861	0.9126
2010-09-19 00:31:00 PDT	23.252	12.5439	33.3442	0.93569	0.9334
2010-09-19 00:36:00 PDT	23.338	12.9354	33.3394	0.95391	0.9218
2010-09-19 00:41:00 PDT	23.541	14.6007	33.5141	0.96302	0.899
2010-09-19 00:46:00 PDT	23.571	14.5373	33.4966	1.00675	0.9026
2010-09-19 00:51:00 PDT	23.352	14.176	33.4435	1.02132	0.9039
2010-09-19 00:56:00 PDT	23.695	14.404	33.488	0.97213	0.904
2010-09-19 01:01:00 PDT	23.715	14.383	33.4933	0.955732	0.9014
2010-09-19 01:06:00 PDT	23.503	14.3365	33.4674	1.07416	0.8998
2010-09-19 01:11:00 PDT	23.335	14.6114	33.515	1.03226	0.9061
2010-09-19 01:16:00 PDT	23.704	14.6141	33.5144	0.930224	0.9067
2010-09-19 01:21:00 PDT	23.641	14.4018	33.4872	0.93569	0.8981
2010-09-19 01:26:00 PDT	23.603	14.2004	33.4573	0.966664	0.9006
2010-09-19 01:31:00 PDT	23.57	14.5927	33.5128	0.946622	0.9035
2010-09-19 01:36:00 PDT	23.625	14.596	33.5127	0.930224	0.902
2010-09-19 01:41:00 PDT	23.76	14.5551	33.5095	0.942978	0.6155
2010-09-19 01:46:00 PDT	23.368	14.2614	33.4718	1.00493	0.8999
2010-09-19 01:51:00 PDT	23.521	14.2694	33.4703	0.993994	0.9052
2010-09-19 01:56:00 PDT	23.243	14.6013	33.5147	0.922936	0.9018
2010-09-19 02:01:00 PDT	23.812	14.6293	33.5168	0.932046	0.9053
2010-09-19 02:06:00 PDT	23.49	14.5806	33.5114	0.939334	0.9033
2010-09-19 02:11:00 PDT	23.295	13.3927	33.371	0.939334	0.9063
2010-09-19 02:16:00 PDT	24.459	14.2397	33.4681	1.00675	0.904
2010-09-19 02:21:00 PDT	23.541	14.5352	33.5076	0.932046	0.9003
2010-09-19 02:26:00 PDT	23.676	14.3968	33.4951	0.979418	0.9028
2010-09-19 02:31:00 PDT	23.062	13.594	33.3928	0.997638	0.9119
2010-09-19 02:36:00 PDT	23.345	14.4127	33.4944	0.99035	0.8986
2010-09-19 02:41:00 PDT	23.577	14.2883	33.4733	0.966664	0.9013
2010-09-19 02:46:00 PDT	23.342	14.5506	33.5108	0.921114	0.9033
2010-09-19 02:51:00 PDT	23.061	14.2112	33.4454	0.977596	0.9059
2010-09-19 02:56:00 PDT	23.406	14.205	33.4617	0.948444	0.9071
2010-09-19 03:01:00 PDT	23.312	14.3219	33.4811	1.00128	0.9082
2010-09-19 03:06:00 PDT	23.66	14.3894	33.4823	0.97213	0.908
2010-09-19 03:11:00 PDT	23.259	13.6357	33.4236	1.01586	0.9132
2010-09-19 03:16:00 PDT	23.882	14.0629	33.449	0.968486	0.9092
2010-09-19 03:21:00 PDT	23.466	14.2628	33.4798	0.98124	0.9073
2010-09-19 03:26:00 PDT	23.494	13.8934	33.4223	0.959376	0.909
2010-09-19 03:31:00 PDT	23.059	14.1272	33.4545	0.964842	0.908
2010-09-19 03:36:00 PDT	23.566	13.9217	33.4357	0.968486	0.9099
2010-09-19 03:41:00 PDT	24.002	13.3853	33.366	0.924758	0.9175
2010-09-19 03:46:00 PDT	23.521	13.5269	33.382	0.961198	0.9122
2010-09-19 03:51:00 PDT	22.953	13.425	33.3748	0.9448	0.9121
2010-09-19 03:56:00 PDT	23.224	14.272	33.47	1.01404	0.9068
2010-09-19 04:01:00 PDT	23.7	14.4091	33.4891	0.959376	0.9014
2010-09-19 04:06:00 PDT	23.804	13.013	33.3098	0.906538	0.9173
2010-09-19 04:11:00 PDT	23.211	13.2814	33.3642	1.01586	0.9205
2010-09-19 04:16:00 PDT	23.599	13.8961	33.4134	0.986706	0.9052
2010-09-19 04:21:00 PDT	22.863	13.283	33.3602	1.02315	0.9183
2010-09-19 04:26:00 PDT	23.583	13.3834	33.3453	0.96302	0.9087
2010-09-19 04:31:00 PDT	23.182	13.8621	33.4209	1.01768	0.9132
2010-09-19 04:36:00 PDT	23.521	14.0916	33.4326	0.941156	0.9082
2010-09-19 04:41:00 PDT	23.31	14.2048	33.4591	0.973952	0.9037
2010-09-19 04:46:00 PDT	23.683	14.0287	33.4288	1.00128	0.9104
2010-09-19 04:51:00 PDT	23.159	13.3997	33.3377	0.966664	0.9169
2010-09-19 04:56:00 PDT	23.7	13.8025	33.4	0.983062	0.9106
2010-09-19 05:01:00 PDT	23.122	14.0794	33.4433	0.98124	0.9076
2010-09-19 05:06:00 PDT	23.376	13.4909	33.4004	0.930224	0.9127
2010-09-19 05:11:00 PDT	23.528	13.2775	33.3619	0.930224	0.9167
2010-09-19 05:16:00 PDT	23.292	13.0388	33.3309	0.90836	0.9226
2010-09-19 05:21:00 PDT	23.199	13.8643	33.4199	0.968486	0.9125
2010-09-19 05:26:00 PDT	23.153	13.5709	33.3905	0.957554	0.9133
2010-09-19 05:31:00 PDT	23.022	13.489	33.3844	0.930224	0.9189
2010-09-19 05:36:00 PDT	23.439	14.0027	33.4247	1.01768	0.8999
2010-09-19 05:41:00 PDT	23.752	13.9366	33.4245	0.99035	0.9093
2010-09-19 05:46:00 PDT	23.38	13.6593	33.401	0.988528	0.9113
2010-09-19 05:51:00 PDT	23.614	13.9994	33.4256	1.10149	0.9049
2010-09-19 05:56:00 PDT	23.622	13.9143	33.4208	0.97213	0.9086
2010-09-19 06:01:00 PDT	23.148	13.201	33.3509	0.970308	0.9209
2010-09-19 06:06:00 PDT	22.96	14.0356	33.4305	0.968486	0.9057
2010-09-19 06:11:00 PDT	23.618	13.4675	33.3908	0.933868	0.9111
2010-09-19 06:16:00 PDT	23.507	12.8127	33.3164	0.93569	0.9259
2010-09-19 06:21:00 PDT	23.555	13.2272	33.3598	0.924758	0.9231
2010-09-19 06:26:00 PDT	22.987	12.3513	33.2512	0.924758	0.9321
2010-09-19 06:31:00 PDT	23.749	13.4239	33.3698	0.92658	0.9159
2010-09-19 06:36:00 PDT	23.386	13.7078	33.3942	0.995816	0.9086
2010-09-19 06:41:00 PDT	23.521	13.1514	33.3198	0.930224	0.9207
2010-09-19 06:46:00 PDT	23.261	13.641	33.404	0.9448	0.9115
2010-09-19 06:51:00 PDT	23.446	13.8198	33.4009	0.977596	0.9064
2010-09-19 06:56:00 PDT	23.207	13.7533	33.4003	0.9448	0.9078
2010-09-19 07:01:00 PDT	23.49	13.1634	33.3404	0.93569	0.9142
2010-09-19 07:06:00 PDT	22.998	13.4767	33.3802	1.0031	0.9143
2010-09-19 07:11:00 PDT	24.081	13.2427	33.3432	0.919292	0.8766
2010-09-19 07:16:00 PDT	23.412	13.3613	33.3656	0.92658	0.9151
2010-09-19 07:21:00 PDT	23.231	13.8069	33.4001	1.01039	0.9075
2010-09-19 07:26:00 PDT	23.501	13.2475	33.3298	0.941156	0.9149
2010-09-19 07:31:00 PDT	23.593	11.8701	33.2296	0.859166	0.9424
2010-09-19 07:36:00 PDT	23.33	13.1631	33.3407	1.11425	0.918
2010-09-19 07:41:00 PDT	23.715	12.7428	33.2865	0.984884	0.9229
2010-09-19 07:46:00 PDT	23.634	11.9429	33.2365	0.879208	0.9389
2010-09-19 07:51:00 PDT	23.002	11.8962	33.2366	0.919292	0.9373
2010-09-19 07:56:00 PDT	23.21	12.3131	33.2773	0.910182	0.9291
2010-09-19 08:01:00 PDT	23.337	11.933	33.2464	0.870098	0.9353
2010-09-19 08:06:00 PDT	23.461	13.0438	33.3302	0.913826	0.9201
2010-09-19 08:11:00 PDT	23.322	11.9147	33.2433	0.864632	0.9364
2010-09-19 08:16:00 PDT	23.097	11.946	33.2427	0.89925	0.9322
2010-09-19 08:21:00 PDT	23.217	13.2373	33.3351	0.95391	0.9181
2010-09-19 08:26:00 PDT	23.455	11.9672	33.2411	0.875564	0.9338
2010-09-19 08:31:00 PDT	23.538	11.8922	33.2381	0.88103	0.9398
2010-09-19 08:36:00 PDT	23.656	13.2628	33.3663	0.952088	0.9174
2010-09-19 08:41:00 PDT	23.738	13.4176	33.3716	0.986706	0.9106
2010-09-19 08:46:00 PDT	23.333	13.503	33.3796	0.922936	0.9087
2010-09-19 08:51:00 PDT	23.812	13.6093	33.3819	0.9448	0.9083
2010-09-19 08:56:00 PDT	23.75	13.0799	33.3305	1.03043	0.9193
2010-09-19 09:01:00 PDT	23.435	11.8582	33.249	0.851878	0.9395
2010-09-19 09:06:00 PDT	23.094	12.1664	33.2439	1.01039	0.9324
2010-09-19 09:11:00 PDT	23.754	12.0212	33.2703	0.906538	0.9344
2010-09-19 09:16:00 PDT	22.904	12.1814	33.3011	0.98124	0.9313
2010-09-19 09:21:00 PDT	23.289	13.1676	33.3538	0.99035	0.9094
2010-09-19 09:26:00 PDT	23.372	12.2227	33.2796	0.921114	0.9334
2010-09-19 09:31:00 PDT	23.942	12.9014	33.3122	0.933868	0.9125
2010-09-19 09:36:00 PDT	23.67	13.509	33.3751	1.03043	0.9071
2010-09-19 09:41:00 PDT	23.22	12.9919	33.3419	1.07052	0.9186
2010-09-19 09:46:00 PDT	23.528	12.9445	33.338	0.993994	0.9158
2010-09-19 09:51:00 PDT	23.037	11.9579	33.2525	0.921114	0.9359
2010-09-19 09:56:00 PDT	23.122	11.7199	33.2609	0.848234	0.9412
2010-09-19 10:01:00 PDT	23.36	11.4854	33.2658	0.811794	0.9505
2010-09-19 10:06:00 PDT	23.585	11.4847	33.2663	0.877386	0.9508
2010-09-19 10:11:00 PDT	23.323	12.2943	33.2882	0.886496	0.935
2010-09-19 10:16:00 PDT	23.197	12.5551	33.3247	0.939334	0.9145
2010-09-19 10:21:00 PDT	23.325	11.7915	33.263	0.831836	0.9433
2010-09-19 10:26:00 PDT	23.365	12.0248	33.2576	0.897428	0.934
2010-09-19 10:31:00 PDT	23.849	12.6951	33.3086	1.02861	0.9247
2010-09-19 10:36:00 PDT	23.012	12.0604	33.2744	0.888318	0.9371
2010-09-19 10:41:00 PDT	23.768	12.4573	33.2732	1.05594	0.9212
2010-09-19 10:46:00 PDT	23.494	13.7519	33.3948	1.08327	0.903
2010-09-19 10:51:00 PDT	23.647	13.5587	33.3813	0.96302	0.9079
2010-09-19 10:56:00 PDT	23.56	13.6092	33.384	1.10696	0.9106
2010-09-19 11:01:00 PDT	23.621	13.9543	33.399	1.07963	0.8941
2010-09-19 11:06:00 PDT	23.41	13.5582	33.3912	1.1106	0.9073
2010-09-19 11:11:00 PDT	23.497	13.5766	33.3947	1.03408	0.9053
2010-09-19 11:16:00 PDT	23.579	13.7886	33.3898	0.986706	0.9042
2010-09-19 11:21:00 PDT	23.186	13.7966	33.3933	1.02315	0.9042
2010-09-19 11:26:00 PDT	23.87	13.6337	33.3924	1.03226	0.9066
2010-09-19 11:31:00 PDT	23.609	13.793	33.3916	1.19259	0.9025
2010-09-19 11:36:00 PDT	23.55	13.5774	33.3996	1.01221	0.9086
2010-09-19 11:41:00 PDT	23.47	13.7342	33.3935	1.12882	0.9033
2010-09-19 11:46:00 PDT	23.256	13.625	33.3918	1.06505	0.9081
2010-09-19 11:51:00 PDT	23.081	13.7945	33.3905	1.08509	0.9047
2010-09-19 11:56:00 PDT	23.092	14.0539	33.4155	1.19806	0.8838

## Sheet: D
D. Surface photosynthetically active radation (PAR)
Local date and time	PAR (μE m−2 s−1)
2010-09-16 14:00:00 PDT	848.45
2010-09-16 14:05:00 PDT	898.61
2010-09-16 14:10:00 PDT	926.25
2010-09-16 14:15:00 PDT	1043.6
2010-09-16 14:20:00 PDT	1147.3
2010-09-16 14:25:00 PDT	900.87
2010-09-16 14:30:00 PDT	862.8
2010-09-16 14:35:00 PDT	737.11
2010-09-16 14:40:00 PDT	784.85
2010-09-16 14:45:00 PDT	691.48
2010-09-16 14:50:00 PDT	682.26
2010-09-16 14:55:00 PDT	565.94
2010-09-16 15:00:00 PDT	706.29
2010-09-16 15:05:00 PDT	663.98
2010-09-16 15:10:00 PDT	684.68
2010-09-16 15:15:00 PDT	625.16
2010-09-16 15:20:00 PDT	558.83
2010-09-16 15:25:00 PDT	631.96
2010-09-16 15:30:00 PDT	601.14
2010-09-16 15:35:00 PDT	590.56
2010-09-16 15:40:00 PDT	433.14
2010-09-16 15:45:00 PDT	512.76
2010-09-16 15:50:00 PDT	486.77
2010-09-16 15:55:00 PDT	455.35
2010-09-16 16:00:00 PDT	358.66
2010-09-16 16:05:00 PDT	449.45
2010-09-16 16:10:00 PDT	379.14
2010-09-16 16:15:00 PDT	365.59
2010-09-16 16:20:00 PDT	385.73
2010-09-16 16:25:00 PDT	338.88
2010-09-16 16:30:00 PDT	322.97
2010-09-16 16:35:00 PDT	322.6
2010-09-16 16:40:00 PDT	303.51
2010-09-16 16:45:00 PDT	273.28
2010-09-16 16:50:00 PDT	248.39
2010-09-16 16:55:00 PDT	229.32
2010-09-16 17:00:00 PDT	226.16
2010-09-16 17:05:00 PDT	199.78
2010-09-16 17:10:00 PDT	186.54
2010-09-16 17:15:00 PDT	179.18
2010-09-16 17:20:00 PDT	163.36
2010-09-16 17:25:00 PDT	135.32
2010-09-16 17:30:00 PDT	126.74
2010-09-16 17:35:00 PDT	109.46
2010-09-16 17:40:00 PDT	87.156
2010-09-16 17:45:00 PDT	75.01
2010-09-16 17:50:00 PDT	65.265
2010-09-16 17:55:00 PDT	52.907
2010-09-16 18:00:00 PDT	42.27
2010-09-16 18:05:00 PDT	34.214
2010-09-16 18:10:00 PDT	28.631
2010-09-16 18:15:00 PDT	19.318
2010-09-16 18:20:00 PDT	13.339
2010-09-16 18:25:00 PDT	8.5011
2010-09-16 18:30:00 PDT	5.4494
2010-09-16 18:35:00 PDT	3.085
2010-09-16 18:40:00 PDT	1.4262
2010-09-16 18:45:00 PDT	0.62999
2010-09-16 18:50:00 PDT	0.38374
2010-09-16 18:55:00 PDT	0.30518
2010-09-16 19:00:00 PDT	0.28856
2010-09-16 19:05:00 PDT	0.28251
2010-09-16 19:10:00 PDT	0.28251
2010-09-16 19:15:00 PDT	0.27043
2010-09-16 19:20:00 PDT	0.27798
2010-09-16 19:25:00 PDT	0.27949
2010-09-16 19:30:00 PDT	0.27949
2010-09-16 19:35:00 PDT	0.27798
2010-09-16 19:40:00 PDT	0.27798
2010-09-16 19:45:00 PDT	0.27647
2010-09-16 19:50:00 PDT	0.27798
2010-09-16 19:55:00 PDT	0.27798
2010-09-16 20:00:00 PDT	0.28251
2010-09-16 20:05:00 PDT	0.281
2010-09-16 20:10:00 PDT	0.28251
2010-09-16 20:15:00 PDT	0.27949
2010-09-16 20:20:00 PDT	0.28251
2010-09-16 20:25:00 PDT	0.27949
2010-09-16 20:30:00 PDT	0.27798
2010-09-16 20:35:00 PDT	0.27647
2010-09-16 20:40:00 PDT	0.27647
2010-09-16 20:45:00 PDT	0.27798
2010-09-16 20:50:00 PDT	0.27798
2010-09-16 20:55:00 PDT	0.27798
2010-09-16 21:00:00 PDT	0.28251
2010-09-16 21:05:00 PDT	0.28554
2010-09-16 21:10:00 PDT	0.28554
2010-09-16 21:15:00 PDT	0.28403
2010-09-16 21:20:00 PDT	0.28554
2010-09-16 21:25:00 PDT	0.28705
2010-09-16 21:30:00 PDT	0.28705
2010-09-16 21:35:00 PDT	0.28554
2010-09-16 21:40:00 PDT	0.28554
2010-09-16 21:45:00 PDT	0.29007
2010-09-16 21:50:00 PDT	0.28856
2010-09-16 21:55:00 PDT	0.28554
2010-09-16 22:00:00 PDT	0.28554
2010-09-16 22:05:00 PDT	0.28554
2010-09-16 22:10:00 PDT	0.27949
2010-09-16 22:15:00 PDT	0.27798
2010-09-16 22:20:00 PDT	0.27798
2010-09-16 22:25:00 PDT	0.27949
2010-09-16 22:30:00 PDT	0.27949
2010-09-16 22:35:00 PDT	0.28403
2010-09-16 22:40:00 PDT	0.28554
2010-09-16 22:45:00 PDT	0.28554
2010-09-16 22:50:00 PDT	0.28403
2010-09-16 22:55:00 PDT	0.28403
2010-09-16 23:00:00 PDT	0.28554
2010-09-16 23:05:00 PDT	0.28403
2010-09-16 23:10:00 PDT	0.28705
2010-09-16 23:15:00 PDT	0.28403
2010-09-16 23:20:00 PDT	0.28403
2010-09-16 23:25:00 PDT	0.28251
2010-09-16 23:30:00 PDT	0.28251
2010-09-16 23:35:00 PDT	0.28251
2010-09-16 23:40:00 PDT	0.281
2010-09-16 23:45:00 PDT	0.281
2010-09-16 23:50:00 PDT	0.281
2010-09-16 23:55:00 PDT	0.281
2010-09-17 00:00:00 PDT	0.27949
2010-09-17 00:05:00 PDT	0.27949
2010-09-17 00:10:00 PDT	0.281
2010-09-17 00:15:00 PDT	0.27949
2010-09-17 00:20:00 PDT	0.281
2010-09-17 00:25:00 PDT	0.27949
2010-09-17 00:30:00 PDT	0.28403
2010-09-17 00:35:00 PDT	0.28251
2010-09-17 00:40:00 PDT	0.27345
2010-09-17 00:45:00 PDT	0.27647
2010-09-17 00:50:00 PDT	0.27647
2010-09-17 00:55:00 PDT	0.27798
2010-09-17 01:00:00 PDT	0.28251
2010-09-17 01:05:00 PDT	0.28251
2010-09-17 01:10:00 PDT	0.32179
2010-09-17 01:15:00 PDT	0.31273
2010-09-17 01:20:00 PDT	0.33237
2010-09-17 01:25:00 PDT	0.33388
2010-09-17 01:30:00 PDT	0.33237
2010-09-17 01:35:00 PDT	0.33237
2010-09-17 01:40:00 PDT	0.33388
2010-09-17 01:45:00 PDT	0.28403
2010-09-17 01:50:00 PDT	0.281
2010-09-17 01:55:00 PDT	0.28554
2010-09-17 02:00:00 PDT	0.28554
2010-09-17 02:05:00 PDT	0.29007
2010-09-17 02:10:00 PDT	0.28705
2010-09-17 02:15:00 PDT	0.28554
2010-09-17 02:20:00 PDT	0.28554
2010-09-17 02:25:00 PDT	0.28554
2010-09-17 02:30:00 PDT	0.28554
2010-09-17 02:35:00 PDT	0.28403
2010-09-17 02:40:00 PDT	0.28251
2010-09-17 02:45:00 PDT	0.28554
2010-09-17 02:50:00 PDT	0.28856
2010-09-17 02:55:00 PDT	0.28856
2010-09-17 03:00:00 PDT	0.28856
2010-09-17 03:05:00 PDT	0.29007
2010-09-17 03:10:00 PDT	0.29007
2010-09-17 03:15:00 PDT	0.27949
2010-09-17 03:20:00 PDT	0.28251
2010-09-17 03:25:00 PDT	0.28251
2010-09-17 03:30:00 PDT	0.28251
2010-09-17 03:35:00 PDT	0.28251
2010-09-17 03:40:00 PDT	0.281
2010-09-17 03:45:00 PDT	0.28251
2010-09-17 03:50:00 PDT	0.281
2010-09-17 03:55:00 PDT	0.281
2010-09-17 04:00:00 PDT	0.281
2010-09-17 04:05:00 PDT	0.28251
2010-09-17 04:10:00 PDT	0.30971
2010-09-17 04:15:00 PDT	0.28705
2010-09-17 04:20:00 PDT	0.28856
2010-09-17 04:25:00 PDT	0.28856
2010-09-17 04:30:00 PDT	0.28705
2010-09-17 04:35:00 PDT	0.28705
2010-09-17 04:40:00 PDT	0.29158
2010-09-17 04:45:00 PDT	0.29762
2010-09-17 04:50:00 PDT	0.29913
2010-09-17 04:55:00 PDT	0.29913
2010-09-17 05:00:00 PDT	0.29762
2010-09-17 05:05:00 PDT	0.25683
2010-09-17 05:10:00 PDT	0.27043
2010-09-17 05:15:00 PDT	0.26741
2010-09-17 05:20:00 PDT	0.2659
2010-09-17 05:25:00 PDT	0.27345
2010-09-17 05:30:00 PDT	0.28403
2010-09-17 05:35:00 PDT	0.29158
2010-09-17 05:40:00 PDT	0.31122
2010-09-17 05:45:00 PDT	0.36107
2010-09-17 05:50:00 PDT	0.55294
2010-09-17 05:55:00 PDT	1.1014
2010-09-17 06:00:00 PDT	2.1634
2010-09-17 06:05:00 PDT	4.2528
2010-09-17 06:10:00 PDT	6.0658
2010-09-17 06:15:00 PDT	10.973
2010-09-17 06:20:00 PDT	17.442
2010-09-17 06:25:00 PDT	23.183
2010-09-17 06:30:00 PDT	29.149
2010-09-17 06:35:00 PDT	41.04
2010-09-17 06:40:00 PDT	60.446
2010-09-17 06:45:00 PDT	63.422
2010-09-17 06:50:00 PDT	56.548
2010-09-17 06:55:00 PDT	69.269
2010-09-17 07:00:00 PDT	103.06
2010-09-17 07:05:00 PDT	141.79
2010-09-17 07:10:00 PDT	103.29
2010-09-17 07:15:00 PDT	121.72
2010-09-17 07:20:00 PDT	152.86
2010-09-17 07:25:00 PDT	176.53
2010-09-17 07:30:00 PDT	203.32
2010-09-17 07:35:00 PDT	209.18
2010-09-17 07:40:00 PDT	227.05
2010-09-17 07:45:00 PDT	229.31
2010-09-17 07:50:00 PDT	268.99
2010-09-17 07:55:00 PDT	269.34
2010-09-17 08:00:00 PDT	249.7
2010-09-17 08:05:00 PDT	241.62
2010-09-17 08:10:00 PDT	285.28
2010-09-17 08:15:00 PDT	231.68
2010-09-17 08:20:00 PDT	333.94
2010-09-17 08:25:00 PDT	357.1
2010-09-17 08:30:00 PDT	367.01
2010-09-17 08:35:00 PDT	409.27
2010-09-17 08:40:00 PDT	419.69
2010-09-17 08:45:00 PDT	464.56
2010-09-17 08:50:00 PDT	471.36
2010-09-17 08:55:00 PDT	501.73
2010-09-17 09:00:00 PDT	1183.5
2010-09-17 09:05:00 PDT	1030.5
2010-09-17 09:10:00 PDT	1246.2
2010-09-17 09:15:00 PDT	914.92
2010-09-17 09:20:00 PDT	638.45
2010-09-17 09:25:00 PDT	557.93
2010-09-17 09:30:00 PDT	667.16
2010-09-17 09:35:00 PDT	934.41
2010-09-17 09:40:00 PDT	808.11
2010-09-17 09:45:00 PDT	776.54
2010-09-17 09:50:00 PDT	1185.8
2010-09-17 09:55:00 PDT	863.41
2010-09-17 10:00:00 PDT	1035.3
2010-09-17 10:05:00 PDT	1042.1
2010-09-17 10:10:00 PDT	1026.3
2010-09-17 10:15:00 PDT	609.45
2010-09-17 10:20:00 PDT	727.59
2010-09-17 10:25:00 PDT	861.44
2010-09-17 10:30:00 PDT	936.83
2010-09-17 10:35:00 PDT	1455.8
2010-09-17 10:40:00 PDT	1411.2
2010-09-17 10:45:00 PDT	1309.1
2010-09-17 10:50:00 PDT	1464.7
2010-09-17 10:55:00 PDT	1194.7
2010-09-17 11:00:00 PDT	1140.6
2010-09-17 11:05:00 PDT	1320.4
2010-09-17 11:10:00 PDT	959.49
2010-09-17 11:15:00 PDT	1160.4
2010-09-17 11:20:00 PDT	1071.1
2010-09-17 11:25:00 PDT	1034.7
2010-09-17 11:30:00 PDT	1024.3
2010-09-17 11:35:00 PDT	985.93
2010-09-17 11:40:00 PDT	859.03
2010-09-17 11:45:00 PDT	975.81
2010-09-17 11:50:00 PDT	924.14
2010-09-17 11:55:00 PDT	847.69
2010-09-17 12:00:00 PDT	931.09
2010-09-17 12:05:00 PDT	859.03
2010-09-17 12:10:00 PDT	927.16
2010-09-17 12:15:00 PDT	956.47
2010-09-17 12:20:00 PDT	1064.9
2010-09-17 12:25:00 PDT	1275.5
2010-09-17 12:30:00 PDT	1038.8
2010-09-17 12:35:00 PDT	1209.5
2010-09-17 12:40:00 PDT	1092.9
2010-09-17 12:45:00 PDT	1179.5
2010-09-17 12:50:00 PDT	926.71
2010-09-17 12:55:00 PDT	1174.3
2010-09-17 13:00:00 PDT	996.05
2010-09-17 13:05:00 PDT	899.82
2010-09-17 13:10:00 PDT	924.59
2010-09-17 13:15:00 PDT	1119.3
2010-09-17 13:20:00 PDT	967.35
2010-09-17 13:25:00 PDT	1466.5
2010-09-17 13:30:00 PDT	1419.8
2010-09-17 13:35:00 PDT	1164.5
2010-09-17 13:40:00 PDT	1402.3
2010-09-17 13:45:00 PDT	1055
2010-09-17 13:50:00 PDT	960.55
2010-09-17 13:55:00 PDT	1025.5
2010-09-17 14:00:00 PDT	1208
2010-09-17 14:05:00 PDT	749.04
2010-09-17 14:10:00 PDT	775.33
2010-09-17 14:15:00 PDT	738.31
2010-09-17 14:20:00 PDT	795.57
2010-09-17 14:25:00 PDT	775.78
2010-09-17 14:30:00 PDT	846.79
2010-09-17 14:35:00 PDT	876.7
2010-09-17 14:40:00 PDT	749.65
2010-09-17 14:45:00 PDT	815.36
2010-09-17 14:50:00 PDT	713.24
2010-09-17 14:55:00 PDT	752.97
2010-09-17 15:00:00 PDT	712.03
2010-09-17 15:05:00 PDT	1115.6
2010-09-17 15:10:00 PDT	684.68
2010-09-17 15:15:00 PDT	921.42
2010-09-17 15:20:00 PDT	658.7
2010-09-17 15:25:00 PDT	611.56
2010-09-17 15:30:00 PDT	489.19
2010-09-17 15:35:00 PDT	443.56
2010-09-17 15:40:00 PDT	481.03
2010-09-17 15:45:00 PDT	414.56
2010-09-17 15:50:00 PDT	453.08
2010-09-17 15:55:00 PDT	377.62
2010-09-17 16:00:00 PDT	361.35
2010-09-17 16:05:00 PDT	356.65
2010-09-17 16:10:00 PDT	382.69
2010-09-17 16:15:00 PDT	330.15
2010-09-17 16:20:00 PDT	287.7
2010-09-17 16:25:00 PDT	272.35
2010-09-17 16:30:00 PDT	247.53
2010-09-17 16:35:00 PDT	212.96
2010-09-17 16:40:00 PDT	204.57
2010-09-17 16:45:00 PDT	202.22
2010-09-17 16:50:00 PDT	188.42
2010-09-17 16:55:00 PDT	209.71
2010-09-17 17:00:00 PDT	194.9
2010-09-17 17:05:00 PDT	172.39
2010-09-17 17:10:00 PDT	163.09
2010-09-17 17:15:00 PDT	137.33
2010-09-17 17:20:00 PDT	125.02
2010-09-17 17:25:00 PDT	109.64
2010-09-17 17:30:00 PDT	93.532
2010-09-17 17:35:00 PDT	84.12
2010-09-17 17:40:00 PDT	75.327
2010-09-17 17:45:00 PDT	69.677
2010-09-17 17:50:00 PDT	57.092
2010-09-17 17:55:00 PDT	47.952
2010-09-17 18:00:00 PDT	38.848
2010-09-17 18:05:00 PDT	30.708
2010-09-17 18:10:00 PDT	22.97
2010-09-17 18:15:00 PDT	17.443
2010-09-17 18:20:00 PDT	11.615
2010-09-17 18:25:00 PDT	7.708
2010-09-17 18:30:00 PDT	4.5248
2010-09-17 18:35:00 PDT	2.4354
2010-09-17 18:40:00 PDT	1.3083
2010-09-17 18:45:00 PDT	0.83848
2010-09-17 18:50:00 PDT	0.64963
2010-09-17 18:55:00 PDT	0.60129
2010-09-17 19:00:00 PDT	0.58769
2010-09-17 19:05:00 PDT	0.58618
2010-09-17 19:10:00 PDT	0.58467
2010-09-17 19:15:00 PDT	0.58618
2010-09-17 19:20:00 PDT	0.58769
2010-09-17 19:25:00 PDT	0.5892
2010-09-17 19:30:00 PDT	0.58618
2010-09-17 19:35:00 PDT	0.58618
2010-09-17 19:40:00 PDT	0.58316
2010-09-17 19:45:00 PDT	0.58467
2010-09-17 19:50:00 PDT	0.58769
2010-09-17 19:55:00 PDT	0.59071
2010-09-17 20:00:00 PDT	0.59524
2010-09-17 20:05:00 PDT	0.59676
2010-09-17 20:10:00 PDT	0.59978
2010-09-17 20:15:00 PDT	0.6028
2010-09-17 20:20:00 PDT	0.59978
2010-09-17 20:25:00 PDT	0.59524
2010-09-17 20:30:00 PDT	0.59978
2010-09-17 20:35:00 PDT	0.59978
2010-09-17 20:40:00 PDT	0.60129
2010-09-17 20:45:00 PDT	0.59827
2010-09-17 20:50:00 PDT	0.59827
2010-09-17 20:55:00 PDT	0.5892
2010-09-17 21:00:00 PDT	0.58618
2010-09-17 21:05:00 PDT	0.59222
2010-09-17 21:10:00 PDT	0.59827
2010-09-17 21:15:00 PDT	0.6028
2010-09-17 21:20:00 PDT	0.6028
2010-09-17 21:25:00 PDT	0.60431
2010-09-17 21:30:00 PDT	0.60582
2010-09-17 21:35:00 PDT	0.60582
2010-09-17 21:40:00 PDT	0.6028
2010-09-17 21:45:00 PDT	0.6028
2010-09-17 21:50:00 PDT	0.60582
2010-09-17 21:55:00 PDT	0.60884
2010-09-17 22:00:00 PDT	0.61186
2010-09-17 22:05:00 PDT	0.6164
2010-09-17 22:10:00 PDT	0.61337
2010-09-17 22:15:00 PDT	0.46834
2010-09-17 22:20:00 PDT	0.59071
2010-09-17 22:25:00 PDT	0.59978
2010-09-17 22:30:00 PDT	0.60129
2010-09-17 22:35:00 PDT	0.60582
2010-09-17 22:40:00 PDT	0.60582
2010-09-17 22:45:00 PDT	0.60733
2010-09-17 22:50:00 PDT	0.60884
2010-09-17 22:55:00 PDT	0.60733
2010-09-17 23:00:00 PDT	0.60884
2010-09-17 23:05:00 PDT	0.61035
2010-09-17 23:10:00 PDT	0.61035
2010-09-17 23:15:00 PDT	0.6164
2010-09-17 23:20:00 PDT	0.61035
2010-09-17 23:25:00 PDT	0.61337
2010-09-17 23:30:00 PDT	0.61035
2010-09-17 23:35:00 PDT	0.61337
2010-09-17 23:40:00 PDT	0.6164
2010-09-17 23:45:00 PDT	0.6164
2010-09-17 23:50:00 PDT	0.61488
2010-09-17 23:55:00 PDT	0.61942
2010-09-18 00:00:00 PDT	0.62093
2010-09-18 00:05:00 PDT	0.61942
2010-09-18 00:10:00 PDT	0.6164
2010-09-18 00:15:00 PDT	0.6164
2010-09-18 00:20:00 PDT	0.61942
2010-09-18 00:25:00 PDT	0.6164
2010-09-18 00:30:00 PDT	0.61337
2010-09-18 00:35:00 PDT	0.61488
2010-09-18 00:40:00 PDT	0.6164
2010-09-18 00:45:00 PDT	0.6164
2010-09-18 00:50:00 PDT	0.61791
2010-09-18 00:55:00 PDT	0.61942
2010-09-18 01:00:00 PDT	0.62244
2010-09-18 01:05:00 PDT	0.66776
2010-09-18 01:10:00 PDT	0.66927
2010-09-18 01:15:00 PDT	0.66474
2010-09-18 01:20:00 PDT	0.66625
2010-09-18 01:25:00 PDT	0.66625
2010-09-18 01:30:00 PDT	0.66474
2010-09-18 01:35:00 PDT	0.66625
2010-09-18 01:40:00 PDT	0.66625
2010-09-18 01:45:00 PDT	0.66776
2010-09-18 01:50:00 PDT	0.66625
2010-09-18 01:55:00 PDT	0.66625
2010-09-18 02:00:00 PDT	0.66172
2010-09-18 02:05:00 PDT	0.66474
2010-09-18 02:10:00 PDT	0.66625
2010-09-18 02:15:00 PDT	0.66323
2010-09-18 02:20:00 PDT	0.66323
2010-09-18 02:25:00 PDT	0.67078
2010-09-18 02:30:00 PDT	0.68136
2010-09-18 02:35:00 PDT	0.67985
2010-09-18 02:40:00 PDT	0.68438
2010-09-18 02:45:00 PDT	0.66323
2010-09-18 02:50:00 PDT	0.67078
2010-09-18 02:55:00 PDT	0.6738
2010-09-18 03:00:00 PDT	0.67834
2010-09-18 03:05:00 PDT	0.6315
2010-09-18 03:10:00 PDT	0.6315
2010-09-18 03:15:00 PDT	0.63604
2010-09-18 03:20:00 PDT	0.63906
2010-09-18 03:25:00 PDT	0.34143
2010-09-18 03:30:00 PDT	0.6028
2010-09-18 03:35:00 PDT	0.61337
2010-09-18 03:40:00 PDT	0.61791
2010-09-18 03:45:00 PDT	0.6164
2010-09-18 03:50:00 PDT	0.61791
2010-09-18 03:55:00 PDT	0.61942
2010-09-18 04:00:00 PDT	0.6164
2010-09-18 04:05:00 PDT	0.61035
2010-09-18 04:10:00 PDT	0.61337
2010-09-18 04:15:00 PDT	0.6164
2010-09-18 04:20:00 PDT	0.6164
2010-09-18 04:25:00 PDT	0.6164
2010-09-18 04:30:00 PDT	0.6164
2010-09-18 04:35:00 PDT	0.61791
2010-09-18 04:40:00 PDT	0.61791
2010-09-18 04:45:00 PDT	0.60582
2010-09-18 04:50:00 PDT	0.62697
2010-09-18 04:55:00 PDT	0.62999
2010-09-18 05:00:00 PDT	0.6315
2010-09-18 05:05:00 PDT	0.6315
2010-09-18 05:10:00 PDT	0.62999
2010-09-18 05:15:00 PDT	0.62848
2010-09-18 05:20:00 PDT	0.6315
2010-09-18 05:25:00 PDT	0.63301
2010-09-18 05:30:00 PDT	0.63452
2010-09-18 05:35:00 PDT	0.64057
2010-09-18 05:40:00 PDT	0.65719
2010-09-18 05:45:00 PDT	0.72064
2010-09-18 05:50:00 PDT	0.90193
2010-09-18 05:55:00 PDT	1.467
2010-09-18 06:00:00 PDT	2.4837
2010-09-18 06:05:00 PDT	4.1108
2010-09-18 06:10:00 PDT	6.5477
2010-09-18 06:15:00 PDT	10.245
2010-09-18 06:20:00 PDT	14.192
2010-09-18 06:25:00 PDT	21.273
2010-09-18 06:30:00 PDT	30.888
2010-09-18 06:35:00 PDT	40.381
2010-09-18 06:40:00 PDT	51.381
2010-09-18 06:45:00 PDT	58.391
2010-09-18 06:50:00 PDT	71.792
2010-09-18 06:55:00 PDT	82.851
2010-09-18 07:00:00 PDT	97.037
2010-09-18 07:05:00 PDT	112.39
2010-09-18 07:10:00 PDT	120.12
2010-09-18 07:15:00 PDT	142.15
2010-09-18 07:20:00 PDT	167.83
2010-09-18 07:25:00 PDT	191.19
2010-09-18 07:30:00 PDT	219.56
2010-09-18 07:35:00 PDT	249.87
2010-09-18 07:40:00 PDT	253.99
2010-09-18 07:45:00 PDT	291.72
2010-09-18 07:50:00 PDT	565.94
2010-09-18 07:55:00 PDT	437.97
2010-09-18 08:00:00 PDT	405.79
2010-09-18 08:05:00 PDT	476.2
2010-09-18 08:10:00 PDT	455.04
2010-09-18 08:15:00 PDT	499.91
2010-09-18 08:20:00 PDT	470.45
2010-09-18 08:25:00 PDT	509.89
2010-09-18 08:30:00 PDT	455.8
2010-09-18 08:35:00 PDT	451.87
2010-09-18 08:40:00 PDT	469.85
2010-09-18 08:45:00 PDT	525.14
2010-09-18 08:50:00 PDT	566.84
2010-09-18 08:55:00 PDT	482.24
2010-09-18 09:00:00 PDT	727.89
2010-09-18 09:05:00 PDT	816.12
2010-09-18 09:10:00 PDT	814.46
2010-09-18 09:15:00 PDT	859.93
2010-09-18 09:20:00 PDT	910.54
2010-09-18 09:25:00 PDT	908.43
2010-09-18 09:30:00 PDT	877
2010-09-18 09:35:00 PDT	1160.4
2010-09-18 09:40:00 PDT	882.44
2010-09-18 09:45:00 PDT	1577.9
2010-09-18 09:50:00 PDT	1143.2
2010-09-18 09:55:00 PDT	1261.2
2010-09-18 10:00:00 PDT	1638
2010-09-18 10:05:00 PDT	1062.8
2010-09-18 10:10:00 PDT	1546.6
2010-09-18 10:15:00 PDT	1077.3
2010-09-18 10:20:00 PDT	1305.5
2010-09-18 10:25:00 PDT	1444.8
2010-09-18 10:30:00 PDT	1424.1
2010-09-18 10:35:00 PDT	1433.9
2010-09-18 10:40:00 PDT	1423.1
2010-09-18 10:45:00 PDT	1438.1
2010-09-18 10:50:00 PDT	1462.1
2010-09-18 10:55:00 PDT	1468.8
2010-09-18 11:00:00 PDT	1554
2010-09-18 11:05:00 PDT	1523.8
2010-09-18 11:10:00 PDT	1469.4
2010-09-18 11:15:00 PDT	1479.2
2010-09-18 11:20:00 PDT	1486.6
2010-09-18 11:25:00 PDT	1523.5
2010-09-18 11:30:00 PDT	1544.9
2010-09-18 11:35:00 PDT	1562
2010-09-18 11:40:00 PDT	1701.9
2010-09-18 11:45:00 PDT	1698.9
2010-09-18 11:50:00 PDT	1716.4
2010-09-18 11:55:00 PDT	1700.2
2010-09-18 12:00:00 PDT	1706.9
2010-09-18 12:05:00 PDT	1733.3
2010-09-18 12:10:00 PDT	1745.2
2010-09-18 12:15:00 PDT	1745.1
2010-09-18 12:20:00 PDT	1733.8
2010-09-18 12:25:00 PDT	1541.7
2010-09-18 12:30:00 PDT	1412.7
2010-09-18 12:35:00 PDT	1494.6
2010-09-18 12:40:00 PDT	1569.4
2010-09-18 12:45:00 PDT	1451.4
2010-09-18 12:50:00 PDT	1431.6
2010-09-18 12:55:00 PDT	1604.1
2010-09-18 13:00:00 PDT	1588
2010-09-18 13:05:00 PDT	1539.9
2010-09-18 13:10:00 PDT	1758.8
2010-09-18 13:15:00 PDT	1717
2010-09-18 13:20:00 PDT	1726.5
2010-09-18 13:25:00 PDT	1716.8
2010-09-18 13:30:00 PDT	1706
2010-09-18 13:35:00 PDT	1687.2
2010-09-18 13:40:00 PDT	1648.1
2010-09-18 13:45:00 PDT	1658.8
2010-09-18 13:50:00 PDT	1618.6
2010-09-18 13:55:00 PDT	1362.3
2010-09-18 14:00:00 PDT	1297.9
2010-09-18 14:05:00 PDT	1319.4
2010-09-18 14:10:00 PDT	1292.5
2010-09-18 14:15:00 PDT	1291.1
2010-09-18 14:20:00 PDT	1239.7
2010-09-18 14:25:00 PDT	1231
2010-09-18 14:30:00 PDT	1194.7
2010-09-18 14:35:00 PDT	1215.7
2010-09-18 14:40:00 PDT	1161.5
2010-09-18 14:45:00 PDT	1129.3
2010-09-18 14:50:00 PDT	1146.7
2010-09-18 14:55:00 PDT	1112.5
2010-09-18 15:00:00 PDT	1046.1

## Sheet: E
E. Locations of documented iron limitation
Station	Depth (m)	Fe (nM)	Longitude	Latitude	Study
Big Sur (B1)	Near-surface water (5-10m depth)	0.3	-121.55	35.9167	Hutchins et al. 1998, Limnology and Oceanography
Big Sur (B2/B3)	Near-surface water (5-10m depth)	0.5	-122.017	35.9667	Hutchins et al. 1998, Limnology and Oceanography
Station 4	0-400m	less than 0.05	-125.15	35.9	Bruland et al. 2001, Limnology and Oceanography
Station 5	1-200m	0.04	-122.92	36.67	Bruland et al. 2001, Limnology and Oceanography
M1	1-2m	0.7	-122.022	36.747	Johnson et al. 2001, Geophysical Research Letters
M2	1-2m	less than 1	-122.378	36.697	Johnson et al. 2001, Geophysical Research Letters
TARA_135	[SRF] surface water layer (ENVO:00010504)	0.034	-121.77	32.9986	Carradec et al. 2018, Nature Communications
TARA_135	[SRF] surface water layer (ENVO:00010504)	0.034	-121.77	32.9986	Carradec et al. 2018, Nature Communications
TARA_135	[SRF] surface water layer (ENVO:00010504)	0.034	-121.758	33.008	Carradec et al. 2018, Nature Communications
TARA_135	[SRF] surface water layer (ENVO:00010504)	0.034	-121.741	33.02	Carradec et al. 2018, Nature Communications
TARA_135	[SRF] surface water layer (ENVO:00010504)	0.034	-121.87	33.0007	Carradec et al. 2018, Nature Communications
TARA_135	[DCM] deep chlorophyll maximum layer (ENVO:01000326)	0.028	-121.865	32.931	Carradec et al. 2018, Nature Communications
TARA_135	[DCM] deep chlorophyll maximum layer (ENVO:01000326)	0.028	-121.865	32.931	Carradec et al. 2018, Nature Communications
TARA_135	[DCM] deep chlorophyll maximum layer (ENVO:01000326)	0.028	-121.854	32.9916	Carradec et al. 2018, Nature Communications
TARA_135	[DCM] deep chlorophyll maximum layer (ENVO:01000326)	0.028	-121.852	32.9909	Carradec et al. 2018, Nature Communications
TARA_135	[DCM] deep chlorophyll maximum layer (ENVO:01000326)	0.028	-121.846	32.9903	Carradec et al. 2018, Nature Communications
67-110	40	0.086	-126.308	34.787	Simmons et al. 2016, Applied and Environmental Microbiology
67-110	60	0.195	-126.308	34.787	Simmons et al. 2016, Applied and Environmental Microbiology
67-110	5	0.098	-126.308	34.787	Simmons et al. 2016, Applied and Environmental Microbiology
67-110	20	0.08	-126.308	34.787	Simmons et al. 2016, Applied and Environmental Microbiology
67-110	200	0.754	-126.308	34.787	Simmons et al. 2016, Applied and Environmental Microbiology
67-110	80	0.228	-126.308	34.787	Simmons et al. 2016, Applied and Environmental Microbiology
67-110	175	0.736	-126.308	34.787	Simmons et al. 2016, Applied and Environmental Microbiology
67-110	150	0.608	-126.308	34.787	Simmons et al. 2016, Applied and Environmental Microbiology
67-110	125	0.316	-126.308	34.787	Simmons et al. 2016, Applied and Environmental Microbiology
67-110	100	0.207	-126.308	34.787	Simmons et al. 2016, Applied and Environmental Microbiology
67-125	20	0.139	-127.355	34.2867	Simmons et al. 2016, Applied and Environmental Microbiology
67-125	125	0.149	-127.355	34.2867	Simmons et al. 2016, Applied and Environmental Microbiology
67-125	60	0.157	-127.355	34.2867	Simmons et al. 2016, Applied and Environmental Microbiology
67-125	80	0.153	-127.355	34.2867	Simmons et al. 2016, Applied and Environmental Microbiology
67-125	100	0.157	-127.355	34.2867	Simmons et al. 2016, Applied and Environmental Microbiology
67-125	150	0.309	-127.355	34.2867	Simmons et al. 2016, Applied and Environmental Microbiology
67-125	5	0.147	-127.355	34.2867	Simmons et al. 2016, Applied and Environmental Microbiology
67-125	40	0.18	-127.355	34.2867	Simmons et al. 2016, Applied and Environmental Microbiology
67-125	175	0.475	-127.355	34.2867	Simmons et al. 2016, Applied and Environmental Microbiology
67-125	200	0.643	-127.355	34.2867	Simmons et al. 2016, Applied and Environmental Microbiology
67-145	80	0.082	-128.74	33.62	Simmons et al. 2016, Applied and Environmental Microbiology
67-145	80	0.082	-128.74	33.62	Simmons et al. 2016, Applied and Environmental Microbiology
67-145	80	0.082	-128.74	33.62	Simmons et al. 2016, Applied and Environmental Microbiology
67-145	80	0.082	-128.74	33.62	Simmons et al. 2016, Applied and Environmental Microbiology
67-145	80	0.082	-128.74	33.62	Simmons et al. 2016, Applied and Environmental Microbiology
67-145	80	0.082	-128.74	33.62	Simmons et al. 2016, Applied and Environmental Microbiology
67-145	80	0.082	-128.74	33.62	Simmons et al. 2016, Applied and Environmental Microbiology
67-145	80	0.082	-128.74	33.62	Simmons et al. 2016, Applied and Environmental Microbiology
67-145	80	0.082	-128.74	33.62	Simmons et al. 2016, Applied and Environmental Microbiology
67-145	20	0.051	-128.74	33.62	Simmons et al. 2016, Applied and Environmental Microbiology
67-145	20	0.051	-128.74	33.62	Simmons et al. 2016, Applied and Environmental Microbiology
67-145	20	0.051	-128.74	33.62	Simmons et al. 2016, Applied and Environmental Microbiology
67-145	20	0.051	-128.74	33.62	Simmons et al. 2016, Applied and Environmental Microbiology
67-145	20	0.051	-128.74	33.62	Simmons et al. 2016, Applied and Environmental Microbiology
67-145	20	0.051	-128.74	33.62	Simmons et al. 2016, Applied and Environmental Microbiology
67-145	20	0.051	-128.74	33.62	Simmons et al. 2016, Applied and Environmental Microbiology
67-145	20	0.051	-128.74	33.62	Simmons et al. 2016, Applied and Environmental Microbiology
67-145	20	0.051	-128.74	33.62	Simmons et al. 2016, Applied and Environmental Microbiology
67-145	200	0.553	-128.74	33.62	Simmons et al. 2016, Applied and Environmental Microbiology
67-145	200	0.553	-128.74	33.62	Simmons et al. 2016, Applied and Environmental Microbiology
67-145	200	0.553	-128.74	33.62	Simmons et al. 2016, Applied and Environmental Microbiology
67-145	200	0.553	-128.74	33.62	Simmons et al. 2016, Applied and Environmental Microbiology
67-145	200	0.553	-128.74	33.62	Simmons et al. 2016, Applied and Environmental Microbiology
67-145	200	0.553	-128.74	33.62	Simmons et al. 2016, Applied and Environmental Microbiology
67-145	200	0.553	-128.74	33.62	Simmons et al. 2016, Applied and Environmental Microbiology
67-145	200	0.553	-128.74	33.62	Simmons et al. 2016, Applied and Environmental Microbiology
67-145	200	0.553	-128.74	33.62	Simmons et al. 2016, Applied and Environmental Microbiology
67-145	5	0.107	-128.74	33.62	Simmons et al. 2016, Applied and Environmental Microbiology
67-145	5	0.107	-128.74	33.62	Simmons et al. 2016, Applied and Environmental Microbiology
67-145	5	0.107	-128.74	33.62	Simmons et al. 2016, Applied and Environmental Microbiology
67-145	5	0.107	-128.74	33.62	Simmons et al. 2016, Applied and Environmental Microbiology
67-145	5	0.107	-128.74	33.62	Simmons et al. 2016, Applied and Environmental Microbiology
67-145	5	0.107	-128.74	33.62	Simmons et al. 2016, Applied and Environmental Microbiology
67-145	5	0.107	-128.74	33.62	Simmons et al. 2016, Applied and Environmental Microbiology
67-145	5	0.107	-128.74	33.62	Simmons et al. 2016, Applied and Environmental Microbiology
67-145	5	0.107	-128.74	33.62	Simmons et al. 2016, Applied and Environmental Microbiology
67-145	125	0.102	-128.74	33.62	Simmons et al. 2016, Applied and Environmental Microbiology
67-145	125	0.102	-128.74	33.62	Simmons et al. 2016, Applied and Environmental Microbiology
67-145	125	0.102	-128.74	33.62	Simmons et al. 2016, Applied and Environmental Microbiology
67-145	125	0.102	-128.74	33.62	Simmons et al. 2016, Applied and Environmental Microbiology
67-145	125	0.102	-128.74	33.62	Simmons et al. 2016, Applied and Environmental Microbiology
67-145	125	0.102	-128.74	33.62	Simmons et al. 2016, Applied and Environmental Microbiology
67-145	125	0.102	-128.74	33.62	Simmons et al. 2016, Applied and Environmental Microbiology
67-145	125	0.102	-128.74	33.62	Simmons et al. 2016, Applied and Environmental Microbiology
67-145	125	0.102	-128.74	33.62	Simmons et al. 2016, Applied and Environmental Microbiology
67-145	175	0.307	-128.74	33.62	Simmons et al. 2016, Applied and Environmental Microbiology
67-145	175	0.307	-128.74	33.62	Simmons et al. 2016, Applied and Environmental Microbiology
67-145	175	0.307	-128.74	33.62	Simmons et al. 2016, Applied and Environmental Microbiology
67-145	175	0.307	-128.74	33.62	Simmons et al. 2016, Applied and Environmental Microbiology
67-145	175	0.307	-128.74	33.62	Simmons et al. 2016, Applied and Environmental Microbiology
67-145	175	0.307	-128.74	33.62	Simmons et al. 2016, Applied and Environmental Microbiology
67-145	175	0.307	-128.74	33.62	Simmons et al. 2016, Applied and Environmental Microbiology
67-145	175	0.307	-128.74	33.62	Simmons et al. 2016, Applied and Environmental Microbiology
67-145	175	0.307	-128.74	33.62	Simmons et al. 2016, Applied and Environmental Microbiology
67-145	60	0.062	-128.74	33.62	Simmons et al. 2016, Applied and Environmental Microbiology
67-145	60	0.062	-128.74	33.62	Simmons et al. 2016, Applied and Environmental Microbiology
67-145	60	0.062	-128.74	33.62	Simmons et al. 2016, Applied and Environmental Microbiology
67-145	60	0.062	-128.74	33.62	Simmons et al. 2016, Applied and Environmental Microbiology
67-145	60	0.062	-128.74	33.62	Simmons et al. 2016, Applied and Environmental Microbiology
67-145	60	0.062	-128.74	33.62	Simmons et al. 2016, Applied and Environmental Microbiology
67-145	60	0.062	-128.74	33.62	Simmons et al. 2016, Applied and Environmental Microbiology
67-145	60	0.062	-128.74	33.62	Simmons et al. 2016, Applied and Environmental Microbiology
67-145	60	0.062	-128.74	33.62	Simmons et al. 2016, Applied and Environmental Microbiology
67-145	100	0.099	-128.74	33.62	Simmons et al. 2016, Applied and Environmental Microbiology
67-145	100	0.099	-128.74	33.62	Simmons et al. 2016, Applied and Environmental Microbiology
67-145	100	0.099	-128.74	33.62	Simmons et al. 2016, Applied and Environmental Microbiology
67-145	100	0.099	-128.74	33.62	Simmons et al. 2016, Applied and Environmental Microbiology
67-145	100	0.099	-128.74	33.62	Simmons et al. 2016, Applied and Environmental Microbiology
67-145	100	0.099	-128.74	33.62	Simmons et al. 2016, Applied and Environmental Microbiology
67-145	100	0.099	-128.74	33.62	Simmons et al. 2016, Applied and Environmental Microbiology
67-145	100	0.099	-128.74	33.62	Simmons et al. 2016, Applied and Environmental Microbiology
67-145	100	0.099	-128.74	33.62	Simmons et al. 2016, Applied and Environmental Microbiology
67-145	150	0.137	-128.74	33.62	Simmons et al. 2016, Applied and Environmental Microbiology
67-145	150	0.137	-128.74	33.62	Simmons et al. 2016, Applied and Environmental Microbiology
67-145	150	0.137	-128.74	33.62	Simmons et al. 2016, Applied and Environmental Microbiology
67-145	150	0.137	-128.74	33.62	Simmons et al. 2016, Applied and Environmental Microbiology
67-145	150	0.137	-128.74	33.62	Simmons et al. 2016, Applied and Environmental Microbiology
67-145	150	0.137	-128.74	33.62	Simmons et al. 2016, Applied and Environmental Microbiology
67-145	150	0.137	-128.74	33.62	Simmons et al. 2016, Applied and Environmental Microbiology
67-145	150	0.137	-128.74	33.62	Simmons et al. 2016, Applied and Environmental Microbiology
67-145	150	0.137	-128.74	33.62	Simmons et al. 2016, Applied and Environmental Microbiology
67-145	40	0.074	-128.74	33.62	Simmons et al. 2016, Applied and Environmental Microbiology
67-145	40	0.074	-128.74	33.62	Simmons et al. 2016, Applied and Environmental Microbiology
67-145	40	0.074	-128.74	33.62	Simmons et al. 2016, Applied and Environmental Microbiology
67-145	40	0.074	-128.74	33.62	Simmons et al. 2016, Applied and Environmental Microbiology
67-145	40	0.074	-128.74	33.62	Simmons et al. 2016, Applied and Environmental Microbiology
67-145	40	0.074	-128.74	33.62	Simmons et al. 2016, Applied and Environmental Microbiology
67-145	40	0.074	-128.74	33.62	Simmons et al. 2016, Applied and Environmental Microbiology
67-145	40	0.074	-128.74	33.62	Simmons et al. 2016, Applied and Environmental Microbiology
67-145	40	0.074	-128.74	33.62	Simmons et al. 2016, Applied and Environmental Microbiology
67-155	150	0.176	-129.43	33.29	Simmons et al. 2016, Applied and Environmental Microbiology
67-155	150	0.176	-129.43	33.29	Simmons et al. 2016, Applied and Environmental Microbiology
67-155	150	0.176	-129.43	33.29	Simmons et al. 2016, Applied and Environmental Microbiology
67-155	150	0.176	-129.43	33.29	Simmons et al. 2016, Applied and Environmental Microbiology
67-155	150	0.176	-129.43	33.29	Simmons et al. 2016, Applied and Environmental Microbiology
67-155	150	0.176	-129.43	33.29	Simmons et al. 2016, Applied and Environmental Microbiology
67-155	150	0.176	-129.43	33.29	Simmons et al. 2016, Applied and Environmental Microbiology
67-155	150	0.176	-129.43	33.29	Simmons et al. 2016, Applied and Environmental Microbiology
67-155	150	0.176	-129.43	33.29	Simmons et al. 2016, Applied and Environmental Microbiology
67-155	150	0.176	-129.43	33.29	Simmons et al. 2016, Applied and Environmental Microbiology
67-155	150	0.176	-129.43	33.29	Simmons et al. 2016, Applied and Environmental Microbiology
67-155	150	0.176	-129.43	33.29	Simmons et al. 2016, Applied and Environmental Microbiology
67-155	150	0.176	-129.428	33.2867	Simmons et al. 2016, Applied and Environmental Microbiology
67-155	150	0.176	-129.43	33.29	Simmons et al. 2016, Applied and Environmental Microbiology
67-155	5	0.057	-129.43	33.29	Simmons et al. 2016, Applied and Environmental Microbiology
67-155	5	0.057	-129.43	33.29	Simmons et al. 2016, Applied and Environmental Microbiology
67-155	5	0.057	-129.43	33.29	Simmons et al. 2016, Applied and Environmental Microbiology
67-155	5	0.057	-129.43	33.29	Simmons et al. 2016, Applied and Environmental Microbiology
67-155	5	0.057	-129.43	33.29	Simmons et al. 2016, Applied and Environmental Microbiology
67-155	5	0.057	-129.43	33.29	Simmons et al. 2016, Applied and Environmental Microbiology
67-155	5	0.057	-129.43	33.29	Simmons et al. 2016, Applied and Environmental Microbiology
67-155	5	0.057	-129.43	33.29	Simmons et al. 2016, Applied and Environmental Microbiology
67-155	5	0.057	-129.43	33.29	Simmons et al. 2016, Applied and Environmental Microbiology
67-155	5	0.057	-129.43	33.29	Simmons et al. 2016, Applied and Environmental Microbiology
67-155	5	0.057	-129.43	33.29	Simmons et al. 2016, Applied and Environmental Microbiology
67-155	5	0.057	-129.43	33.29	Simmons et al. 2016, Applied and Environmental Microbiology
67-155	5	0.057	-129.428	33.2867	Simmons et al. 2016, Applied and Environmental Microbiology
67-155	5	0.057	-129.43	33.29	Simmons et al. 2016, Applied and Environmental Microbiology
67-155	40	0.086	-129.43	33.29	Simmons et al. 2016, Applied and Environmental Microbiology
67-155	40	0.086	-129.43	33.29	Simmons et al. 2016, Applied and Environmental Microbiology
67-155	40	0.086	-129.43	33.29	Simmons et al. 2016, Applied and Environmental Microbiology
67-155	40	0.086	-129.43	33.29	Simmons et al. 2016, Applied and Environmental Microbiology
67-155	40	0.086	-129.43	33.29	Simmons et al. 2016, Applied and Environmental Microbiology
67-155	40	0.086	-129.43	33.29	Simmons et al. 2016, Applied and Environmental Microbiology
67-155	40	0.086	-129.43	33.29	Simmons et al. 2016, Applied and Environmental Microbiology
67-155	40	0.086	-129.43	33.29	Simmons et al. 2016, Applied and Environmental Microbiology
67-155	40	0.086	-129.43	33.29	Simmons et al. 2016, Applied and Environmental Microbiology
67-155	40	0.086	-129.43	33.29	Simmons et al. 2016, Applied and Environmental Microbiology
67-155	40	0.086	-129.43	33.29	Simmons et al. 2016, Applied and Environmental Microbiology
67-155	40	0.086	-129.43	33.29	Simmons et al. 2016, Applied and Environmental Microbiology
67-155	40	0.086	-129.428	33.2867	Simmons et al. 2016, Applied and Environmental Microbiology
67-155	40	0.086	-129.43	33.29	Simmons et al. 2016, Applied and Environmental Microbiology
67-155	20	0.063	-129.43	33.29	Simmons et al. 2016, Applied and Environmental Microbiology
67-155	20	0.063	-129.43	33.29	Simmons et al. 2016, Applied and Environmental Microbiology
67-155	20	0.063	-129.43	33.29	Simmons et al. 2016, Applied and Environmental Microbiology
67-155	20	0.063	-129.43	33.29	Simmons et al. 2016, Applied and Environmental Microbiology
67-155	20	0.063	-129.43	33.29	Simmons et al. 2016, Applied and Environmental Microbiology
67-155	20	0.063	-129.43	33.29	Simmons et al. 2016, Applied and Environmental Microbiology
67-155	20	0.063	-129.43	33.29	Simmons et al. 2016, Applied and Environmental Microbiology
67-155	20	0.063	-129.43	33.29	Simmons et al. 2016, Applied and Environmental Microbiology
67-155	20	0.063	-129.43	33.29	Simmons et al. 2016, Applied and Environmental Microbiology
67-155	20	0.063	-129.43	33.29	Simmons et al. 2016, Applied and Environmental Microbiology
67-155	20	0.063	-129.43	33.29	Simmons et al. 2016, Applied and Environmental Microbiology
67-155	20	0.063	-129.43	33.29	Simmons et al. 2016, Applied and Environmental Microbiology
67-155	20	0.063	-129.428	33.2867	Simmons et al. 2016, Applied and Environmental Microbiology
67-155	20	0.063	-129.43	33.29	Simmons et al. 2016, Applied and Environmental Microbiology
67-155	60	0.05	-129.43	33.29	Simmons et al. 2016, Applied and Environmental Microbiology
67-155	60	0.05	-129.43	33.29	Simmons et al. 2016, Applied and Environmental Microbiology
67-155	60	0.05	-129.43	33.29	Simmons et al. 2016, Applied and Environmental Microbiology
67-155	60	0.05	-129.43	33.29	Simmons et al. 2016, Applied and Environmental Microbiology
67-155	60	0.05	-129.43	33.29	Simmons et al. 2016, Applied and Environmental Microbiology
67-155	60	0.05	-129.43	33.29	Simmons et al. 2016, Applied and Environmental Microbiology
67-155	60	0.05	-129.43	33.29	Simmons et al. 2016, Applied and Environmental Microbiology
67-155	60	0.05	-129.43	33.29	Simmons et al. 2016, Applied and Environmental Microbiology
67-155	60	0.05	-129.43	33.29	Simmons et al. 2016, Applied and Environmental Microbiology
67-155	60	0.05	-129.43	33.29	Simmons et al. 2016, Applied and Environmental Microbiology
67-155	60	0.05	-129.43	33.29	Simmons et al. 2016, Applied and Environmental Microbiology
67-155	60	0.05	-129.43	33.29	Simmons et al. 2016, Applied and Environmental Microbiology
67-155	60	0.05	-129.428	33.2867	Simmons et al. 2016, Applied and Environmental Microbiology
67-155	60	0.05	-129.43	33.29	Simmons et al. 2016, Applied and Environmental Microbiology
67-155	200	0.646	-129.43	33.29	Simmons et al. 2016, Applied and Environmental Microbiology
67-155	200	0.646	-129.43	33.29	Simmons et al. 2016, Applied and Environmental Microbiology
67-155	200	0.646	-129.43	33.29	Simmons et al. 2016, Applied and Environmental Microbiology
67-155	200	0.646	-129.43	33.29	Simmons et al. 2016, Applied and Environmental Microbiology
67-155	200	0.646	-129.43	33.29	Simmons et al. 2016, Applied and Environmental Microbiology
67-155	200	0.646	-129.43	33.29	Simmons et al. 2016, Applied and Environmental Microbiology
67-155	200	0.646	-129.43	33.29	Simmons et al. 2016, Applied and Environmental Microbiology
67-155	200	0.646	-129.43	33.29	Simmons et al. 2016, Applied and Environmental Microbiology
67-155	200	0.646	-129.43	33.29	Simmons et al. 2016, Applied and Environmental Microbiology
67-155	200	0.646	-129.43	33.29	Simmons et al. 2016, Applied and Environmental Microbiology
67-155	200	0.646	-129.43	33.29	Simmons et al. 2016, Applied and Environmental Microbiology
67-155	200	0.646	-129.43	33.29	Simmons et al. 2016, Applied and Environmental Microbiology
67-155	200	0.646	-129.428	33.2867	Simmons et al. 2016, Applied and Environmental Microbiology
67-155	200	0.646	-129.43	33.29	Simmons et al. 2016, Applied and Environmental Microbiology
67-155	80	0.082	-129.43	33.29	Simmons et al. 2016, Applied and Environmental Microbiology
67-155	80	0.082	-129.43	33.29	Simmons et al. 2016, Applied and Environmental Microbiology
67-155	80	0.082	-129.43	33.29	Simmons et al. 2016, Applied and Environmental Microbiology
67-155	80	0.082	-129.43	33.29	Simmons et al. 2016, Applied and Environmental Microbiology
67-155	80	0.082	-129.43	33.29	Simmons et al. 2016, Applied and Environmental Microbiology
67-155	80	0.082	-129.43	33.29	Simmons et al. 2016, Applied and Environmental Microbiology
67-155	80	0.082	-129.43	33.29	Simmons et al. 2016, Applied and Environmental Microbiology
67-155	80	0.082	-129.43	33.29	Simmons et al. 2016, Applied and Environmental Microbiology
67-155	80	0.082	-129.43	33.29	Simmons et al. 2016, Applied and Environmental Microbiology
67-155	80	0.082	-129.43	33.29	Simmons et al. 2016, Applied and Environmental Microbiology
67-155	80	0.082	-129.43	33.29	Simmons et al. 2016, Applied and Environmental Microbiology
67-155	80	0.082	-129.43	33.29	Simmons et al. 2016, Applied and Environmental Microbiology
67-155	80	0.082	-129.428	33.2867	Simmons et al. 2016, Applied and Environmental Microbiology
67-155	80	0.082	-129.43	33.29	Simmons et al. 2016, Applied and Environmental Microbiology
67-155	100	0.078	-129.43	33.29	Simmons et al. 2016, Applied and Environmental Microbiology
67-155	100	0.078	-129.43	33.29	Simmons et al. 2016, Applied and Environmental Microbiology
67-155	100	0.078	-129.43	33.29	Simmons et al. 2016, Applied and Environmental Microbiology
67-155	100	0.078	-129.43	33.29	Simmons et al. 2016, Applied and Environmental Microbiology
67-155	100	0.078	-129.43	33.29	Simmons et al. 2016, Applied and Environmental Microbiology
67-155	100	0.078	-129.43	33.29	Simmons et al. 2016, Applied and Environmental Microbiology
67-155	100	0.078	-129.43	33.29	Simmons et al. 2016, Applied and Environmental Microbiology
67-155	100	0.078	-129.43	33.29	Simmons et al. 2016, Applied and Environmental Microbiology
67-155	100	0.078	-129.43	33.29	Simmons et al. 2016, Applied and Environmental Microbiology
67-155	100	0.078	-129.43	33.29	Simmons et al. 2016, Applied and Environmental Microbiology
67-155	100	0.078	-129.43	33.29	Simmons et al. 2016, Applied and Environmental Microbiology
67-155	100	0.078	-129.43	33.29	Simmons et al. 2016, Applied and Environmental Microbiology
67-155	100	0.078	-129.428	33.2867	Simmons et al. 2016, Applied and Environmental Microbiology
67-155	100	0.078	-129.43	33.29	Simmons et al. 2016, Applied and Environmental Microbiology
67-155	125	0.09	-129.43	33.29	Simmons et al. 2016, Applied and Environmental Microbiology
67-155	125	0.09	-129.43	33.29	Simmons et al. 2016, Applied and Environmental Microbiology
67-155	125	0.09	-129.43	33.29	Simmons et al. 2016, Applied and Environmental Microbiology
67-155	125	0.09	-129.43	33.29	Simmons et al. 2016, Applied and Environmental Microbiology
67-155	125	0.09	-129.43	33.29	Simmons et al. 2016, Applied and Environmental Microbiology
67-155	125	0.09	-129.43	33.29	Simmons et al. 2016, Applied and Environmental Microbiology
67-155	125	0.09	-129.43	33.29	Simmons et al. 2016, Applied and Environmental Microbiology
67-155	125	0.09	-129.43	33.29	Simmons et al. 2016, Applied and Environmental Microbiology
67-155	125	0.09	-129.43	33.29	Simmons et al. 2016, Applied and Environmental Microbiology
67-155	125	0.09	-129.43	33.29	Simmons et al. 2016, Applied and Environmental Microbiology
67-155	125	0.09	-129.43	33.29	Simmons et al. 2016, Applied and Environmental Microbiology
67-155	125	0.09	-129.43	33.29	Simmons et al. 2016, Applied and Environmental Microbiology
67-155	125	0.09	-129.428	33.2867	Simmons et al. 2016, Applied and Environmental Microbiology
67-155	125	0.09	-129.43	33.29	Simmons et al. 2016, Applied and Environmental Microbiology
67-155	175	0.35	-129.43	33.29	Simmons et al. 2016, Applied and Environmental Microbiology
67-155	175	0.35	-129.43	33.29	Simmons et al. 2016, Applied and Environmental Microbiology
67-155	175	0.35	-129.43	33.29	Simmons et al. 2016, Applied and Environmental Microbiology
67-155	175	0.35	-129.43	33.29	Simmons et al. 2016, Applied and Environmental Microbiology
67-155	175	0.35	-129.43	33.29	Simmons et al. 2016, Applied and Environmental Microbiology
67-155	175	0.35	-129.43	33.29	Simmons et al. 2016, Applied and Environmental Microbiology
67-155	175	0.35	-129.43	33.29	Simmons et al. 2016, Applied and Environmental Microbiology
67-155	175	0.35	-129.43	33.29	Simmons et al. 2016, Applied and Environmental Microbiology
67-155	175	0.35	-129.43	33.29	Simmons et al. 2016, Applied and Environmental Microbiology
67-155	175	0.35	-129.43	33.29	Simmons et al. 2016, Applied and Environmental Microbiology
67-155	175	0.35	-129.43	33.29	Simmons et al. 2016, Applied and Environmental Microbiology
67-155	175	0.35	-129.43	33.29	Simmons et al. 2016, Applied and Environmental Microbiology
67-155	175	0.35	-129.428	33.2867	Simmons et al. 2016, Applied and Environmental Microbiology
67-155	175	0.35	-129.43	33.29	Simmons et al. 2016, Applied and Environmental Microbiology
67-55	5	0.206	-122.419	36.626	Simmons et al. 2016, Applied and Environmental Microbiology
67-55	60	0.201	-122.419	36.626	Simmons et al. 2016, Applied and Environmental Microbiology
67-55	80	0.709	-122.419	36.626	Simmons et al. 2016, Applied and Environmental Microbiology
67-55	125	0.926	-122.419	36.626	Simmons et al. 2016, Applied and Environmental Microbiology
67-55	40	0.224	-122.419	36.626	Simmons et al. 2016, Applied and Environmental Microbiology
67-55	200	2.387	-122.419	36.626	Simmons et al. 2016, Applied and Environmental Microbiology
67-55	20	0.225	-122.419	36.626	Simmons et al. 2016, Applied and Environmental Microbiology
67-55	150	0.68	-122.419	36.626	Simmons et al. 2016, Applied and Environmental Microbiology
67-55	100	0.543	-122.419	36.626	Simmons et al. 2016, Applied and Environmental Microbiology
67-55	175	0.734	-122.419	36.626	Simmons et al. 2016, Applied and Environmental Microbiology
67-65	60	0.262	-123.134	36.293	Simmons et al. 2016, Applied and Environmental Microbiology
67-65	175	2.256	-123.134	36.293	Simmons et al. 2016, Applied and Environmental Microbiology
67-65	80	0.248	-123.134	36.293	Simmons et al. 2016, Applied and Environmental Microbiology
67-65	100	0.381	-123.134	36.293	Simmons et al. 2016, Applied and Environmental Microbiology
67-65	5	0.149	-123.134	36.293	Simmons et al. 2016, Applied and Environmental Microbiology
67-65	40	0.283	-123.134	36.293	Simmons et al. 2016, Applied and Environmental Microbiology
67-65	125	1.1825	-123.134	36.293	Simmons et al. 2016, Applied and Environmental Microbiology
67-65	200	3.773	-123.134	36.293	Simmons et al. 2016, Applied and Environmental Microbiology
67-65	20	0.158	-123.134	36.293	Simmons et al. 2016, Applied and Environmental Microbiology
67-65	150	2.856	-123.134	36.293	Simmons et al. 2016, Applied and Environmental Microbiology
67-80	125	0.588	-124.2	35.793	Simmons et al. 2016, Applied and Environmental Microbiology
67-80	125	0.588	-124.2	35.793	Simmons et al. 2016, Applied and Environmental Microbiology
67-80	40	0.233	-124.2	35.793	Simmons et al. 2016, Applied and Environmental Microbiology
67-80	40	0.233	-124.2	35.793	Simmons et al. 2016, Applied and Environmental Microbiology
67-80	100	0.489	-124.2	35.793	Simmons et al. 2016, Applied and Environmental Microbiology
67-80	100	0.489	-124.2	35.793	Simmons et al. 2016, Applied and Environmental Microbiology
67-80	200	1.165	-124.2	35.793	Simmons et al. 2016, Applied and Environmental Microbiology
67-80	200	1.165	-124.2	35.793	Simmons et al. 2016, Applied and Environmental Microbiology
67-80	5	0.22	-124.2	35.793	Simmons et al. 2016, Applied and Environmental Microbiology
67-80	5	0.22	-124.2	35.793	Simmons et al. 2016, Applied and Environmental Microbiology
67-80	175	1.221	-124.2	35.793	Simmons et al. 2016, Applied and Environmental Microbiology
67-80	175	1.221	-124.2	35.793	Simmons et al. 2016, Applied and Environmental Microbiology
67-80	60	0.267	-124.2	35.793	Simmons et al. 2016, Applied and Environmental Microbiology
67-80	60	0.267	-124.2	35.793	Simmons et al. 2016, Applied and Environmental Microbiology
67-80	150	0.857	-124.2	35.793	Simmons et al. 2016, Applied and Environmental Microbiology
67-80	150	0.857	-124.2	35.793	Simmons et al. 2016, Applied and Environmental Microbiology
67-80	20	0.205	-124.2	35.793	Simmons et al. 2016, Applied and Environmental Microbiology
67-80	20	0.205	-124.2	35.793	Simmons et al. 2016, Applied and Environmental Microbiology
67-80	80	0.949	-124.2	35.793	Simmons et al. 2016, Applied and Environmental Microbiology
67-80	80	0.949	-124.2	35.793	Simmons et al. 2016, Applied and Environmental Microbiology
67-95	40	0.154	-125.257	35.2896	Simmons et al. 2016, Applied and Environmental Microbiology
67-95	40	0.154	-125.18	35.18	Simmons et al. 2016, Applied and Environmental Microbiology
67-95	60	0.137	-125.257	35.2896	Simmons et al. 2016, Applied and Environmental Microbiology
67-95	60	0.137	-125.18	35.18	Simmons et al. 2016, Applied and Environmental Microbiology
67-95	20	0.148	-125.257	35.2896	Simmons et al. 2016, Applied and Environmental Microbiology
67-95	20	0.148	-125.18	35.18	Simmons et al. 2016, Applied and Environmental Microbiology
67-95	175	0.601	-125.257	35.2896	Simmons et al. 2016, Applied and Environmental Microbiology
67-95	175	0.601	-125.18	35.18	Simmons et al. 2016, Applied and Environmental Microbiology
67-95	100	0.148	-125.257	35.2896	Simmons et al. 2016, Applied and Environmental Microbiology
67-95	100	0.148	-125.18	35.18	Simmons et al. 2016, Applied and Environmental Microbiology
67-95	200	1.168	-125.257	35.2896	Simmons et al. 2016, Applied and Environmental Microbiology
67-95	200	1.168	-125.18	35.18	Simmons et al. 2016, Applied and Environmental Microbiology
67-95	80	0.18	-125.257	35.2896	Simmons et al. 2016, Applied and Environmental Microbiology
67-95	80	0.18	-125.18	35.18	Simmons et al. 2016, Applied and Environmental Microbiology
67-95	125	0.212	-125.257	35.2896	Simmons et al. 2016, Applied and Environmental Microbiology
67-95	125	0.212	-125.18	35.18	Simmons et al. 2016, Applied and Environmental Microbiology
67-95	150	0.474	-125.257	35.2896	Simmons et al. 2016, Applied and Environmental Microbiology
67-95	150	0.474	-125.18	35.18	Simmons et al. 2016, Applied and Environmental Microbiology
